# Supplementary material for: HyperTRIBE uncovers increased MUSASHI-2 RNA binding activity and differential regulation in leukemic stem cells
Source: Nat Commun. 2020 Apr 24;11:2026. doi: 10.1038/s41467-020-15814-8 (PMC7181745; doi:10.1038/s41467-020-15814-8)
Supplement: Supplementary file 4 — Supplementary Data 1 [file 41467_2020_15814_MOESM4_ESM.xlsx]

## Sheet: MOLM13
Gene targets by MSI2-HyperTRIBE in MOLM13
entrez.id	chr	pos	strand	gene.symbol	annotation	ref	alt	diff.frequency	ADA.frequency	DCD.frequency	MIG.frequency	p.value	p.adj	gene.num.edits	ADA.fpkm	DCD.fpkm	MIG.fpkm
25898	chr4	76405393	-	RCHY1	utr3	T	C	0.824074	0.824074	0	0	0.00013064	0.000437629	2	6.40692	6.88151	6.58171
79772	chr5	94042681	-	MCTP1	utr3	T	C	0.784091	0.784091	0	0	1.87e-05	0.000151336	1	7.9998	8.67878	7.75834
8099	chr12	123745737	-	CDK2AP1	utr3	T	C	0.782124	0.782124	0	0	6.08e-08	0.000107531	6	17.8614	19.7924	21.4177
7257	chr1	231702179	+	TSNAX	utr3	A	G	0.763976	0.763976	0	0	1.18e-06	0.000107531	9	32.2706	31.6278	32.498
51714	chr3	150345451	+	SELENOT	utr3	A	G	0.763502	0.766383	0.00154321	0.00421941	1.32e-06	0.000107531	7	19.3004	20.6967	19.5872
5230	chrX	77381406	+	PGK1	utr3	A	G	0.753382	0.753608	0	0.000453515	1.53e-06	0.000107531	10	321.741	323.333	313.459
5937	chr2	161129600	-	RBMS1	utr3	T	C	0.728395	0.728395	0	0	1.31e-06	0.000107531	16	7.46193	7.36533	8.41926
54741	chr1	65898005	+	LEPROT	utr3	A	G	0.723475	0.723475	0	0	9.88e-06	0.000124418	6	5.4678	5.24696	5.38841
10767	chr6	135359060	-	HBS1L	cds	T	C	0.720058	0.720058	0	0	1.21e-05	0.000128884	1	9.56686	9.93819	9.51261
83939	chr3	150302235	+	EIF2A	utr3	A	G	0.720016	0.720016	0	0	1.35e-05	0.000133508	5	39.4344	41.6014	40.7942
6102	chrX	46740811	+	RP2	utr3	A	G	0.715385	0.715385	0	0	9.62e-06	0.000122746	5	9.42717	9.16234	10.2918
59345	chr3	179117808	-	GNB4	utr3	T	C	0.713204	0.713204	0	0	1.2e-05	0.000128331	22	17.1293	16.669	18.0775
7323	chr4	103717875	-	UBE2D3	utr3	T	C	0.711392	0.711392	0	0	5.37e-07	0.000107531	3	80.1073	83.4147	84.2139
1992	chr6	2833120	-	SERPINB1	utr3	T	C	0.711111	0.711111	0	0	3.29e-05	0.000193204	9	32.2269	35.8218	33.7449
10314	chr2	211297651	-	LANCL1	utr3	T	C	0.706109	0.706109	0	0	9.6e-07	0.000107531	15	16.4043	16.1978	16.253
114908	chr11	102267660	-	TMEM123	utr3	T	C	0.704574	0.704574	0	0	3.28e-07	0.000107531	19	73.4306	71.8347	73.6014
867	chr11	119176018	+	CBL	utr3	A	G	0.701092	0.701092	0	0	1.09e-05	0.000125042	10	8.92188	7.96082	8.2116
9801	chr2	75884170	+	MRPL19	utr3	A	G	0.692593	0.692593	0	0	2.33e-05	0.000166359	16	11.315	11.0598	11.5246
114882	chr12	76749416	-	OSBPL8	utr3	T	C	0.686516	0.686516	0	0	1.69e-07	0.000107531	18	24.578	24.0797	26.7655
8036	chr10	112772716	+	SHOC2	utr3	A	G	0.685944	0.685944	0	0	9.65e-08	0.000107531	8	38.6304	38.4417	38.3057
151636	chr3	122292342	+	DTX3L	utr3	A	G	0.685585	0.691758	0.0123457	0	2.08e-05	0.000157776	6	9.41591	9.21833	9.96828
6717	chr7	87835650	-	SRI	utr3	T	C	0.685185	0.685185	0	0	5.38e-05	0.000252257	1	10.46	11.4719	10.4624
6045	chr1	185071249	+	RNF2	utr3	A	G	0.68254	0.68254	0	0	1.47e-05	0.000137361	4	13.139	12.5704	13.3562
10673	chr13	108959424	+	TNFSF13B	utr3	A	G	0.680845	0.680845	0	0	2.23e-06	0.000107531	5	23.4127	25.3738	25.6137
10920	chr2	238006514	+	COPS8	utr3	A	G	0.679825	0.679825	0	0	6.67e-06	0.000114109	13	10.5761	10.8303	10.7713
23011	chr12	72180917	+	RAB21	utr3	A	G	0.676686	0.676686	0	0	8.78e-06	0.000119692	8	17.4248	17.0307	18.7103
3920	chrX	119570478	-	LAMP2	utr3	T	C	0.673586	0.673586	0	0	2.11e-06	0.000107531	26	21.004	21	22.4926
54108	chr8	141525896	+	CHRAC1	utr3	A	G	0.672279	0.672279	0	0	7.35e-07	0.000107531	10	27.9734	26.8616	27.9611
64710	chr1	205685005	-	NUCKS1	utr3	T	C	0.664614	0.666334	0.0017094	0.00173075	1.09e-06	0.000107531	15	132.512	135.042	122.088
8539	chr11	43365533	+	API5	utr3	A	G	0.656765	0.658189	0.002849	0	2.08e-06	0.000107531	3	45.8604	48.0544	49.0534
10477	chr2	181927787	+	UBE2E3	utr3	A	G	0.652112	0.6548	0.00537634	0	2.19e-06	0.000107531	9	17.4119	15.7438	16.7572
79085	chr19	6441862	-	SLC25A23	utr3	T	C	0.64687	0.650985	0.00822921	0	6.74e-06	0.000114109	3	29.4096	27.014	29.8406
51735	chr5	130762423	-	RAPGEF6	utr3	T	C	0.645041	0.660192	0.030303	0	0.000425206	0.00103442	3	5.79886	5.73724	5.59196
5516	chr8	30643396	-	PPP2CB	utr3	T	C	0.644268	0.644268	0	0	7.4e-06	0.000114807	4	26.0438	25.7962	27.4433
4905	chr17	44834611	+	NSF	utr3	A	G	0.643732	0.643732	0	0	6.88e-06	0.000114418	9	11.1804	11.8649	11.5737
586	chr12	24965405	-	BCAT1	utr3	T	C	0.63922	0.641635	0.00483092	0	2.08e-05	0.000158062	38	19.8339	20.1085	19.71
3281	chr16	83845291	+	HSBP1	utr3	A	G	0.636983	0.636983	0	0	4.15e-06	0.000108422	4	26.687	30.5381	26.123
9202	chr1	35886430	+	ZMYM4	utr3	A	G	0.634921	0.634921	0	0	2.2e-05	0.000162108	6	22.2775	22.4962	22.3649
23171	chr3	32208032	+	GPD1L	utr3	A	G	0.634878	0.634878	0	0	4.63e-05	0.000231678	10	9.24214	9.92749	9.37425
144348	chr12	124499734	+	ZNF664	utr3	A	G	0.634481	0.634481	0	0	2.59e-06	0.000107531	12	38.5656	38.5673	40.9752
6342	chr1	53517018	+	SCP2	utr3	A	G	0.634247	0.634247	0	0	1.7e-05	0.000146327	5	10.251	10.3641	9.89573
6727	chr15	40328507	-	SRP14	utr3	T	C	0.630266	0.630266	0	0	1.07e-07	0.000107531	17	170.989	178.452	165.374
90624	chr5	130536248	+	LYRM7	utr3	A	G	0.628824	0.639936	0	0.0222222	7.71e-06	0.000114807	11	6.89999	6.93988	7.47909
5701	chr7	103008854	+	PSMC2	utr3	A	G	0.627193	0.627193	0	0	3.14e-06	0.000107531	2	27.9757	30.5754	29.2927
6996	chr12	104381597	+	TDG	utr3	A	G	0.625	0.625	0	0	0.00143576	0.00274208	6	29.5867	29.0102	30.5033
8540	chr2	178408374	+	AGPS	utr3	A	G	0.621164	0.621164	0	0	0.000221422	0.000634942	13	13.3754	13.7941	13.8455
10618	chr2	85548854	-	TGOLN2	utr3	T	C	0.617102	0.622696	0.00680272	0.00438597	1.95e-07	0.000107531	3	36.8385	35.031	35.3076
10525	chr11	118914970	-	HYOU1	utr3	T	C	0.616883	0.616883	0	0	3.16e-05	0.000190055	2	34.1033	35.4924	33.4349
10972	chr14	75598639	-	TMED10	utr3	T	C	0.616578	0.616578	0	0	5.32e-07	0.000107531	11	32.4686	33.5771	33.0065
55536	chr7	21941111	-	CDCA7L	utr3	T	C	0.614156	0.620083	0.00401606	0.00783784	8.85e-07	0.000107531	7	40.2792	41.2103	40.8047
204851	chr1	114520000	+	HIPK1	utr3	A	G	0.612536	0.612536	0	0	6.21e-06	0.000114109	14	11.4187	10.5809	10.2795
767558	chr7	135611825	-	LUZP6	utr3	T	C	0.612299	0.612299	0	0	1.71e-07	0.000107531	17	55.2865	52.7093	56.7898
6745	chr6	7288101	-	SSR1	utr3	T	C	0.609519	0.609519	0	0	3.82e-07	0.000107531	9	30.4841	31.9374	31.8148
56990	chr5	130728025	+	CDC42SE2	utr3	A	G	0.605791	0.605791	0	0	9.32e-07	0.000107531	6	16.5884	17.5539	16.086
10890	chr2	26359357	+	RAB10	utr3	A	G	0.603623	0.603623	0	0	5.67e-07	0.000107531	12	32.0289	33.6486	33.6374
9774	chr6	136581451	-	BCLAF1	utr3	T	C	0.600523	0.600523	0	0	9.14e-07	0.000107531	6	74.2334	76.6389	78.3224
9782	chr5	138666943	+	MATR3	utr3	A	G	0.597884	0.597884	0	0	0.001091	0.00218979	8	48.9961	49.8949	50.4961
9318	chr15	49419407	-	COPS2	utr3	T	C	0.597129	0.597129	0	0	1.76e-05	0.000148196	7	21.0984	22.1187	23.1104
2033	chr22	41574995	+	EP300	utr3	A	G	0.596384	0.596384	0	0	7.52e-06	0.000114807	4	20.2815	17.4606	18.6351
5547	chr11	82535799	-	PRCP	utr3	T	C	0.595849	0.595849	0	0	1.05e-05	0.000124769	6	12.7884	13.7404	13.7745
5534	chr2	68407758	-	PPP3R1	utr3	T	C	0.594036	0.594036	0	0	1.75e-05	0.000148132	11	33.5963	38.2257	38.8027
1979	chr10	72182512	+	EIF4EBP2	utr3	A	G	0.593825	0.594491	0.00133333	0	1.23e-06	0.000107531	36	36.2629	35.1032	37.7083
54602	chr13	80127805	+	NDFIP2	utr3	A	G	0.593486	0.593486	0	0	4.34e-07	0.000107531	12	16.0176	16.24	16.6056
84172	chr2	113334265	+	POLR1B	utr3	A	G	0.589286	0.589286	0	0	0.000292298	0.0007779	3	25.0094	24.7848	24.0926
5825	chr1	94983517	+	ABCD3	utr3	A	G	0.584392	0.588095	0.00740741	0	7.11e-06	0.000114428	2	14.5702	15.691	15.158
54808	chr18	46860199	-	DYM	utr5	T	C	0.584036	0.584036	0	0	4.96e-06	0.000110664	4	16.5563	16.2926	16.2211
84376	chr8	42884980	+	HOOK3	utr3	A	G	0.583333	0.583333	0	0	1.47e-05	0.000137361	15	5.54767	5.34535	5.79436
23200	chr3	182605410	+	ATP11B	cds	A	G	0.582127	0.582127	0	0	8.55e-06	0.000119003	13	13.8855	12.7102	13.7614
6228	chr5	81571500	-	RPS23	utr3	T	C	0.579869	0.579869	0	0	5.83e-07	0.000107531	25	392.742	451.494	423.392
23607	chr6	47593987	+	CD2AP	utr3	A	G	0.569444	0.569444	0	0	1.54e-05	0.000140169	6	7.89919	7.95763	8.02483
54989	chr15	35270706	-	ZNF770	utr3	T	C	0.569434	0.569434	0	0	2.11e-06	0.000107531	18	12.4146	13.2406	13.1324
60685	chr6	38121875	+	ZFAND3	utr3	A	G	0.568524	0.568524	0	0	2.74e-06	0.000107531	2	18.0535	18.8467	15.9777
23186	chr14	103193185	+	RCOR1	utr3	A	G	0.566104	0.566104	0	0	1.08e-05	0.000125042	6	14.3208	13.1304	14.6068
10776	chr15	52842402	-	ARPP19	utr3	T	C	0.565926	0.565926	0	0	3.34e-06	0.000107531	40	26.2863	25.419	26.2025
23231	chr4	25749132	-	SEL1L3	utr3	T	C	0.565256	0.565256	0	0	7.35e-06	0.000114807	8	29.2275	27.5939	26.4004
9686	chr3	11599066	-	VGLL4	utr3	T	C	0.562125	0.562125	0	0	9.13e-07	0.000107531	5	7.24613	6.80673	7.03022
6161	chr3	12877057	-	RPL32	utr3	T	C	0.561321	0.561321	0	0	1.06e-05	0.000124893	5	624.62	679.037	652.077
220988	chr2	178086300	+	HNRNPA3	utr3	A	G	0.560256	0.560256	0	0	9.22e-07	0.000107531	22	137.416	146.315	141.895
9444	chr6	163993604	+	QKI	utr3	A	G	0.559931	0.559931	0	0	1e-06	0.000107531	15	12.3186	11.9189	12.6543
11243	chr1	156209533	+	PMF1	utr3	A	G	0.559865	0.559865	0	0	9.14e-07	0.000107531	1	8.83141	8.13743	7.95887
5908	chr12	69053779	+	RAP1B	utr3	A	G	0.559835	0.559835	0	0	5.55e-06	0.000112084	4	39.4911	40.8084	41.6844
23167	chr8	133025213	+	EFR3A	utr3	A	G	0.556368	0.565819	0.00740741	0.0114943	4.05e-06	0.000107531	5	25.9756	25.9396	27.6283
84945	chr13	108882851	+	ABHD13	utr3	A	G	0.555556	0.555556	0	0	5.17e-06	0.000111298	5	5.59693	5.95802	6.20349
3936	chr13	46700782	-	LCP1	utr3	T	C	0.552178	0.552908	0.00145883	0	7.41e-06	0.000114807	5	291.925	295.591	301.667
84844	chr22	41856115	-	PHF5A	utr3	T	C	0.551499	0.551499	0	0	3.59e-07	0.000107531	1	42.3256	47.1882	41.7505
221710	chr6	11136711	+	SMIM13	utr3	A	G	0.550794	0.550794	0	0	0.00011042	0.000394091	5	6.33408	5.97337	6.46024
998	chr1	22419354	+	CDC42	utr3	A	G	0.550218	0.55203	0	0.00362319	3.26e-06	0.000107531	6	59.5688	67.0086	62.9924
2029	chr1	150597735	-	ENSA	utr3	T	C	0.547732	0.553109	0.0107527	0	3.45e-06	0.000107531	9	48.6734	52.921	50.3858
10857	chrX	118377787	+	PGRMC1	utr3	A	G	0.543	0.543	0	0	2.95e-06	0.000107531	4	12.9329	13.7348	13.9149
57142	chr2	55199808	-	RTN4	utr3	T	C	0.542472	0.543827	0.00271003	0	1.23e-06	0.000107531	7	25.9581	25.8493	25.4886
9522	chr5	77771850	+	SCAMP1	utr3	A	G	0.537264	0.537264	0	0	6.95e-06	0.000114428	18	10.3376	10.1665	9.97965
1965	chr14	67852986	+	EIF2S1	utr3	A	G	0.536325	0.536325	0	0	1.28e-05	0.000131732	3	16.0592	16.6657	16.6447
7046	chr9	101913313	+	TGFBR1	utr3	A	G	0.53396	0.53396	0	0	2.6e-05	0.000173292	10	14.1269	13.7804	15.5811
647979	chr20	34634800	-	NORAD	utr3	T	C	0.533686	0.533686	0	0	9.55e-06	0.000122656	17	32.2681	31.6392	33.1397
54431	chr2	183644622	+	DNAJC10	utr3	A	G	0.533333	0.533333	0	0	0.000119143	0.000412847	8	15.5801	16.1342	16.8497
51719	chr2	231685066	+	CAB39	utr3	A	G	0.533312	0.533312	0	0	1.1e-05	0.000125272	7	26.4433	27.6876	28.2086
58478	chr4	83381666	+	ENOPH1	utr3	A	G	0.533143	0.533143	0	0	1.01e-06	0.000107531	5	33.1747	32.8231	32.6183
167153	chr5	78981623	+	PAPD4	utr3	A	G	0.530737	0.532989	0.0045045	0	1.42e-05	0.000136383	8	26.734	26.673	27.7271
4154	chr3	152183380	+	MBNL1	utr3	A	G	0.52743	0.52743	0	0	7.71e-07	0.000107531	22	79.2399	77.7601	79.9473
64795	chr2	87001207	+	RMND5A	utr3	A	G	0.526759	0.526759	0	0	4.17e-05	0.000219568	9	10.4464	9.89565	10.988
9878	chr14	21966631	+	TOX4	utr3	A	G	0.525734	0.525734	0	0	1.12e-05	0.000126371	3	11.9552	11.7718	12.0093
55276	chr4	37863786	+	PGM2	utr3	A	G	0.52381	0.52381	0	0	2.99e-05	0.000184688	7	36.3154	38.3023	37.7957
1655	chr17	62495221	-	DDX5	utr3	T	C	0.523439	0.523439	0	0	6.03e-06	0.000114109	5	151.623	165.503	164.384
167227	chr5	112356451	+	DCP2	utr3	A	G	0.522606	0.522606	0	0	1.25e-06	0.000107531	35	9.08387	9.01009	9.5969
6138	chr3	23961849	+	RPL15	utr3	A	G	0.520605	0.521165	0.00111952	0	5.8e-06	0.000113391	7	212.462	228.524	229.296
57508	chr17	59943276	-	INTS2	utr3	T	C	0.519943	0.519943	0	0	1.69e-05	0.000146118	1	5.70775	5.55769	5.85082
10492	chr6	86318223	-	SYNCRIP	utr3	T	C	0.517477	0.517477	0	0	3.85e-06	0.000107531	15	95.7682	97.8739	100.464
6188	chr11	75117688	+	RPS3	utr3	A	G	0.51746	0.51746	0	0	0.000170743	0.000525054	5	521.366	581.293	548.058
54534	chr9	104152301	-	MRPL50	utr3	T	C	0.517094	0.517094	0	0	7.12e-05	0.000296886	6	21.013	21.8635	21.1311
55754	chr6	75965212	-	TMEM30A	utr3	T	C	0.516978	0.51858	0.00152905	0.00167504	4.26e-06	0.000108422	3	77.9947	79.5557	83.1728
5238	chr6	83876245	-	PGM3	utr3	T	C	0.515873	0.515873	0	0	0.00018587	0.00055867	4	9.03581	8.97667	8.28785
9939	chr1	145509276	+	RBM8A	utr3	A	G	0.513684	0.513684	0	0	5.68e-07	0.000107531	14	32.5235	32.352	30.2949
10569	chr5	159829493	-	SLU7	utr3	T	C	0.5125	0.5125	0	0	1.36e-05	0.000134236	7	18.1733	18.7073	17.9975
7428	chr3	10193358	+	VHL	utr3	A	G	0.510526	0.525252	0.00980392	0.0196489	6.89e-07	0.000107531	8	19.2897	19.8249	20.5104
25879	chr8	104455331	+	DCAF13	utr3	A	G	0.509804	0.509804	0	0	1.66e-05	0.000145179	2	46.1525	50.3087	46.3376
58490	chr20	36720265	+	RPRD1B	utr3	A	G	0.509613	0.509613	0	0	1.29e-05	0.00013203	3	12.9204	12.8153	12.5229
27244	chr6	109308421	-	SESN1	utr3	T	C	0.508585	0.508585	0	0	7.96e-07	0.000107531	1	17.0445	18.139	18.0628
7112	chr12	98942367	+	TMPO	utr3	A	G	0.507067	0.507067	0	0	9.79e-07	0.000107531	37	65.0719	65.4003	70.7477
57102	chr12	4597773	-	C12orf4	utr3	T	C	0.506936	0.506936	0	0	8.56e-06	0.000119003	2	8.71688	9.60267	9.77782
8508	chr22	29951320	-	NIPSNAP1	utr3	T	C	0.504762	0.509524	0.00952381	0	4.99e-06	0.000110973	8	11.1902	11.6696	10.3695
23219	chr1	224346877	+	FBXO28	utr3	A	G	0.503336	0.503336	0	0	1.07e-06	0.000107531	10	13.7665	13.4206	13.9749
4173	chr8	48890109	+	MCM4	utr3	A	G	0.502744	0.600424	0.10101	0.0943512	2.69e-08	0.000107531	7	168.75	163.212	176.635
6319	chr10	102122249	+	SCD	utr3	A	G	0.500393	0.501164	0.000774512	0.000767165	7.97e-08	0.000107531	15	327.193	299.237	269.997
26278	chr13	23903834	-	SACS	utr3	T	C	0.498183	0.498183	0	0	5.21e-06	0.000111298	4	12.1016	11.0829	11.5183
5062	chr3	196555804	+	PAK2	utr3	A	G	0.497562	0.497562	0	0	2.23e-06	0.000107531	29	34.7619	33.4673	35.4476
3688	chr10	33190307	-	ITGB1	utr3	T	C	0.497531	0.497531	0	0	2.71e-06	0.000107531	3	31.642	33.0234	31.4594
133619	chr5	126889327	+	PRRC1	utr3	A	G	0.495723	0.495723	0	0	8.8e-07	0.000107531	9	10.8718	10.3515	10.3214
23204	chr16	18803468	-	ARL6IP1	utr3	T	C	0.495325	0.496037	0.0014245	0	2.13e-06	0.000107531	27	91.8463	95.4353	105.464
91754	chr14	75548913	-	NEK9	utr3	T	C	0.492857	0.492857	0	0	7.59e-06	0.000114807	4	10.3826	10.3504	11.1017
1656	chr11	118621131	-	DDX6	utr3	T	C	0.491603	0.491603	0	0	3.58e-05	0.000201469	6	21.4561	22.3872	22.5929
55041	chr2	131907319	+	PLEKHB2	utr3	A	G	0.489198	0.489198	0	0	4.72e-06	0.000108422	17	39.6443	36.8401	34.4764
5494	chr14	60761218	+	PPM1A	utr3	A	G	0.488889	0.488889	0	0	0.000262525	0.000718956	6	5.64123	5.83143	5.85357
4601	chr10	112045728	+	MXI1	utr3	A	G	0.488456	0.488456	0	0	8.57e-06	0.000119003	8	18.2759	18.208	17.1541
56675	chr11	9002331	-	NRIP3	utr3	T	C	0.488017	0.488017	0	0	0.000186422	0.000559956	8	9.0459	9.18146	8.87945
961	chr3	107765339	-	CD47	utr3	T	C	0.48767	0.48767	0	0	3.04e-05	0.0001862	12	18.931	19.8067	20.1992
694	chr12	92537675	-	BTG1	utr3	T	C	0.487159	0.48961	0.00490196	0	5.72e-07	0.000107531	3	9.92385	9.86076	9.69336
5928	chr1	33146046	+	RBBP4	utr3	A	G	0.484226	0.484226	0	0	6.57e-07	0.000107531	4	23.9946	24.5452	26.4395
51571	chr8	130854302	-	FAM49B	utr3	T	C	0.483748	0.484492	0.0014881	0	3.54e-06	0.000107531	1	40.1069	41.9246	44.5296
6782	chr21	15745575	-	HSPA13	utr3	T	C	0.482666	0.482666	0	0	1.97e-05	0.000154109	7	13.6538	14.4791	14.3587
57181	chr2	196600055	+	SLC39A10	utr3	A	G	0.48253	0.48253	0	0	1.17e-05	0.000127363	10	23.229	20.7439	22.3307
647087	chr7	135359345	+	STMP1	utr3	A	G	0.480865	0.480865	0	0	8.66e-06	0.000119081	23	9.7157	8.94414	9.39794
10659	chr10	11376188	+	CELF2	utr3	A	G	0.48086	0.48086	0	0	8.08e-07	0.000107531	27	23.6978	21.9823	23.6526
5432	chr16	57505169	+	POLR2C	utr3	A	G	0.478535	0.479692	0	0.00231482	1.07e-06	0.000107531	1	36.7081	37.643	34.2325
127933	chr1	162499073	+	UHMK1	utr3	A	G	0.478281	0.482069	0.00757576	0	1.43e-05	0.000136383	23	24.6259	22.8124	23.9041
5860	chr4	17488588	-	QDPR	utr3	T	C	0.478244	0.478244	0	0	6.56e-07	0.000107531	4	13.4883	13.683	12.9547
1317	chr9	116023746	+	SLC31A1	utr3	A	G	0.473917	0.479293	0	0.0107527	6.59e-05	0.000283759	10	10.6587	10.2736	10.2702
7414	chr10	75878194	+	VCL	utr3	A	G	0.468511	0.468511	0	0	3.34e-07	0.000107531	1	14.1217	13.6878	14.4122
6619	chr9	15461536	+	SNAPC3	utr3	A	G	0.467033	0.467033	0	0	0.00010047	0.000371293	3	10.2908	10.0186	10.1787
51249	chr1	46159280	+	TMEM69	cds	A	G	0.466829	0.466829	0	0	1.83e-06	0.000107531	7	42.7318	46.107	44.8809
57213	chr13	50488817	-	SPRYD7	utr3	T	C	0.466667	0.466667	0	0	2.03e-05	0.000156368	5	5.57305	5.66992	5.67999
23262	chr5	102508954	+	PPIP5K2	cds	A	G	0.465903	0.469779	0	0.00775194	1.16e-05	0.000127139	4	18.7177	19.5748	19.9535
7456	chr2	175424449	-	WIPF1	utr3	T	C	0.464032	0.464032	0	0	5.32e-05	0.00025073	4	18.8063	18.4029	18.4026
526	chr8	20078231	+	ATP6V1B2	utr3	A	G	0.463924	0.465114	0.00238095	0	3.17e-06	0.000107531	8	66.0387	65.4969	64.9287
7019	chr10	60157655	+	TFAM	utr3	A	G	0.463688	0.463688	0	0	1.04e-05	0.000124769	11	30.9223	31.4086	32.5196
5927	chr12	392790	-	KDM5A	utr3	T	C	0.463675	0.463675	0	0	0.000195083	0.000579775	7	11.918	11.7804	11.5738
64327	chr7	156476154	-	LMBR1	utr3	T	C	0.463492	0.463492	0	0	1.34e-05	0.000132973	6	9.8933	9.23884	9.79344
285636	chr5	41919400	+	C5orf51	utr3	A	G	0.462963	0.462963	0	0	1.69e-05	0.000146095	9	10.8373	11.1122	10.9806
157570	chr8	27661791	+	ESCO2	utr3	A	G	0.462325	0.462325	0	0	1.32e-05	0.00013251	5	13.2689	14.0663	14.7124
377	chr12	49331488	-	ARF3	utr3	T	C	0.461768	0.463376	0.00177305	0.001443	2.01e-06	0.000107531	7	86.3924	87.6275	88.0128
6160	chr2	101635979	+	RPL31	utr3	A	G	0.461111	0.461111	0	0	2.52e-05	0.000171096	6	317.159	357.637	340.615
23350	chr3	142776823	+	U2SURP	utr3	A	G	0.460717	0.460717	0	0	4.4e-06	0.000108422	8	29.2745	28.852	30.1266
4478	chrX	64961636	+	MSN	utr3	A	G	0.459304	0.459304	0	0	9.94e-07	0.000107531	16	442.151	437.901	455.822
6599	chr3	47628582	-	SMARCC1	utr3	T	C	0.458095	0.458095	0	0	3.86e-06	0.000107531	8	57.2542	56.8806	56.7174
9761	chr12	121139524	+	MLEC	utr3	A	G	0.458004	0.458004	0	0	1.03e-05	0.000124769	13	56.586	56.1679	56.6742
8766	chr15	66181489	+	RAB11A	utr3	A	G	0.457721	0.457721	0	0	1.16e-05	0.000127139	14	18.1018	18.2433	17.3438
3930	chr1	225589954	-	LBR	utr3	T	C	0.457286	0.457286	0	0	5.28e-06	0.000111298	9	84.0975	80.1079	87.6799
54926	chr9	33919640	+	UBE2R2	utr3	A	G	0.456933	0.456933	0	0	3.47e-05	0.000198702	9	15.9246	15.2219	15.376
4683	chr8	90946042	-	NBN	utr3	T	C	0.456778	0.456778	0	0	1.09e-05	0.000125272	7	31.7245	32.6297	32.075
3183	chr14	21678160	-	HNRNPC	utr3	T	C	0.456548	0.456548	0	0	2e-06	0.000107531	11	221.371	230.029	225.187
5019	chr5	41730857	-	OXCT1	utr3	T	C	0.456494	0.456494	0	0	2.24e-06	0.000107531	6	53.8351	55.1541	57.5704
58516	chr12	31435530	-	SINHCAF	utr3	T	C	0.456396	0.456396	0	0	8.27e-06	0.000117817	12	30.4904	30.6134	27.6449
6603	chr17	61909613	-	SMARCD2	utr3	T	C	0.455931	0.455931	0	0	1.5e-06	0.000107531	2	56.1379	56.1237	55.117
23133	chrX	53963285	-	PHF8	utr3	T	C	0.455717	0.455717	0	0	8.6e-06	0.000119003	4	9.9184	9.33714	9.65537
56889	chr10	98279656	-	TM9SF3	utr3	T	C	0.453703	0.453703	0	0	1.61e-05	0.00014374	15	54.0775	53.6837	54.8975
202	chr6	107016453	+	CRYBG1	utr3	A	G	0.452545	0.452545	0	0	7.58e-06	0.000114807	4	13.8824	13.4987	15.0341
7001	chr19	12907666	-	PRDX2	utr3	T	C	0.452533	0.452533	0	0	7.48e-06	0.000114807	4	150.829	149.946	147.528
3998	chr18	56997151	-	LMAN1	utr3	T	C	0.45142	0.45142	0	0	1.83e-06	0.000107531	12	37.2091	37.6137	36.6601
201562	chr3	123213472	-	HACD2	utr3	T	C	0.447616	0.447616	0	0	1.93e-06	0.000107531	3	17.0831	17.5089	17.2159
84959	chr11	122684627	+	UBASH3B	utr3	A	G	0.447603	0.447603	0	0	2.94e-05	0.000183377	7	11.9467	11.2237	10.7911
64946	chr5	68505872	+	CENPH	utr3	A	G	0.44723	0.44723	0	0	1.18e-05	0.000127604	7	21.1227	21.2045	21.192
127253	chr1	75231518	+	TYW3	utr3	A	G	0.446841	0.446841	0	0	8.4e-06	0.000118302	7	18.0518	19.1384	18.2206
255252	chr15	42836024	-	LRRC57	utr3	T	C	0.445998	0.445998	0	0	0.000105581	0.000382167	6	6.89563	7.3504	7.08575
2135	chr1	101339386	-	EXTL2	utr3	T	C	0.445791	0.445791	0	0	0.000291701	0.000776889	2	5.8602	6.64442	6.07605
23091	chr13	46531071	-	ZC3H13	utr3	T	C	0.445754	0.445754	0	0	6.08e-06	0.000114109	2	22.1531	21.6203	21.0755
9525	chr18	61057211	-	VPS4B	utr3	T	C	0.444634	0.444634	0	0	7.59e-05	0.000310332	1	18.2524	18.4644	18.6571
1977	chr4	99800497	-	EIF4E	utr3	T	C	0.444444	0.444444	0	0	4.14e-05	0.000218973	8	11.481	12.324	11.4132
79042	chr19	54697489	+	TSEN34	utr3	A	G	0.444444	0.444444	0	0	0.0160515	0.0225803	2	6.34838	6.40593	5.98959
10286	chr1	115110504	-	BCAS2	utr3	T	C	0.443644	0.443644	0	0	6.82e-06	0.000114314	3	6.03421	5.94852	6.27525
64324	chr5	176724569	+	NSD1	utr3	A	G	0.44281	0.44281	0	0	0.000125909	0.000427475	8	10.5685	9.63793	9.53115
116064	chr3	120045602	-	LRRC58	utr3	T	C	0.441968	0.441968	0	0	1.47e-05	0.000137361	17	14.7793	14.413	16.0123
6917	chr8	54880021	-	TCEA1	utr3	T	C	0.441367	0.443817	0	0.00490196	3.24e-05	0.000192267	29	49.7217	50.1002	52.4434
5315	chr15	72491603	-	PKM	utr3	T	C	0.441115	0.442155	0.00115841	0.000921659	5.56e-07	0.000107531	7	394.655	387.006	391.173
8773	chr15	42824272	+	SNAP23	utr3	A	G	0.440741	0.440741	0	0	3.12e-05	0.000188811	16	32.5132	34.1341	34.2607
57157	chr7	77585674	+	PHTF2	utr3	A	G	0.440464	0.440464	0	0	1.53e-05	0.000139734	1	5.60104	5.35372	5.65357
6845	chrX	155172977	+	VAMP7	utr3	A	G	0.44017	0.44017	0	0	5.16e-07	0.000107531	12	15.3401	16.533	15.9763
255520	chr4	141474765	+	ELMOD2	utr3	A	G	0.439499	0.439499	0	0	0.000330394	0.00085364	15	7.15261	7.98705	7.72745
1915	chr6	74226577	-	EEF1A1	utr3	T	C	0.439466	0.439466	0	0	1.92e-06	0.000107531	9	3689.2	4021.62	3875.57
80854	chr4	140431511	-	SETD7	utr3	T	C	0.438349	0.438349	0	0	6.13e-06	0.000114109	13	15.0634	13.2852	14.6626
6595	chr9	2192905	+	SMARCA2	utr3	A	G	0.438198	0.438198	0	0	2.89e-05	0.000181796	4	13.2088	12.6607	13.4381
54495	chr18	66342173	-	TMX3	utr3	T	C	0.437307	0.437307	0	0	1.63e-05	0.000144597	23	19.6697	19.5851	21.5096
84938	chr1	63330750	+	ATG4C	utr3	A	G	0.437255	0.437255	0	0	6.75e-05	0.000287961	1	6.53543	7.16176	6.91577
6767	chr22	41221557	-	ST13	utr3	T	C	0.436697	0.436697	0	0	1.42e-05	0.000136383	8	89.7433	91.6744	91.6074
93183	chr1	159999465	-	PIGM	utr3	T	C	0.436538	0.436538	0	0	0.000816156	0.00173866	5	7.4646	8.02146	7.51238
10097	chr2	65496025	+	ACTR2	utr3	A	G	0.435738	0.436522	0.00111297	0.000453515	1.01e-06	0.000107531	5	169.046	170.711	192.405
8073	chr1	32384980	-	PTP4A2	utr5	T	C	0.433637	0.433637	0	0	9.28e-06	0.000121763	6	39.4898	42.2154	42.0478
51663	chr5	32354721	-	ZFR	utr3	T	C	0.433593	0.433593	0	0	7.79e-07	0.000107531	9	65.6323	69.8207	65.3732
55256	chr2	3501817	-	ADI1	utr3	T	C	0.433386	0.433386	0	0	1.01e-05	0.000124418	7	30.0476	30.7214	29.9907
11112	chr7	27565881	-	HIBADH	cds	T	C	0.432792	0.432792	0	0	2.59e-06	0.000107531	3	7.52699	7.78525	7.77806
6746	chr1	155978883	-	SSR2	utr3	T	C	0.432302	0.432859	0.00111483	0	2.55e-06	0.000107531	1	67.5735	66.416	61.5841
308	chr4	122589347	-	ANXA5	utr3	T	C	0.432102	0.432102	0	0	6.28e-05	0.000276133	3	95.6639	99.1888	105.451
60592	chr4	141302432	+	SCOC	utr3	A	G	0.430562	0.436735	0.0123457	0	6.31e-06	0.000114109	3	9.9751	9.69479	10.6021
2589	chr18	33290990	+	GALNT1	utr3	A	G	0.430556	0.430556	0	0	0.000141578	0.000460999	7	26.3216	28.4539	27.0509
26136	chr7	115898694	+	TES	utr3	A	G	0.430556	0.430556	0	0	0.000774844	0.00166894	1	7.4889	7.30266	7.90712
153339	chr5	82352384	-	TMEM167A	utr3	T	C	0.429295	0.429295	0	0	4.62e-06	0.000108422	17	27.8112	27.6631	28.9763
123811	chr16	15960778	-	FOPNL	utr3	T	C	0.428732	0.432483	0.00406504	0.00343643	8.74e-07	0.000107531	6	31.0502	32.8978	31.3539
253512	chr13	45968361	-	SLC25A30	utr3	T	C	0.428571	0.428571	0	0	0.000112539	0.000398945	8	9.06995	8.77964	9.25502
1642	chr11	61066992	-	DDB1	utr3	T	C	0.4284	0.430851	0	0.00490196	2.5e-05	0.000171025	3	69.264	67.208	64.746
51633	chr8	92098023	+	OTUD6B	utr3	A	G	0.42837	0.435314	0	0.0138889	1.39e-05	0.000135029	5	10.9474	10.7781	10.89
829	chr1	113214007	+	CAPZA1	utr3	A	G	0.42714	0.427605	0	0.000931099	3.4e-06	0.000107531	5	141.913	146.185	150.1
5294	chr7	106546831	+	PIK3CG	utr3	A	G	0.427053	0.427053	0	0	3.61e-05	0.000202267	2	9.13074	8.03232	8.83535
10592	chr9	106902405	+	SMC2	utr3	A	G	0.426257	0.426257	0	0	8.87e-06	0.000120109	4	26.3745	26.7587	27.1077
51122	chr3	149457172	-	COMMD2	utr3	T	C	0.42591	0.42591	0	0	5.28e-06	0.000111298	1	7.97897	8.34202	8.71331
79158	chr12	102140231	-	GNPTAB	utr3	T	C	0.424457	0.424457	0	0	2.93e-05	0.000183236	3	9.61635	9.64104	9.63621
9987	chr4	83345514	-	HNRNPDL	utr3	T	C	0.424293	0.427987	0.00438597	0.003003	2.76e-06	0.000107531	13	114.392	120.48	116.692
149603	chr1	228681785	+	RNF187	utr3	A	G	0.422783	0.422783	0	0	1.3e-07	0.000107531	4	49.7856	45.2804	46.6043
79016	chr19	17431007	+	DDA1	utr3	A	G	0.422675	0.422675	0	0	1.83e-06	0.000107531	1	9.56059	9.269	9.06409
10721	chr3	121208945	-	POLQ	cds	T	C	0.420635	0.420635	0	0	0.0163865	0.0229873	1	7.41473	6.94251	7.646
10635	chr12	4668322	+	RAD51AP1	utr3	A	G	0.420279	0.420279	0	0	8.64e-06	0.000119081	6	22.3741	23.5022	23.1888
29058	chr20	5081183	-	TMEM230	utr3	T	C	0.418725	0.418725	0	0	4.87e-06	0.000109847	13	30.9503	32.0726	32.2625
864	chr1	25226644	-	RUNX3	utr3	T	C	0.418431	0.418431	0	0	3.93e-05	0.000212501	5	7.14687	6.43711	7.38735
8411	chr12	93169322	-	EEA1	utr3	T	C	0.417484	0.417484	0	0	5.58e-05	0.000257709	3	5.51747	5.21435	5.35369
11169	chr14	55406582	-	WDHD1	utr3	T	C	0.416667	0.416667	0	0	0.000346556	0.000885535	4	11.6271	11.8352	12.1211
56829	chr7	138732191	-	ZC3HAV1	utr3	T	C	0.41653	0.421432	0	0.00980392	2.26e-05	0.00016433	2	15.8135	14.6807	15.6837
11051	chr16	56464541	-	NUDT21	utr3	T	C	0.416507	0.417885	0	0.00275482	4.55e-06	0.000108422	9	53.4199	53.2654	54.5573
23136	chr18	5392762	-	EPB41L3	utr3	T	C	0.416247	0.416247	0	0	2.28e-06	0.000107531	8	36.7215	35.3709	37.3627
4238	chr5	153436791	+	MFAP3	utr3	A	G	0.415909	0.415909	0	0	5.8e-05	0.00026456	8	7.05998	6.9915	7.0501
10945	chr19	48887582	-	KDELR1	cds	T	C	0.415734	0.416732	0	0.00199601	1.55e-05	0.000140315	2	52.323	51.1514	48.218
64395	chr2	70106465	+	GMCL1	utr3	A	G	0.415094	0.42267	0	0.0151515	6.47e-05	0.000280476	1	17.1881	16.4723	17.076
6670	chr2	174774830	-	SP3	cds	T	C	0.414695	0.414695	0	0	5.54e-06	0.000112084	5	15.1115	15.6014	16.2187
11072	chr17	35873089	+	DUSP14	utr3	A	G	0.412797	0.412797	0	0	0.000186258	0.000559579	5	8.43056	8.96196	7.93645
3093	chr4	39783869	+	UBE2K	utr3	A	G	0.411918	0.411918	0	0	6.68e-06	0.000114109	14	23.057	23.2397	24.1814
28962	chr6	108365530	-	OSTM1	utr3	T	C	0.409848	0.409848	0	0	5.25e-06	0.000111298	7	8.12175	8.50396	9.25312
1017	chr12	56365712	+	CDK2	utr3	A	G	0.408213	0.408213	0	0	3.15e-07	0.000107531	3	38.3936	38.35	39.977
256586	chr15	52015546	-	LYSMD2	utr3	T	C	0.407762	0.407762	0	0	1e-05	0.000124418	1	5.02464	5.2737	5.37991
7444	chr2	58359529	+	VRK2	utr3	A	G	0.407407	0.407407	0	0	0.0218331	0.0288989	1	6.23643	6.52856	6.48801
9994	chr6	90583785	+	CASP8AP2	utr3	A	G	0.407143	0.407143	0	0	0.000201631	0.000594044	3	14.1123	14.1403	14.6238
51776	chr2	174088469	+	MAP3K20	utr3	A	G	0.407019	0.407019	0	0	5.27e-06	0.000111298	4	6.27577	6.15171	6.46768
79752	chr8	82614672	-	ZFAND1	utr3	T	C	0.404972	0.404972	0	0	1.08e-06	0.000107531	6	31.4019	32.0815	33.2863
55	chr3	132076006	+	ACPP	utr3	A	G	0.404429	0.404429	0	0	0.00149964	0.00284326	3	6.63364	6.17942	6.00702
10241	chr17	46941003	+	CALCOCO2	utr3	A	G	0.403841	0.403841	0	0	5.54e-06	0.000112084	5	27.3725	28.0465	26.082
6515	chr12	8073017	-	SLC2A3	utr3	T	C	0.402623	0.405401	0	0.00555556	5.91e-06	0.000113391	12	35.4007	32.9103	35.0161
3092	chr7	75167231	-	HIP1	utr3	T	C	0.40236	0.40236	0	0	6.67e-06	0.000114109	1	21.1659	19.5115	23.4971
27069	chr10	85913188	+	GHITM	utr3	A	G	0.402056	0.402056	0	0	9.04e-05	0.000346707	5	196.655	209.491	208.638
2926	chr4	71681693	-	GRSF1	utr3	T	C	0.402015	0.402015	0	0	0.000131267	0.000438937	9	19.198	19.4897	19.6808
2935	chr16	11962913	-	GSPT1	utr3	T	C	0.4	0.4	0	0	7.99e-05	0.000320117	20	31.7311	32.9047	32.0809
7095	chr3	169713466	+	SEC62	utr3	A	G	0.39899	0.39899	0	0	7.18e-06	0.000114706	7	16.2276	16.9255	16.2133
1075	chr11	88056408	-	CTSC	utr3	T	C	0.39899	0.39899	0	0	6.77e-05	0.000288119	4	31.7648	33.6869	32.1325
81034	chr8	104412251	-	SLC25A32	utr3	T	C	0.398905	0.401936	0	0.00606061	0.000127922	0.000432004	4	22.7241	22.028	23.0336
1602	chr13	72012373	-	DACH1	utr3	T	C	0.396323	0.396323	0	0	9.66e-07	0.000107531	5	38.6051	37.5665	39.6074
81847	chr6	127609204	+	RNF146	utr3	A	G	0.396285	0.396285	0	0	2.55e-05	0.000172016	2	14.7631	14.503	15.1207
6451	chrX	80553944	+	SH3BGRL	utr3	A	G	0.395787	0.395787	0	0	6.26e-06	0.000114109	20	38.6605	41.06	45.9256
23344	chr12	56538358	+	ESYT1	utr3	A	G	0.394948	0.394948	0	0	7.74e-06	0.000114807	5	106.174	102.842	106.122
493812	chr6	26524346	+	HCG11	utr3	A	G	0.39493	0.39493	0	0	0.000391612	0.000967838	14	5.5271	5.67624	5.63713
5331	chr11	64035329	+	PLCB3	utr3	A	G	0.394587	0.394587	0	0	6.38e-05	0.000278534	1	8.43605	8.28754	8.2355
5962	chr11	110100524	-	RDX	utr3	T	C	0.39011	0.39011	0	0	1.67e-05	0.000145598	4	8.56038	9.01981	8.96053
9445	chr13	48835798	+	ITM2B	utr3	A	G	0.389641	0.389641	0	0	5.6e-06	0.000112374	8	75.8637	73.0874	80.3262
80762	chr5	141533801	+	NDFIP1	utr3	A	G	0.388889	0.388889	0	0	0.0074568	0.0121166	8	7.29212	8.05523	8.07171
64746	chr1	226332716	-	ACBD3	utr3	T	C	0.387918	0.387918	0	0	8.79e-05	0.000340604	2	18.3762	19.347	17.9391
5110	chr6	150132371	+	PCMT1	utr3	A	G	0.387439	0.387439	0	0	3.68e-06	0.000107531	4	44.0546	46.2762	41.9645
51762	chr15	63558086	+	RAB8B	utr3	A	G	0.387179	0.387179	0	0	9.63e-05	0.000361038	25	5.67048	5.66939	6.04764
29089	chr1	202300999	-	UBE2T	cds	T	C	0.387068	0.387068	0	0	6.72e-07	0.000107531	2	77.7998	86.2291	78.5807
1362	chr17	28794060	+	CPD	utr3	A	G	0.386845	0.386845	0	0	0.000128764	0.000433745	3	10.0518	11.6724	11.5939
10988	chr12	95908823	+	METAP2	utr3	A	G	0.38674	0.38674	0	0	1.92e-05	0.000152923	3	84.1847	88.1442	88.2623
65109	chrX	118968292	-	UPF3B	utr3	T	C	0.386574	0.386574	0	0	7.02e-05	0.000294255	5	8.95919	9.8141	10.5146
55161	chr4	41957742	+	TMEM33	utr3	A	G	0.386293	0.39296	0	0.0133333	7.83e-05	0.000316362	16	15.0894	14.9033	14.8375
23259	chr8	38119565	+	DDHD2	utr3	A	G	0.384113	0.384113	0	0	0.0002513	0.000696171	11	6.17477	5.83148	5.86067
55326	chr8	6617488	+	AGPAT5	utr3	A	G	0.382674	0.382674	0	0	1.56e-05	0.000140802	12	38.8571	39.6594	39.8793
54832	chr15	62146119	-	VPS13C	utr3	T	C	0.382265	0.396154	0	0.0277778	0.000202543	0.000595766	4	6.22918	5.8171	6.06451
53339	chr15	83686683	-	BTBD1	utr3	T	C	0.381766	0.381766	0	0	7.57e-06	0.000114807	5	23.5645	23.4129	25.0325
1063	chr1	214837507	+	CENPF	utr3	A	G	0.380588	0.380588	0	0	1.7e-05	0.000146327	4	38.8471	38.3831	35.7728
55623	chr16	20747965	-	THUMPD1	utr3	T	C	0.37972	0.37972	0	0	5.2e-05	0.000247358	4	13.8278	14.2039	13.7175
118429	chr4	80825953	-	ANTXR2	utr3	T	C	0.37963	0.37963	0	0	0.000642144	0.00143598	4	7.82327	7.90479	6.64931
1200	chr11	6634106	-	TPP1	utr3	T	C	0.378877	0.378877	0	0	4.61e-06	0.000108422	11	49.7992	47.8737	51.7783
1173	chr3	183901560	+	AP2M1	utr3	A	G	0.378725	0.379729	0	0.00200803	3.43e-06	0.000107531	3	79.8881	79.3078	78.6837
9459	chrX	135749839	-	ARHGEF6	utr3	T	C	0.378409	0.378409	0	0	1.05e-05	0.00012478	10	25.1098	24.4091	26.3949
9101	chr15	50791413	+	USP8	utr3	A	G	0.377766	0.377766	0	0	1.09e-05	0.000125042	3	11.2658	11.6597	11.2877
9931	chr17	65068416	-	HELZ	utr3	T	C	0.37735	0.37735	0	0	0.000193769	0.000576691	6	6.62146	6.12169	6.51396
79807	chr4	106767946	+	GSTCD	utr3	A	G	0.375862	0.449378	0.0944444	0.0525866	0.000717061	0.001569	4	6.11868	6.03372	6.20982
9837	chr20	25428646	+	GINS1	utr3	A	G	0.375669	0.474959	0.135799	0.0627808	1.24e-05	0.000130122	11	16.1619	16.4077	17.2019
23556	chr18	59712225	-	PIGN	utr3	T	C	0.375	0.375	0	0	0.0174686	0.0241286	10	10.9896	11.6149	11.359
1676	chr1	10522556	-	DFFA	utr3	T	C	0.375	0.375	0	0	0.000807289	0.00172278	3	11.463	11.1904	10.6689
65265	chr8	146281103	+	C8orf33	utr3	A	G	0.373764	0.373764	0	0	4.5e-06	0.000108422	6	38.5052	41.0132	37.1868
23568	chr16	57287189	+	ARL2BP	utr3	A	G	0.373742	0.373742	0	0	6.66e-06	0.000114109	10	7.09643	6.7982	7.62625
9262	chr2	196998961	-	STK17B	utr3	T	C	0.373677	0.373677	0	0	7.57e-06	0.000114807	6	10.1794	9.99906	9.99152
79577	chr1	193222421	+	CDC73	utr3	A	G	0.373316	0.373316	0	0	6.87e-05	0.000290523	6	16.0608	16.2597	15.8221
51616	chrX	77386740	-	TAF9B	utr3	T	C	0.372685	0.372685	0	0	0.000129841	0.000435863	7	8.184	8.53511	8.46566
767	chr8	61102252	-	CA8	utr3	T	C	0.371528	0.371528	0	0	1.58e-05	0.000141839	4	8.74139	8.47758	8.54562
2037	chr6	131160875	-	EPB41L2	utr3	T	C	0.371333	0.371333	0	0	1.95e-06	0.000107531	5	32.3177	31.482	30.6302
10096	chr2	114715945	+	ACTR3	utr3	A	G	0.371039	0.372121	0	0.0021645	1.33e-06	0.000107531	9	64.5443	66.0682	68.9296
5819	chr19	45392256	+	NECTIN2	utr3	A	G	0.370452	0.370452	0	0	1.27e-06	0.000107531	1	28.5235	27.5558	24.9774
64167	chr5	96254699	+	ERAP2	utr3	A	G	0.369913	0.369913	0	0	3.87e-06	0.000107531	2	11.2961	10.7108	11.2102
84061	chrX	77082495	-	MAGT1	utr3	T	C	0.369791	0.369791	0	0	9.32e-05	0.000353721	19	19.2927	19.4681	19.4052
9169	chr12	46314632	-	SCAF11	utr3	T	C	0.368711	0.371275	0	0.00512821	3.8e-05	0.000208574	9	21.4622	21.1533	22.201
134957	chr6	147709018	+	STXBP5	utr3	A	G	0.368347	0.368347	0	0	0.000281878	0.000758455	2	6.68307	6.35014	6.61672
9958	chr12	62729641	+	USP15	utr3	A	G	0.368339	0.368339	0	0	4.55e-05	0.000229748	14	12.3891	13.6413	13.4748
54947	chr16	55619638	+	LPCAT2	utr3	A	G	0.368137	0.368137	0	0	9.39e-05	0.000354914	9	7.13147	7.43248	8.23321
6137	chr16	89630462	+	RPL13	utr3	A	G	0.367611	0.367611	0	0	0.000308107	0.000809799	2	273.976	271.769	278.993
55571	chr2	101886113	+	CNOT11	utr3	A	G	0.367414	0.367414	0	0	1.25e-06	0.000107531	1	25.1349	26.0778	24.6802
3842	chr5	72209860	+	TNPO1	utr3	A	G	0.367304	0.369004	0.00340136	0	5.44e-06	0.000111298	23	48.3454	47.1427	47.623
6605	chr17	38784576	-	SMARCE1	utr3	T	C	0.367092	0.368318	0	0.00245098	7.67e-07	0.000107531	10	40.72	41.8709	41.7864
23516	chr8	22279999	+	SLC39A14	utr3	A	G	0.365419	0.365419	0	0	1.45e-05	0.00013681	7	23.1408	23.0234	22.4238
91408	chr1	52552992	+	BTF3L4	utr3	A	G	0.364815	0.364815	0	0	2.35e-06	0.000107531	6	15.8215	17.0616	16.4674
51068	chr3	160968976	+	NMD3	utr3	A	G	0.364746	0.364746	0	0	7.7e-06	0.000114807	10	26.7093	27.0313	26.6278
56943	chr8	110357582	+	ENY2	utr3	A	G	0.364469	0.364469	0	0	0.000120362	0.000415299	4	26.4577	29.955	27.6638
996	chr17	45195935	-	CDC27	utr3	T	C	0.364057	0.364057	0	0	0.000169768	0.00052258	3	17.3405	17.5025	16.9092
5631	chrX	106894073	+	PRPS1	utr3	A	G	0.363601	0.363601	0	0	3.04e-06	0.000107531	6	37.5215	37.7761	37.6205
7163	chr8	80948906	-	TPD52	utr3	T	C	0.362614	0.362614	0	0	2e-05	0.000154936	5	20.6137	19.505	20.2523
10914	chr14	96999098	+	PAPOLA	utr3	A	G	0.361823	0.361823	0	0	0.000116975	0.000408702	8	42.1799	41.4114	44.0984
7037	chr3	195778162	-	TFRC	utr3	T	C	0.36171	0.362323	0	0.00122549	3.73e-06	0.000107531	11	91.6576	93.6197	100.705
729967	chr2	39109751	+	MORN2	utr3	A	G	0.361538	0.361538	0	0	0.0001071	0.000385997	2	6.45749	6.27437	5.4144
10380	chr1	220231487	-	BPNT1	utr3	T	C	0.361483	0.738293	0.374502	0.379116	3.58e-07	0.000107531	5	30.7522	33.0244	31.6332
23272	chr3	56675389	-	FAM208A	cds	T	C	0.361302	0.361302	0	0	2.8e-05	0.000179348	5	13.1685	13.2818	13.5529
84343	chr3	148884955	+	HPS3	cds	A	G	0.361166	0.361166	0	0	6.42e-06	0.000114109	1	6.7672	6.70335	6.83088
2188	chr11	22646125	-	FANCF	utr3	T	C	0.361111	0.361111	0	0	0.000222002	0.000636231	16	5.93903	5.63094	5.98566
65264	chr17	47005409	+	UBE2Z	utr3	A	G	0.360175	0.360175	0	0	1.88e-06	0.000107531	3	21.9919	21.8101	22.754
60488	chr12	27908762	+	MRPS35	utr3	A	G	0.360114	0.361833	0.00343643	0	5.43e-06	0.000111298	3	44.4571	47.1305	47.0329
2040	chr9	124102182	-	STOM	utr3	T	C	0.359489	0.359489	0	0	6.38e-07	0.000107531	10	39.3696	37.4411	38.0574
84669	chr17	58256466	-	USP32	utr3	T	C	0.359259	0.359259	0	0	0.000174078	0.000532331	1	13.8922	13.8492	13.213
1508	chr8	11701490	-	CTSB	utr3	T	C	0.359048	0.608305	0.277778	0.220737	0.000164018	0.000509844	3	37.0825	38.2978	34.8727
8239	chrX	41092423	+	USP9X	utr3	A	G	0.358974	0.358974	0	0	0.00083392	0.00176774	5	7.72491	7.20092	7.65236
865	chr16	67134793	+	CBFB	utr3	A	G	0.358333	0.358333	0	0	5.71e-05	0.000261664	5	33.0037	33.001	36.377
4507	chr9	21864097	+	MTAP	utr3	A	G	0.357143	0.357143	0	0	0.0180953	0.0247688	4	6.79351	7.03798	7.07901
11031	chr18	9859783	+	RAB31	utr3	A	G	0.356187	0.356187	0	0	5.77e-06	0.000113391	8	11.8315	12.8971	12.4227
9812	chr5	141318660	+	KIAA0141	utr3	A	G	0.355556	0.355556	0	0	9.46e-06	0.000122537	2	14.6787	14.485	14.2555
54107	chr9	116170592	-	POLE3	utr3	T	C	0.355412	0.356376	0.00192678	0	1.7e-05	0.000146213	5	73.7656	79.7447	74.397
81631	chr16	87437817	+	MAP1LC3B	utr3	A	G	0.354798	0.354798	0	0	7.99e-06	0.00011581	4	11.8004	12.1077	11.6689
84142	chr4	84382782	-	ABRAXAS1	utr3	T	C	0.354789	0.354789	0	0	8.79e-05	0.000340604	3	7.18133	7.59104	7.96466
6938	chr15	57580329	+	TCF12	utr3	A	G	0.354762	0.354762	0	0	0.000318342	0.000828719	11	21.5294	20.877	22.3916
100505641	chr3	14986098	-	FGD5-AS1	cds	T	C	0.354756	0.415729	0.0918223	0.0301225	2.24e-05	0.00016372	13	14.9098	15.1144	15.1205
25998	chr6	82943963	-	IBTK	utr5	T	C	0.354267	0.354267	0	0	9.99e-05	0.000369928	5	16.0924	16.7244	16.8214
8935	chr7	26707898	-	SKAP2	utr3	T	C	0.353816	0.353816	0	0	8.31e-05	0.000328346	11	9.61107	9.63083	10.6015
79801	chr16	46614869	-	SHCBP1	utr3	T	C	0.35336	0.35977	0.0128205	0	0.00015766	0.000495982	3	33.3253	34.0206	32.804
7171	chr19	16212431	+	TPM4	utr3	A	G	0.352968	0.35343	0.000923361	0	1.25e-05	0.000130619	1	142.186	136.938	136.345
9550	chr9	117360608	+	ATP6V1G1	utr3	A	G	0.352112	0.352112	0	0	2.36e-05	0.000167125	5	39.5122	38.9649	39.6482
26994	chr1	51738650	+	RNF11	utr3	A	G	0.352003	0.352003	0	0	1.24e-05	0.000129791	15	12.0091	11.9433	11.0427
126731	chr1	229458213	-	CCSAP	utr3	T	C	0.351852	0.351852	0	0	0.000162267	0.000506124	6	10.3403	10.2541	10.5712
79591	chr10	103605466	-	C10orf76	utr3	T	C	0.351691	0.351691	0	0	0.000108679	0.000390143	5	12.9883	13.2998	13.2218
6400	chr14	81941214	-	SEL1L	utr3	T	C	0.351659	0.351659	0	0	1.96e-05	0.000153875	17	11.817	11.6359	11.8649
6651	chr21	34924232	+	SON	cds	A	G	0.350965	0.35204	0	0.00215054	7.69e-06	0.000114807	5	57.0293	53.4849	55.4378
25932	chr1	25168322	+	CLIC4	utr3	A	G	0.350732	0.353148	0.00483092	0	1.01e-05	0.000124418	26	33.0438	28.1348	29.5314
84236	chr2	227862503	+	RHBDD1	utr3	A	G	0.35	0.35	0	0	0.000101766	0.000373533	5	7.04417	7.09629	6.59795
518	chr2	176041303	-	ATP5G3	utr3	T	C	0.35	0.35	0	0	0.000220582	0.000633405	3	72.7797	76.2396	73.4763
5306	chr17	1421309	-	PITPNA	utr3	T	C	0.349784	0.349784	0	0	0.00013444	0.000446381	7	18.8257	19.1746	18.9549
11183	chr14	50885882	-	MAP4K5	utr3	T	C	0.349583	0.349583	0	0	3.55e-05	0.000200795	3	6.86627	6.63602	7.46716
50515	chr12	105155610	+	CHST11	utr3	A	G	0.349295	0.349295	0	0	4.25e-06	0.000108422	5	51.6226	51.1072	46.7681
23049	chr16	18817436	-	SMG1	utr3	T	C	0.349218	0.349218	0	0	9.48e-06	0.000122559	9	9.71929	8.54304	9.2553
51	chr17	73942609	-	ACOX1	utr3	T	C	0.348654	0.348654	0	0	0.00101265	0.00206688	4	5.15851	5.37843	5.51765
7555	chr3	128887051	-	CNBP	utr3	T	C	0.348291	0.348291	0	0	5.78e-05	0.000263896	4	123.983	126.477	115.917
23423	chr15	79614895	+	TMED3	utr3	A	G	0.347965	0.347965	0	0	3.54e-07	0.000107531	1	36.7093	37.7636	35.1047
3320	chr14	102547405	-	HSP90AA1	utr3	T	C	0.347709	0.347709	0	0	5.38e-06	0.000111298	9	506.438	530.708	492.858
10903	chr1	149900828	-	MTMR11	utr3	T	C	0.347659	0.347659	0	0	1.28e-05	0.000131732	1	7.9812	8.44884	9.47122
665	chr8	26269590	+	BNIP3L	utr3	A	G	0.347028	0.347028	0	0	0.000253433	0.000700354	15	13.2031	12.3515	14.3544
7416	chr5	133307743	-	VDAC1	utr3	T	C	0.346272	0.347093	0	0.00164204	8.65e-06	0.000119081	3	103.543	105.638	102.382
29079	chr13	48650497	-	MED4	utr3	T	C	0.345513	0.345513	0	0	0.000142901	0.000463935	2	19.1372	20.2102	19.9107
10617	chr2	74090843	+	STAMBP	utr3	A	G	0.345238	0.345238	0	0	0.00476817	0.00803875	1	6.17301	5.97365	5.90124
90459	chr8	8888498	+	ERI1	utr3	A	G	0.344444	0.344444	0	0	6.33e-05	0.000277528	2	9.61999	9.90942	10.4053
51105	chr8	133860822	+	PHF20L1	utr3	A	G	0.344444	0.344444	0	0	0.000389968	0.000966064	1	9.45153	9.77154	10.1861
8939	chr9	133513496	+	FUBP3	utr3	A	G	0.344156	0.344156	0	0	6.13e-07	0.000107531	2	20.975	21.0376	21.7428
55236	chr4	68482828	-	UBA6	utr3	T	C	0.34413	0.34413	0	0	4.39e-05	0.000225009	7	7.77475	8.05483	7.98877
55151	chr9	108537866	+	TMEM38B	utr3	A	G	0.343371	0.343371	0	0	0.000408061	0.00100054	6	12.1995	12.8482	13.1173
84928	chr7	129805417	-	TMEM209	utr3	T	C	0.343254	0.343254	0	0	0.000151105	0.0004819	6	16.4883	16.778	16.6307
7321	chr10	60130023	+	UBE2D1	utr3	A	G	0.343254	0.343254	0	0	0.00078334	0.00168322	5	12.322	12.4995	13.3386
10081	chr15	65410587	-	PDCD7	utr3	T	C	0.343137	0.343137	0	0	0.000103231	0.000376923	4	13.5093	13.5003	14.2941
5955	chr15	77242020	+	RCN2	utr3	A	G	0.343133	0.343133	0	0	1.18e-05	0.000127588	2	12.9985	13.8369	14.0255
51340	chr20	20016005	-	CRNKL1	utr3	T	C	0.342599	0.342599	0	0	0.000113079	0.000399818	3	11.5779	12.4874	12.0347
29985	chr19	2734862	-	SLC39A3	utr3	T	C	0.342593	0.342593	0	0	0.000263578	0.000721028	1	12.5618	12.6193	11.9098
653820	chr1	120854738	+	FAM72B	utr3	A	G	0.342187	0.342187	0	0	4.35e-05	0.000224227	1	7.43931	7.45838	7.19789
262	chr6	111214955	+	AMD1	utr3	A	G	0.342137	0.342137	0	0	6.6e-06	0.000114109	9	58.1903	61.3491	63.7891
6635	chr1	203839156	+	SNRPE	utr3	A	G	0.342107	0.342107	0	0	9.94e-07	0.000107531	1	112.348	126.837	122.804
1964	chrX	20142767	-	EIF1AX	utr3	T	C	0.340308	0.340308	0	0	1.72e-05	0.000146542	8	26.9504	28.1927	29.0495
257415	chr7	92190781	-	FAM133B	utr3	T	C	0.340171	0.340171	0	0	0.00211089	0.00382409	1	7.41974	7.64357	7.14752
7328	chr7	129472860	-	UBE2H	utr3	T	C	0.339402	0.339402	0	0	6e-05	0.000270528	6	9.47658	8.98691	9.67549
23176	chr5	132093329	-	2019-09-08	utr3	T	C	0.339332	0.339332	0	0	8.02e-06	0.000115992	4	10.5762	10.3508	10.6465
84912	chr7	133976472	-	SLC35B4	utr3	T	C	0.339275	0.339275	0	0	2.28e-05	0.00016496	3	8.30014	7.86056	8.28772
128387	chr1	212989636	+	TATDN3	utr3	A	G	0.338927	0.347699	0	0.0175439	3.31e-05	0.000193792	4	9.23929	9.25751	8.80177
6427	chr17	74730422	-	SRSF2	utr3	T	C	0.338417	0.338417	0	0	1.8e-06	0.000107531	2	93.8755	100.186	103.404
7750	chr13	20662063	+	ZMYM2	utr3	A	G	0.338095	0.338095	0	0	0.00112373	0.00224316	4	10.0724	9.85182	10.3077
84747	chr12	121158416	+	UNC119B	utr3	A	G	0.338014	0.338014	0	0	1.91e-05	0.000152743	6	14.8003	15.5876	14.3703
55847	chr10	60048047	+	CISD1	utr3	A	G	0.337586	0.337586	0	0	3.86e-06	0.000107531	1	19.6924	20.5979	19.9375
57148	chr20	37205596	+	RALGAPB	utr3	A	G	0.337548	0.337548	0	0	5.73e-05	0.00026262	5	7.4978	7.23297	7.41651
10206	chr13	50588707	+	TRIM13	utr3	A	G	0.337302	0.337302	0	0	0.000544898	0.00125897	3	9.73042	10.7481	9.07354
4976	chr3	193413996	+	OPA1	utr3	A	G	0.336677	0.336677	0	0	0.000118427	0.00041144	12	19.4509	19.0791	19.6584
3843	chr13	98674285	+	IPO5	utr3	A	G	0.33576	0.33576	0	0	2.92e-06	0.000107531	6	82.0755	84.1846	87.0048
54439	chr5	145667388	+	RBM27	utr3	A	G	0.335367	0.348188	0	0.025641	0.000445771	0.00107408	5	11.3861	11.3067	11.6445
4193	chr12	69233516	+	MDM2	cds	A	G	0.335183	0.336975	0	0.00358423	2.89e-06	0.000107531	7	27.358	26.1289	29.3534
5910	chr4	99364309	+	RAP1GDS1	utr3	A	G	0.335004	0.335004	0	0	0.000657926	0.00146411	7	19.8133	21.2295	20.9893
4705	chr2	240900174	-	NDUFA10	utr3	T	C	0.334522	0.334522	0	0	3.91e-05	0.000212211	4	12.0091	12.1727	12.1113
3516	chr4	26434324	+	RBPJ	utr3	A	G	0.33409	0.335605	0.0030303	0	2.17e-05	0.000160789	15	29.0723	29.4262	29.306
5810	chr5	34906708	-	RAD1	utr3	T	C	0.334044	0.349624	0	0.0311594	0.000136869	0.000451576	12	17.4374	17.1789	17.4972
6856	chr7	105731698	-	SYPL1	utr3	T	C	0.333945	0.333945	0	0	2.1e-06	0.000107531	7	39.6167	40.279	39.4556
4799	chr9	33371063	+	NFX1	utr3	A	G	0.333102	0.333102	0	0	1.23e-05	0.000129791	1	16.9683	16.5945	16.3732
9329	chr9	135565267	+	GTF3C4	utr3	A	G	0.332916	0.332916	0	0	9.04e-06	0.000120496	2	12.091	11.0022	11.0247
55666	chr17	79524547	-	NPLOC4	utr3	T	C	0.332463	0.332463	0	0	5.39e-06	0.000111298	2	12.7706	12.2101	12.6859
23429	chr3	72424106	-	RYBP	utr3	T	C	0.332372	0.332372	0	0	2.63e-05	0.000173836	4	6.16343	6.25525	6.57638
1968	chrX	24096887	+	EIF2S3	utr3	A	G	0.332233	0.332233	0	0	1.97e-06	0.000107531	8	148.736	152.298	171.461
29904	chr16	22297295	+	EEF2K	utr3	A	G	0.332102	0.352425	0.0261538	0.0144928	4.74e-05	0.000234573	4	8.20093	7.47854	8.05056
85364	chr20	280053	+	ZCCHC3	utr3	A	G	0.332038	0.334122	0	0.00416667	4.55e-06	0.000108422	1	15.4601	15.8506	16.2851
3597	chrX	117927312	+	IL13RA1	utr3	A	G	0.33165	0.33165	0	0	0.00012552	0.000427248	5	6.25295	6.84006	7.90145
5981	chr4	39289459	-	RFC1	utr3	T	C	0.331134	0.331134	0	0	6.9e-05	0.00029118	3	22.6281	22.6097	22.3856
7465	chr11	9610253	+	WEE1	utr3	A	G	0.331044	0.331044	0	0	2.29e-06	0.000107531	2	6.49721	6.65749	6.31719
139886	chrX	62568412	-	SPIN4	utr3	T	C	0.330952	0.330952	0	0	0.000398939	0.000983106	7	13.7954	13.7926	13.3641
100101267	chr7	75046585	-	POM121C	utr3	T	C	0.330629	0.330629	0	0	1.04e-05	0.000124769	3	14.3903	12.783	13.1583
10765	chr1	202696961	-	KDM5B	utr3	T	C	0.330242	0.330242	0	0	0.000118566	0.000411586	4	7.76618	7.7164	6.82925
201626	chr3	57547281	+	PDE12	utr3	A	G	0.330065	0.330065	0	0	7.25e-05	0.000300178	4	10.7125	10.5872	11.0602
10054	chr19	34960206	+	UBA2	utr3	A	G	0.329803	0.330765	0.00192382	0	7.03e-06	0.000114428	4	141.39	142.863	141.495
80011	chr16	57186659	-	FAM192A	utr3	T	C	0.329589	0.329589	0	0	3.4e-05	0.000196225	4	31.8534	33.0197	33.5287
387	chr3	49397091	-	RHOA	utr3	T	C	0.329532	0.329532	0	0	2.47e-06	0.000107531	8	205	210.24	225.607
123606	chr15	23045309	-	NIPA1	utr3	T	C	0.32953	0.32953	0	0	4.78e-05	0.000235198	9	10.9106	10.5942	10.3887
79979	chrX	100265285	-	TRMT2B	utr3	T	C	0.329121	0.420238	0.0750916	0.107143	0.00122253	0.00239685	4	6.93241	7.2341	6.56004
5788	chr1	198725889	+	PTPRC	utr3	A	G	0.32879	0.32879	0	0	1.44e-05	0.00013642	7	33.6283	32.9215	34.7818
9197	chr3	155544726	-	SLC33A1	utr3	T	C	0.328571	0.328571	0	0	0.000516224	0.00120549	2	6.7272	7.35217	7.13491
60682	chr6	71570354	+	SMAP1	utr3	A	G	0.327889	0.327889	0	0	6.77e-05	0.000288062	5	10.0472	10.6817	11.1388
10009	chrX	119390250	+	ZBTB33	utr3	A	G	0.32765	0.32765	0	0	2.1e-06	0.000107531	8	29.9476	33.0779	34.0269
85465	chr2	26618531	+	SELENOI	utr3	A	G	0.327373	0.327373	0	0	9.75e-06	0.000123871	12	7.75886	7.60652	8.19968
55193	chr3	52581287	-	PBRM1	utr3	T	C	0.327109	0.329246	0	0.0042735	2.76e-05	0.000178236	7	12.4631	11.2469	12.6051
4000	chr1	156109209	+	LMNA	utr3	A	G	0.326916	0.326916	0	0	0.000262384	0.000718704	2	13.1679	12.773	13.9395
93663	chr6	129898419	-	ARHGAP18	utr3	T	C	0.326139	0.326139	0	0	2.36e-05	0.000167125	2	11.3835	11.7591	11.6797
6158	chr19	55900542	+	RPL28	utr3	A	G	0.325265	0.414352	0.0698413	0.108333	0.000485646	0.00114802	4	186.075	196.764	188.156
51030	chr17	18709069	+	TVP23B	utr3	A	G	0.324485	0.324485	0	0	2.9e-06	0.000107531	8	10.0897	10.9018	9.5944
54149	chr21	19162976	-	C21orf91	utr3	T	C	0.324405	0.324405	0	0	2.86e-05	0.000180493	11	6.45202	6.21509	6.49075
79901	chr2	172413049	+	CYBRD1	utr3	A	G	0.324242	0.324242	0	0	9.21e-05	0.000351208	4	5.06388	5.17889	5.47072
54205	chr7	25159691	-	CYCS	utr3	T	C	0.324134	0.324134	0	0	0.000415503	0.00101674	7	44.9622	48.8182	49.6199
154007	chr6	7609447	+	SNRNP48	utr3	A	G	0.324009	0.324009	0	0	0.0001556	0.000491624	8	6.09986	6.04554	6.50928
55069	chr7	66422266	+	TMEM248	utr3	A	G	0.323993	0.323993	0	0	1.71e-06	0.000107531	1	21.2215	21.8127	21.7805
57132	chr18	11853801	+	CHMP1B	utr3	A	G	0.32381	0.32381	0	0	1.81e-05	0.000149676	2	14.1024	14.1667	14.0809
7165	chr20	62521540	+	TPD52L2	utr3	A	G	0.323465	0.324757	0	0.00258398	1.23e-06	0.000107531	1	45.159	44.8589	43.618
307	chr2	70052851	+	ANXA4	utr3	A	G	0.323383	0.323383	0	0	2.26e-06	0.000107531	10	268.771	258.878	287.555
9675	chr20	36611818	-	TTI1	utr3	T	C	0.322739	0.322739	0	0	6.71e-06	0.000114109	1	18.4125	18.0534	17.7408
64841	chr14	53242859	-	GNPNAT1	utr3	T	C	0.322544	0.326609	0	0.00813008	0.000163916	0.000509637	6	13.5766	14.2095	14.0289
65979	chr1	28824774	+	PHACTR4	utr3	A	G	0.322164	0.328116	0	0.0119048	0.000159871	0.000500253	3	6.25553	5.88551	5.99326
11212	chr8	37636497	+	PLPBP	utr3	A	G	0.322006	0.322006	0	0	3.93e-06	0.000107531	1	34.5218	38.0445	36.3958
140609	chr1	198288904	+	NEK7	utr3	A	G	0.321901	0.321901	0	0	5.65e-05	0.000260084	6	17.6845	17.413	18.3027
6613	chr17	73163908	-	SUMO2	utr3	T	C	0.321446	0.321446	0	0	3.94e-07	0.000107531	2	179.015	193.444	199.891
81611	chr1	150190817	-	ANP32E	utr3	T	C	0.320742	0.320742	0	0	1.09e-05	0.000125042	6	128.663	132.841	139.336
1633	chr4	71895343	+	DCK	utr3	A	G	0.319847	0.319847	0	0	2.39e-06	0.000107531	6	19.4232	19.531	21.5059
79939	chr19	16662165	-	SLC35E1	utr3	T	C	0.319791	0.323959	0	0.00833592	2.83e-06	0.000107531	1	12.0991	11.8944	11.786
93986	chr7	114330235	+	FOXP2	utr3	A	G	0.319444	0.319444	0	0	0.00193346	0.00354394	13	5.18349	5.07083	5.30093
23333	chr7	34970560	-	DPY19L1	utr3	T	C	0.319219	0.319219	0	0	6.41e-06	0.000114109	15	6.50598	6.01173	7.13321
348235	chr17	57188618	-	SKA2	utr3	T	C	0.318711	0.318711	0	0	1.94e-05	0.000153371	9	15.5247	16.6726	16.6291
2821	chr19	34893119	+	GPI	utr3	A	G	0.318687	0.318687	0	0	7.85e-06	0.000115051	4	87.4963	86.0379	88.7444
56986	chr15	49936985	+	DTWD1	utr3	A	G	0.318681	0.318681	0	0	0.00112524	0.00224525	2	9.29484	9.68082	9.34624
255919	chr16	50070703	+	CNEP1R1	utr3	A	G	0.318376	0.318376	0	0	0.00596132	0.00987093	1	5.24799	5.9026	5.44283
94239	chr7	44868735	-	H2AFV	utr3	T	C	0.318342	0.318342	0	0	2.56e-05	0.000172465	7	31.6979	33.0604	33.0328
9815	chr12	110369182	-	GIT2	utr3	T	C	0.318238	0.325183	0.0138889	0	9.51e-05	0.000358106	5	17.0273	17.009	16.8662
1386	chr2	175938309	-	ATF2	utr3	T	C	0.317663	0.317663	0	0	8.67e-06	0.000119081	4	11.2643	11.7608	11.131
342371	chr16	71889816	+	ATXN1L	utr3	A	G	0.31746	0.31746	0	0	0.000336606	0.000865103	4	5.68284	5.34394	5.62542
57532	chr17	27585904	-	NUFIP2	utr3	T	C	0.317204	0.317204	0	0	0.000242195	0.000677367	15	16.8648	16.59	16.9963
1781	chr2	172604801	+	DYNC1I2	utr3	A	G	0.316667	0.316667	0	0	0.000396008	0.000977382	3	17.6957	18.1684	18.1699
26268	chr6	52965431	+	FBXO9	utr3	A	G	0.316667	0.316667	0	0	0.000551823	0.00127175	1	14.5461	14.7227	14.8805
51439	chr6	17611465	+	FAM8A1	utr3	A	G	0.316138	0.316138	0	0	0.000524082	0.00121935	5	6.49179	6.57169	6.63933
1738	chr7	107561569	+	DLD	utr3	A	G	0.316084	0.316084	0	0	0.000196099	0.000582085	4	36.6615	37.7954	37.0684
9528	chr1	54497646	-	TMEM59	utr3	T	C	0.315452	0.315452	0	0	3.47e-06	0.000107531	3	20.0669	21.304	21.0593
54708	chr10	94111174	+	2019-03-05	utr3	A	G	0.314966	0.314966	0	0	2.07e-05	0.000157623	6	11.8207	11.9521	12.3609
5198	chr17	8173555	+	PFAS	utr3	A	G	0.314516	0.314516	0	0	1.51e-06	0.000107531	5	34.7265	32.4563	32.532
9698	chr1	31404783	-	PUM1	utr3	T	C	0.31426	0.31426	0	0	6.96e-06	0.000114428	1	25.0275	23.7522	23.7989
7311	chr19	18687721	+	UBA52	utr3	A	G	0.314023	0.314023	0	0	0.000163066	0.000508183	4	424.487	448.579	422.375
3556	chr3	190368643	+	IL1RAP	utr3	A	G	0.313572	0.313572	0	0	3.9e-05	0.000211882	3	10.5712	11.2294	10.1534
348995	chr6	150047159	-	NUP43	utr3	T	C	0.313355	0.317875	0.00497512	0.00406504	0.000313783	0.000820236	9	28.4078	29.7822	27.6252
23528	chr1	200375927	-	ZNF281	utr3	T	C	0.313353	0.313353	0	0	0.000407918	0.00100036	4	14.4108	13.3185	13.7115
8879	chr10	72638843	+	SGPL1	utr3	A	G	0.313192	0.313192	0	0	7.3e-06	0.000114807	14	8.61223	8.12507	8.0851
5813	chr5	139496203	+	PURA	utr3	A	G	0.313131	0.313131	0	0	4.3e-05	0.000222533	6	5.54892	5.49584	5.91296
63931	chr1	174982696	-	MRPS14	utr3	T	C	0.312783	0.312783	0	0	1.62e-05	0.000144053	4	17.0017	18.2722	16.9369
7812	chr1	115260304	-	CSDE1	utr3	T	C	0.312715	0.312715	0	0	4.71e-05	0.000233833	5	158.397	163.301	160.384
51534	chr6	142540572	+	VTA1	utr3	A	G	0.312118	0.312118	0	0	1.12e-05	0.000126451	3	33.9779	36.2706	34.5193
6844	chr17	8063673	-	VAMP2	utr3	T	C	0.312049	0.312049	0	0	0.000582513	0.00133059	2	10.138	10.0949	10.3734
11261	chr15	41573592	+	CHP1	utr3	A	G	0.311701	0.314389	0	0.00537634	1.72e-05	0.000146791	4	16.1846	16.67	17.3255
9581	chr2	44548387	-	PREPL	utr3	T	C	0.311508	0.323413	0	0.0238095	0.00197173	0.00360506	10	8.36025	8.03251	8.41373
55173	chr6	42174795	-	MRPS10	utr3	T	C	0.3114	0.3114	0	0	2.31e-07	0.000107531	2	46.326	47.6329	47.967
57486	chr5	65058803	+	NLN	cds	A	G	0.310738	0.310738	0	0	1.33e-05	0.00013251	7	14.1427	14.6219	14.0715
6478	chr3	150459148	-	SIAH2	utr3	T	C	0.310423	0.310423	0	0	9.21e-06	0.000121407	1	13.8687	14.1996	13.2715
359948	chr1	234741861	-	IRF2BP2	utr3	T	C	0.309874	0.309874	0	0	2.65e-06	0.000107531	4	118.981	119.236	121.405
8550	chr12	112331050	+	MAPKAPK5	utr3	A	G	0.309524	0.309524	0	0	0.000264825	0.000723626	2	22.85	23.4383	22.2866
84541	chr3	67059250	+	KBTBD8	utr3	A	G	0.309246	0.309246	0	0	6.89e-05	0.000291	5	6.69166	7.22898	7.30563
55892	chr3	169504778	+	MYNN	utr3	A	G	0.308913	0.308913	0	0	4.14e-05	0.000218973	1	5.03809	5.22179	5.28757
5690	chr1	36067128	-	PSMB2	utr3	T	C	0.308824	0.308824	0	0	0.000216682	0.000625028	3	17.6813	18.6708	18.9831
55973	chr7	107263649	+	BCAP29	utr3	A	G	0.308405	0.308405	0	0	0.000260483	0.000715108	4	9.39885	9.66673	9.51207
23215	chr1	171562158	+	PRRC2C	utr3	A	G	0.308127	0.308127	0	0	1.61e-06	0.000107531	3	52.6678	46.9183	50.2024
23173	chr4	99983067	+	METAP1	utr3	A	G	0.306495	0.306495	0	0	7.28e-07	0.000107531	1	20.8574	21.1947	21.3394
57488	chr7	158525911	-	ESYT2	utr3	T	C	0.306457	0.308851	0.00275482	0.00203252	3.49e-07	0.000107531	4	55.6308	54.0168	53.4338
5141	chr19	10579387	+	PDE4A	utr3	A	G	0.306178	0.306178	0	0	4.5e-06	0.000108422	2	13.8346	12.5032	12.3401
10069	chr21	30378357	-	RWDD2B	utr3	T	C	0.30614	0.312093	0.0119048	0	2.75e-05	0.000178025	2	15.0146	15.1093	15.1278
222658	chr6	36442774	+	KCTD20	cds	A	G	0.305929	0.305929	0	0	3.19e-06	0.000107531	5	36.4129	36.0365	37.1033
27067	chr8	74463633	-	STAU2	utr3	T	C	0.3057	0.309033	0	0.00666667	1.13e-05	0.000126758	13	12.9908	12.7514	13.1976
30011	chrX	19552832	-	SH3KBP1	utr3	T	C	0.305556	0.305556	0	0	0.000826079	0.00175296	4	44.8812	46.5143	47.9871
54491	chr5	14611146	+	FAM105A	utr3	A	G	0.305556	0.305556	0	0	0.00103846	0.00210543	4	6.93574	7.63705	8.4259
8467	chr4	144474870	+	SMARCA5	utr3	A	G	0.30519	0.30519	0	0	0.000432562	0.00104657	10	20.3946	20.2815	21.1455
57546	chr16	66921587	+	PDP2	utr3	A	G	0.304848	0.420635	0.13574	0.0958333	0.00101455	0.0020687	6	10.7017	10.3889	9.62115
23291	chr5	171291015	-	FBXW11	utr3	T	C	0.304659	0.304659	0	0	5.76e-06	0.000113391	2	9.68509	9.54765	9.40686
28977	chr12	93896603	+	MRPL42	utr3	A	G	0.304593	0.304593	0	0	9.93e-06	0.000124418	14	29.2581	30.9434	32.0717
112950	chr1	43849972	-	MED8	utr3	T	C	0.304575	0.304575	0	0	2.18e-05	0.000161142	2	17.4351	18.2965	16.1029
8763	chr6	109688775	-	CD164	utr3	T	C	0.303955	0.303955	0	0	1.94e-06	0.000107531	15	64.4648	62.6385	67.6101
65108	chr1	32799462	-	MARCKSL1	utr3	T	C	0.303894	0.303894	0	0	7.38e-06	0.000114807	3	67.1024	64.3716	69.7498
9695	chr3	5258963	+	EDEM1	utr3	A	G	0.303829	0.303829	0	0	2.24e-05	0.000163837	10	25.6783	24.2067	24.706
25960	chr8	37701256	+	ADGRA2	utr3	A	G	0.30369	0.30369	0	0	1.34e-05	0.000132978	1	21.3283	20.015	21.248
3394	chr16	85955535	+	IRF8	utr3	A	G	0.303458	0.303839	0	0.000761035	4.77e-07	0.000107531	3	152.115	154.299	166.526
51582	chr8	103839947	-	AZIN1	utr3	T	C	0.30336	0.30336	0	0	1.87e-06	0.000107531	20	76.9748	76.1319	75.9618
51465	chr6	90038787	-	UBE2J1	utr3	T	C	0.30322	0.304609	0	0.00277778	1.05e-06	0.000107531	5	31.0316	31.8621	34.8413
51552	chr9	123942111	-	RAB14	utr3	T	C	0.302612	0.304463	0.0037037	0	2.28e-05	0.00016496	4	23.5085	23.7994	23.5682
10640	chr14	57671200	-	EXOC5	utr3	T	C	0.302189	0.302189	0	0	0.00204517	0.00372342	8	10.6297	10.4986	11.2759
83892	chr12	109887245	-	KCTD10	utr3	T	C	0.301657	0.301657	0	0	4.06e-05	0.000216753	2	10.6182	10.0793	10.2982
60675	chr3	71821753	-	PROK2	utr3	T	C	0.301282	0.301282	0	0	0.000251953	0.000697414	1	17.74	17.9802	17.3307
128	chr4	99992438	-	ADH5	utr3	T	C	0.300926	0.300926	0	0	2.01e-05	0.000155305	4	31.9399	34.421	31.9197
22926	chr1	161930186	+	ATF6	utr3	A	G	0.300772	0.300772	0	0	9.85e-05	0.000366275	9	9.30304	9.66206	9.31067
23598	chr22	31722533	-	PATZ1	utr3	T	C	0.300763	0.300763	0	0	1.95e-05	0.000153544	4	16.709	16.3637	16.1757
220	chr15	101456070	+	ALDH1A3	utr3	A	G	0.300466	0.300466	0	0	3.1e-06	0.000107531	9	16.0128	16.7152	18.7891
22856	chr15	101717115	-	CHSY1	utr3	T	C	0.300444	0.30582	0.0107527	0	0.000116437	0.000407725	5	13.1871	13.2487	13.0821
84187	chrX	109419649	+	TMEM164	utr3	A	G	0.300329	0.300329	0	0	4.09e-05	0.000217607	4	12.6408	13.0253	12.6403
9611	chr17	15934612	-	NCOR1	utr3	T	C	0.3	0.3	0	0	0.000493923	0.00116288	1	22.4423	20.9177	20.9753
192683	chr15	75313299	+	SCAMP5	utr3	A	G	0.299385	0.299385	0	0	0.000444504	0.00107156	1	5.50959	5.44653	5.19321
9789	chr11	74688264	+	SPCS2	utr3	A	G	0.299247	0.299247	0	0	3.59e-06	0.000107531	3	15.4094	16.8234	15.7115
2932	chr3	119543041	-	GSK3B	utr3	T	C	0.299242	0.299242	0	0	0.000626504	0.00140898	5	10.2088	9.80918	10.0137
22818	chr12	54745035	+	COPZ1	utr3	A	G	0.299216	0.300112	0.00179211	0	7.91e-06	0.000115414	6	57.6766	61.7744	59.2461
81929	chr18	12985821	+	SEH1L	utr3	A	G	0.298273	0.298273	0	0	4.06e-05	0.000216753	6	43.0659	42.2382	41.9345
9804	chr1	235274064	-	TOMM20	utr3	T	C	0.298034	0.298034	0	0	2.51e-06	0.000107531	18	242.896	248.913	234.234
10565	chr8	68213498	-	ARFGEF1	cds	T	C	0.297804	0.297804	0	0	4.53e-05	0.000229084	6	11.6433	11.491	11.2106
284695	chr1	90493636	+	ZNF326	utr3	A	G	0.297354	0.297354	0	0	6.29e-05	0.000276695	3	7.41646	7.67676	8.19626
83989	chr5	92954137	-	FAM172A	utr3	T	C	0.296919	0.296919	0	0	0.00017192	0.000527641	3	5.06997	5.15549	5.46996
23586	chr9	32456031	-	DDX58	utr3	T	C	0.296703	0.296703	0	0	0.000291912	0.000777157	3	5.58539	5.89592	6.02314
57082	chr15	40954625	+	KNL1	utr3	A	G	0.296667	0.303333	0	0.0133333	0.000196059	0.000582082	3	10.6505	10.7789	11.1613
7056	chr20	23026714	-	THBD	utr3	T	C	0.295836	0.295836	0	0	0.000250874	0.000695386	1	10.495	9.81039	11.3135
51247	chr5	138704537	+	PAIP2	utr3	A	G	0.295681	0.297533	0	0.0037037	1.38e-05	0.000135029	1	52.4926	56.0828	50.3531
8289	chr1	27108455	+	ARID1A	utr3	A	G	0.295101	0.295101	0	0	0.000173737	0.000531799	3	28.3538	25.3298	25.6846
54543	chr7	22852637	-	TOMM7	utr3	T	C	0.294691	0.294691	0	0	2.01e-05	0.000155431	1	118.023	129.926	122.975
23530	chr5	43705165	+	NNT	utr3	A	G	0.294487	0.294487	0	0	9.78e-06	0.000124128	2	59.083	59.9357	60.8487
9702	chr11	95555189	+	CEP57	utr3	A	G	0.294444	0.294444	0	0	0.00047021	0.00111913	4	18.8462	19.2334	19.4292
56900	chr1	109638751	+	TMEM167B	utr3	A	G	0.294211	0.294211	0	0	2.48e-05	0.000170369	3	12.398	12.9568	12.4646
6667	chr12	53806480	+	SP1	utr3	A	G	0.294156	0.294156	0	0	2.99e-05	0.000184688	3	22.2975	20.5583	21.177
9889	chr22	50281871	+	ZBED4	utr3	A	G	0.293597	0.293597	0	0	4.42e-05	0.000225842	6	12.6651	11.9348	11.5927
79109	chr9	128200517	-	MAPKAP1	utr3	T	C	0.293447	0.293447	0	0	2.89e-06	0.000107531	11	14.1006	14.4344	13.5566
5599	chr10	49643039	+	MAPK8	utr3	A	G	0.292593	0.292593	0	0	1.95e-05	0.000153544	2	16.3589	15.6231	16.0141
23468	chr12	54624853	-	CBX5	utr3	T	C	0.292028	0.292028	0	0	0.000228103	0.000648754	22	25.101	22.338	23.4638
84188	chr11	13750607	+	FAR1	utr3	A	G	0.291992	0.291992	0	0	1.87e-06	0.000107531	4	19.9538	20.4984	22.1239
6815	chr14	53240109	+	STYX	utr3	A	G	0.291453	0.291453	0	0	0.000753677	0.00163341	6	7.54234	7.71314	7.92389
10771	chr10	299377	+	ZMYND11	utr3	A	G	0.291228	0.291228	0	0	0.00012905	0.000434306	1	6.84206	7.30273	7.996
51263	chr2	99815032	+	MRPL30	utr3	A	G	0.291138	0.291138	0	0	0.000995969	0.00203881	5	12.8377	13.4377	13.3236
11231	chr6	108189943	-	SEC63	utr3	T	C	0.290404	0.290404	0	0	0.000401914	0.000988951	3	40.5923	42.57	41.5934
55163	chr17	46026406	+	PNPO	utr3	A	G	0.290064	0.290064	0	0	4.77e-05	0.000235117	4	11.8387	12.2481	11.9727
1975	chr12	53434747	+	EIF4B	utr3	A	G	0.289113	0.289498	0	0.000771605	1.64e-05	0.000144597	7	255.582	258.107	261.644
23294	chr6	35057108	+	ANKS1A	utr3	A	G	0.288982	0.288982	0	0	3.73e-05	0.000206185	1	8.99738	8.62218	8.01993
55157	chr1	173827414	+	DARS2	utr3	A	G	0.288948	0.288948	0	0	1.15e-06	0.000107531	4	39.3221	40.1319	40.5649
5495	chr2	44458503	+	PPM1B	utr3	A	G	0.288889	0.288889	0	0	0.00329945	0.00571858	2	5.66616	5.57914	5.90175
23512	chr17	30327745	+	SUZ12	utr3	A	G	0.288602	0.288602	0	0	1.46e-05	0.000137361	5	28.9252	29.3339	31.7336
6874	chr20	60550615	-	TAF4	utr3	T	C	0.28858	0.28858	0	0	0.000130017	0.000436254	1	7.4257	6.71085	6.98845
55500	chr12	22839308	+	ETNK1	utr3	A	G	0.28844	0.28844	0	0	1.17e-05	0.000127139	6	10.9643	10.9115	11.9643
10451	chr1	108114207	-	VAV3	utr3	T	C	0.28844	0.28844	0	0	0.000165748	0.000513909	4	5.84628	5.91091	5.61252
57534	chr18	19450375	+	MIB1	utr3	A	G	0.288095	0.288095	0	0	9.57e-05	0.000359033	20	11.7747	10.8808	11.2755
64430	chr14	60585135	+	PCNX4	cds	A	G	0.287946	0.287946	0	0	0.000124822	0.000425318	5	8.97651	9.18305	9.08269
3981	chr13	108861436	-	LIG4	cds	T	C	0.287749	0.287749	0	0	0.000663639	0.001474	1	5.90228	6.26726	6.65288
7803	chr6	64292570	+	PTP4A1	utr3	A	G	0.287691	0.287691	0	0	9.16e-06	0.000121056	3	33.0874	33.0277	34.7817
10971	chr2	9724133	-	YWHAQ	utr3	T	C	0.28763	0.28763	0	0	0.000120789	0.000416478	10	49.5556	51.4629	51.5774
80020	chr22	36885079	-	FOXRED2	utr3	T	C	0.287376	0.287376	0	0	7.14e-06	0.0001146	2	12.8948	11.7573	13.0947
411	chr5	78075350	-	ARSB	utr3	T	C	0.287037	0.287037	0	0	0.000274398	0.00074298	2	5.87057	5.86999	6.52401
2936	chr8	30536936	-	GSR	utr3	T	C	0.286579	0.286579	0	0	8.02e-05	0.000320546	7	22.0912	21.0977	22.1312
54499	chr1	165696947	-	TMCO1	utr3	T	C	0.285803	0.286616	0.00162602	0	1.76e-05	0.000148196	10	30.2308	32.1187	29.5887
831	chr5	96109058	+	CAST	utr3	A	G	0.285614	0.285614	0	0	8.05e-06	0.000116007	2	9.11543	9.13206	9.54298
64766	chr1	33322199	+	S100PBP	utr3	A	G	0.285409	0.285409	0	0	0.000174277	0.000532784	1	5.75527	5.72982	6.07103
26586	chr13	53050578	+	CKAP2	utr3	A	G	0.285088	0.285088	0	0	0.000455675	0.00109237	5	44.0005	47.2587	46.7083
51014	chr5	114950788	-	TMED7	utr3	T	C	0.284712	0.284712	0	0	3.45e-05	0.000197844	16	10.5021	10.6079	11.2925
134430	chr5	110464713	+	WDR36	utr3	A	G	0.284615	0.284615	0	0	4.59e-05	0.000230537	4	18.3393	18.3336	19.0619
11215	chr13	42893821	+	AKAP11	utr3	A	G	0.284392	0.284392	0	0	0.000176368	0.000536951	10	10.7625	10.0859	10.3678
4893	chr1	115249777	-	NRAS	utr3	T	C	0.284082	0.285976	0	0.00378788	3.25e-05	0.000192543	8	30.1893	31.1458	29.9187
6241	chr2	10270419	+	RRM2	utr3	A	G	0.284007	0.284007	0	0	8.52e-05	0.000333848	8	64.1669	65.0378	69.005
79868	chrX	110931864	+	ALG13	utr3	A	G	0.28373	0.28373	0	0	0.000101873	0.000373647	3	5.42788	5.50476	5.66502
57107	chr6	107473952	-	PDSS2	utr3	T	C	0.283333	0.283333	0	0	0.00042593	0.00103575	5	7.97764	8.23101	7.9036
23032	chr1	78162021	-	USP33	utr3	T	C	0.283172	0.283172	0	0	8.28e-05	0.000327587	7	18.0256	17.1994	18.4576
7852	chr2	136872140	-	CXCR4	utr3	T	C	0.283145	0.283145	0	0	2.83e-05	0.000180027	1	42.3439	46.6003	50.025
64328	chr13	21357406	-	XPO4	utr3	T	C	0.283109	0.283109	0	0	6.87e-05	0.000290523	9	16.7295	16.7444	16.861
317	chr12	99128172	+	APAF1	utr3	A	G	0.283032	0.283032	0	0	3.27e-05	0.000192802	5	18.8569	18.3942	20.4842
267	chr16	56396501	-	AMFR	utr3	T	C	0.283017	0.283017	0	0	9.38e-05	0.000354817	1	7.91714	7.39025	7.30161
23509	chr20	30824047	+	POFUT1	utr3	A	G	0.282862	0.282862	0	0	2.08e-05	0.000157776	3	17.7518	17.3494	16.9556
91607	chr17	33679066	-	SLFN11	utr3	T	C	0.282487	0.282487	0	0	4.93e-06	0.000110452	1	22.9922	22.0411	22.8886
2746	chr10	88810377	-	GLUD1	utr3	T	C	0.28194	0.28194	0	0	4.4e-06	0.000108422	5	75.425	76.335	81.0007
9604	chr5	141368111	+	RNF14	utr3	A	G	0.280615	0.280615	0	0	6.37e-05	0.000278506	4	6.58298	6.95067	6.63296
9403	chr1	87328994	-	SELENOF	utr3	T	C	0.280562	0.281078	0	0.00103199	1.67e-05	0.000145531	3	62.9314	66.6962	65.1378
50484	chr8	103219522	-	RRM2B	utr3	T	C	0.280494	0.280494	0	0	4.71e-05	0.00023356	8	10.5844	10.0779	12.2212
1350	chr5	85916533	+	COX7C	utr3	A	G	0.280413	0.280413	0	0	4.23e-06	0.000108422	1	436.82	475.398	458.283
8934	chr1	205737454	-	RAB29	utr3	T	C	0.280253	0.280253	0	0	2.21e-05	0.000162668	3	21.0095	21.3987	20.6911
84668	chr7	22981156	-	FAM126A	utr3	T	C	0.280183	0.280183	0	0	4.63e-05	0.000231642	8	12.5813	12.7022	12.4382
8450	chrX	119659602	-	CUL4B	utr3	T	C	0.280152	0.280152	0	0	2.42e-05	0.000168225	6	8.69409	8.60228	8.75953
2768	chr7	2770097	-	GNA12	utr3	T	C	0.280064	0.280064	0	0	5.44e-06	0.000111298	2	13.4463	12.5731	12.7764
6117	chr17	1801246	+	RPA1	utr3	A	G	0.279347	0.279347	0	0	6.36e-06	0.000114109	2	59.3036	57.6872	57.4984
10632	chr11	118280149	+	ATP5L	utr3	A	G	0.278943	0.278943	0	0	4.28e-06	0.000108422	5	100.602	112.119	106.371
5903	chr2	109393599	+	RANBP2	cds	A	G	0.278245	0.280329	0	0.00416667	0.000416541	0.00101826	2	11.6004	11.8055	12.4584
9926	chr1	211918778	-	LPGAT1	utr3	T	C	0.278146	0.278146	0	0	5.81e-06	0.000113391	7	11.4548	11.6178	11.7904
83693	chr16	84157693	-	HSDL1	utr3	T	C	0.277778	0.277778	0	0	0.000738898	0.00160639	5	5.55929	5.13186	5.1778
85363	chr11	5684888	-	TRIM5	utr3	T	C	0.277778	0.277778	0	0	0.00982307	0.0153457	3	8.2015	7.65767	7.892
9412	chr12	27181393	+	MED21	utr3	A	G	0.277646	0.277646	0	0	1.45e-05	0.00013681	6	7.7002	7.2758	7.67785
382	chr14	50362576	+	ARF6	utr3	A	G	0.277385	0.277385	0	0	1.48e-05	0.000137392	3	40.2436	41.472	42.8504
5987	chr6	28871243	-	TRIM27	utr3	T	C	0.277044	0.279713	0.00234742	0.00298954	1.84e-06	0.000107531	2	5.65715	5.65273	5.71156
2177	chr3	10143163	+	FANCD2	utr3	A	G	0.276824	0.281454	0.00925926	0	1.82e-05	0.000149917	3	12.7306	12.486	13.4216
64848	chr5	112929691	+	YTHDC2	utr3	A	G	0.276701	0.276701	0	0	2.45e-05	0.000169563	2	9.55488	9.17152	9.64789
7326	chr17	4172577	-	UBE2G1	utr3	T	C	0.276557	0.276557	0	0	8.86e-05	0.0003423	6	23.7636	23.8059	24.0171
23225	chr3	13357840	-	NUP210	utr3	T	C	0.276504	0.276504	0	0	3.37e-05	0.000195621	1	53.6483	46.9378	49.4747
10426	chr13	113139516	-	TUBGCP3	utr3	T	C	0.27644	0.27644	0	0	4.16e-05	0.000219431	3	27.4973	26.5345	28.4154
64397	chr15	42705963	-	ZNF106	utr3	T	C	0.276398	0.281448	0.010101	0	0.000282972	0.000760559	8	17.7355	16.5502	17.2372
90324	chr19	41828971	+	CCDC97	utr3	A	G	0.276199	0.276199	0	0	5.88e-06	0.000113391	1	19.6162	18.8141	18.9975
10197	chr17	40995694	+	PSME3	utr3	A	G	0.27619	0.27619	0	0	0.00509689	0.00854607	9	46.2678	47.6244	47.3626
50807	chr8	131065748	-	ASAP1	utr3	T	C	0.276087	0.283333	0	0.0144928	6.94e-05	0.000292609	8	8.65936	7.61003	8.47694
2319	chr17	27207137	-	FLOT2	utr3	T	C	0.275864	0.276805	0	0.00188324	3.25e-06	0.000107531	3	67.9909	70.1241	69.6057
56061	chr16	23583514	+	UBFD1	utr3	A	G	0.275754	0.275754	0	0	1.47e-05	0.000137361	7	11.7817	11.7319	11.303
116150	chr6	118029888	+	NUS1	utr3	A	G	0.274274	0.274274	0	0	2.98e-05	0.000184671	5	18.9759	19.662	19.4352
813	chr7	128409718	+	CALU	utr3	A	G	0.274252	0.274252	0	0	2.95e-06	0.000107531	11	20.5624	20.8479	20.0817
1054	chr19	33871876	+	CEBPG	utr3	A	G	0.274124	0.274124	0	0	4.01e-05	0.000214962	7	33.5248	34.7428	33.9834
339290	chr18	5245973	+	LINC00667	cds	A	G	0.274074	0.274074	0	0	0.000627975	0.00141164	2	6.68818	6.64301	6.6056
22883	chr1	9790570	-	CLSTN1	cds	T	C	0.273151	0.273151	0	0	5.92e-06	0.000113391	3	27.6094	26.5018	26.8614
7320	chr5	133724041	+	UBE2B	cds	A	G	0.272707	0.27439	0.003367	0	4.77e-05	0.000235117	1	13.5417	14.4479	14.0017
9972	chr6	17615553	-	NUP153	utr3	T	C	0.272546	0.272546	0	0	8.92e-05	0.000343671	5	43.3558	39.8113	40.8049
6426	chr17	56081606	-	SRSF1	utr3	T	C	0.272364	0.272364	0	0	6.47e-06	0.000114109	3	104.796	110.174	114.061
79832	chr11	33000726	+	QSER1	utr3	A	G	0.272222	0.272222	0	0	7.72e-05	0.000313711	9	6.21081	6.08107	6.10869
57003	chr17	61822989	-	CCDC47	utr3	T	C	0.271825	0.271825	0	0	4e-06	0.000107531	4	35.9643	37.3823	36.0303
29766	chr15	52203497	+	TMOD3	utr3	A	G	0.271825	0.271825	0	0	0.00031446	0.00082118	1	15.4249	14.9061	15.9455
23369	chr2	20449136	-	PUM2	utr3	T	C	0.271375	0.271375	0	0	1.85e-06	0.000107531	11	26.0912	25.8727	25.2097
6872	chrX	70685052	+	TAF1	utr3	A	G	0.271329	0.271329	0	0	0.000241846	0.000677038	5	9.31509	8.41099	9.3478
2123	chr17	29645161	-	EVI2A	utr3	T	C	0.271115	0.273847	0	0.00546448	2.34e-05	0.000166536	2	18.6113	19.0939	18.7951
9107	chr13	25822016	-	MTMR6	utr3	T	C	0.271076	0.271076	0	0	7.54e-06	0.000114807	3	14.281	14.6656	14.7417
285237	chr3	88207074	+	C3orf38	utr3	A	G	0.270833	0.270833	0	0	0.0232846	0.0305721	3	9.86392	10.5676	10.6196
1874	chr16	67232335	+	E2F4	utr3	A	G	0.270829	0.272912	0.00416732	0	4.56e-06	0.000108422	1	68.4433	66.5935	65.1667
535	chr17	40673810	+	ATP6V0A1	utr3	A	G	0.270635	0.270635	0	0	4.77e-06	0.00010877	3	8.45281	7.70127	8.68014
51100	chr1	87211278	+	SH3GLB1	utr3	A	G	0.270513	0.270513	0	0	0.00120903	0.00237548	5	7.23436	7.48363	7.52309
56605	chr1	236381431	-	ERO1B	utr3	T	C	0.270412	0.270412	0	0	0.0006592	0.00146606	2	5.25518	5.28373	5.563
6646	chr1	179324819	+	SOAT1	utr3	A	G	0.27037	0.27037	0	0	0.000760522	0.00164556	8	9.21287	9.47965	9.11234
54814	chr19	46206955	+	QPCTL	utr3	A	G	0.27037	0.611111	0.348148	0.333333	0.0257587	0.0334985	1	11.2246	11.3093	10.1659
29887	chr7	26413933	+	SNX10	utr3	A	G	0.269841	0.269841	0	0	0.000477991	0.00113396	8	16.3707	17.2324	17.9585
112616	chr3	32495983	+	CMTM7	utr3	A	G	0.268991	0.268991	0	0	6.78e-06	0.000114129	2	10.9973	10.1812	9.75806
154810	chr11	94609371	+	AMOTL1	utr3	A	G	0.268519	0.268519	0	0	0.0150924	0.0215084	5	11.1389	10.5749	10.1791
51768	chr12	27124717	-	TM7SF3	utr3	T	C	0.268365	0.268365	0	0	0.000120248	0.0004152	2	20.86	21.4714	21.4398
6386	chr8	59494515	+	SDCBP	utr3	A	G	0.268134	0.268134	0	0	6.11e-06	0.000114109	10	28.2173	26.8186	31.5293
55197	chr18	33572263	-	RPRD1A	utr3	T	C	0.268094	0.268094	0	0	2.91e-06	0.000107531	9	14.9335	14.6955	14.672
8878	chr5	179264036	+	SQSTM1	utr3	A	G	0.267699	0.267699	0	0	3.35e-05	0.000194856	3	14.2685	13.2736	13.6239
55435	chr4	113189972	+	AP1AR	utr3	A	G	0.267571	0.267571	0	0	0.000120702	0.000416278	5	7.80608	7.79465	7.95985
55802	chr3	53318687	-	DCP1A	utr3	T	C	0.266908	0.266908	0	0	2.56e-05	0.000172291	12	8.07012	7.39203	7.12108
6016	chr1	155868086	-	RIT1	utr3	T	C	0.266667	0.266667	0	0	0.0126712	0.0187834	4	6.41966	6.96551	6.92239
10015	chr3	33908798	+	PDCD6IP	utr3	A	G	0.266667	0.266667	0	0	0.010707	0.0164488	2	22.0265	22.1019	22.6197
7381	chr8	97242988	-	UQCRB	utr3	T	C	0.266667	0.266667	0	0	0.000298997	0.000792349	1	45.9754	51.2709	49.6465
5879	chr7	6443112	+	RAC1	utr3	A	G	0.266147	0.266147	0	0	2.05e-06	0.000107531	9	59.818	58.9082	60.6736
9991	chr9	114984642	-	PTBP3	utr3	T	C	0.266144	0.266144	0	0	1.38e-05	0.000135029	24	20.7499	20.2723	22.273
1719	chr5	79923998	-	DHFR	utr3	T	C	0.266025	0.312523	0.0190476	0.0739492	0.00033625	0.000864655	8	29.2234	30.7887	32.7386
51199	chr14	51187832	-	NIN	utr3	T	C	0.265577	0.269049	0	0.00694444	5.44e-06	0.000111298	6	15.272	14.4093	16.1149
11160	chr8	37614709	+	ERLIN2	utr3	A	G	0.265312	0.270214	0	0.00980392	3.63e-05	0.000202788	8	11.7552	11.9231	11.4279
27131	chr20	17922879	-	SNX5	utr3	T	C	0.265189	0.265189	0	0	4.77e-05	0.000235117	8	59.5687	59.5283	61.7708
7832	chr1	203278611	+	BTG2	utr3	A	G	0.26455	0.26455	0	0	0.019982	0.0268114	4	6.61204	6.24763	6.87048
23608	chr7	140154197	-	MKRN1	utr3	T	C	0.26443	0.26443	0	0	1.93e-05	0.000152923	3	19.3929	20.8847	19.078
5868	chr3	20025472	+	RAB5A	utr3	A	G	0.263974	0.263974	0	0	4.7e-05	0.000233435	3	12.1212	11.8304	12.1796
6146	chr1	6245745	-	RPL22	utr3	T	C	0.263739	0.263739	0	0	6.58e-06	0.000114109	2	267.495	305.888	307.045
10296	chr4	1333767	+	MAEA	utr3	A	G	0.262987	0.262987	0	0	2.26e-06	0.000107531	1	23.211	22.3025	22.1982
5049	chr11	117041217	+	PAFAH1B2	utr3	A	G	0.26277	0.26277	0	0	9.33e-06	0.000121914	8	13.3864	12.978	13.7754
55074	chr8	107763712	+	OXR1	utr3	A	G	0.262294	0.262294	0	0	4.7e-05	0.000233435	9	15.7983	15.7307	15.4305
9554	chr1	145116079	+	SEC22B	utr3	A	G	0.262271	0.262271	0	0	2.31e-05	0.000166139	5	33.7591	36.1246	33.3346
10016	chr5	276254	+	PDCD6	utr3	A	G	0.262037	0.262037	0	0	0.000776517	0.00167201	1	54.3506	51.6223	50.9107
9517	chr14	77975137	-	SPTLC2	utr3	T	C	0.261905	0.261905	0	0	0.000942617	0.00195423	4	6.08486	6.3272	6.45517
23365	chr11	120358806	+	ARHGEF12	utr3	A	G	0.261891	0.261891	0	0	4.95e-05	0.000240471	6	6.01535	5.26715	5.86667
140735	chr17	56167115	+	DYNLL2	utr3	A	G	0.261524	0.261524	0	0	2.59e-06	0.000107531	8	28.1343	29.8931	27.9468
10443	chr13	33091681	-	N4BP2L2	utr3	T	C	0.261278	0.261278	0	0	0.00030143	0.000797021	3	18.7131	19.623	19.7213
182	chr20	10618736	-	JAG1	utr3	T	C	0.261111	0.261111	0	0	0.000132257	0.00044124	4	39.1419	36.5067	38.9108
246175	chr4	78641516	-	CNOT6L	utr3	T	C	0.260579	0.260579	0	0	1.11e-05	0.000125691	13	15.8722	14.5789	16.0408
147179	chr17	38437198	+	WIPF2	utr3	A	G	0.26048	0.26048	0	0	0.000325011	0.000842533	5	7.73131	7.29186	7.32904
5877	chr1	202849814	-	RABIF	utr3	T	C	0.260181	0.260181	0	0	3.45e-05	0.000197844	7	7.01811	7.40321	7.08012
135228	chr6	74536099	+	CD109	utr3	A	G	0.259957	0.259957	0	0	0.000113613	0.000400718	8	6.3959	5.73477	6.4158
10320	chr7	50471485	+	IKZF1	utr3	A	G	0.259885	0.261026	0	0.00228311	5.12e-05	0.000245407	10	39.0461	37.1221	39.0381
27013	chr2	220036828	-	CNPPD1	utr3	T	C	0.259627	0.263206	0	0.00715781	2.6e-06	0.000107531	2	26.7221	27.6128	28.2171
10135	chr7	105890586	-	NAMPT	utr3	T	C	0.259259	0.259259	0	0	0.00913852	0.0144633	2	5.68838	5.737	6.04479
2957	chr14	81644380	-	GTF2A1	utr3	T	C	0.258872	0.258872	0	0	0.000250501	0.000694879	5	8.79099	9.11476	9.51338
63875	chr11	6702303	-	MRPL17	utr3	T	C	0.25873	0.25873	0	0	0.00122852	0.00240697	2	33.8573	35.5583	31.5332
51495	chr15	65870044	+	HACD3	utr3	A	G	0.258701	0.258701	0	0	5.87e-06	0.000113391	1	31.6278	33.3605	29.631
9315	chr5	111065384	-	NREP	utr3	T	C	0.2583	0.2583	0	0	3.55e-06	0.000107531	7	12.3516	11.9627	11.4339
56951	chr5	133291337	-	C5orf15	utr3	T	C	0.258095	0.258095	0	0	3.96e-05	0.000213324	8	24.2178	25.5783	25.2232
6836	chr9	136228639	-	SURF4	utr3	T	C	0.258068	0.258068	0	0	3.31e-06	0.000107531	4	107.09	108.848	102.846
51115	chr8	87485969	-	RMDN1	utr3	T	C	0.257654	0.257654	0	0	3.63e-05	0.000202681	2	16.7858	17.7276	17.5869
10614	chr17	43229028	+	HEXIM1	utr3	A	G	0.257407	0.257407	0	0	0.000107018	0.000385997	1	9.57983	9.29942	9.54869
163590	chr1	179832680	-	TOR1AIP2	utr3	T	C	0.257143	0.257143	0	0	5.28e-05	0.000249662	4	5.57214	5.48853	5.95221
163	chr17	34050792	+	AP2B1	utr3	A	G	0.2569	0.2569	0	0	5.76e-07	0.000107531	5	41.3531	42.154	40.5198
64925	chr3	49200185	-	CCDC71	utr3	T	C	0.256854	0.256854	0	0	1.43e-05	0.000136383	1	15.8961	16.3559	14.5972
124446	chr16	29979396	+	TMEM219	cds	A	G	0.256515	0.256515	0	0	4.68e-06	0.000108422	1	44.0721	45.7856	41.9379
79572	chr3	194126557	-	ATP13A3	utr3	T	C	0.256455	0.258592	0.0042735	0	5.26e-06	0.000111298	9	20.6925	19.9987	22.5757
1611	chr5	10680582	-	DAP	utr3	T	C	0.256436	0.25871	0.00209644	0.00245098	3.76e-06	0.000107531	3	57.4326	57.7177	52.2716
51182	chr10	14887002	+	HSPA14	utr3	A	G	0.256209	0.256209	0	0	0.000783201	0.00168318	5	14.7992	15.3755	15.7668
84516	chr16	23680242	+	DCTN5	utr3	A	G	0.256054	0.259259	0.00641026	0	2.53e-05	0.000171386	6	14.4486	13.8479	14.554
537	chrX	153664507	+	ATP6AP1	utr3	A	G	0.255652	0.255652	0	0	6.51e-06	0.000114109	3	16.1079	16.0736	15.2667
10026	chr1	77555939	-	PIGK	utr3	T	C	0.255556	0.255556	0	0	8.6e-05	0.000335698	3	5.54011	5.882	5.80137
55206	chr12	123776522	-	SBNO1	utr3	T	C	0.25469	0.25469	0	0	0.000743412	0.00161548	12	19.6684	19.4601	19.0799
79955	chr10	102777342	-	PDZD7	cds	T	C	0.254662	0.314452	0.0559441	0.0636364	0.00280671	0.00493241	1	7.40004	8.00173	7.25942
54962	chr15	66629278	-	TIPIN	utr3	T	C	0.254209	0.254209	0	0	4.28e-05	0.000222127	2	20.2301	22.338	21.1263
2683	chr9	33112602	-	B4GALT1	utr3	T	C	0.254032	0.265143	0	0.0222222	0.000751807	0.00163009	7	9.6768	9.01644	9.49532
84288	chr1	245286077	+	EFCAB2	utr3	A	G	0.25402	0.25402	0	0	2.04e-05	0.000156406	6	10.2485	10.1271	10.6831
4211	chr2	66799779	+	MEIS1	utr3	A	G	0.253968	0.253968	0	0	0.00293945	0.00513973	1	7.04482	6.81362	7.01052
9724	chr13	52607011	+	UTP14C	utr3	A	G	0.253795	0.260205	0	0.0128205	0.000123675	0.000422513	3	5.99425	6.09372	6.27085
10111	chr5	131979000	+	RAD50	utr3	A	G	0.253704	0.253704	0	0	0.000241108	0.000676009	3	9.63842	10.222	9.36046
57190	chr1	26143282	+	SELENON	utr3	A	G	0.253134	0.264245	0	0.0222222	0.000635693	0.00142548	2	14.1568	13.4012	13.2787
54749	chr7	37990831	+	EPDR1	utr3	A	G	0.252778	0.252778	0	0	6.22e-05	0.000275096	4	6.982	6.78624	6.9132
801	chr14	90872761	+	CALM1	utr3	A	G	0.252622	0.252622	0	0	1.19e-05	0.000128138	12	62.4147	65.2089	65.0262
124808	chr17	42755393	-	CCDC43	utr3	T	C	0.252393	0.252393	0	0	1.15e-05	0.00012697	1	15.7363	15.6461	16.1639
23759	chr22	22051959	+	PPIL2	utr3	A	G	0.252385	0.255718	0.00666667	0	3.09e-05	0.000187739	2	22.1789	20.4131	21.3487
23184	chr15	81269715	-	MESD	utr3	T	C	0.251832	0.251832	0	0	0.00181745	0.00335741	1	9.63202	10.2495	9.35616
26258	chr15	45900926	+	BLOC1S6	utr3	A	G	0.25179	0.25179	0	0	5.48e-05	0.000255377	7	22.3127	22.8783	22.2097
10137	chr20	34239150	-	RBM12	utr3	T	C	0.251404	0.251404	0	0	1.53e-05	0.000139734	7	19.3698	19.4139	19.2929
5471	chr4	57260755	-	PPAT	utr3	T	C	0.251178	0.251178	0	0	1.07e-05	0.000125042	5	20.1459	21.1337	20.2314
51514	chr1	212277496	+	DTL	utr3	A	G	0.251175	0.251175	0	0	3.4e-05	0.000196362	3	39.816	40.3316	40.8583
55771	chr17	57280650	+	PRR11	utr3	A	G	0.250992	0.570106	0.384259	0.253968	0.00975134	0.0152532	7	18.3593	18.3495	18.463
283489	chr13	115091846	+	CHAMP1	utr3	A	G	0.250942	0.250942	0	0	3.09e-05	0.00018791	7	22.2087	20.9128	22.4205
1021	chr7	92235864	-	CDK6	utr3	T	C	0.250832	0.250832	0	0	1.39e-05	0.000135029	35	37.9216	35.5233	38.3828
9480	chr18	55151698	+	ONECUT2	utr3	A	G	0.25	0.25	0	0	0.0168061	0.0234432	5	8.60792	7.14993	7.39125
4087	chr18	45365551	-	SMAD2	utr3	T	C	0.25	0.25	0	0	0.011946	0.0179263	3	5.93687	5.94472	5.94658
145957	chr15	76234795	-	NRG4	utr3	T	C	0.25	0.25	0	0	0.000206772	0.000604678	2	6.07403	6.85988	6.54334
5579	chr16	24226508	+	PRKCB	utr3	A	G	0.249925	0.249925	0	0	2.1e-06	0.000107531	7	23.163	22.5132	23.8105
91351	chr4	169278750	-	DDX60L	utr3	T	C	0.24944	0.24944	0	0	0.000130374	0.000436952	1	6.45735	6.80321	6.95475
6734	chr11	126133433	-	SRPRA	utr3	T	C	0.249295	0.249295	0	0	5.99e-06	0.000114109	5	80.5722	84.9041	78.1139
6873	chr8	120816210	-	TAF2	cds	T	C	0.249278	0.249278	0	0	8.96e-06	0.000120363	3	21.521	21.974	22.45
57587	chr4	186083057	-	CFAP97	utr3	T	C	0.248092	0.248092	0	0	2.34e-05	0.000166536	7	15.9205	15.5772	16.7093
55255	chr5	76728499	-	WDR41	utr3	T	C	0.248089	0.248089	0	0	1.33e-05	0.000132856	9	30.8499	30.8238	29.9011
5576	chr3	48788616	-	PRKAR2A	utr3	T	C	0.247863	0.247863	0	0	1.69e-05	0.000146095	3	13.7971	13.4595	13.6227
55251	chr20	62905456	+	PCMTD2	utr3	A	G	0.247731	0.247731	0	0	1.24e-05	0.00012985	4	10.5841	10.4386	10.7568
10827	chr5	153371638	-	FAM114A2	utr3	T	C	0.247619	0.247619	0	0	0.00190462	0.0034981	2	7.06714	7.48683	7.63706
11171	chr12	16056167	+	STRAP	utr3	A	G	0.247397	0.248473	0	0.00215054	4.78e-05	0.00023526	2	76.1548	80.5354	79.5011
23209	chr22	50499827	-	MLC1	utr3	T	C	0.247309	0.247309	0	0	2.43e-06	0.000107531	5	94.9923	98.8053	89.6704
10285	chr10	112053864	-	SMNDC1	utr3	T	C	0.247174	0.247174	0	0	1.53e-05	0.000139482	6	28.0434	29.0744	30.7134
2289	chr6	35543133	-	FKBP5	utr3	T	C	0.247138	0.247138	0	0	6.61e-06	0.000114109	8	11.5342	11.8522	12.6049
83442	chr1	26607935	+	SH3BGRL3	utr3	A	G	0.247123	0.247123	0	0	6.78e-06	0.000114129	1	142.2	142.958	147.509
5324	chr8	57074378	-	PLAG1	utr3	T	C	0.246884	0.246884	0	0	9.92e-05	0.000368003	7	7.046	6.95528	7.19831
3308	chr5	132440477	+	HSPA4	utr3	A	G	0.246265	0.246265	0	0	1.53e-05	0.000139734	3	88.4899	91.0365	88.5157
90411	chr2	47129228	-	MCFD2	utr3	T	C	0.245945	0.245945	0	0	1.09e-05	0.000125042	7	27.0923	27.6406	26.3589
79134	chr2	120979144	-	TMEM185B	utr3	T	C	0.245813	0.245813	0	0	0.000399194	0.000983418	2	9.7576	9.55398	10.1692
127262	chr1	3545535	+	TPRG1L	utr3	A	G	0.245687	0.245687	0	0	0.000115182	0.000404786	1	11.5242	11.1758	10.7067
80218	chr3	113436382	-	NAA50	utr3	T	C	0.245503	0.245503	0	0	9.39e-05	0.000354914	4	34.5483	34.9988	35.9724
1355	chr10	101471788	-	COX15	utr3	T	C	0.245414	0.245414	0	0	1.26e-05	0.000130873	6	15.4703	15.6649	15.6125
23510	chr17	73060499	+	KCTD2	utr3	A	G	0.24537	0.24537	0	0	0.000366803	0.000924504	2	5.42255	5.63522	5.18954
246329	chr12	57637357	-	STAC3	utr3	T	C	0.245227	0.246715	0	0.00297619	1.83e-05	0.000149956	1	44.1754	48.3338	46.3485
6642	chr15	64433667	+	SNX1	utr3	A	G	0.244881	0.244881	0	0	1.96e-05	0.000153605	3	12.6546	12.1841	12.3469
152006	chr9	36338966	-	RNF38	utr3	T	C	0.244582	0.244582	0	0	3.03e-05	0.000186128	6	9.00522	8.73753	8.96142
8089	chr12	69784426	+	YEATS4	utr3	A	G	0.244444	0.244444	0	0	1.3e-05	0.000132045	3	46.6995	49.8848	49.4137
22931	chr10	27827231	+	RAB18	utr3	A	G	0.244274	0.25221	0.015873	0	2.9e-05	0.000181939	3	13.2446	14.2201	13.8474
23269	chr15	42061096	+	MGA	utr3	A	G	0.244258	0.244258	0	0	9.3e-06	0.000121807	5	10.1397	9.59116	9.96271
3184	chr4	83274604	-	HNRNPD	utr3	T	C	0.24412	0.24412	0	0	1.39e-05	0.000135029	3	180.186	184.021	191.044
5420	chr7	131186255	-	PODXL	utr3	T	C	0.244048	0.244048	0	0	0.000225684	0.000643879	4	7.3754	7.15519	7.20212
1994	chr19	8027484	-	ELAVL1	utr3	T	C	0.243965	0.243965	0	0	2.43e-06	0.000107531	5	30.9528	30.2677	31.4959
9877	chr1	203771636	+	ZC3H11A	utr5	A	G	0.243647	0.243647	0	0	0.000228265	0.000649089	3	30.9599	30.7615	31.1642
7707	chr3	124949186	-	ZNF148	utr3	T	C	0.24359	0.24359	0	0	0.000273213	0.000740869	10	5.53374	5.57368	5.59419
9453	chr1	235507102	+	GGPS1	utr3	A	G	0.243519	0.243519	0	0	0.00170555	0.00317639	4	11.6355	13.5158	12.3153
9545	chr19	11435222	-	RAB3D	utr3	T	C	0.243371	0.251308	0.015873	0	0.0046133	0.00779334	3	10.4916	10.4187	11.7695
22823	chr1	93603708	+	MTF2	utr3	A	G	0.242647	0.242647	0	0	6.24e-05	0.000275419	5	14.9674	15.7818	15.1514
79077	chr16	30435095	-	DCTPP1	utr3	T	C	0.242521	0.242521	0	0	1.32e-05	0.000132137	3	44.0655	45.3835	42.6279
5500	chr2	29024226	+	PPP1CB	utr3	A	G	0.242401	0.242401	0	0	6.87e-06	0.000114418	18	16.5252	16.7354	19.2972
9779	chr3	17333398	-	TBC1D5	cds	T	C	0.242367	0.242367	0	0	7.3e-05	0.000301314	11	10.7251	10.4969	10.6108
253714	chr6	97590693	-	MMS22L	utr3	T	C	0.242328	0.242328	0	0	0.00446223	0.00756261	5	6.4242	6.4089	6.81721
1399	chr22	21304345	+	CRKL	utr3	A	G	0.242154	0.242154	0	0	2.06e-06	0.000107531	1	23.6799	22.8519	23.3979
5899	chr2	121051738	+	RALB	utr3	A	G	0.241951	0.241951	0	0	8.38e-06	0.000118276	7	18.5803	18.9998	18.8878
11335	chr7	26252134	+	CBX3	utr3	A	G	0.241949	0.242266	0	0.000634921	9.06e-06	0.000120501	4	122.313	133.916	130.065
55347	chr3	111711859	+	ABHD10	utr3	A	G	0.241835	0.241835	0	0	1.39e-05	0.000135029	1	9.85028	9.94744	10.0466
2005	chr1	205583475	-	ELK4	utr3	T	C	0.241667	0.241667	0	0	0.0194509	0.0262167	4	6.26958	5.90445	6.58474
51187	chr15	55473594	-	RSL24D1	utr3	T	C	0.241627	0.241627	0	0	7.1e-06	0.000114428	2	141.787	152.571	145.791
200424	chr2	74334839	+	TET3	utr3	A	G	0.241385	0.241385	0	0	0.000125643	0.000427268	7	9.08441	7.57288	7.85608
25782	chr1	220323893	-	RAB3GAP2	utr3	T	C	0.240981	0.240981	0	0	1.89e-05	0.000152106	8	15.8754	16.0575	16.0248
390916	chr19	33204341	+	NUDT19	utr3	A	G	0.240699	0.240699	0	0	4.38e-06	0.000108422	3	18.0446	17.1853	18.1733
57223	chr2	55776330	-	PPP4R3B	utr3	T	C	0.240578	0.240578	0	0	2.83e-05	0.000180027	2	29.2659	31.0324	30.6221
23527	chr3	194997209	-	ACAP2	utr3	T	C	0.240482	0.240482	0	0	1.3e-05	0.00013203	11	11.8891	11.3903	12.4553
2059	chr12	15773613	-	EPS8	utr3	T	C	0.240476	0.240476	0	0	0.000266491	0.000726685	2	5.18957	5.07151	5.39817
3832	chr10	94414151	+	KIF11	utr3	A	G	0.240467	0.240467	0	0	2.48e-05	0.000170304	4	39.7691	40.4422	43.0743
56886	chr2	128951720	+	UGGT1	utr3	A	G	0.240278	0.275	0.0277778	0.0416667	0.00337349	0.00583999	3	13.8933	13.5603	14.0203
79596	chr13	79188793	-	RNF219	utr3	T	C	0.240273	0.240273	0	0	2.12e-05	0.000159187	7	7.64099	8.1422	7.96816
79022	chr12	48362360	+	TMEM106C	utr3	A	G	0.240092	0.243919	0.00438597	0.00326797	1.14e-05	0.00012697	1	45.8718	50.2588	46.1582
93487	chr14	55532124	+	MAPK1IP1L	utr3	A	G	0.239821	0.239821	0	0	1.83e-06	0.000107531	9	18.3229	18.3914	19.2879
29978	chrX	56593054	+	UBQLN2	utr3	A	G	0.239575	0.239575	0	0	2.11e-05	0.000159103	4	10.1254	9.91933	10.3175
100505876	chr2	37431331	+	CEBPZOS	utr3	A	G	0.238632	0.238632	0	0	1.17e-05	0.000127139	8	11.6604	12.0217	11.9379
9026	chr12	123346433	+	HIP1R	utr3	A	G	0.238509	0.238509	0	0	0.000990669	0.00203052	2	7.53752	6.9113	6.96519
51029	chr1	244872122	+	DESI2	utr3	A	G	0.238468	0.238468	0	0	8.6e-07	0.000107531	9	27.8527	28.2255	27.1114
904	chr12	49084049	-	CCNT1	utr3	T	C	0.238221	0.238221	0	0	3.28e-05	0.000193046	8	12.5048	12.7454	12.7452
10109	chr2	219101400	+	ARPC2	utr5	A	G	0.237897	0.380952	0.244444	0.0416667	0.0204748	0.0273446	1	115.581	120.986	121.615
10102	chr12	58190594	+	TSFM	utr3	A	G	0.237374	0.237374	0	0	0.000638051	0.0014296	1	28.3141	30.5032	29.181
6801	chr2	37072875	-	STRN	utr3	T	C	0.237179	0.237179	0	0	0.000633642	0.00142219	4	5.09818	5.13099	5.17095
7267	chr21	38574918	+	TTC3	utr3	A	G	0.236915	0.243088	0	0.0123457	0.000723372	0.00157945	2	12.3046	12.2183	12.2712
3416	chr10	94212040	-	IDE	utr3	T	C	0.236681	0.236681	0	0	0.000180985	0.000547337	5	19.32	19.5874	19.6965
54472	chr11	1295841	-	TOLLIP	utr3	T	C	0.236484	0.236484	0	0	7.89e-05	0.000318389	2	10.6484	10.0221	10.3601
339324	chr19	37003758	-	ZNF260	utr3	T	C	0.2363	0.2363	0	0	0.000147346	0.000473227	1	6.85944	7.05788	7.00263
6732	chr6	35802387	-	SRPK1	utr3	T	C	0.236196	0.236196	0	0	9.57e-06	0.000122656	3	43.0822	44.7133	42.957
25941	chr18	34375107	-	TPGS2	utr3	T	C	0.236111	0.236111	0	0	0.0034427	0.00594712	3	8.63783	8.6724	8.72748
9733	chr12	108916463	-	SART3	utr3	T	C	0.236066	0.236066	0	0	1.09e-05	0.000125042	1	22.1173	21.7839	21.3687
23325	chr12	105562446	+	WASHC4	utr3	A	G	0.235926	0.238062	0.0042735	0	2.73e-06	0.000107531	3	27.849	27.9681	29.8837
2060	chr1	51820752	-	EPS15	utr3	T	C	0.235867	0.235867	0	0	8.95e-05	0.000344687	10	8.40464	8.1621	8.95404
59339	chr8	38829775	+	PLEKHA2	utr3	A	G	0.23585	0.265943	0.0185185	0.0416667	0.00475377	0.00801582	2	7.89846	7.81489	8.13181
3178	chr12	54677657	+	HNRNPA1	cds	A	G	0.235509	0.235809	0.000335008	0.000266001	1.49e-05	0.000137642	2	856.568	929.622	914.039
9813	chr1	47142478	-	EFCAB14	utr3	T	C	0.235313	0.235313	0	0	7.14e-05	0.000297621	6	14.8774	14.6772	15.5174
54876	chr4	17803124	-	DCAF16	utr3	T	C	0.234783	0.234783	0	0	0.0001539	0.000487939	5	15.9784	15.9033	16.41
84230	chr1	90180840	+	LRRC8C	utr3	A	G	0.234655	0.234655	0	0	4.38e-05	0.000224727	6	16.1263	15.6433	15.8036
5134	chr6	170890985	-	PDCD2	utr3	T	C	0.234309	0.234309	0	0	3.66e-05	0.000203297	2	35.159	36.6512	36.2834
23008	chr7	129772832	+	KLHDC10	utr3	A	G	0.234007	0.234007	0	0	0.00276988	0.00487355	3	5.42365	5.42987	5.20769
51021	chr10	75009585	-	MRPS16	utr3	T	C	0.233867	0.313304	0.0589703	0.0999054	1.24e-05	0.000130122	4	52.9118	55.5407	53.5782
26953	chr9	6011386	-	RANBP6	utr3	T	C	0.233791	0.233791	0	0	0.00226574	0.00407081	6	9.50527	10.1878	10.2208
83699	chr6	80411273	+	SH3BGRL2	utr3	A	G	0.233786	0.233786	0	0	0.00135089	0.00260655	5	5.61039	5.61703	6.10574
55066	chr16	70191561	+	PDPR	utr3	A	G	0.233695	0.233695	0	0	8.33e-05	0.000328723	4	6.56086	6.12639	6.03627
11057	chr15	89740723	+	ABHD2	utr3	A	G	0.23366	0.23366	0	0	0.000214642	0.00062123	10	7.79379	7.64553	7.54265
55727	chr14	93760864	-	BTBD7	utr5	T	C	0.233487	0.233487	0	0	9.23e-05	0.000351463	6	6.03947	5.74621	5.96923
339862	chr3	18309926	+	LOC339862	utr3	A	G	0.23278	0.23278	0	0	3e-05	0.000185176	3	15.2705	15.8745	14.2293
57645	chr1	166823621	+	POGK	utr3	A	G	0.232506	0.232506	0	0	6.45e-05	0.000280348	3	30.3082	29.6043	29.6308
26060	chr3	57269669	+	APPL1	cds	A	G	0.232411	0.232411	0	0	1.99e-05	0.000154936	11	13.201	13.2496	14.2609
7259	chr6	116599039	-	TSPYL1	utr3	T	C	0.2322	0.2322	0	0	0.000693756	0.00152692	3	7.84415	7.87431	7.67497
143684	chr11	95504150	-	FAM76B	utr3	T	C	0.232143	0.232143	0	0	0.00355922	0.00613172	3	8.40693	8.43132	8.94159
9768	chr15	64658120	-	PCLAF	utr3	T	C	0.231939	0.231939	0	0	1.03e-05	0.000124769	4	65.1873	67.0146	72.604
6921	chr8	74858950	-	ELOC	cds	T	C	0.231365	0.231796	0	0.000863558	2.51e-06	0.000107531	1	34.8198	38.5039	36.2502
25847	chr3	134196835	-	ANAPC13	utr3	T	C	0.231326	0.231326	0	0	0.000123019	0.000421482	2	14.7053	15.2786	14.1891
493	chr1	203712740	+	ATP2B4	utr3	A	G	0.231247	0.231247	0	0	1.65e-05	0.000145179	12	23.056	21.7985	20.5696
4043	chr4	3514338	-	LRPAP1	utr3	T	C	0.231187	0.231187	0	0	1.51e-05	0.000139074	1	9.46065	9.53794	9.36331
10018	chr2	111923686	+	BCL2L11	utr3	A	G	0.231171	0.231171	0	0	7e-06	0.000114428	1	10.735	10.2641	11.2026
254427	chr10	11913500	+	PROSER2	utr3	A	G	0.230965	0.230965	0	0	0.000125515	0.000427248	2	6.08186	5.60383	5.33846
6018	chr1	40706271	+	RLF	utr3	A	G	0.230891	0.237836	0	0.0138889	0.000272673	0.000740021	1	5.84274	5.9655	5.89709
5464	chr10	71978556	-	PPA1	cds	T	C	0.23085	0.231259	0	0.000816993	3.6e-06	0.000107531	2	207.983	226.414	217.02
55327	chr11	27516658	-	LIN7C	utr3	T	C	0.230556	0.230556	0	0	0.000316055	0.000824755	6	5.82651	6.00314	6.56666
7706	chr17	54968763	-	TRIM25	utr3	T	C	0.23022	0.23022	0	0	5.44e-06	0.000111298	3	26.1444	25.3716	26.9314
27238	chrX	48970490	-	GPKOW	utr3	T	C	0.230159	0.230159	0	0	0.000656403	0.00146094	1	8.85735	8.36022	7.92313
51082	chr13	28241158	+	POLR1D	utr3	A	G	0.230061	0.230061	0	0	4.68e-06	0.000108422	2	55.205	56.7643	57.9108
80331	chr20	62565189	+	DNAJC5	utr3	A	G	0.229594	0.229594	0	0	5.13e-06	0.000111298	1	26.9507	26.2124	25.9898
5781	chr12	112946122	+	PTPN11	utr3	A	G	0.229374	0.229374	0	0	2e-06	0.000107531	4	52.3332	50.0068	51.7573
729852	chr7	7918735	+	UMAD1	utr3	A	G	0.228938	0.228938	0	0	0.000448977	0.00108027	2	7.29239	7.35871	7.53054
134492	chr5	162883980	-	NUDCD2	cds	T	C	0.228581	0.228581	0	0	1.77e-05	0.000148213	1	17.2498	18.9861	17.4858
10802	chr5	134062952	+	SEC24A	utr3	A	G	0.228571	0.228571	0	0	0.000820992	0.00174591	5	9.38831	8.92489	9.07845
23197	chr5	175935308	+	FAF2	utr3	A	G	0.227942	0.227942	0	0	5.17e-06	0.000111298	5	20.5191	20.5545	20.0209
84450	chr2	27844992	+	ZNF512	utr3	A	G	0.227894	0.227894	0	0	7.37e-06	0.000114807	2	9.19989	9.02242	9.03893
26277	chr14	24708926	-	TINF2	utr3	T	C	0.227513	0.227513	0	0	0.000164208	0.000510326	2	13.035	13.2524	13.3266
79624	chr6	151790314	+	ARMT1	utr3	A	G	0.227303	0.227303	0	0	6.58e-06	0.000114109	3	15.3957	15.3349	18.3254
57551	chr17	27878066	+	TAOK1	utr3	A	G	0.227273	0.227273	0	0	0.000269077	0.000731962	12	6.01004	5.75718	5.97256
6730	chr17	74035098	-	SRP68	utr3	T	C	0.227273	0.227273	0	0	0.000276678	0.000747905	1	43.2235	43.4195	42.0987
23306	chr12	57450581	-	NEMP1	utr3	T	C	0.227004	0.227004	0	0	2.49e-06	0.000107531	6	21.8234	22.0022	20.6434
7319	chrX	118717431	+	UBE2A	utr3	A	G	0.226998	0.226998	0	0	5.32e-06	0.000111298	3	22.2367	23.9151	25.5244
1654	chrX	41206967	+	DDX3X	cds	A	G	0.226739	0.228163	0.002849	0	1.12e-06	0.000107531	12	52.2705	51.9318	53.966
4212	chr15	37184604	-	MEIS2	utr3	T	C	0.226409	0.226409	0	0	4.04e-06	0.000107531	1	12.5414	12.9883	12.956
157769	chr8	124825880	+	FAM91A1	utr3	A	G	0.226265	0.226265	0	0	0.00012662	0.000428993	5	17.5812	16.9312	18.6321
29099	chr11	36296063	-	COMMD9	utr3	T	C	0.226231	0.227931	0.00340136	0	4.14e-06	0.000108422	1	12.4679	12.8347	12.6114
8725	chr19	30506260	+	URI1	utr3	A	G	0.226077	0.226077	0	0	7.18e-05	0.000298246	7	38.5193	40.0339	38.2242
3267	chr2	228419164	+	AGFG1	cds	A	G	0.226015	0.226015	0	0	1.19e-05	0.000128138	3	7.95408	7.89367	8.23261
8021	chr9	134021665	+	NUP214	utr5	A	G	0.225983	0.225983	0	0	2.72e-05	0.000176925	2	19.2167	17.837	17.9436
6542	chr8	17426223	+	SLC7A2	utr3	A	G	0.225965	0.225965	0	0	1.68e-05	0.000145598	6	13.3611	12.5154	12.0919
26130	chr9	128125442	+	GAPVD1	utr3	A	G	0.225805	0.225805	0	0	2.75e-05	0.000177619	4	10.1056	9.75874	10.2059
148479	chr1	6682640	+	PHF13	utr3	A	G	0.225509	0.235926	0.0208333	0	0.000162794	0.00050755	1	8.98427	8.53563	8.00575
10658	chr11	47487727	-	CELF1	utr3	T	C	0.225369	0.225369	0	0	0.000434429	0.00105005	3	14.5259	13.9593	14.4825
55833	chr9	33922118	-	UBAP2	utr3	T	C	0.225356	0.225356	0	0	1.16e-06	0.000107531	1	8.26456	7.84231	7.44019
55006	chr2	29073070	-	TRMT61B	cds	T	C	0.225349	0.225349	0	0	1.64e-05	0.000144654	1	6.10809	6.0222	5.75631
79364	chr3	126179283	-	ZXDC	utr3	T	C	0.225023	0.225023	0	0	0.000602734	0.00136603	1	5.80632	5.42461	5.50808
55856	chr6	24703998	+	ACOT13	utr3	A	G	0.225	0.225	0	0	0.00878774	0.0139884	3	10.0413	10.9819	9.6736
168850	chr7	127011330	-	ZNF800	utr3	T	C	0.225	0.225	0	0	0.000947326	0.00196065	1	7.98563	8.23756	8.24709
23648	chr1	54692599	-	SSBP3	utr3	T	C	0.224789	0.224789	0	0	4.14e-05	0.000218973	1	11.778	11.4266	11.7261
29028	chr8	124332560	-	ATAD2	utr3	T	C	0.224786	0.224786	0	0	0.000833432	0.00176696	4	43.5787	43.5241	45.6167
4676	chr11	2965765	-	NAP1L4	utr3	T	C	0.224624	0.224624	0	0	2.06e-05	0.000157132	1	37.4654	38.009	36.8317
58477	chr3	133539759	+	SRPRB	utr3	A	G	0.224242	0.224242	0	0	0.000247519	0.000688307	3	44.52	47.3585	43.8314
10795	chr12	133782588	+	ZNF268	utr3	A	G	0.224242	0.224242	0	0	0.00997281	0.0155232	2	5.61144	5.8895	5.89861
11017	chr2	70132226	+	SNRNP27	utr3	A	G	0.223876	0.223876	0	0	0.00114594	0.00227754	1	20.414	20.879	20.318
6786	chr11	4113448	+	STIM1	utr3	A	G	0.223749	0.227916	0	0.00833333	3.89e-05	0.000211669	3	7.24578	7.17508	7.16724
26190	chr9	123521626	-	FBXW2	utr3	T	C	0.22352	0.230464	0	0.0138889	0.000202608	0.000595838	1	9.09941	9.01321	9.50435
8031	chr10	51589949	+	NCOA4	utr3	A	G	0.222853	0.222853	0	0	6.84e-06	0.000114314	8	81.7404	89.489	88.2711
1808	chr8	26515216	+	DPYSL2	utr3	A	G	0.222621	0.222621	0	0	2.76e-05	0.000178236	3	11.7161	11.3362	13.2383
9191	chr1	161090916	-	DEDD	utr3	T	C	0.222619	0.222619	0	0	0.00260443	0.00460964	1	11.8844	11.6795	11.7565
26135	chr1	67874859	-	SERBP1	utr3	T	C	0.222592	0.324072	0.10227	0.10069	0.000878347	0.00184241	13	116.948	117.691	121.837
7716	chr17	56049735	-	VEZF1	utr3	T	C	0.222222	0.222222	0	0	0.00970725	0.015194	5	11.8887	11.8803	12.4379
84817	chr17	6546494	+	TXNDC17	utr3	A	G	0.222222	0.222222	0	0	0.0133569	0.0195575	1	19.9966	22.1019	20.0785
55829	chr15	101812888	-	SELENOS	utr3	T	C	0.222182	0.222182	0	0	5.26e-06	0.000111298	3	10.1544	10.8051	9.59631
80145	chr3	63819591	-	THOC7	utr3	T	C	0.222136	0.222136	0	0	1.21e-05	0.000129003	1	58.5227	63.226	57.235
56983	chr3	119212968	+	POGLUT1	utr3	A	G	0.222083	0.222083	0	0	9.36e-05	0.000354506	4	6.14144	5.94968	6.27271
57650	chr3	108269643	-	CIP2A	utr3	T	C	0.22205	0.22205	0	0	0.000471914	0.00112246	1	13.6811	13.618	14.2173
26065	chr19	34718929	+	LSM14A	utr3	A	G	0.221968	0.221968	0	0	1.68e-05	0.000145598	4	51.5377	52.5991	52.5567
1265	chr19	1038706	+	CNN2	utr3	A	G	0.221858	0.221858	0	0	6.33e-06	0.000114109	2	89.6399	87.3363	86.2299
84248	chr3	197509892	+	FYTTD1	utr3	A	G	0.221474	0.221474	0	0	0.000825177	0.00175149	16	10.9174	11.2509	12.1893
85403	chr3	15481881	+	EAF1	utr3	A	G	0.221471	0.221471	0	0	0.000199534	0.000589486	2	11.2573	11.8021	11.302
2764	chr14	54941858	-	GMFB	utr3	T	C	0.221346	0.221346	0	0	8.66e-05	0.000337281	11	17.0218	16.8483	17.9687
5861	chr2	65314944	-	RAB1A	utr3	T	C	0.221017	0.221017	0	0	0.000104874	0.000380734	11	31.5641	32.3992	31.2355
5728	chr10	89728253	+	PTEN	utr3	A	G	0.220974	0.220974	0	0	9.84e-06	0.000124389	6	31.7312	32.4111	36.1153
351	chr21	27253982	-	APP	cds	T	C	0.220595	0.220595	0	0	4.62e-06	0.000108422	4	71.918	76.0798	76.6059
51324	chr15	65255514	-	SPG21	utr3	T	C	0.220566	0.220566	0	0	1.4e-05	0.000135029	3	51.4548	51.7965	53.611
56172	chr5	14758641	-	ANKH	cds	T	C	0.220288	0.220288	0	0	0.000139538	0.000456876	3	5.68421	5.23016	5.38131
2673	chr2	69551840	-	GFPT1	utr3	T	C	0.220238	0.220238	0	0	0.00128832	0.00250333	6	5.91815	6.07439	6.02856
3054	chrX	153213490	-	HCFC1	utr3	T	C	0.220123	0.220123	0	0	1.29e-06	0.000107531	2	41.1586	36.0766	37.3654
113201	chr15	44707707	+	CASC4	utr3	A	G	0.220084	0.220084	0	0	8.24e-05	0.000326551	8	12.2195	11.9075	12.4209
203547	chrX	150575319	+	VMA21	utr3	A	G	0.220049	0.220049	0	0	2.16e-05	0.000160549	10	13.9661	14.6502	15.2847
6602	chr12	50492753	+	SMARCD1	cds	A	G	0.21997	0.21997	0	0	3.53e-06	0.000107531	5	16.8679	17.0485	15.7164
124801	chr17	42112757	-	LSM12	utr3	T	C	0.219841	0.219841	0	0	9.19e-05	0.000350908	1	7.95041	8.12729	8.07911
55775	chr14	90510738	+	TDP1	utr3	A	G	0.21978	0.21978	0	0	2.95e-05	0.000183377	1	12.1438	12.6086	12.0705
84064	chr18	44634870	-	HDHD2	utr3	T	C	0.219619	0.219619	0	0	2.9e-06	0.000107531	9	19.382	20.1093	18.2793
643155	chr5	60454609	-	SMIM15	utr3	T	C	0.21906	0.21906	0	0	8.35e-06	0.000118063	6	28.0405	28.9616	28.7753
472	chr11	108236977	+	ATM	utr3	A	G	0.218254	0.218254	0	0	2.83e-05	0.000180013	9	6.6397	6.24082	6.79188
134429	chr5	110834467	-	STARD4	utr3	T	C	0.218215	0.218215	0	0	0.000248486	0.000690602	6	7.33069	6.31909	6.86783
10910	chr13	53262071	+	SUGT1	utr3	A	G	0.218182	0.218182	0	0	0.00146102	0.00278231	2	39.3819	41.3247	39.4537
2744	chr2	191828189	+	GLS	utr3	A	G	0.218013	0.218013	0	0	9.71e-05	0.000362743	6	13.9695	13.9998	14.7702
10236	chr1	23636582	-	HNRNPR	utr3	T	C	0.218004	0.218004	0	0	3.32e-06	0.000107531	1	101.74	104.921	106.083
55752	chr4	77957329	+	2019-09-11	utr3	A	G	0.217596	0.217596	0	0	3.21e-05	0.000191329	14	15.4728	14.9192	17.4446
219333	chr13	27642407	-	USP12	utr3	T	C	0.21755	0.21755	0	0	1.1e-05	0.000125599	1	16.9867	18.2916	16.8609
284098	chr17	34894646	+	PIGW	utr3	A	G	0.217491	0.217491	0	0	0.00141662	0.00271225	1	8.38	8.25973	9.77116
152137	chr3	191112531	+	CCDC50	utr3	A	G	0.21746	0.21746	0	0	0.00542566	0.00904958	9	5.27024	5.09473	5.12309
51379	chr17	29111298	-	CRLF3	cds	T	C	0.217028	0.217028	0	0	0.000262901	0.000719715	7	9.26878	8.7057	9.82969
221154	chr13	22066975	-	MICU2	utr3	T	C	0.216839	0.216839	0	0	7.34e-05	0.000302606	4	33.5497	34.7566	35.0817
3635	chr2	234115610	+	INPP5D	utr3	A	G	0.216821	0.216821	0	0	3.04e-07	0.000107531	1	83.5976	73.9418	76.0448
573	chr9	33253922	-	BAG1	utr3	T	C	0.216667	0.216667	0	0	0.0150073	0.0214069	2	29.4686	30.0256	29.4037
1407	chr12	107385390	-	CRY1	utr3	T	C	0.216667	0.216667	0	0	0.00148227	0.00281472	1	5.61341	5.71016	5.52665
55291	chr11	68380834	+	PPP6R3	utr3	A	G	0.21661	0.21661	0	0	7.43e-05	0.000305636	2	18.9058	19.5358	19.7673
51107	chr1	150238125	-	APH1A	utr3	T	C	0.216603	0.216995	0	0.000784314	1.78e-06	0.000107531	2	110.587	112.397	109.465
6189	chr4	152025652	+	RPS3A	cds	A	G	0.216588	0.217063	0.00071736	0.000231965	3.45e-05	0.000197844	2	509.671	592.399	584.589
84295	chrX	133562010	+	PHF6	utr3	A	G	0.216356	0.216356	0	0	4.49e-06	0.000108422	11	9.2029	8.80629	10.2413
112479	chr16	20808349	-	ERI2	utr3	T	C	0.21634	0.220308	0	0.00793651	5.33e-05	0.000250961	2	6.65043	7.10458	7.21956
8826	chr15	91045271	+	IQGAP1	utr3	A	G	0.215899	0.215899	0	0	1.16e-05	0.000127139	6	39.0223	38.3527	40.557
10363	chr15	77775822	+	HMG20A	utr3	A	G	0.215865	0.215865	0	0	1.95e-05	0.000153544	5	16.3595	16.3576	16.5188
6472	chr12	57628213	+	SHMT2	utr3	A	G	0.215852	0.21625	0.000795545	0	1.61e-05	0.000143683	1	232.209	230.238	209.28
55165	chr10	95288362	+	CEP55	utr3	A	G	0.215751	0.215751	0	0	6.78e-05	0.000288119	1	25.4079	26.964	27.2669
50862	chr11	10534616	-	RNF141	utr3	T	C	0.215488	0.215488	0	0	0.00103984	0.00210737	2	5.06603	5.08239	5.27328
103	chr1	154557025	-	ADAR	utr3	T	C	0.215385	0.215385	0	0	3.53e-05	0.000200683	4	66.1412	65.3636	67.3949
56852	chr3	8920100	-	RAD18	utr3	T	C	0.215278	0.215278	0	0	0.000263398	0.00072067	5	7.72237	7.55433	7.61714
10643	chr7	23349951	-	IGF2BP3	utr3	T	C	0.215152	0.215152	0	0	0.00107028	0.0021558	5	6.6568	6.19469	6.34616
28511	chr17	40176359	+	NKIRAS2	utr3	A	G	0.214916	0.214916	0	0	7.46e-06	0.000114807	2	22.2108	21.1075	20.4505
334	chr11	130013836	+	APLP2	utr3	A	G	0.214421	0.214421	0	0	2.9e-06	0.000107531	3	231.037	237.022	210.973
92935	chr2	198572153	+	MARS2	utr3	A	G	0.214407	0.214407	0	0	2.14e-05	0.000159926	3	12.6621	12.4714	12.6773
57590	chr2	224740402	-	WDFY1	utr3	T	C	0.214381	0.214381	0	0	4e-06	0.000107531	11	34.3851	35.0986	35.0883
10210	chr9	32542329	-	TOPORS	cds	T	C	0.213873	0.213873	0	0	8.86e-05	0.0003423	1	8.52739	8.18971	8.80833
1824	chr18	28646834	-	DSC2	utr3	T	C	0.21351	0.21351	0	0	0.00100475	0.00205248	6	9.13366	9.40101	9.80952
10550	chr3	69154835	+	ARL6IP5	utr3	A	G	0.213199	0.213199	0	0	0.000249046	0.000691762	5	31.1698	32.2604	33.3511
5366	chr18	57571076	+	PMAIP1	utr3	A	G	0.213152	0.213152	0	0	6.31e-05	0.000277336	3	12.053	13.3586	13.0624
3925	chr1	26227034	-	STMN1	utr3	T	C	0.212857	0.214772	0.00383142	0	0.000104252	0.00037923	5	87.2328	89.5631	93.1869
4673	chr12	76441763	-	NAP1L1	utr3	T	C	0.212646	0.213153	0	0.00101317	1.39e-05	0.000135029	21	188.804	200.738	210.356
133418	chr5	49693378	-	EMB	utr3	T	C	0.212473	0.213393	0.00184162	0	1.21e-05	0.00012899	5	59.2794	61.6926	60.5807
94081	chr5	174953910	+	SFXN1	utr3	A	G	0.212347	0.212347	0	0	2.62e-06	0.000107531	8	18.0582	17.8384	17.3268
27297	chr7	65619378	+	CRCP	utr3	A	G	0.21209	0.216364	0	0.00854701	4.77e-05	0.000235117	1	15.602	16.2408	16.5851
3987	chr2	109300478	+	LIMS1	utr3	A	G	0.211988	0.211988	0	0	0.000293135	0.00077956	12	10.8594	10.0142	11.3655
3607	chr17	80562211	+	FOXK2	utr3	A	G	0.211462	0.211462	0	0	0.00103163	0.00209595	1	13.3484	12.7666	12.7425
10159	chrX	40465573	+	ATP6AP2	utr3	A	G	0.211411	0.211411	0	0	1.29e-05	0.00013203	8	42.6745	43.4499	47.78
23609	chr3	12624922	+	MKRN2	utr3	A	G	0.211051	0.222162	0.0222222	0	0.000997407	0.00204089	1	16.6509	17.1171	16.7001
64864	chr15	56383977	-	RFX7	utr3	T	C	0.210928	0.210928	0	0	2.43e-05	0.000169064	4	8.08406	7.42562	7.87594
119504	chr10	73993547	+	ANAPC16	utr3	A	G	0.21089	0.21089	0	0	1.21e-05	0.000128884	2	20.1296	21.2467	21.3935
65125	chr12	1018537	+	WNK1	utr3	A	G	0.210391	0.210391	0	0	1.32e-06	0.000107531	9	54.759	46.9378	48.734
23020	chr2	96940200	-	SNRNP200	utr3	T	C	0.210317	0.210317	0	0	0.00209593	0.00380332	1	65.2357	60.7969	60.2192
2595	chr15	42576350	+	GANC	utr3	A	G	0.210256	0.210256	0	0	0.00967463	0.0151689	2	7.33081	7.58627	7.62813
706	chr22	43559092	+	TSPO	utr3	A	G	0.210026	0.210026	0	0	1.51e-06	0.000107531	1	108.188	101.428	100.303
6304	chr3	18390386	-	SATB1	utr3	T	C	0.209896	0.211929	0	0.00406504	4.23e-06	0.000108422	5	33.2542	30.2421	32.9892
10564	chr20	47651310	+	ARFGEF2	utr3	A	G	0.20977	0.20977	0	0	0.000109169	0.00039137	7	10.9848	10.5521	10.8789
8799	chr1	145523064	+	PEX11B	utr3	A	G	0.20966	0.20966	0	0	6.74e-06	0.000114109	2	12.9606	13.1729	13.0406
5929	chr1	205057197	-	RBBP5	utr3	T	C	0.209541	0.209541	0	0	8.55e-05	0.000334399	3	14.9464	14.9279	15.2159
1353	chr17	53038576	-	COX11	utr3	T	C	0.209524	0.209524	0	0	0.00948909	0.014926	1	7.70565	8.16079	8.06207
22929	chr10	13359657	-	SEPHS1	utr3	T	C	0.209317	0.209317	0	0	5.9e-05	0.000267932	2	23.8651	24.492	23.4711
55916	chrX	108786591	+	NXT2	utr3	A	G	0.209301	0.209301	0	0	9.87e-05	0.000366755	9	15.1794	17.2643	19.9668
8653	chrY	15031245	+	DDX3Y	utr3	A	G	0.209244	0.21091	0.00333333	0	2.74e-05	0.000177517	2	43.3543	41.7318	41.7003
137886	chr8	59360370	+	UBXN2B	utr3	A	G	0.20915	0.20915	0	0	0.0100762	0.0156562	6	11.7866	11.506	12.1023
23469	chr6	64422104	+	PHF3	cds	A	G	0.209011	0.209011	0	0	8.93e-06	0.000120323	1	18.3192	18.0115	17.1597
57472	chr5	180004666	+	CNOT6	utr3	A	G	0.208689	0.208689	0	0	9.48e-05	0.000357049	8	12.5293	12.3259	12.8405
2773	chr1	110136347	+	GNAI3	utr3	A	G	0.208592	0.208592	0	0	0.000270193	0.000734451	2	26.4696	28.0688	27.3049
83752	chr16	48385952	+	LONP2	utr3	A	G	0.208438	0.208438	0	0	6.97e-05	0.00029283	6	13.8726	13.0749	13.4279
54939	chr15	75632437	+	COMMD4	utr3	A	G	0.208415	0.208415	0	0	1.09e-06	0.000107531	1	36.4875	37.8805	36.2069
1810	chr1	93826715	+	DR1	utr3	A	G	0.208333	0.208333	0	0	5.44e-06	0.000111298	12	31.1285	31.6412	31.9704
55632	chr14	31087874	+	G2E3	utr3	A	G	0.208333	0.208333	0	0	0.0117906	0.0177424	5	6.26922	6.42106	6.4728
23397	chr2	97039598	+	NCAPH	utr3	A	G	0.208333	0.208333	0	0	0.00280036	0.00492244	1	21.2273	21.3889	21.5546
25853	chr9	34086565	-	DCAF12	utr3	T	C	0.208305	0.208305	0	0	0.000120324	0.000415267	6	37.8146	37.4151	35.2625
116068	chr5	89813054	-	LYSMD3	utr3	T	C	0.208296	0.208296	0	0	0.000105019	0.000380979	5	6.27103	6.10224	6.4331
3679	chr12	56078583	-	ITGA7	utr3	T	C	0.208181	0.208181	0	0	0.00329679	0.00571512	2	7.97176	7.88084	8.80904
1677	chr1	3800546	+	DFFB	utr3	A	G	0.208061	0.208061	0	0	0.00833528	0.0133598	1	6.33829	6.17021	6.17778
118	chr4	2930508	+	ADD1	utr3	A	G	0.207848	0.207848	0	0	1.16e-05	0.000127139	3	13.9771	13.395	13.6723
9039	chr3	69106432	-	UBA3	cds	T	C	0.207414	0.20933	0	0.00383142	9.43e-06	0.000122537	1	32.8849	35.0878	34.6797
56980	chr11	129770932	-	PRDM10	utr3	T	C	0.206838	0.206838	0	0	0.0019206	0.0035248	3	5.39981	5.06486	5.08389
51606	chr8	54628570	-	ATP6V1H	cds	T	C	0.206641	0.206641	0	0	1.38e-05	0.000135029	1	15.5139	15.2051	15.5514
6452	chr4	2841352	+	SH3BP2	utr3	A	G	0.206349	1	0.68254	0.904762	0.0382294	0.0488812	2	9.04467	8.33688	9.06147
7779	chr1	211748447	-	SLC30A1	utr3	T	C	0.206268	0.206268	0	0	0.000214293	0.000620342	1	17.9464	15.9132	15.8566
9440	chr11	93546272	+	MED17	utr3	A	G	0.205556	0.205556	0	0	0.00114437	0.00227591	1	7.91011	7.87455	8.06769
25978	chr3	87303845	+	CHMP2B	utr3	A	G	0.205471	0.213805	0	0.0166667	0.00113437	0.00226016	2	10.2323	10.9685	11.6225
7024	chr12	51488397	-	TFCP2	utr3	T	C	0.205461	0.205461	0	0	2.51e-05	0.000171096	2	24.4934	25.1232	24.9615
9448	chr2	102508788	+	MAP4K4	utr3	A	G	0.205082	0.205082	0	0	1.91e-05	0.000152743	5	14.0528	13.8351	13.9561
5573	chr17	66527376	+	PRKAR1A	utr3	A	G	0.205061	0.205061	0	0	6.24e-06	0.000114109	7	29.2912	28.4988	31.3229
9491	chr20	1147642	+	PSMF1	utr3	A	G	0.204597	0.204597	0	0	0.00139174	0.00266952	4	27.2709	27.2739	27.4595
79892	chr10	121589353	-	MCMBP	utr3	T	C	0.204284	0.204284	0	0	2.16e-05	0.000160682	6	48.2194	49.3607	52.9417
378	chr3	57557558	-	ARF4	utr3	T	C	0.20422	0.20422	0	0	1.56e-06	0.000107531	1	49.062	51.4446	50.5673
51371	chr13	29252591	+	POMP	utr3	A	G	0.2041	0.2041	0	0	0.000103471	0.000377421	3	90.989	99.4228	97.9273
5610	chr2	37333117	-	EIF2AK2	utr3	T	C	0.20406	0.20406	0	0	0.000797681	0.00170726	2	6.10943	5.67034	6.08126
91801	chr11	107375427	-	ALKBH8	cds	T	C	0.203796	0.203796	0	0	7.22e-05	0.000299339	5	5.36578	5.50318	5.28742
8898	chr11	95568313	-	MTMR2	utr3	T	C	0.203771	0.203771	0	0	1.92e-05	0.000152787	3	13.0163	13.142	12.9565
10973	chr6	101304891	-	ASCC3	utr3	T	C	0.203704	0.203704	0	0	0.00543081	0.00905611	11	17.131	16.9148	17.3693
9818	chr13	25909888	+	NUP58	utr3	A	G	0.203704	0.203704	0	0	0.006719	0.0110182	7	22.1524	21.2338	22.6341
5663	chr14	73688544	+	PSEN1	utr3	A	G	0.203704	0.203704	0	0	0.00364751	0.00627273	3	5.94335	5.88686	6.21148
55749	chr10	70551276	+	CCAR1	utr3	A	G	0.203704	0.203704	0	0	0.0108626	0.0166302	1	46.8535	47.5092	50.0466
7485	chr21	40768933	+	WRB	utr3	A	G	0.203636	0.203636	0	0	0.00137763	0.00264871	2	5.34071	5.75025	5.01932
79886	chr9	26842056	-	CAAP1	utr3	T	C	0.203511	0.207576	0	0.00813008	8.34e-05	0.000329005	2	12.5595	12.9874	13.2259
6566	chr1	113456301	-	SLC16A1	utr3	T	C	0.2035	0.2035	0	0	6.16e-07	0.000107531	9	28.7085	29.5194	26.2504
91663	chr19	54379550	+	MYADM	utr3	A	G	0.203175	0.203175	0	0	0.00209462	0.0038031	3	44.3997	42.6344	40.3298
3181	chr7	26231720	-	HNRNPA2B1	utr3	T	C	0.20272	0.20272	0	0	4.99e-06	0.000110973	1	528.64	577.495	562.991
23315	chr20	48461575	+	SLC9A8	utr5	A	G	0.202381	0.202381	0	0	0.000854076	0.00180367	3	6.97755	6.30132	6.56308
23435	chr1	11083723	+	TARDBP	utr3	A	G	0.202193	0.20278	0	0.00117371	3.19e-05	0.000190744	2	67.5431	71.2394	72.2005
64429	chr10	114190249	-	ZDHHC6	utr3	T	C	0.202178	0.202178	0	0	9.32e-07	0.000107531	2	34.1129	35.2699	38.1678
27230	chr3	150260715	-	SERP1	utr3	T	C	0.202035	0.202035	0	0	1.33e-05	0.00013251	8	58.0883	60.4221	59.8134
219771	chr10	35860383	+	CCNY	utr3	A	G	0.201561	0.201561	0	0	6.01e-05	0.000270721	1	18.4145	17.9976	18.8582
64924	chr5	68417584	+	SLC30A5	cds	A	G	0.201494	0.201494	0	0	1.19e-05	0.000128138	2	14.0244	14.2268	14.3477
6385	chr20	43954518	-	SDC4	utr3	T	C	0.201389	0.201389	0	0	0.000105754	0.000382505	2	7.44596	8.19292	7.63363
57128	chr6	5109454	-	LYRM4	utr3	T	C	0.201252	0.201252	0	0	2.09e-05	0.000158127	4	21.8913	22.5435	21.3642
9867	chr5	108672803	-	PJA2	utr3	T	C	0.201155	0.201155	0	0	2.39e-05	0.000167203	12	40.8681	41.7385	41.0129
55090	chr17	17395439	+	MED9	utr3	A	G	0.200911	0.200911	0	0	1.92e-05	0.000152923	1	10.1688	10.6505	9.90519
7738	chr6	27418951	-	ZNF184	utr3	T	C	0.200758	0.200758	0	0	0.000147264	0.000473227	1	7.3636	8.08438	7.95042
51164	chr5	150089778	-	DCTN4	utr3	T	C	0.200708	0.200708	0	0	9.53e-05	0.000358515	10	21.5692	21.3558	20.7119
10527	chr11	9469063	+	IPO7	utr3	A	G	0.200657	0.200657	0	0	1.06e-05	0.000124838	2	75.4704	76.5079	74.6678
6612	chr21	46225814	-	SUMO3	utr3	T	C	0.200219	0.200219	0	0	8.93e-06	0.000120323	3	75.8211	78.4343	75.3574
9802	chr12	51636794	+	DAZAP2	utr3	A	G	0.200204	0.200682	0.000498256	0.000456621	1.05e-05	0.000124769	3	155.701	153.013	150.702
80830	chr22	36056550	+	APOL6	utr3	A	G	0.200195	0.200195	0	0	0.000331005	0.00085456	3	6.67218	7.19741	7.22538
147339	chr18	43843385	+	C18orf25	utr3	A	G	0.2	0.2	0	0	0.0116734	0.0176132	3	6.60289	6.74503	6.72332
116461	chr1	184043279	+	TSEN15	utr3	A	G	0.2	0.2	0	0	0.000613483	0.00138546	2	21.0661	22.1453	21.3997
8658	chr8	9639439	+	TNKS	utr3	A	G	0.199735	0.199735	0	0	0.0044434	0.00753285	4	6.36182	5.96479	5.82174
55670	chr22	18572985	+	PEX26	utr3	A	G	0.199389	0.199389	0	0	2.32e-05	0.000166258	6	14.875	14.8659	14.2778
80321	chr3	138213590	-	CEP70	utr3	T	C	0.199066	0.199066	0	0	2.9e-06	0.000107531	2	19.1452	20.744	17.9876
6770	chr8	38001417	-	STAR	utr3	T	C	0.199016	0.199016	0	0	9.54e-05	0.000358594	2	19.6147	18.909	17.4979
10000	chr1	243665988	-	AKT3	utr3	T	C	0.199007	0.200762	0	0.00350877	0.000239047	0.000672035	8	13.8622	13.2384	13.5865
80153	chr15	74924142	-	EDC3	utr3	T	C	0.198776	0.198776	0	0	3.38e-05	0.00019588	3	14.5455	14.4178	13.506
55252	chr2	25963566	-	ASXL2	utr3	T	C	0.198764	0.20543	0.0133333	0	0.0051248	0.00858794	4	10.9735	10.5742	10.6891
9218	chr18	9957346	+	VAPA	utr3	A	G	0.198413	0.198413	0	0	0.00909764	0.0144095	4	19.2478	20.2745	20.0732
83641	chr10	14560861	-	FAM107B	utr3	T	C	0.198062	0.198062	0	0	1.13e-05	0.000126451	13	45.9798	50.525	51.9757
51377	chr1	192981557	-	UCHL5	utr3	T	C	0.198052	0.198052	0	0	0.000406774	0.000998388	4	30.6428	32.1043	32.088
1207	chr11	77327404	-	CLNS1A	utr3	T	C	0.19798	0.19798	0	0	3.44e-06	0.000107531	5	149.665	159.347	147.553
80143	chr1	115316314	-	SIKE1	utr3	T	C	0.197751	0.197751	0	0	1.27e-05	0.000131366	2	11.8675	11.2357	12.7502
51691	chr7	117835571	+	LSM8	utr3	A	G	0.197747	0.197747	0	0	0.000138055	0.000453952	4	7.4083	7.9801	7.6169
113802	chr1	109191149	-	HENMT1	utr3	T	C	0.197677	0.197677	0	0	6.05e-05	0.000271584	1	22.1467	23.2857	22.5355
8732	chr6	89320086	-	RNGTT	utr3	T	C	0.197619	0.197619	0	0	0.000597824	0.00135849	4	16.386	16.3313	16.7487
1112	chr14	89625432	-	FOXN3	utr3	T	C	0.197531	0.197531	0	0	4.77e-05	0.000235161	6	17.4768	16.7279	16.6495
488	chr12	110787909	+	ATP2A2	utr3	A	G	0.197192	0.197192	0	0	0.000115564	0.000405738	7	51.2504	48.8378	49.385
23164	chr17	17092176	+	MPRIP	utr3	A	G	0.19697	0.19697	0	0	0.00167053	0.00312271	1	10.2544	9.68834	10.2893
84919	chr1	204373871	-	PPP1R15B	utr3	T	C	0.19689	0.19689	0	0	1.52e-05	0.000139131	2	28.1644	26.8909	28.4886
10238	chr17	61671047	+	DCAF7	utr3	A	G	0.196707	0.199352	0	0.005291	0.000455288	0.00109179	7	37.8856	36.2384	35.1437
23076	chr21	45115133	+	RRP1B	utr3	A	G	0.196576	0.196576	0	0	6.86e-06	0.000114416	4	27.2189	25.5872	26.8917
5440	chr8	101165958	+	POLR2K	utr3	A	G	0.196206	0.196206	0	0	3.01e-05	0.000185379	1	53.8345	57.2341	57.1102
57602	chr17	76792420	-	USP36	utr3	T	C	0.196203	0.196203	0	0	3.1e-05	0.000187922	3	13.0178	12.1531	12.5594
151195	chr2	208619098	+	CCNYL1	utr3	A	G	0.196196	0.196196	0	0	0.000372062	0.000934374	3	11.8461	13.2011	13.7065
28988	chr7	44101110	+	DBNL	utr3	A	G	0.195895	0.195895	0	0	3.31e-05	0.000193792	1	42.756	43.7983	41.9274
3638	chr7	155101862	+	INSIG1	utr3	A	G	0.195767	0.195767	0	0	0.0139826	0.0202437	1	66.6538	63.1507	56.4493
51496	chr15	44817137	+	CTDSPL2	utr3	A	G	0.195532	0.195532	0	0	4.42e-06	0.000108422	16	20.6305	20.3074	20.7602
1203	chr13	77576356	+	CLN5	utr3	A	G	0.195455	0.195455	0	0	0.000162595	0.000507039	2	8.29553	9.75588	8.80657
26043	chr3	196081261	-	UBXN7	utr3	T	C	0.195286	0.195286	0	0	0.00504775	0.00846951	2	5.66374	5.10301	5.521
5584	chr3	170023647	+	PRKCI	utr3	A	G	0.195286	0.195286	0	0	0.00655694	0.0107681	2	6.78218	6.68984	6.53281
286826	chr1	226419658	-	LIN9	utr3	T	C	0.195238	0.195238	0	0	0.000135984	0.000449568	1	9.73939	10.0865	10.2507
3839	chr13	50275163	-	KPNA3	utr3	T	C	0.195235	0.195235	0	0	4.53e-06	0.000108422	3	32.0191	32.5441	33.3873
10114	chr11	33376135	+	HIPK3	utr3	A	G	0.195189	0.195189	0	0	2.13e-06	0.000107531	8	18.8411	18.1992	19.2381
23047	chr13	33350781	+	PDS5B	utr3	A	G	0.194841	0.194841	0	0	0.0070106	0.0114578	1	10.8811	11.4734	11.3093
143187	chr10	114577425	+	VTI1A	utr3	A	G	0.194828	0.194828	0	0	0.00025821	0.000711245	6	6.87609	6.61939	6.81988
2309	chr6	109002342	+	FOXO3	utr3	A	G	0.194775	0.194775	0	0	0.00016687	0.000516511	4	6.05951	5.35784	5.70299
54726	chr4	146058009	-	OTUD4	utr3	T	C	0.194677	0.194677	0	0	3.81e-05	0.000208574	5	15.4576	14.5185	14.9041
5591	chr8	48686734	-	PRKDC	cds	T	C	0.194634	0.196506	0.0021097	0.00163399	1.46e-05	0.000137361	5	81.7455	70.5886	78.4376
54386	chr16	75690457	+	TERF2IP	cds	A	G	0.194196	0.194196	0	0	2.03e-06	0.000107531	5	21.0184	21.0135	20.996
92912	chr15	76192272	+	UBE2Q2	utr3	A	G	0.194148	0.194148	0	0	3.48e-05	0.000198706	2	12.6924	13.6119	12.2143
144108	chr11	18628865	-	SPTY2D1	utr3	T	C	0.194046	0.194046	0	0	0.000257887	0.000710647	2	7.73667	7.5454	7.70092
10949	chr5	137088284	-	HNRNPA0	utr3	T	C	0.194008	0.194008	0	0	1.65e-05	0.00014509	5	66.5768	67.8796	68.4064
28981	chr12	110656211	+	IFT81	utr3	A	G	0.193939	0.193939	0	0	0.00779876	0.0126064	2	5.73124	6.10921	5.62061
4775	chr16	68260383	+	NFATC3	utr3	A	G	0.193706	0.193706	0	0	5.55e-06	0.000112084	5	12.1617	12.1317	11.902
27346	chr17	26655120	+	TMEM97	utr3	A	G	0.193702	0.193702	0	0	0.000150369	0.000480021	4	25.0163	25.6771	25.9297
56919	chr17	5344320	-	DHX33	utr3	T	C	0.193533	0.20078	0	0.0144928	0.000182965	0.000551824	2	21.2128	18.8031	19.609
58488	chr17	53853969	+	PCTP	utr3	A	G	0.193513	0.193513	0	0	0.000174699	0.000533739	2	6.37654	6.21759	6.50815
9830	chr9	100847169	-	TRIM14	utr3	T	C	0.193262	0.193262	0	0	1.41e-05	0.000135904	5	20.5102	20.559	22.3532
2192	chr22	45996397	+	FBLN1	utr3	A	G	0.193196	0.193196	0	0	2.26e-05	0.000164499	4	9.50068	10.0213	9.75359
113251	chr12	50872894	+	LARP4	utr3	A	G	0.193084	0.193084	0	0	0.000541941	0.00125412	7	14.5536	15.2065	14.958
92140	chr8	98738951	+	MTDH	utr3	A	G	0.193036	0.193036	0	0	4.07e-05	0.000216823	18	59.0076	60.4762	62.3245
30817	chr19	14844475	-	ADGRE2	utr3	T	C	0.192986	0.192986	0	0	3.83e-06	0.000107531	4	28.7298	26.9145	29.7291
23168	chr15	41774542	+	RTF1	utr3	A	G	0.192965	0.192965	0	0	6.98e-06	0.000114428	4	19.3916	18.618	18.5904
210	chr9	116150455	-	ALAD	utr3	T	C	0.19284	0.19284	0	0	2.77e-05	0.000178236	3	14.7547	15.3806	14.9124
79956	chr9	5784909	-	ERMP1	utr3	T	C	0.192803	0.192803	0	0	0.00011632	0.000407609	6	10.1011	9.16987	10.1963
26205	chr20	62220664	-	GMEB2	utr3	T	C	0.192775	0.192775	0	0	3.86e-05	0.000210341	2	8.59109	7.69063	7.95301
7334	chr12	93802867	-	UBE2N	utr3	T	C	0.192517	0.192517	0	0	7.28e-06	0.000114807	5	80.3515	83.9083	83.0757
11345	chr16	75611625	+	GABARAPL2	utr3	A	G	0.192495	0.192495	0	0	7.47e-05	0.0003067	3	39.5061	38.4401	39.7407
5429	chr6	43586419	+	POLH	utr3	A	G	0.192388	0.258333	0.030303	0.101587	0.0305191	0.0392976	4	9.2469	9.12648	9.29006
23274	chr16	11272917	+	CLEC16A	utr3	A	G	0.192383	0.192383	0	0	0.000545322	0.00125975	1	6.797	6.4167	6.58392
92400	chr9	125003612	-	RBM18	utr3	T	C	0.192381	0.192381	0	0	0.000397089	0.000979389	2	11.0356	11.1457	10.7361
389641	chr8	23087961	+	LOC389641	cds	A	G	0.19234	0.19234	0	0	0.00200732	0.00366096	1	6.37495	6.18259	6.6448
5295	chr5	67596517	+	PIK3R1	utr3	A	G	0.192332	0.192332	0	0	0.000334151	0.000860607	2	7.83603	7.95632	8.18081
55662	chr10	102307980	+	HIF1AN	utr3	A	G	0.192312	0.194345	0.00406504	0	2.87e-06	0.000107531	2	17.137	16.7872	16.391
4301	chr6	168372200	+	AFDN	utr3	A	G	0.19214	0.19214	0	0	0.00150584	0.0028539	2	6.59826	6.03486	6.01937
55142	chr15	42861064	+	HAUS2	utr3	A	G	0.191865	0.195569	0	0.00740741	5.3e-05	0.000250286	6	15.4197	17.183	16.075
51108	chr16	21666966	+	METTL9	utr3	A	G	0.191708	0.19393	0	0.00444444	0.000294331	0.000781907	3	9.66801	10.1968	10.7827
84932	chr14	21928074	-	RAB2B	utr3	T	C	0.191633	0.191633	0	0	0.000178221	0.000540993	3	5.20631	5.19703	5.23416
9530	chr8	38068625	+	BAG4	utr3	A	G	0.191558	0.191558	0	0	0.00109311	0.00219343	7	10.2238	10.255	10.9391
8451	chr13	113918263	+	CUL4A	utr3	A	G	0.191344	0.191344	0	0	1.61e-05	0.000143811	2	41.542	41.4438	41.6685
5717	chr17	30808332	+	PSMD11	utr3	A	G	0.191036	0.191036	0	0	7.47e-06	0.000114807	1	21.1495	21.4183	21.0768
196527	chr12	45824995	+	ANO6	utr3	A	G	0.190913	0.190913	0	0	6.44e-05	0.000280178	7	16.8819	15.649	16.2571
7905	chr5	112212130	-	REEP5	utr3	T	C	0.190909	0.190909	0	0	0.00365464	0.00628352	1	15.2853	15.2766	15.1768
3148	chr4	174253033	-	HMGB2	utr3	T	C	0.190897	0.190897	0	0	3.34e-06	0.000107531	4	304.942	308.573	318.388
4853	chr1	120454817	-	NOTCH2	utr3	T	C	0.190727	0.190727	0	0	3.58e-05	0.000201675	5	15.4542	14.7052	15.3379
56477	chr5	43381613	-	CCL28	utr3	T	C	0.190723	0.28133	0.145658	0.0355556	0.0149612	0.0213527	2	6.62328	6.27033	6.90534
54904	chr8	38132822	-	NSD3	utr3	T	C	0.190553	0.190553	0	0	7.94e-05	0.000319512	2	15.5067	14.2007	14.748
6789	chr20	43705748	+	STK4	utr3	A	G	0.190378	0.190378	0	0	8.55e-06	0.000119003	4	15.1023	15.306	16.4783
29934	chrX	70279821	-	SNX12	utr3	T	C	0.190365	0.190365	0	0	6.7e-06	0.000114109	7	11.4212	11.154	11.5145
6432	chr2	38971349	-	SRSF7	utr3	T	C	0.189912	0.191484	0.00314465	0	2.6e-06	0.000107531	6	105.737	112.429	109.327
57511	chr13	40325433	+	COG6	utr3	A	G	0.189394	0.189394	0	0	8.49e-05	0.000333318	3	5.65277	5.4464	5.39485
9824	chr15	32930483	+	ARHGAP11A	utr3	A	G	0.189344	0.189344	0	0	1.68e-05	0.000145598	3	37.1987	36.5188	36.8394
7913	chr6	18225551	-	DEK	utr3	T	C	0.189216	0.189216	0	0	6.95e-06	0.000114428	8	155.625	151.5	165.832
57498	chr2	8869131	-	KIDINS220	utr3	T	C	0.188889	0.188889	0	0	0.0175135	0.0241785	4	9.90805	9.39671	10.0524
29068	chr11	130099530	-	ZBTB44	utr3	T	C	0.18885	0.18885	0	0	0.00920022	0.0145405	5	10.2325	9.97199	10.3974
55274	chr6	170109815	-	PHF10	utr3	T	C	0.188624	0.188624	0	0	2.37e-05	0.000167164	12	54.8621	53.8446	58.9854
835	chr7	143004738	+	CASP2	utr3	A	G	0.188475	0.188475	0	0	7.05e-05	0.000294531	7	22.7819	22.6587	23.1132
83448	chr12	44123488	-	PUS7L	utr3	T	C	0.188095	0.188095	0	0	0.00124051	0.00242656	2	5.91945	6.16676	5.85757
7110	chr3	69069734	-	TMF1	utr3	T	C	0.187646	0.187646	0	0	0.000267422	0.000728515	3	10.3912	10.4313	10.6193
5511	chr1	28177211	+	PPP1R8	utr3	A	G	0.187297	0.188722	0	0.002849	3.06e-06	0.000107531	5	31.7298	33.9265	32.3299
9857	chr1	180083813	+	CEP350	utr3	A	G	0.187164	0.187164	0	0	1.82e-05	0.000149917	5	13.8744	13.7925	13.7159
55366	chr11	27389185	-	LGR4	utr3	T	C	0.187143	0.187143	0	0	6.04e-06	0.000114109	8	56.4081	55.1729	58.4082
1374	chr11	68523701	-	CPT1A	utr3	T	C	0.187065	0.187065	0	0	1.82e-05	0.000149917	2	22.3636	21.7201	21.5209
57120	chr6	117881877	-	GOPC	utr3	T	C	0.187001	0.187001	0	0	9.44e-06	0.000122537	5	23.6276	24.1943	23.9404
50848	chr1	160967938	-	F11R	utr3	T	C	0.186941	0.23993	0.0723632	0.0336134	0.000102933	0.00037621	8	14.9688	15.3774	14.34
6867	chr8	38707623	+	TACC1	utr3	A	G	0.186917	0.186917	0	0	8.96e-06	0.000120363	11	12.9752	12.2295	14.0147
51493	chr22	32783752	-	RTCB	utr3	T	C	0.186873	0.188228	0	0.00271003	4.82e-05	0.000236125	1	65.8599	67.6874	65.2438
3192	chr1	245017128	-	HNRNPU	utr3	T	C	0.186853	0.187517	0.00132982	0	1.79e-05	0.000148961	8	297.326	297.983	307.664
5279	chr1	172410810	-	PIGC	utr3	T	C	0.186586	0.186586	0	0	5.17e-05	0.000246585	1	10.3401	11.0447	10.888
389677	chr8	94744796	-	RBM12B	utr3	T	C	0.186508	0.186508	0	0	0.00944109	0.0148649	3	9.71082	9.68282	10.143
11034	chr20	17585243	+	DSTN	cds	A	G	0.186474	0.188999	0.00505051	0	9.16e-06	0.000121056	1	21.9593	22.4865	23.421
8569	chr1	47023456	-	MKNK1	utr3	T	C	0.186425	0.186425	0	0	6.78e-05	0.000288119	1	14.004	14.0915	14.3923
7534	chr8	101932357	-	YWHAZ	utr3	T	C	0.186025	0.186025	0	0	4.5e-06	0.000108422	5	194.312	200.812	208.502
10483	chr20	18541442	+	SEC23B	utr3	A	G	0.186023	0.187984	0.00392157	0	3.56e-06	0.000107531	3	42.6553	43.846	41.9076
8493	chr17	58741746	+	PPM1D	utr3	A	G	0.185979	0.185979	0	0	0.000689968	0.00152192	1	5.62671	5.37828	5.98142
23471	chr8	71486617	-	TRAM1	utr3	T	C	0.185937	0.185937	0	0	6.35e-06	0.000114109	6	82.0177	84.256	81.5285
171546	chr14	34902679	-	SPTSSA	utr3	T	C	0.185859	0.185859	0	0	0.000758152	0.00164116	1	13.878	15.6473	15.7255
5594	chr22	22116270	-	MAPK1	utr3	T	C	0.185778	0.185778	0	0	4.85e-05	0.000237261	7	29.4376	28.7192	31.0159
22930	chr2	135927403	+	RAB3GAP1	utr3	A	G	0.185771	0.185771	0	0	0.000192543	0.000573744	3	12.6993	13.012	12.6851
25885	chr2	86253742	-	POLR1A	utr3	T	C	0.185741	0.185741	0	0	1.63e-05	0.000144597	1	26.4751	24.1258	23.5358
23118	chr6	149732427	+	TAB2	utr3	A	G	0.18566	0.18566	0	0	0.000379261	0.000945953	2	16.8576	16.6053	17.6269
7150	chr20	39752690	+	TOP1	utr3	A	G	0.185621	0.185621	0	0	3.26e-05	0.000192615	2	33.3107	32.8482	36.4551
55699	chr1	220321343	+	IARS2	utr3	A	G	0.185509	0.185509	0	0	0.000122272	0.000420318	1	101.786	100.597	98.8755
80223	chr8	37719828	-	RAB11FIP1	utr3	T	C	0.185425	0.185425	0	0	6.85e-05	0.000289855	3	8.17979	7.83261	9.04935
7296	chr12	104742905	+	TXNRD1	utr3	A	G	0.185281	0.186658	0.00275482	0	0.000108491	0.000389702	4	37.9218	37.3323	37.2838
223	chr1	165631682	-	ALDH9A1	utr3	T	C	0.18528	0.18528	0	0	3.34e-05	0.000194577	1	36.7171	38.3743	38.0248
5795	chr11	48189676	+	PTPRJ	utr3	A	G	0.185185	0.185185	0	0	0.0115619	0.0174847	1	5.56786	5.14268	5.36885
9778	chr4	6873327	+	KIAA0232	cds	A	G	0.184866	0.184866	0	0	6.58e-05	0.000283419	6	6.55403	6.8224	7.15168
5836	chr14	51390530	-	PYGL	utr3	T	C	0.184615	0.184615	0	0	0.000133095	0.000443226	3	134.81	130.609	131.219
84296	chr8	41400161	+	GINS4	utr3	A	G	0.184524	0.184524	0	0	9.01e-06	0.000120363	5	21.7051	20.8453	22.5476
4659	chr12	80169152	-	PPP1R12A	utr3	T	C	0.184378	0.184378	0	0	1.33e-05	0.00013251	6	16.1624	15.7414	16.2612
7329	chr16	1376736	+	UBE2I	utr3	A	G	0.184314	0.184314	0	0	0.0118893	0.0178596	2	25.4734	25.2182	24.5678
9255	chr4	107269191	+	AIMP1	utr3	A	G	0.184283	0.184283	0	0	2.84e-05	0.000180305	2	25.1516	25.6559	25.7487
7529	chr20	43536705	+	YWHAB	utr3	A	G	0.18428	0.18428	0	0	4.57e-06	0.000108422	2	126.121	126.805	137.413
5271	chr18	61655788	+	SERPINB8	utr3	A	G	0.184177	0.184177	0	0	1.81e-05	0.000149676	2	11.9626	13.4882	13.2508
23097	chr6	110934739	-	CDK19	utr3	T	C	0.184167	0.184167	0	0	0.00273372	0.00481688	7	9.48913	9.03951	9.23121
5150	chr8	66630712	-	PDE7A	utr3	T	C	0.184138	0.184138	0	0	2.44e-05	0.000169371	6	13.0883	13.5764	13.6804
171586	chr18	19231521	-	ABHD3	utr3	T	C	0.184027	0.184027	0	0	4.46e-06	0.000108422	2	10.0275	10.8875	11.2392
6683	chr2	32380807	+	SPAST	utr3	A	G	0.183761	0.183761	0	0	0.000292293	0.0007779	7	6.05878	6.2664	6.1996
253782	chr2	169628802	+	CERS6	utr3	A	G	0.183751	0.183751	0	0	5.6e-05	0.000258211	10	7.58696	7.11431	7.62292
4155	chr18	74725315	-	MBP	utr3	T	C	0.183535	0.183535	0	0	1.39e-05	0.000135029	3	9.90261	9.49439	9.87024
4361	chr11	94153069	-	MRE11	utr3	T	C	0.183333	0.183333	0	0	0.00275	0.00484439	5	16.2236	16.2081	16.3736
23071	chr9	102743931	-	ERP44	utr3	T	C	0.183333	0.183333	0	0	0.000667951	0.00148168	2	18.9022	19.6106	18.8566
55972	chr7	87464582	-	SLC25A40	utr3	T	C	0.183078	0.183078	0	0	0.000208984	0.000608803	5	9.38896	9.6444	10.3684
6049	chr13	26787380	-	RNF6	utr3	T	C	0.18298	0.18298	0	0	6.19e-06	0.000114109	8	24.8201	25.7128	24.6133
79068	chr16	54146316	+	FTO	utr3	A	G	0.182828	0.182828	0	0	0.000381615	0.000950323	5	6.99578	6.85145	7.48817
9529	chr14	104023513	-	BAG5	utr3	T	C	0.182783	0.182783	0	0	0.000824642	0.00175112	4	11.1872	10.969	11.4743
889	chr7	91829745	-	KRIT1	utr3	T	C	0.182709	0.182709	0	0	0.0108244	0.0165821	1	6.9972	6.92812	7.38695
54442	chr16	2758732	+	KCTD5	utr3	A	G	0.182627	0.182627	0	0	1.47e-05	0.000137361	2	24.6775	22.7023	24.3178
10672	chr17	63009129	-	GNA13	utr3	T	C	0.182538	0.182538	0	0	1.73e-05	0.000147336	13	19.5264	19.568	20.313
1130	chr1	235899674	-	LYST	utr5	T	C	0.182518	0.182518	0	0	0.00181921	0.00335982	11	38.8808	36.8565	37.0845
10955	chr20	43128900	-	SERINC3	utr3	T	C	0.182437	0.18331	0	0.0017452	4.67e-06	0.000108422	4	36.6311	36.0372	35.9328
10983	chr4	77969685	-	CCNI	cds	T	C	0.182362	0.182816	0	0.000908265	2.57e-06	0.000107531	2	132.798	128.764	134.986
55207	chr3	5221908	+	ARL8B	utr3	A	G	0.182291	0.182291	0	0	4.8e-05	0.00023588	5	39.3755	41.9094	41.0531
80204	chr2	48034983	-	FBXO11	utr3	T	C	0.182195	0.182195	0	0	8.21e-05	0.000325831	2	10.0715	10.0284	10.587
25814	chr22	46240280	+	ATXN10	utr3	A	G	0.181889	0.181889	0	0	1.09e-05	0.000125042	4	87.7111	92.2871	89.6187
80856	chr2	176793684	-	LNPK	utr3	T	C	0.18175	0.18175	0	0	8.86e-05	0.0003423	5	7.96804	7.51571	7.81775
220002	chr11	61116574	-	CYB561A3	utr3	T	C	0.181706	0.181706	0	0	1.34e-05	0.000132973	2	16.5646	16.0587	16.011
5611	chr13	96446143	+	DNAJC3	utr3	A	G	0.181689	0.190236	0.017094	0	0.000141598	0.000460999	3	9.58449	10.1777	9.99665
51184	chr12	110890729	-	GPN3	utr3	T	C	0.181654	0.181654	0	0	8.36e-05	0.000329504	2	45.1405	49.3127	45.2785
92703	chr1	202989991	+	TMEM183A	cds	A	G	0.181486	0.181486	0	0	3.51e-06	0.000107531	4	52.2586	55.4415	52.72
5978	chr4	57798530	+	REST	utr3	A	G	0.181397	0.181397	0	0	0.00107577	0.00216427	5	6.36349	6.20445	6.47796
55023	chr6	79647841	-	PHIP	utr3	T	C	0.181333	0.181333	0	0	2.35e-05	0.000166536	13	19.9943	18.6546	19.4302
8575	chr2	179296464	-	PRKRA	utr3	T	C	0.181083	0.181083	0	0	3.3e-05	0.000193678	5	10.4579	10.6237	10.6647
88455	chr12	110475783	+	ANKRD13A	utr3	A	G	0.181076	0.181076	0	0	4.28e-05	0.000222127	2	20.6894	20.3413	20.0738
84250	chr5	94031360	+	SLF1	utr3	A	G	0.180952	0.180952	0	0	0.00669605	0.0109818	1	6.69258	7.00571	7.47789
9563	chr1	9326957	+	H6PD	utr3	A	G	0.180711	0.295739	0.139414	0.0906433	0.0140639	0.020334	3	8.38823	7.83495	7.01712
5356	chr4	155456372	-	PLRG1	utr3	T	C	0.180556	0.180556	0	0	0.009682	0.0151739	3	25.3579	27.0955	25.8076
7405	chr11	75852940	+	UVRAG	utr3	A	G	0.180556	0.180556	0	0	0.000689256	0.00152088	3	5.63898	5.93835	5.68681
8065	chr11	107976181	+	CUL5	utr3	A	G	0.180402	0.180402	0	0	0.000255828	0.000706305	7	8.36693	8.96161	8.71705
5048	chr17	2586232	+	PAFAH1B1	utr3	A	G	0.180035	0.180035	0	0	0.000159488	0.000499587	9	26.4018	26.3683	27.7293
6418	chr9	131457237	+	SET	utr3	A	G	0.18003	0.180496	0.000931099	0	6.21e-06	0.000114109	9	167.978	174.536	176.947
2739	chr6	38643757	-	GLO1	utr3	T	C	0.179803	0.179803	0	0	2.57e-05	0.000172476	5	238.605	239.782	222.159
261726	chr1	168169918	+	TIPRL	utr3	A	G	0.179761	0.179761	0	0	0.000268555	0.000730677	4	36.9281	39.2952	38.0965
26073	chr17	26674131	-	POLDIP2	utr3	T	C	0.179756	0.179756	0	0	4.28e-05	0.000222127	3	55.4936	54.5864	52.237
1312	chr22	19956662	+	COMT	utr3	A	G	0.179715	0.179715	0	0	0.000154422	0.000488959	2	54.2068	53.7164	51.1028
7468	chr4	1983698	+	NSD2	utr3	A	G	0.179399	0.184161	0	0.00952381	0.000330751	0.000854259	1	11.1185	10.161	10.578
9882	chr13	75860603	-	TBC1D4	utr3	T	C	0.179293	0.179293	0	0	0.0136864	0.0199085	2	8.71118	8.1747	7.87435
4069	chr12	69747171	+	LYZ	utr3	A	G	0.179269	0.179269	0	0	9.89e-07	0.000107531	3	58.4714	84.8615	117.965
4793	chr19	39399229	+	NFKBIB	utr3	A	G	0.179145	0.179145	0	0	0.000130666	0.000437629	1	20.4755	21.3116	19.9412
128338	chr1	111660544	-	DRAM2	utr3	T	C	0.178986	0.178986	0	0	0.000262951	0.000719717	2	22.7633	23.0924	22.7991
55421	chr17	3713745	-	NCBP3	utr3	T	C	0.178571	0.178571	0	0	0.00128678	0.00250134	5	8.79162	8.41491	8.89247
3631	chr2	99204354	+	INPP4A	utr3	A	G	0.178571	0.178571	0	0	0.00049272	0.0011608	2	6.7071	6.24209	6.52762
55297	chr12	28702241	+	CCDC91	utr3	A	G	0.178571	0.178571	0	0	0.0114643	0.0173712	1	6.58864	6.84421	7.17176
56478	chr22	31864215	-	EIF4ENIF1	cds	T	C	0.178431	0.189542	0	0.0222222	0.000559534	0.00128709	1	7.53809	7.61047	7.25608
51132	chrX	73807162	-	RLIM	utr3	T	C	0.178374	0.178374	0	0	3.41e-05	0.000196835	4	8.38666	8.01274	8.2883
285672	chr5	64017883	-	SREK1IP1	utr3	T	C	0.178333	0.178333	0	0	0.000327751	0.000848912	7	6.30477	6.1477	6.7298
56261	chr20	5528143	-	GPCPD1	utr3	T	C	0.178276	0.178276	0	0	0.00010806	0.000388442	4	8.98375	8.60226	9.62879
219988	chr11	59404485	-	PATL1	utr3	T	C	0.178194	0.178194	0	0	4.28e-05	0.000222127	5	19.9536	18.4073	19.695
57456	chr3	44791436	-	KIAA1143	utr3	T	C	0.178172	0.195935	0.0355264	0	0.000226131	0.000644859	10	16.1606	16.6519	16.5467
57380	chr6	24423369	+	MRS2	utr3	A	G	0.177778	0.177778	0	0	0.00977426	0.0152825	4	13.0726	13.2962	13.3479
51102	chr1	29519540	-	MECR	utr3	T	C	0.177778	0.177778	0	0	0.016719	0.0233484	1	12.9374	12.5673	12.5025
9128	chr9	116054116	+	PRPF4	utr3	A	G	0.177704	0.177704	0	0	1.11e-05	0.000125943	3	35.1429	34.6849	34.1967
79718	chr3	176739107	-	TBL1XR1	utr3	T	C	0.177	0.177	0	0	3.3e-05	0.000193678	22	19.904	19.9627	20.4688
9689	chr2	201687573	+	BZW1	utr3	A	G	0.176927	0.176927	0	0	9.48e-05	0.000357049	4	47.1938	49.8682	47.9554
55683	chr2	97258976	-	KANSL3	utr3	T	C	0.176768	0.176768	0	0	3.2e-05	0.000191057	5	8.41592	8.06198	7.53805
54552	chrX	54591247	+	GNL3L	utr3	A	G	0.176618	0.315833	0.182135	0.0962963	0.0114249	0.0173205	2	10.3261	10.2129	10.8044
55859	chrX	102317893	-	BEX1	cds	T	C	0.1766	0.1766	0	0	2.12e-06	0.000107531	1	213.033	252.425	230.85
147991	chr19	32973731	+	DPY19L3	utr3	A	G	0.176515	0.176515	0	0	1.69e-05	0.000146095	7	11.4575	10.6559	11.4819
65117	chr12	122989353	-	RSRC2	utr3	T	C	0.176502	0.176502	0	0	0.000648427	0.00144583	2	37.7081	39.4192	39.5919
5977	chr11	65119710	+	DPF2	utr3	A	G	0.176376	0.176376	0	0	8.92e-05	0.000343671	3	24.8716	24.9426	23.8065
9342	chr22	21242282	+	SNAP29	utr3	A	G	0.176129	0.176129	0	0	0.000928183	0.00192923	3	9.74528	9.85745	10.0332
55855	chr10	120896571	+	FAM45BP	utr3	A	G	0.176081	0.176081	0	0	4.84e-06	0.000109847	1	20.2722	21.5368	20.4812
23566	chr1	85331556	-	LPAR3	cds	T	C	0.175999	0.175999	0	0	0.000200973	0.000592819	1	7.59644	7.32905	6.75836
80267	chr1	184660620	-	EDEM3	utr3	T	C	0.175895	0.175895	0	0	2.82e-06	0.000107531	9	31.5059	31.2228	30.1963
158747	chrX	14939454	+	MOSPD2	utr3	A	G	0.175824	0.175824	0	0	0.0135598	0.0197656	1	6.58529	6.4183	7.09973
10313	chr11	63525967	+	RTN3	utr3	A	G	0.175824	0.176885	0	0.00212314	1.86e-05	0.000151104	2	35.2582	35.7481	35.6262
10606	chr4	57327108	+	PAICS	utr3	A	G	0.175728	0.18661	0.0135432	0.0082213	2.09e-05	0.00015815	11	152.235	157.327	158.229
7915	chr6	24534949	+	ALDH5A1	utr3	A	G	0.175654	0.175654	0	0	0.01082	0.0165771	2	7.76106	6.92862	7.42759
3658	chr15	78777232	+	IREB2	cds	A	G	0.1753	0.1753	0	0	3.41e-05	0.000196826	5	24.3353	24.0992	24.499
10154	chr12	94700988	+	PLXNC1	utr3	A	G	0.175169	0.175169	0	0	0.000206949	0.000605075	5	8.69671	8.26409	8.79362
945	chr19	51743201	+	CD33	utr3	A	G	0.17481	0.17481	0	0	0.00100659	0.00205566	1	9.57062	9.87354	9.96418
51809	chr4	174243167	+	GALNT7	utr3	A	G	0.174718	0.178264	0.0070922	0	0.000107654	0.000387467	1	12.3396	12.8235	12.9305
133686	chr5	36194263	-	NADK2	utr3	T	C	0.174477	0.174477	0	0	1.16e-05	0.000127139	2	18.9521	19.346	18.957
80777	chr16	69496618	+	CYB5B	utr3	A	G	0.174373	0.174373	0	0	2.47e-05	0.000169895	2	17.3399	18.0615	17.3172
51430	chr1	172579957	+	SUCO	utr3	A	G	0.174303	0.174303	0	0	4.59e-05	0.000230537	1	5.49642	5.96536	5.73378
7701	chr2	219502968	-	ZNF142	utr3	T	C	0.174136	0.174136	0	0	0.000232573	0.000658168	1	8.18614	7.20048	7.56272
6778	chr12	57489548	-	STAT6	utr3	T	C	0.173989	0.173989	0	0	1.45e-05	0.00013681	2	73.6746	70.591	69.3352
55654	chr2	96916866	-	TMEM127	utr3	T	C	0.173896	0.173896	0	0	0.000314341	0.000821016	1	11.3286	10.7602	11.1893
6533	chr3	14530579	+	SLC6A6	utr3	A	G	0.173611	0.173611	0	0	0.00193802	0.00355053	3	9.30838	8.79177	8.75615
283459	chr12	120898729	+	GATC	utr3	A	G	0.173396	0.233786	0.0571429	0.0636364	0.0140494	0.0203173	3	11.4958	12.2244	12.351
10397	chr8	134250605	-	NDRG1	utr3	T	C	0.173256	0.173256	0	0	1.68e-05	0.000145598	1	13.0302	12.4674	11.6172
729082	chr15	41591364	+	OIP5-AS1	cds	A	G	0.17287	0.17287	0	0	1.04e-05	0.000124769	2	31.4288	31.2516	30.4643
5621	chr20	4681199	+	PRNP	utr3	A	G	0.172759	0.172759	0	0	8.65e-06	0.000119081	2	14.3181	15.8629	14.5583
60412	chr7	133749861	+	EXOC4	utr3	A	G	0.172626	0.172626	0	0	0.000139892	0.000457623	1	12.8216	12.8307	12.2634
2799	chr12	65109321	-	GNS	utr3	T	C	0.172465	0.180239	0.00925926	0.00628931	0.00387271	0.00662974	6	20.7441	20.7345	20.1895
5873	chr15	55495286	-	RAB27A	utr3	T	C	0.172443	0.172443	0	0	0.000313818	0.000820236	2	47.8063	50.3678	50.1742
9474	chr6	106632719	-	ATG5	utr3	T	C	0.172386	0.172386	0	0	0.00519895	0.00870622	1	16.3583	17.1127	17.5406
54928	chr8	57875747	-	IMPAD1	utr3	T	C	0.172382	0.172382	0	0	3.03e-05	0.000186128	9	16.1169	15.3122	17.1105
7077	chr17	76849378	-	TIMP2	utr3	T	C	0.172222	0.172222	0	0	0.000638339	0.00142966	2	5.61709	5.73712	5.86792
139231	chrX	103435742	+	FAM199X	utr3	A	G	0.172069	0.172069	0	0	0.000781616	0.00168076	19	5.79525	5.54209	6.13142
3251	chrX	133634251	+	HPRT1	utr3	A	G	0.172014	0.172014	0	0	2.28e-05	0.000165335	4	57.8407	62.2187	61.8683
22916	chr3	196663292	-	NCBP2	utr3	T	C	0.171996	0.171996	0	0	3.32e-06	0.000107531	1	23.3341	24.7459	23.5532
51201	chr8	17080141	+	ZDHHC2	utr3	A	G	0.171989	0.171989	0	0	0.000427033	0.00103766	2	20.0747	20.6389	21.0458
55527	chr19	4795501	+	FEM1A	utr3	A	G	0.171717	0.171717	0	0	0.00797336	0.0128559	1	26.848	25.2056	25.2918
10944	chr11	16776742	+	C11orf58	utr3	A	G	0.171559	0.171559	0	0	3.19e-05	0.000190744	3	36.3845	37.9985	38.6867
140890	chr5	65476560	+	SREK1	utr3	A	G	0.17134	0.175309	0.00793651	0	0.00138026	0.00265341	2	16.1946	16.434	17.4452
115825	chr13	52335170	+	WDFY2	utr3	A	G	0.171162	0.171162	0	0	0.000651951	0.00145258	1	9.42155	9.28426	9.64942
5567	chr1	84703263	+	PRKACB	utr3	A	G	0.171076	0.171076	0	0	0.000118644	0.000411607	6	11.0406	12.271	12.0494
10201	chr3	48335953	-	NME6	utr3	T	C	0.170977	0.170977	0	0	0.000100831	0.000371929	1	6.84946	6.51396	6.96566
988	chr6	44415482	+	CDC5L	utr3	A	G	0.170909	0.170909	0	0	0.000106006	0.000382943	3	21.8535	22.0788	22.1101
10951	chr17	46147523	-	CBX1	utr3	T	C	0.170899	0.170899	0	0	1.68e-05	0.000145598	10	34.29	37.0268	35.5677
4089	chr18	48605227	+	SMAD4	utr3	A	G	0.17081	0.17081	0	0	3.91e-05	0.000212211	2	5.55271	5.4569	5.53184
3068	chr1	156712096	-	HDGF	utr3	T	C	0.170788	0.171118	0.000660066	0	1.64e-05	0.000144818	4	182.065	177.732	170.901
55213	chr13	50107678	-	RCBTB1	utr3	T	C	0.170533	0.170533	0	0	0.00317244	0.00551218	4	10.5322	10.9028	11.5076
29920	chr1	226108198	-	PYCR2	cds	T	C	0.170516	0.170516	0	0	2.8e-06	0.000107531	1	32.1055	33.0748	30.269
405	chr1	150783003	-	ARNT	utr3	T	C	0.170363	0.170363	0	0	1.83e-05	0.000149956	5	21.1625	20.5295	21.0471
51111	chr11	67934027	-	KMT5B	utr3	T	C	0.170085	0.170085	0	0	0.000569694	0.00130573	2	5.27562	5.46586	5.54118
9589	chr6	160177299	+	WTAP	utr3	A	G	0.170062	0.170062	0	0	0.000202211	0.000595151	1	18.8339	19.7244	20.8541
10291	chr22	30728461	-	SF3A1	utr3	T	C	0.169963	0.169963	0	0	0.00130082	0.00252325	2	47.2334	45.7945	46.1057
9404	chr11	58294864	-	LPXN	utr3	T	C	0.169935	0.169935	0	0	0.00806662	0.0129791	7	8.9266	8.64406	10.577
134218	chr5	34958825	+	DNAJC21	utr3	A	G	0.169872	0.169872	0	0	0.000585169	0.00133555	3	12.2405	12.9495	12.919
6787	chr3	52745411	-	NEK4	utr3	T	C	0.169872	0.169872	0	0	0.0160915	0.0226299	1	6.97665	6.79329	7.25191
8028	chr10	22022463	+	MLLT10	cds	A	G	0.169574	0.169574	0	0	7.44e-06	0.000114807	1	14.2961	14.4746	14.3395
6648	chr6	160103353	-	SOD2	utr3	T	C	0.169389	0.169389	0	0	2.61e-05	0.000173453	2	20.5596	21.6808	19.9511
51566	chrX	100882223	+	ARMCX3	utr3	A	G	0.169312	0.169312	0	0	0.00638042	0.0105066	4	7.97798	8.25214	8.38369
9086	chrY	22754792	+	EIF1AY	utr3	A	G	0.169312	0.169312	0	0	0.00166615	0.00311572	1	22.671	23.9921	23.0157
23731	chr9	111778643	-	TMEM245	utr3	T	C	0.169048	0.169048	0	0	0.000227309	0.000647252	6	7.30049	7.11231	7.58832
6259	chr3	133876180	-	RYK	utr3	T	C	0.168831	0.168831	0	0	0.000222737	0.000637588	3	11.0801	11.4291	10.9936
57405	chr2	169727808	-	SPC25	utr3	T	C	0.168651	0.168651	0	0	0.00138107	0.00265462	1	13.8371	14.399	14.3599
55745	chr14	57752963	+	AP5M1	cds	A	G	0.168627	0.168627	0	0	2.58e-05	0.000172535	7	12.5901	13.6145	13.6347
80174	chr17	42827160	+	DBF4B	utr3	A	G	0.168498	0.168498	0	0	0.000600694	0.00136289	1	5.2273	5.13235	5.31153
4677	chr18	55268349	-	NARS	utr3	T	C	0.1684	0.16955	0.00229885	0	1.96e-05	0.000153875	3	94.8843	99.9269	96.8112
63910	chr20	61599020	+	SLC17A9	utr3	A	G	0.168363	0.264385	0.111355	0.0806878	0.0255275	0.0332095	1	43.4732	41.4901	40.5504
9943	chr3	38296151	+	OXSR1	utr3	A	G	0.168352	0.168352	0	0	6.79e-05	0.000288205	4	17.2201	17.1155	16.6282
22836	chr5	95128787	+	RHOBTB3	cds	A	G	0.168263	0.168263	0	0	2.03e-05	0.000156368	7	9.19999	8.32354	8.23464
8301	chr11	85669204	-	PICALM	utr3	T	C	0.168136	0.168136	0	0	4.59e-05	0.000230537	1	17.4558	17.5475	17.7928
246126	chrY	21751015	+	TXLNGY	cds	A	G	0.168057	0.168057	0	0	4.52e-05	0.000228868	2	8.3212	8.38988	8.79955
8394	chr1	151221003	+	PIP5K1A	utr3	A	G	0.168003	0.168003	0	0	0.000201636	0.000594044	1	17.0377	17.8542	17.6562
79084	chr1	111983681	-	WDR77	utr3	T	C	0.16795	0.16795	0	0	2.17e-06	0.000107531	4	34.8805	35.8875	33.2637
113263	chr7	8124629	+	GLCCI1	cds	A	G	0.167424	0.167424	0	0	0.000617292	0.00139298	5	6.90875	6.22682	6.40717
11333	chr7	98993546	-	PDAP1	utr3	T	C	0.167208	0.167208	0	0	0.00227772	0.00408832	1	51.6844	52.3373	47.7596
27250	chr10	112659211	+	PDCD4	utr3	A	G	0.167175	0.167175	0	0	7.06e-05	0.000294856	7	38.7638	41.5171	37.6813
483	chr3	141644868	+	ATP1B3	utr3	A	G	0.167055	0.167055	0	0	8.55e-06	0.000119003	1	49.2004	51.8349	52.798
1182	chr4	170643883	+	CLCN3	utr3	A	G	0.167023	0.167023	0	0	0.00514293	0.00861536	2	7.64777	7.44932	7.53327
6167	chr5	40832253	-	RPL37	utr3	T	C	0.166774	0.166774	0	0	0.000159963	0.000500325	5	931.902	1013.97	964.112
10923	chr5	32602125	+	SUB1	utr3	A	G	0.166708	0.166708	0	0	2.14e-05	0.00015989	11	79.3732	84.921	83.2765
221294	chr6	116566148	+	NT5DC1	utr3	A	G	0.166667	0.166667	0	0	0.00613866	0.0101347	2	6.1932	6.08001	6.67148
64769	chr1	37958430	-	MEAF6	utr3	T	C	0.166667	0.166667	0	0	0.0142741	0.0205689	1	9.10633	9.82904	9.35339
79634	chr2	175293751	+	SCRN3	utr3	A	G	0.166667	0.166667	0	0	0.0231495	0.0304083	1	5.46489	5.725	5.60942
8522	chr17	9818591	-	GAS7	utr3	T	C	0.166667	0.166667	0	0	0.0114953	0.0174019	1	6.40081	5.66949	7.36771
119	chr2	70890457	-	ADD2	utr3	T	C	0.166501	0.166501	0	0	0.000171895	0.000527641	1	5.33722	5.31187	5.0961
9477	chr6	41873275	-	MED20	utr3	T	C	0.16643	0.16643	0	0	0.00017781	0.00053997	3	16.5891	16.4052	17.016
55334	chr14	69928142	+	SLC39A9	utr3	A	G	0.166395	0.166395	0	0	7.76e-05	0.000314546	10	7.3795	7.28213	7.27784
1069	chrX	151996358	-	CETN2	utr3	T	C	0.166188	0.166188	0	0	7.05e-05	0.000294531	1	10.4504	10.4933	10.5008
51230	chr20	34536965	+	PHF20	utr3	A	G	0.166081	0.166081	0	0	8.79e-05	0.000340527	2	8.79795	8.98758	8.99537
347734	chr6	44222104	-	SLC35B2	utr3	T	C	0.16597	0.16597	0	0	5.61e-05	0.000258381	3	44.5693	44.4196	40.5417
55119	chr1	109242902	+	PRPF38B	utr3	A	G	0.165882	0.165882	0	0	2.72e-05	0.000176925	1	26.0412	26.2427	26.6713
58533	chr14	35032176	-	SNX6	utr3	T	C	0.165877	0.165877	0	0	0.000845456	0.00178882	1	14.5135	16.0973	15.0835
81855	chr10	102800889	+	SFXN3	utr3	A	G	0.165854	0.165854	0	0	8.18e-05	0.000324949	2	34.4817	34.5798	32.456
29107	chr20	23335147	+	NXT1	utr3	A	G	0.165803	0.165803	0	0	4.62e-05	0.000231622	2	20.2389	21.1941	19.4591
80018	chr12	112466278	-	NAA25	utr3	T	C	0.165721	0.169786	0	0.00813008	0.000142238	0.000462491	3	17.043	16.7108	16.6999
54822	chr15	50853454	-	TRPM7	utr3	T	C	0.165693	0.165693	0	0	8.84e-05	0.000341966	1	9.74139	9.82682	9.69987
9521	chr6	8079937	-	EEF1E1	utr3	T	C	0.165388	0.165388	0	0	0.00100076	0.00204574	2	9.05218	8.47555	9.9162
622	chr3	197238306	-	BDH1	utr3	T	C	0.165324	0.165324	0	0	0.000619532	0.00139696	1	18.2659	18.3421	18.0688
90268	chr5	14697755	+	OTULIN	utr3	A	G	0.165266	0.165266	0	0	0.0111115	0.0169349	3	7.59213	7.53296	7.85708
23329	chr12	65271711	+	TBC1D30	utr3	A	G	0.165224	0.165224	0	0	0.000122039	0.0004197	2	16.5574	15.1064	16.6052
26019	chr10	11962253	-	UPF2	utr3	T	C	0.16502	0.16502	0	0	0.000245035	0.00068374	4	19.2168	19.0984	19.6697
55705	chr1	201847439	+	IPO9	utr3	A	G	0.165	0.165	0	0	0.000137558	0.000452827	3	21.8445	20.8333	20.8011
55320	chr14	45673377	-	MIS18BP1	cds	T	C	0.164951	0.164951	0	0	3.27e-06	0.000107531	4	29.9028	31.9951	30.9013
51367	chr12	121017133	-	POP5	cds	T	C	0.164941	0.164941	0	0	8.06e-06	0.000116007	1	76.1519	80.7937	73.5549
8492	chr4	119202298	-	PRSS12	utr3	T	C	0.16455	0.16455	0	0	0.00302164	0.00527208	1	6.77083	6.95267	6.195
29965	chr16	4562185	-	CDIP1	utr3	T	C	0.164264	0.164264	0	0	0.000285445	0.000765235	2	6.70468	6.27543	6.51881
2776	chr9	80335809	-	GNAQ	utr3	T	C	0.164246	0.164246	0	0	1.04e-05	0.000124769	1	22.749	23.3574	23.4455
57687	chr16	78012068	+	VAT1L	utr3	A	G	0.164206	0.164206	0	0	5.95e-05	0.000268922	3	30.4784	31.6478	34.987
10933	chr15	79189552	+	MORF4L1	utr3	A	G	0.164203	0.164203	0	0	2.12e-05	0.000159103	4	59.3853	63.8548	57.8864
8195	chr20	10386143	-	MKKS	cds	T	C	0.164185	0.167973	0	0.00757576	0.000144236	0.000466404	1	19.129	19.9694	19.8108
8315	chr12	112080892	-	BRAP	utr3	T	C	0.164154	0.164154	0	0	0.000296275	0.000786195	6	14.6513	15.157	14.8723
3189	chr10	70102900	+	HNRNPH3	utr3	A	G	0.164148	0.164148	0	0	0.000346631	0.000885573	5	40.4304	43.7542	43.9681
120	chr10	111894190	+	ADD3	utr3	A	G	0.164131	0.164131	0	0	0.0011955	0.00235364	2	8.12187	7.97404	8.32969
5824	chr1	160248813	-	PEX19	utr3	T	C	0.164032	0.164032	0	0	1.64e-05	0.000144701	4	12.4763	12.1886	12.2778
1665	chr4	24529284	-	DHX15	utr3	T	C	0.163991	0.163991	0	0	7.87e-05	0.000317647	1	51.8935	53.3204	53.5375
231	chr7	134127220	-	AKR1B1	utr3	T	C	0.163943	0.163943	0	0	0.000131671	0.000439818	3	27.6321	28.2031	29.2952
656	chr1	40225931	-	BMP8B	utr3	T	C	0.16386	0.16386	0	0	0.000109141	0.000391367	1	9.7955	9.31366	9.61098
8887	chr7	27868342	+	TAX1BP1	cds	A	G	0.163673	0.165465	0.00358423	0	4.63e-05	0.000231652	4	44.6953	48.0052	45.396
286148	chr8	95803324	+	DPY19L4	utr3	A	G	0.163492	0.163492	0	0	0.000129419	0.000434948	3	7.7469	7.76464	8.0006
1487	chr4	1205577	-	CTBP1	utr3	T	C	0.163391	0.163391	0	0	4.37e-06	0.000108422	2	28.7369	25.3518	25.6158
9669	chr2	100016429	+	EIF5B	utr3	A	G	0.163095	0.163095	0	0	0.000119984	0.000414778	3	49.0006	53.9799	51.0348
5052	chr1	45976862	-	PRDX1	utr3	T	C	0.163084	0.163084	0	0	1.08e-06	0.000107531	3	314.522	337.095	281.285
81542	chr14	51724031	+	TMX1	utr3	A	G	0.163059	0.163059	0	0	0.000207994	0.000606855	3	25.078	25.8934	26.4021
140838	chr20	25594636	-	NANP	utr3	T	C	0.162983	0.162983	0	0	5.03e-05	0.000242767	3	5.32887	5.2919	5.36725
375513	chr6	58272840	-	GUSBP4	cds	T	C	0.162963	0.162963	0	0	0.00151398	0.0028671	1	6.68799	6.56895	6.36347
81831	chr16	47116592	-	NETO2	utr3	T	C	0.162933	0.162933	0	0	0.000761966	0.00164801	2	18.3616	20.1382	20.8389
162427	chr17	40732609	-	RETREG3	utr3	T	C	0.162898	0.162898	0	0	0.000162983	0.000508032	1	7.50379	7.20241	7.38688
8602	chr4	2940477	-	NOP14	utr3	T	C	0.16265	0.169101	0.00421941	0.00868347	2.37e-05	0.000167125	2	37.0746	36.5533	36.481
9559	chr10	70931497	+	VPS26A	utr3	A	G	0.162614	0.16453	0	0.00383142	0.00026433	0.00072268	2	29.2281	31.7625	31.7229
9921	chr12	121014770	+	RNF10	utr3	A	G	0.1625	0.1625	0	0	0.000160321	0.00050123	3	38.3457	37.7847	38.4102
7586	chr7	99632311	+	ZKSCAN1	utr3	A	G	0.162483	0.162483	0	0	0.000542988	0.00125581	1	11.9194	10.809	10.8047
51449	chr2	70507378	+	PCYOX1	utr3	A	G	0.162346	0.162346	0	0	0.00132408	0.00256159	3	7.39837	7.64998	7.44103
23411	chr10	69677349	+	SIRT1	utr3	A	G	0.162302	0.162302	0	0	0.00209877	0.00380591	3	11.4701	11.3753	12.0099
23299	chr9	95475256	-	BICD2	utr3	T	C	0.162086	0.162086	0	0	8.28e-05	0.000327587	6	8.08698	7.42825	7.51566
22826	chr1	28527260	-	DNAJC8	utr3	T	C	0.161686	0.161686	0	0	3.31e-06	0.000107531	5	75.4364	78.8162	76.8753
3298	chr6	122753951	+	HSF2	utr3	A	G	0.161623	0.161623	0	0	4.24e-05	0.000221364	1	14.1316	14.5166	14.388
118788	chr10	98353382	-	PIK3AP1	utr3	T	C	0.161593	0.161593	0	0	1.39e-05	0.000135029	7	73.4844	67.4214	75.1666
5538	chr1	40538929	-	PPT1	utr3	T	C	0.161448	0.161448	0	0	3.31e-05	0.000193792	7	59.0646	61.5838	59.7372
54165	chr3	182661532	-	DCUN1D1	utr3	T	C	0.161324	0.161324	0	0	0.000277194	0.000748886	4	10.2055	9.84448	10.186
5537	chr9	127909311	-	PPP6C	utr3	T	C	0.161279	0.161279	0	0	0.000464656	0.00110916	3	18.9729	19.5337	20.3326
2237	chr11	61563957	+	FEN1	cds	A	G	0.161263	0.161263	0	0	2.44e-05	0.000169191	2	70.4251	72.9951	71.4423
90806	chr1	213167584	-	ANGEL2	utr3	T	C	0.161125	0.161125	0	0	0.000633079	0.00142136	1	8.40234	8.08413	8.32355
29097	chr1	224565527	+	CNIH4	utr3	A	G	0.161111	0.161111	0	0	0.00204626	0.00372455	2	15.3005	16.2403	16.764
8883	chr16	66836817	-	NAE1	utr3	T	C	0.161111	0.161111	0	0	0.00107457	0.00216305	2	43.9069	47.1056	44.8732
79665	chr17	57685596	+	DHX40	utr3	A	G	0.161085	0.161085	0	0	0.00892148	0.0141751	5	9.97352	10.4157	10.0117
5935	chrX	48439342	+	RBM3	utr3	A	G	0.160866	0.160866	0	0	0.00010402	0.000378859	8	97.985	103.451	107.219
51382	chr14	67805240	-	ATP6V1D	utr3	T	C	0.160852	0.160852	0	0	4.12e-05	0.000218679	1	10.1436	10.5984	10.7187
85315	chr6	52271160	+	PAQR8	utr3	A	G	0.160606	0.160606	0	0	0.00098269	0.00201671	3	5.95537	6.17541	6.63582
2531	chr18	60995210	-	KDSR	utr3	T	C	0.160606	0.160606	0	0	0.00272313	0.0047988	1	6.13675	6.15245	6.40693
221477	chr6	36891421	+	C6orf89	utr3	A	G	0.160357	0.160357	0	0	7.75e-05	0.000314226	4	18.6125	18.1966	18.4642
375	chr1	228286169	+	ARF1	utr3	A	G	0.160327	0.161325	0.000812812	0.00118179	3.45e-06	0.000107531	1	327.092	318.482	294.564
26750	chr1	213414746	+	RPS6KC1	cds	A	G	0.160317	0.160317	0	0	0.000957352	0.00197611	2	5.33209	5.52809	5.03173
4602	chr6	135539697	+	MYB	utr3	A	G	0.160289	0.160289	0	0	4.72e-05	0.000233993	7	98.9222	103.874	94.4968
329	chr11	102221153	+	BIRC2	cds	A	G	0.160269	0.160269	0	0	7.62e-05	0.000310934	1	8.49547	8.76713	8.67613
25888	chr19	50551282	+	ZNF473	utr3	A	G	0.160256	0.160256	0	0	0.0056044	0.00932429	2	8.13683	8.51019	8.17897
4664	chr2	191557156	+	NAB1	utr3	A	G	0.160256	0.160256	0	0	0.00397872	0.00679517	2	6.39572	7.0158	6.58148
57095	chr1	24114500	+	PITHD1	utr3	A	G	0.16022	0.161402	0	0.00236407	0.000121104	0.00041725	1	25.4592	25.5655	26.3148
1982	chr11	10819332	-	EIF4G2	utr3	T	C	0.159754	0.159754	0	0	1.97e-06	0.000107531	8	250.516	253.8	263.466
55814	chr5	70862929	+	BDP1	utr3	A	G	0.159717	0.159717	0	0	0.000423501	0.0010313	4	8.03249	7.93842	7.80943
25977	chr12	8249601	+	NECAP1	utr3	A	G	0.159707	0.159707	0	0	0.00113583	0.00226207	4	7.35342	8.26405	6.68262
8202	chr20	46284468	+	NCOA3	utr3	A	G	0.15962	0.167196	0.0151515	0	0.000723275	0.00157945	4	6.7151	6.16053	6.75372
127703	chr1	36180741	-	C1orf216	utr3	T	C	0.15954	0.15954	0	0	0.00110133	0.00220564	5	10.5203	11.3807	10.3748
400	chr12	101787788	-	ARL1	utr3	T	C	0.159477	0.159477	0	0	6.13e-05	0.000272944	9	29.5684	30.2908	29.7776
200734	chr2	65539098	-	SPRED2	utr3	T	C	0.159418	0.159418	0	0	0.000181454	0.000548528	3	8.03682	7.20603	7.73229
5925	chr13	49055164	+	RB1	utr3	A	G	0.159189	0.159189	0	0	7.82e-06	0.000115051	14	34.238	31.7986	35.8099
1429	chr1	75171946	-	CRYZ	utr3	T	C	0.159117	0.159117	0	0	0.000158746	0.000497902	3	8.51688	7.99152	7.95796
3055	chr20	30689468	+	HCK	utr3	A	G	0.159094	0.159094	0	0	3.49e-05	0.000199286	1	33.7692	36.3839	36.5555
51138	chr4	83996723	+	COPS4	utr3	A	G	0.159035	0.159035	0	0	1.81e-06	0.000107531	1	24.0583	27.0727	26.1015
27020	chr15	73853362	-	NPTN	utr3	T	C	0.15897	0.15897	0	0	3e-06	0.000107531	2	18.5311	19.1375	20.0268
9644	chr10	105359648	-	SH3PXD2A	utr3	T	C	0.15873	0.15873	0	0	0.0284344	0.0367427	4	6.25021	5.39217	5.65298
2339	chr8	42933237	+	FNTA	cds	A	G	0.15873	0.15873	0	0	0.0244401	0.0319371	2	23.8967	24.7127	25.2895
122553	chr14	39617987	-	TRAPPC6B	utr3	T	C	0.15861	0.15861	0	0	0.00011734	0.000409222	6	8.04535	8.13642	8.58154
994	chr20	3785814	+	CDC25B	utr3	A	G	0.158561	0.158561	0	0	0.000138831	0.000455375	4	12.3244	12.2689	12.2683
1912	chr1	33789835	-	PHC2	utr3	T	C	0.158546	0.158546	0	0	1.36e-05	0.000133957	1	14.2791	13.8269	13.848
8530	chr20	24940498	+	CST7	utr3	A	G	0.158504	0.161837	0.00666667	0	4.39e-05	0.000225009	1	52.3653	55.5358	54.9377
1983	chr14	103807499	+	EIF5	utr3	A	G	0.158489	0.159715	0.00245098	0	3.57e-05	0.000201388	1	36.4762	38.8046	38.8186
153129	chr5	54922053	-	SLC38A9	utr3	T	C	0.158441	0.158441	0	0	0.000354026	0.000899903	1	6.51102	6.48357	6.22536
90121	chrX	54471601	+	TSR2	utr3	A	G	0.158395	0.158395	0	0	0.000120228	0.0004152	1	18.1377	19.5195	17.2611
91452	chr10	27485708	-	ACBD5	utr3	T	C	0.158333	0.158333	0	0	0.0114628	0.0173707	2	6.0123	6.27456	6.22675
51320	chr18	48701987	-	MEX3C	utr3	T	C	0.158297	0.158297	0	0	0.000229666	0.000651806	5	7.93909	8.00942	8.08291
7324	chr3	23932683	+	UBE2E1	utr3	A	G	0.158174	0.158174	0	0	1.99e-06	0.000107531	4	34.5825	37.6253	36.4209
203068	chr6	30692643	+	TUBB	utr3	A	G	0.158125	0.158388	0	0.000526039	6.57e-06	0.000114109	1	139.024	136.554	137.527
23658	chr7	32525447	-	LSM5	utr3	T	C	0.15812	0.15812	0	0	0.00125601	0.00244965	5	15.7666	17.7103	16.7245
54978	chr2	27001730	+	SLC35F6	utr3	A	G	0.15812	0.15812	0	0	0.0117452	0.0177016	2	6.71145	6.21172	6.28678
7532	chr7	75956889	-	YWHAG	utr3	T	C	0.158096	0.159558	0.00292398	0	1.96e-06	0.000107531	3	101.196	98.3777	101.826
153396	chr5	87491529	-	TMEM161B	utr3	T	C	0.157839	0.157839	0	0	0.00120667	0.00237148	1	11.2126	11.2739	10.885
6249	chr12	122756950	-	CLIP1	utr3	T	C	0.157794	0.157794	0	0	0.000158191	0.000496909	2	11.0428	10.7901	11.768
23786	chr22	18210986	+	BCL2L13	utr3	A	G	0.157752	0.157752	0	0	7.32e-05	0.000301828	5	13.9982	13.828	13.1137
81691	chr16	20860857	+	REXO5	utr3	A	G	0.157716	0.157716	0	0	4.62e-05	0.000231622	1	13.3787	13.3424	12.165
57563	chr4	88106708	-	KLHL8	cds	T	C	0.157638	0.157638	0	0	0.000492908	0.00116105	3	12.4788	12.256	12.2369
374383	chr11	17395814	+	NCR3LG1	utr3	A	G	0.157599	0.157599	0	0	5.81e-05	0.000265017	4	21.5147	18.5751	20.3786
7903	chr5	100143300	-	ST8SIA4	utr3	T	C	0.157576	0.157576	0	0	0.0141085	0.0203829	1	5.68431	6.32032	5.71355
5292	chr6	37142072	+	PIM1	utr3	A	G	0.157574	0.159826	0	0.0045045	0.000388615	0.000963691	2	13.839	13.9763	15.9015
387338	chr1	46827583	+	NSUN4	utr3	A	G	0.157524	0.157524	0	0	0.00045205	0.00108596	5	6.3727	6.37194	6.13305
401152	chr4	120218437	-	C4orf3	utr3	T	C	0.157513	0.157513	0	0	0.00133906	0.00258616	7	13.4302	14.7453	14.7152
746	chr11	61556704	-	TMEM258	utr3	T	C	0.157499	0.157499	0	0	1.66e-06	0.000107531	1	87.4065	94.4893	87.7287
83852	chr13	50066980	+	SETDB2	utr3	A	G	0.157407	0.157407	0	0	0.0052688	0.00881108	1	8.25205	8.46402	8.71022
85457	chr14	77581563	+	CIPC	utr3	A	G	0.15731	0.15731	0	0	0.0005509	0.00127023	3	6.06119	6.10936	5.82062
7763	chr9	74970805	-	ZFAND5	utr3	T	C	0.157287	0.157287	0	0	3.35e-05	0.000194893	4	10.1012	10.5905	11.0558
528	chr8	104082916	+	ATP6V1C1	utr3	A	G	0.157253	0.157253	0	0	4.13e-05	0.000218966	5	17.1653	15.9009	16.813
54793	chr8	25286913	-	KCTD9	utr3	T	C	0.157001	0.157001	0	0	1.22e-05	0.000129344	8	17.028	16.0234	17.0888
6239	chr6	7251096	+	RREB1	utr3	A	G	0.156735	0.156735	0	0	0.000232304	0.000657758	5	14.8499	13.0526	13.1454
51283	chr16	14762117	+	BFAR	utr3	A	G	0.156582	0.156582	0	0	5.55e-05	0.000256951	2	24.7671	25.3107	23.7278
81689	chr9	88880397	-	ISCA1	utr3	T	C	0.156566	0.156566	0	0	0.000103189	0.000376866	3	11.5353	11.6272	11.7531
80896	chr1	182797880	+	NPL	utr3	A	G	0.156527	0.156527	0	0	0.000371222	0.000933066	3	6.52584	6.93127	6.76231
3156	chr5	74656939	+	HMGCR	utr3	A	G	0.156379	0.156379	0	0	5.01e-05	0.000242498	3	28.6346	27.7518	28.5359
2887	chr7	50658365	-	GRB10	utr3	T	C	0.156349	0.156349	0	0	0.000642559	0.00143603	2	8.19741	7.64478	7.32867
221830	chr7	19735534	-	TWISTNB	utr3	T	C	0.156177	0.156177	0	0	0.000381663	0.000950323	4	14.9255	15.5401	15.4752
1627	chr5	176884402	-	DBN1	utr3	T	C	0.156111	0.157713	0.00320513	0	6.99e-06	0.000114428	2	33.6302	32.6446	31.1413
10257	chr13	95672921	-	ABCC4	utr3	T	C	0.155861	0.155861	0	0	0.00136862	0.00263449	3	6.90722	6.57831	6.82848
130814	chr2	11318593	+	PQLC3	utr3	A	G	0.155806	0.155806	0	0	0.000187462	0.000561579	1	6.49391	7.18481	7.14378
55425	chr13	45607538	+	GPALPP1	utr3	A	G	0.155766	0.155766	0	0	0.000363836	0.000919085	1	12.1918	12.7308	12.4253
8925	chr15	64050454	-	HERC1	cds	T	C	0.155556	0.155556	0	0	0.00239121	0.00427313	1	5.52937	5.09062	5.19394
30001	chr14	53109810	-	ERO1A	utr3	T	C	0.155458	0.155458	0	0	0.00118568	0.00233963	3	15.5917	14.6929	16.0743
142940	chr10	116735448	+	TRUB1	utr3	A	G	0.155426	0.155426	0	0	0.000373882	0.000937875	6	11.4421	11.5703	11.4293
7247	chr2	122522991	+	TSN	utr3	A	G	0.155283	0.156214	0.0018622	0	1.08e-05	0.000125042	3	42.5407	43.9876	42.2453
64105	chr5	64814187	-	CENPK	utr3	T	C	0.155207	0.155207	0	0	4.21e-05	0.000220886	1	15.5665	14.9246	15.7805
79954	chr2	10711153	-	NOL10	utr3	T	C	0.155026	0.155026	0	0	0.00548882	0.00914553	1	18.853	20.511	19.0198
8317	chr1	91990246	+	CDC7	utr3	A	G	0.154783	0.154783	0	0	0.000113713	0.00040088	4	11.048	11.7901	11.7828
23354	chr19	36115406	+	HAUS5	utr3	A	G	0.154762	0.154762	0	0	0.00491845	0.0082725	2	18.6384	17.0891	17.7266
64785	chr16	58438758	+	GINS3	utr3	A	G	0.154579	0.154579	0	0	0.00014638	0.000471149	1	15.8592	15.8691	16.0388
22908	chr3	45785581	+	SACM1L	utr3	A	G	0.154555	0.154555	0	0	6.48e-06	0.000114109	3	16.5526	17.6491	18.6803
10008	chr11	74167253	-	KCNE3	utr3	T	C	0.154521	0.16841	0	0.0277778	0.00584155	0.00968532	2	7.57997	7.8199	8.23163
64764	chr7	137563619	-	CREB3L2	utr3	T	C	0.154321	0.154321	0	0	0.0132391	0.0194163	4	7.98629	7.37954	7.15449
79075	chr8	120846757	-	DSCC1	utr3	T	C	0.153916	0.153916	0	0	0.00058778	0.00134088	2	16.7159	16.3482	17.6443
11168	chr9	15465527	-	PSIP1	cds	T	C	0.153858	0.153858	0	0	7.03e-05	0.000294322	4	23.0431	23.8571	23.8334
3786	chr8	133140520	-	KCNQ3	utr3	T	C	0.15379	0.15379	0	0	0.000135913	0.000449536	5	12.7933	11.411	12.8197
80232	chr1	224574921	-	WDR26	utr3	T	C	0.153755	0.153755	0	0	0.000296349	0.000786247	4	27.9568	26.9693	29.7003
22887	chr1	42643493	-	FOXJ3	utr3	T	C	0.153704	0.153704	0	0	6.68e-05	0.000285951	3	15.1447	14.0314	14.2078
4249	chr2	135209705	+	MGAT5	utr3	A	G	0.153451	0.153451	0	0	0.00360283	0.00619881	1	7.33615	6.6203	7.12942
23463	chr1	6282587	-	ICMT	utr3	T	C	0.153367	0.16797	0.0292063	0	0.00867314	0.0138301	4	24.3029	24.4066	24.0968
6747	chr3	156258743	-	SSR3	utr3	T	C	0.153341	0.153341	0	0	1.46e-05	0.000137361	6	46.6436	51.3816	49.9094
5529	chr14	63842630	-	PPP2R5E	utr3	T	C	0.153297	0.153297	0	0	1.36e-05	0.000133957	5	6.98567	6.99424	7.15711
55246	chr8	27591612	-	CCDC25	utr3	T	C	0.15324	0.15324	0	0	7.44e-06	0.000114807	4	23.0114	22.9938	21.5529
545	chr3	142272846	-	ATR	cds	T	C	0.153175	0.153175	0	0	0.000378068	0.000943621	2	6.08629	6.08636	6.17241
9532	chr6	57049194	+	BAG2	utr3	A	G	0.153081	0.153081	0	0	1.42e-05	0.000136383	6	38.5215	38.582	38.0542
55222	chr10	72059266	-	LRRC20	utr3	T	C	0.153016	0.153016	0	0	0.000875984	0.00183825	1	6.88143	6.85412	6.00291
5478	chr7	44841318	+	PPIA	utr3	A	G	0.152948	0.152948	0	0	3.45e-05	0.000197844	2	394.11	424.162	414.489
284273	chr18	72910309	-	ZADH2	utr3	T	C	0.152778	0.152778	0	0	0.000163423	0.000508862	4	11.3092	11.1614	10.9859
51560	chr3	133543342	-	RAB6B	utr3	T	C	0.152778	0.152778	0	0	0.0216806	0.0287345	3	6.4286	6.53777	6.14944
36	chr10	124817032	+	ACADSB	utr3	A	G	0.152778	0.152778	0	0	0.0162116	0.0227791	2	5.36886	5.21819	5.12951
9213	chr1	180855219	+	XPR1	utr3	A	G	0.152778	0.152778	0	0	0.00284896	0.00500004	2	5.75557	5.61032	5.65746
7398	chr1	62916091	+	USP1	cds	A	G	0.152758	0.152758	0	0	1.14e-05	0.00012697	2	33.6066	34.9642	37.2667
8019	chr9	136895520	-	BRD3	utr3	T	C	0.152731	0.152731	0	0	0.0124518	0.0185275	1	10.3022	9.56444	9.70065
1967	chr12	124106076	-	EIF2B1	utr3	T	C	0.152711	0.152711	0	0	2.4e-06	0.000107531	1	70.3788	71.1667	70.7307
54497	chr2	37208556	-	HEATR5B	utr3	T	C	0.152525	0.152525	0	0	0.000537164	0.00124523	1	5.72088	5.84226	5.79268
5911	chr13	98119873	+	RAP2A	utr3	A	G	0.152523	0.152523	0	0	0.000279842	0.000754247	1	11.8208	11.4634	13.5487
84532	chr20	24988071	-	ACSS1	utr3	T	C	0.152422	0.152422	0	0	0.000144787	0.000467359	3	5.87207	5.61934	5.32779
60386	chr17	73283432	-	SLC25A19	utr5	T	C	0.152405	0.180976	0.0333333	0.0238095	0.0370551	0.0474212	1	14.3214	14.1912	14.2226
54468	chr7	7612925	+	MIOS	cds	A	G	0.152299	0.152299	0	0	0.00178094	0.00329663	1	9.21898	9.34588	9.93915
9736	chr2	61415272	-	USP34	cds	T	C	0.1522	0.1522	0	0	5.94e-05	0.000268806	3	11.5002	10.938	11.4663
10432	chr11	66394780	+	RBM14	utr3	A	G	0.151951	0.151951	0	0	0.000382308	0.000951118	2	23.3859	22.4435	22.864
57226	chr6	90343876	-	LYRM2	utr3	T	C	0.151852	0.151852	0	0	0.0220002	0.0290695	4	7.48513	8.24725	7.9114
164	chr16	71764156	-	AP1G1	utr3	T	C	0.151835	0.151835	0	0	0.00014093	0.000459783	3	16.4296	16.1531	17.1237
10495	chrX	129758204	-	ENOX2	utr3	T	C	0.151746	0.151746	0	0	0.000266159	0.000726458	1	5.95517	6.1167	6.22973
116496	chr1	184761350	-	FAM129A	utr3	T	C	0.151662	0.229004	0.113088	0.0415954	0.00268894	0.0047437	3	12.6893	12.7516	13.4832
1147	chr10	101977857	-	CHUK	cds	T	C	0.151537	0.155161	0	0.00724638	0.000517138	0.00120685	3	22.1362	23.4808	22.9223
56987	chr3	107527571	+	BBX	utr3	A	G	0.151469	0.151469	0	0	0.000764773	0.00165256	6	8.92584	8.75514	8.5946
9679	chr10	126308165	-	FAM53B	utr3	T	C	0.151315	0.151315	0	0	5.97e-05	0.000269738	3	15.6701	14.7953	14.2711
25792	chr9	130953032	-	CIZ1	utr5	T	C	0.151238	0.151238	0	0	3.06e-05	0.000187074	1	27.7626	25.5676	26.0068
3840	chr3	160216529	-	KPNA4	utr3	T	C	0.150794	0.150794	0	0	0.0165289	0.0231448	4	9.14476	9.64925	10.0361
64151	chr4	17846440	+	NCAPG	utr3	A	G	0.150641	0.150641	0	0	0.0243869	0.0318733	1	23.9122	23.6614	23.9188
4208	chr5	88014959	-	MEF2C	utr3	T	C	0.150564	0.150564	0	0	2.33e-05	0.000166359	3	33.618	33.2314	33.9114
23545	chr12	124244564	+	ATP6V0A2	utr3	A	G	0.150564	0.150564	0	0	3.45e-05	0.000197844	3	14.3158	14.0676	14.4954
7048	chr3	30734298	+	TGFBR2	utr3	A	G	0.150168	0.150168	0	0	0.00175422	0.00325376	2	5.64675	5.37474	5.76315
7360	chr2	64117242	+	UGP2	cds	A	G	0.150103	0.151089	0	0.00197239	1.17e-05	0.000127139	2	42.7804	46.2756	45.5204
132	chr10	76468641	+	ADK	utr3	A	G	0.15	0.15	0	0	0.00580118	0.0096243	2	43.9059	47.0137	49.066
100506710	chr9	37090219	+	EBLN3P	cds	A	G	0.15	0.15	0	0	0.00857548	0.0136968	1	16.1172	16.2888	16.8615
23192	chr2	242612896	+	ATG4B	utr3	A	G	0.15	0.15	0	0	0.0130215	0.0191895	1	14.2235	13.9028	13.6523
8932	chr18	51681421	-	MBD2	utr3	T	C	0.149982	0.149982	0	0	3.24e-05	0.000192271	1	7.69134	7.83085	7.98883
821	chr5	179156216	+	CANX	utr3	A	G	0.149839	0.149839	0	0	6.6e-06	0.000114109	10	196.821	204.176	202.671
55196	chr12	32136497	+	KIAA1551	cds	A	G	0.14983	0.14983	0	0	0.000105182	0.000381379	1	20.0064	19.4028	19.1196
51228	chr12	110289479	-	GLTP	utr3	T	C	0.149819	0.149819	0	0	0.00216242	0.00390534	2	6.62115	6.09787	6.66823
2182	chrX	108886593	-	ACSL4	utr3	T	C	0.149805	0.149805	0	0	0.000259506	0.00071363	3	24.3396	24.174	24.6378
57708	chr1	67452567	+	MIER1	utr3	A	G	0.149537	0.149537	0	0	0.000148038	0.000475023	5	5.99708	6.36097	6.44703
5577	chr7	106800166	+	PRKAR2B	utr3	A	G	0.149495	0.149495	0	0	0.00143379	0.00273938	4	5.01851	5.34215	6.42205
81539	chr12	46581054	-	SLC38A1	utr3	T	C	0.149302	0.149302	0	0	2.92e-05	0.000182687	11	20.5171	19.6463	20.361
9968	chrX	70349994	+	MED12	utr5	A	G	0.149235	0.149235	0	0	1.3e-05	0.00013203	2	19.2904	17.8189	16.4945
310	chr10	75135768	-	ANXA7	utr3	T	C	0.149113	0.149113	0	0	6.25e-05	0.000275469	3	55.6486	58.9077	59.484
4947	chr15	64979889	-	OAZ2	utr3	T	C	0.149068	0.149068	0	0	0.0105937	0.0163004	2	16.6299	16.3278	16.9299
79269	chr9	37866709	+	DCAF10	utr3	A	G	0.148858	0.148858	0	0	0.00172859	0.00321276	3	5.67075	5.56532	5.4915
1856	chr17	7128718	-	DVL2	utr3	T	C	0.148718	0.148718	0	0	0.000135952	0.000449565	2	15.6454	14.1196	13.9948
64318	chr10	96093291	-	NOC3L	utr3	T	C	0.148643	0.151058	0.00483092	0	8.19e-06	0.000117059	1	24.1837	25.6796	24.6602
23042	chr16	15130883	+	PDXDC1	utr3	A	G	0.148633	0.148633	0	0	1.52e-05	0.000139235	2	17.5055	18.0514	17.3932
8546	chr5	77298618	-	AP3B1	utr3	T	C	0.148571	0.148571	0	0	8.29e-06	0.000117817	3	31.1978	32.4262	32.0352
9792	chr2	64859682	-	SERTAD2	utr3	T	C	0.148364	0.15594	0	0.0151515	0.000662241	0.00147236	2	10.3975	9.59723	10.7648
8975	chr3	179505156	+	USP13	utr3	A	G	0.148352	0.148352	0	0	0.00282282	0.00495834	2	6.83461	6.8086	6.90934
7572	chr18	32913732	-	ZNF24	utr3	T	C	0.148254	0.148254	0	0	0.000516326	0.00120553	5	18.7914	19.5084	18.8895
23244	chr4	39824770	-	PDS5A	utr3	T	C	0.148214	0.148214	0	0	5.9e-05	0.000267905	4	32.0422	32.3626	34.0756
29127	chr12	50383478	-	RACGAP1	utr3	T	C	0.148191	0.149763	0	0.00314465	6.2e-05	0.000274656	1	33.9206	36.5959	33.7104
55870	chr1	155306311	-	ASH1L	utr3	T	C	0.148148	0.148148	0	0	0.0219581	0.0290311	5	7.35387	6.75297	6.87057
51026	chr12	21670940	+	GOLT1B	utr3	A	G	0.148148	0.148148	0	0	0.000947046	0.00196035	3	13.0289	13.2491	14.1565
59350	chr4	159573657	+	RXFP1	utr3	A	G	0.148109	0.148109	0	0	0.000491641	0.00115863	3	6.08762	6.10442	6.3617
54801	chr9	19058404	-	HAUS6	cds	T	C	0.148092	0.148092	0	0	0.000440805	0.00106317	4	11.4263	11.5969	11.7377
3021	chr17	73773252	-	H3F3B	utr3	T	C	0.148034	0.156367	0.0166667	0	0.00163138	0.0030597	4	156.773	163.975	155.318
144983	chr13	53217440	+	HNRNPA1L2	cds	A	G	0.148008	0.148008	0	0	0.00248464	0.00442171	3	8.82714	9.73379	8.71969
387893	chr12	123893485	+	KMT5A	utr3	A	G	0.147984	0.147984	0	0	2.45e-05	0.000169631	1	13.9499	14.0138	14.2525
29994	chr2	160289701	-	BAZ2B	cds	T	C	0.147884	0.147884	0	0	0.000548841	0.00126628	1	5.96434	6.12615	6.05127
5326	chr20	30782359	-	PLAGL2	utr3	T	C	0.14787	0.14787	0	0	0.00919085	0.0145304	6	13.7726	13.2459	14.8646
29035	chr16	9213113	+	C16orf72	utr3	A	G	0.147619	0.147619	0	0	0.00451709	0.00764584	3	8.65588	8.62453	8.88966
57720	chr9	132900310	+	GPR107	utr3	A	G	0.147619	0.147619	0	0	0.0109154	0.0166934	2	6.85938	6.39228	6.45521
64417	chr5	43445208	-	TMEM267	utr3	T	C	0.147619	0.147619	0	0	0.00173456	0.00322262	1	6.10169	6.55632	6.34206
8780	chr18	21061882	+	RIOK3	utr3	A	G	0.147577	0.147577	0	0	3.39e-05	0.000196225	4	17.3267	17.8134	17.1594
25777	chr22	39131788	-	SUN2	utr3	T	C	0.147445	0.147445	0	0	2.36e-05	0.000167122	4	23.9618	23.961	22.1772
5990	chr19	5993860	-	RFX2	utr3	T	C	0.147433	0.147433	0	0	0.000429379	0.00104232	3	10.4101	9.80586	7.92813
1389	chr12	12796482	+	CREBL2	utr3	A	G	0.147222	0.147222	0	0	0.000153244	0.00048676	2	6.12596	6.18915	5.926
5562	chr5	40762181	-	PRKAA1	utr3	T	C	0.147186	0.147186	0	0	6.51e-06	0.000114109	1	19.4663	19.7888	20.8632
91369	chr17	48771458	-	ANKRD40	utr3	T	C	0.14697	0.14697	0	0	0.000282947	0.000760559	3	9.10124	9.20136	9.2165
154807	chr7	65419660	+	VKORC1L1	utr3	A	G	0.146886	0.146886	0	0	8.2e-05	0.000325695	2	14.7233	13.9007	14.9669
102	chr15	58888798	-	ADAM10	utr3	T	C	0.146825	0.146825	0	0	0.010207	0.0158203	2	22.9283	23.4274	23.7883
81688	chr6	24718958	-	C6orf62	utr5	T	C	0.146537	0.146537	0	0	5.66e-06	0.000112776	3	76.199	79.9604	83.6955
7994	chr8	41789589	-	KAT6A	utr3	T	C	0.146465	0.146465	0	0	0.000473515	0.00112552	2	12.7272	11.9763	12.1323
23557	chr1	153634203	+	SNAPIN	utr3	A	G	0.146374	0.146374	0	0	4.8e-05	0.00023565	3	23.9441	25.8382	24.0727
8992	chr5	172461797	+	ATP6V0E1	utr3	A	G	0.146122	0.146122	0	0	9.13e-07	0.000107531	1	83.6299	93.4092	92.3983
51528	chr14	59971092	+	JKAMP	utr3	A	G	0.145942	0.145942	0	0	3.65e-05	0.000203265	2	12.2221	12.5777	12.2334
2752	chr1	182352059	-	GLUL	utr3	T	C	0.145696	0.145696	0	0	2.28e-05	0.00016496	4	125.107	122.789	124.139
1111	chr11	125526139	+	CHEK1	utr3	A	G	0.145255	0.393833	0.297557	0.1996	0.00559892	0.00931624	3	12.5958	13.3685	13.4389
9658	chr18	74070538	-	ZNF516	utr3	T	C	0.145201	0.145201	0	0	0.000113448	0.000400456	3	14.4475	13.205	13.4655
84986	chr10	98985283	-	ARHGAP19	utr3	T	C	0.14512	0.14512	0	0	0.000390444	0.000966949	2	22.4022	22.8204	22.1886
2958	chr15	59931058	-	GTF2A2	utr3	T	C	0.145098	0.145098	0	0	0.00156188	0.00294333	2	19.3689	21.9835	20.3641
4698	chr7	123181757	-	NDUFA5	utr3	T	C	0.14503	0.151027	0.0070922	0.00490196	0.000143299	0.000464608	3	13.7021	14.2549	15.1413
5058	chr11	77033698	-	PAK1	utr3	T	C	0.145009	0.145009	0	0	1.21e-05	0.00012899	2	20.9993	22.9326	25.311
126326	chr19	3592850	+	GIPC3	utr3	A	G	0.145008	0.145008	0	0	7.45e-05	0.000306056	3	10.6176	9.45818	9.92854
25940	chr2	33809804	-	FAM98A	utr3	T	C	0.145002	0.145002	0	0	0.000219444	0.000630633	2	15.6462	15.868	15.7693
51727	chr1	47842823	+	CMPK1	utr3	A	G	0.144948	0.144948	0	0	7.29e-06	0.000114807	17	34.6276	35.1993	37.7269
7458	chr7	73611103	+	EIF4H	utr3	A	G	0.14492	0.14492	0	0	1.35e-05	0.000133723	1	134.15	135.074	133.743
23137	chr9	72969185	+	SMC5	utr3	A	G	0.144919	0.144919	0	0	0.000589023	0.00134287	6	14.2008	14.1243	15.4786
83695	chr12	2998031	+	RHNO1	utr3	A	G	0.144893	0.144893	0	0	0.000176375	0.000536951	2	17.8417	18.2028	17.6985
8672	chr1	21133302	-	EIF4G3	utr3	T	C	0.144872	0.144872	0	0	0.0229867	0.0302081	2	21.8401	21.9535	22.4733
34	chr1	76228642	+	ACADM	utr3	A	G	0.144862	0.146946	0	0.00416667	0.00010449	0.000379719	5	31.6241	33.4059	33.3976
57820	chr14	20784571	-	CCNB1IP1	cds	T	C	0.144831	0.14552	0.00137741	0	0.00016205	0.00050577	4	70.4314	74.627	65.4742
847	chr11	34493168	+	CAT	utr3	A	G	0.14479	0.14479	0	0	0.000122022	0.0004197	1	44.0715	46.5603	47.9612
22890	chr14	64990887	+	ZBTB1	utr3	A	G	0.144444	0.144444	0	0	0.0223202	0.0294433	2	8.33545	8.52389	8.56103
25896	chr1	212114194	-	INTS7	utr3	T	C	0.144444	0.144444	0	0	0.0130984	0.0192621	2	24.5674	25.1061	25.1065
546	chrX	76763745	-	ATRX	utr3	T	C	0.144444	0.144444	0	0	0.0104845	0.0161665	2	6.52925	6.3782	6.47895
9140	chr5	115166350	-	ATG12	utr3	T	C	0.144444	0.144444	0	0	0.0116704	0.0176104	2	9.66464	10.1419	9.72405
6491	chr1	47765765	-	STIL	cds	T	C	0.144444	0.144444	0	0	0.0120894	0.0180896	1	8.75035	8.6148	8.38133
5934	chr16	53524274	+	RBL2	utr3	A	G	0.144377	0.144377	0	0	3.6e-06	0.000107531	1	25.696	25.4948	26.6544
387263	chr6	170105071	+	C6orf120	utr3	A	G	0.144288	0.144288	0	0	0.000317743	0.000828274	3	13.761	13.2441	13.3612
55379	chr17	48460055	-	LRRC59	utr3	T	C	0.144076	0.144076	0	0	5.11e-05	0.000245385	1	100.641	103.178	96.7939
5520	chr8	26229459	+	PPP2R2A	utr3	A	G	0.143915	0.143915	0	0	0.00213049	0.00385672	2	21.7319	22.2136	22.6795
4548	chr1	237065252	+	MTR	utr3	A	G	0.143892	0.143892	0	0	0.000178461	0.000541497	3	13.3136	12.6017	12.3161
408	chr11	74974703	-	ARRB1	utr3	T	C	0.143875	0.143875	0	0	0.000395987	0.000977382	1	18.1256	18.272	18.4824
896	chr6	41903478	-	CCND3	utr3	T	C	0.143843	0.144793	0.00189934	0	5.92e-05	0.000268568	3	79.8558	78.6077	90.5518
7411	chrX	154467694	+	VBP1	utr3	A	G	0.143765	0.143765	0	0	9.79e-05	0.0003649	4	29.8563	32.8996	32.8183
29960	chr7	2277989	-	MRM2	cds	T	C	0.143755	0.143755	0	0	1.91e-05	0.00015278	3	32.7363	35.6501	32.8604
7322	chr5	139003039	+	UBE2D2	cds	A	G	0.143742	0.143742	0	0	3.66e-06	0.000107531	1	21.9395	21.9973	22.8738
23039	chr8	21863244	+	XPO7	utr3	A	G	0.143719	0.143719	0	0	3.49e-06	0.000107531	4	37.913	37.8658	35.5796
55905	chr20	48569343	+	RNF114	utr3	A	G	0.143614	0.143614	0	0	5.28e-05	0.000249779	3	30.5537	31.8223	29.6583
137492	chr8	17155090	+	VPS37A	utr3	A	G	0.14359	0.14359	0	0	0.0129451	0.0191051	3	11.0782	11.1976	11.2393
80196	chr12	121861823	+	RNF34	utr3	A	G	0.143532	0.146886	0	0.00670961	0.0001643	0.000510394	2	26.0732	26.5396	26.3418
10049	chr7	157209575	+	DNAJB6	utr3	A	G	0.143519	0.143519	0	0	2.23e-05	0.000163473	4	11.8533	12.6592	12.0307
25934	chr9	107521847	+	NIPSNAP3A	utr3	A	G	0.143414	0.145578	0	0.004329	3.35e-05	0.000194801	2	28.2235	30.3316	30.156
112939	chr19	13250383	+	NACC1	utr3	A	G	0.14341	0.145467	0.00411523	0	5.18e-06	0.000111298	1	34.7108	33.9441	32.4092
92610	chr4	113198638	-	TIFA	utr3	T	C	0.143394	0.143394	0	0	8.35e-06	0.000118063	1	10.6101	11.3692	11.0031
7879	chr3	128533321	+	RAB7A	utr3	A	G	0.143197	0.144489	0.00258398	0	2.33e-05	0.000166378	5	104.35	105.512	105.373
10181	chr3	50150382	+	RBM5	utr5	A	G	0.142826	0.299062	0.136508	0.175965	0.0335985	0.0431222	1	21.1908	21.461	21.4497
84309	chr16	4745284	+	NUDT16L1	utr3	A	G	0.142819	0.145974	0.00343643	0.00287356	6.3e-06	0.000114109	3	24.0277	24.123	21.5192
51594	chr2	15493808	-	NBAS	cds	T	C	0.142816	0.142816	0	0	0.000565451	0.00129845	1	8.06413	7.8587	7.37883
23594	chr16	46731968	+	ORC6	utr3	A	G	0.142627	0.142627	0	0	1.92e-06	0.000107531	1	10.3952	10.0724	12.2044
7159	chr1	223968001	-	TP53BP2	utr3	T	C	0.142502	0.142502	0	0	8e-05	0.000320423	4	22.9674	21.9284	22.8142
55209	chr3	9518007	+	SETD5	utr3	A	G	0.14247	0.14247	0	0	8.51e-05	0.000333658	2	14.9377	13.9067	13.626
2526	chr11	94281064	+	FUT4	utr3	A	G	0.142388	0.144952	0	0.00512821	1.75e-05	0.000148132	3	25.3639	25.6713	26.0593
55704	chr2	55516944	-	CCDC88A	utr3	T	C	0.142381	0.142381	0	0	3.93e-05	0.000212484	2	9.6214	8.96339	8.98623
55216	chr11	111954379	+	NKAPD1	utr3	A	G	0.142361	0.142361	0	0	6.27e-05	0.000275916	1	9.90233	10.0971	9.99091
58505	chr4	109588536	+	OSTC	utr3	A	G	0.142346	0.143132	0	0.00157233	5.77e-05	0.000263767	1	80.1854	86.1592	82.1807
26973	chr11	89933738	-	CHORDC1	utr3	T	C	0.142318	0.142318	0	0	0.000883051	0.00184962	3	20.7222	21.4829	21.182
64114	chr2	219139973	-	TMBIM1	utr3	T	C	0.142255	0.142255	0	0	7.39e-06	0.000114807	2	14.0661	14.6506	11.8682
5163	chr2	173462262	+	PDK1	utr3	A	G	0.141803	0.141803	0	0	0.000643963	0.0014381	2	7.53681	6.90295	7.55197
91687	chr1	173768948	-	CENPL	utr3	T	C	0.141758	0.141758	0	0	0.00144933	0.00276365	1	12.2299	12.5549	12.4036
10228	chr1	180944305	-	STX6	utr3	T	C	0.141661	0.141661	0	0	0.000361608	0.000915038	3	11.2013	11.3745	10.8905
10484	chr14	39502124	-	SEC23A	utr3	T	C	0.141644	0.141644	0	0	3.55e-05	0.000200795	1	17.8927	17.615	18.1233
9652	chr5	94872591	-	TTC37	cds	T	C	0.141575	0.141575	0	0	8.47e-05	0.000333073	1	19.8997	20.1432	20.3369
9868	chr3	100083277	-	TOMM70	utr3	T	C	0.141435	0.141435	0	0	9e-05	0.000345703	5	30.8307	31.1321	32.0844
11068	chr3	50391232	+	CYB561D2	utr3	A	G	0.141425	0.141425	0	0	5e-06	0.000110973	1	17.2067	16.7449	16.6809
9097	chr18	212777	+	USP14	utr3	A	G	0.141237	0.141237	0	0	0.00267513	0.00472332	5	27.2332	27.6343	28.6552
55719	chr10	102723282	+	SLF2	utr3	A	G	0.141038	0.141038	0	0	0.000110421	0.000394091	1	13.6469	13.3235	14.6519
123	chr9	19116103	-	PLIN2	utr3	T	C	0.140969	0.140969	0	0	0.000972516	0.00200004	2	11.8609	12.052	11.4944
63933	chr6	13790527	-	MCUR1	utr3	T	C	0.140765	0.140765	0	0	0.000636414	0.00142666	5	8.3829	8.62647	8.61053
9527	chr17	28850853	+	GOSR1	utr3	A	G	0.140568	0.140568	0	0	0.000880106	0.00184517	1	9.30708	9.46446	9.69057
708	chr17	5336275	-	C1QBP	utr3	T	C	0.140347	0.140557	0.000419815	0	7.71e-05	0.000313349	3	243.393	254.371	247.686
23283	chr10	53456198	-	CSTF2T	utr3	T	C	0.140251	0.140251	0	0	0.000113523	0.000400586	3	17.6748	17.9613	17.8917
60559	chr4	177251579	+	SPCS3	utr3	A	G	0.140121	0.140121	0	0	3.55e-05	0.000200795	14	35.0304	35.4978	37.8049
5770	chr20	49201049	+	PTPN1	utr3	A	G	0.14002	0.14002	0	0	0.00017865	0.000541956	1	20.502	19.8348	21.1163
134553	chr5	134193695	+	C5orf24	utr3	A	G	0.139946	0.139946	0	0	0.000604392	0.00136894	1	7.34632	6.87677	7.46956
2119	chr3	185764995	-	ETV5	utr3	T	C	0.139813	0.139813	0	0	0.000506716	0.0011865	2	8.79926	8.36867	8.58518
64376	chr10	124750448	-	IKZF5	utr3	T	C	0.139724	0.139724	0	0	0.00152441	0.00288356	4	14.4711	13.8624	14.254
401321	chr7	32801118	+	LINC00997	cds	A	G	0.139683	0.139683	0	0	0.0105025	0.0161856	2	6.2394	6.03374	6.24796
8545	chr3	88104367	-	CGGBP1	utr3	T	C	0.139674	0.139674	0	0	0.000145177	0.000468001	12	23.9887	24.17	24.8329
7536	chr11	64532671	-	SF1	utr3	T	C	0.139478	0.139478	0	0	5.26e-05	0.000249029	1	79.0296	76.4259	78.7894
142	chr1	226548901	-	PARP1	utr3	T	C	0.139387	0.139819	0	0.000863558	6.78e-06	0.000114129	3	191.651	189.562	179.234
79137	chr2	220047599	+	RETREG2	utr3	A	G	0.139229	0.139229	0	0	6.96e-05	0.000292789	7	20.2163	19.9861	17.7219
51077	chr14	75202435	+	FCF1	utr3	A	G	0.139112	0.139112	0	0	2.84e-05	0.00018021	1	16.6743	18.0386	17.3576
5768	chr1	180167019	+	QSOX1	utr3	A	G	0.138893	0.139856	0	0.00192678	3.77e-05	0.000207826	1	86.3063	83.159	79.1362
50618	chr2	24462612	-	ITSN2	cds	T	C	0.138889	0.138889	0	0	0.0105792	0.016285	3	6.17279	5.99005	6.44961
55454	chr10	43679646	+	CSGALNACT2	utr3	A	G	0.138824	0.138824	0	0	0.000422411	0.00102882	6	12.9987	12.9081	14.1428
5862	chr8	61533413	+	RAB2A	utr3	A	G	0.138667	0.13992	0	0.00250627	4.25e-06	0.000108422	3	23.4472	24.5952	25.4791
9637	chr2	36779972	-	FEZ2	utr3	T	C	0.138548	0.138548	0	0	5.11e-06	0.000111298	1	12.6302	13.1757	13.5175
54518	chr10	26856552	+	APBB1IP	utr3	A	G	0.138536	0.138536	0	0	9.13e-06	0.000120987	1	27.7981	28.9409	30.385
894	chr12	4413411	+	CCND2	utr3	A	G	0.138325	0.138325	0	0	2.93e-05	0.000183236	2	13.8072	13.8814	14.048
55676	chr2	32446047	+	SLC30A6	utr3	A	G	0.138273	0.138273	0	0	7.03e-05	0.000294268	5	9.53459	8.98322	9.42905
56940	chr6	349137	+	DUSP22	utr3	A	G	0.138177	0.138177	0	0	0.0104607	0.0161349	1	9.56404	9.31582	9.70216
84447	chr11	64894903	-	SYVN1	utr3	T	C	0.138095	0.138095	0	0	0.0132221	0.0194011	1	16.7982	16.097	15.6377
9510	chr21	28209376	-	ADAMTS1	utr3	T	C	0.137778	0.137778	0	0	0.000857605	0.00180746	1	5.6179	5.09139	5.50457
9031	chr7	72855213	-	BAZ1B	utr3	T	C	0.137729	0.140653	0.00584795	0	0.000449789	0.00108127	3	29.841	29.6314	29.5788
57606	chr4	48384835	+	SLAIN2	cds	A	G	0.137542	0.137542	0	0	8.06e-05	0.000321467	2	8.3353	8.15108	7.68133
5830	chr12	7363155	+	PEX5	utr3	A	G	0.137463	0.137463	0	0	3.92e-05	0.000212484	2	9.30008	9.01862	9.22632
29979	chr9	86276085	-	UBQLN1	utr3	T	C	0.137439	0.137439	0	0	1.08e-05	0.000125042	10	46.2967	44.6727	45.953
55353	chr8	98864055	+	LAPTM4B	utr3	A	G	0.13742	0.138251	0.000896057	0.000764526	4.19e-06	0.000108422	9	137.46	133.507	150.315
55032	chr3	112301575	+	SLC35A5	cds	A	G	0.137279	0.137279	0	0	0.000198284	0.000586784	3	6.72669	6.7492	6.54778
23450	chr16	70607262	+	SF3B3	utr3	A	G	0.137141	0.137141	0	0	0.00528066	0.00882889	3	46.6337	46.2135	46.6879
2113	chr11	128329647	-	ETS1	utr3	T	C	0.137039	0.137039	0	0	7.46e-05	0.00030639	2	10.6198	10.2169	11.7959
29914	chr1	11348212	+	UBIAD1	utr3	A	G	0.137037	0.137037	0	0	0.0174694	0.0241286	4	11.8575	11.2567	11.6661
27249	chr2	150426454	-	MMADHC	utr3	T	C	0.137022	0.138221	0.00239808	0	0.000626115	0.00140832	2	65.214	72.3821	73.0084
9371	chr20	30920284	+	KIF3B	utr3	A	G	0.136957	0.136957	0	0	0.00132999	0.00257132	2	6.24306	6.06833	6.13723
4801	chr12	104511264	-	NFYB	utr3	T	C	0.136905	0.136905	0	0	0.0249897	0.0325737	4	11.3703	12.0612	12.133
56160	chr15	29560500	-	NSMCE3	utr3	T	C	0.136905	0.136905	0	0	0.00984014	0.0153674	2	10.4514	10.4235	10.8665
26747	chr13	45514997	-	NUFIP1	utr3	T	C	0.136905	0.136905	0	0	0.0243167	0.0317855	1	9.8966	10.362	9.82918
9585	chr10	91533945	+	KIF20B	utr3	A	G	0.136601	0.136601	0	0	0.000288514	0.000770919	2	16.584	17.9	16.2064
93380	chrX	135045683	-	MMGT1	utr3	T	C	0.136508	0.136508	0	0	0.0107384	0.0164852	5	7.99468	8.1652	8.53449
29896	chr7	23544860	-	TRA2A	utr3	T	C	0.136351	0.136351	0	0	0.0011457	0.00227737	1	33.2656	33.9754	36.9636
5983	chr13	34411520	+	RFC3	utr3	A	G	0.136198	0.136198	0	0	0.000183368	0.000552713	1	35.7319	36.4537	38.2717
9134	chr8	95892861	-	CCNE2	utr3	T	C	0.136111	0.136111	0	0	0.000489386	0.00115481	4	16.412	17.3425	20.1502
4841	chrX	70520865	+	NONO	utr3	A	G	0.13608	0.13608	0	0	9.7e-06	0.000123516	3	213.118	215.086	217.417
734	chr8	90937494	+	OSGIN2	cds	A	G	0.136068	0.136068	0	0	2.16e-05	0.000160549	1	11.4148	11.7797	11.8554
11244	chr8	124261582	-	ZHX1	utr3	T	C	0.1358	0.1358	0	0	7.18e-05	0.000298246	2	12.3275	13.03	13.2168
1432	chr6	36078672	+	MAPK14	utr3	A	G	0.135606	0.135606	0	0	0.00303826	0.00529855	2	23.4902	23.2165	24.1233
9859	chr1	243287852	-	CEP170	utr3	T	C	0.135564	0.135564	0	0	9.33e-06	0.000121914	5	21.6556	21.452	21.1497
728833	chr1	143896841	-	FAM72D	utr3	T	C	0.13549	0.13549	0	0	0.000175982	0.0005362	2	7.78956	7.60274	7.26586
27236	chr4	153832278	+	ARFIP1	utr3	A	G	0.135255	0.135255	0	0	0.000292779	0.000779037	2	7.81005	7.90441	7.83561
10370	chr6	139693831	-	CITED2	utr3	T	C	0.1352	0.1352	0	0	7.79e-06	0.000115025	3	165.373	159.398	153.046
55024	chr4	102995216	+	BANK1	utr3	A	G	0.135088	0.135088	0	0	0.000114164	0.000401882	2	7.1948	7.95347	8.28514
1894	chr3	172538081	+	ECT2	utr3	A	G	0.134968	0.134968	0	0	0.000258429	0.000711604	4	10.3717	10.0701	10.2752
55332	chr12	102315095	+	DRAM1	utr3	A	G	0.134878	0.141288	0.0128205	0	0.000291544	0.000776889	1	6.81117	7.27589	6.50984
148789	chr1	235612422	-	B3GALNT2	utr3	T	C	0.13484	0.13484	0	0	0.00242911	0.00433239	6	18.5061	18.1848	19.0068
23180	chr3	16357739	-	RFTN1	utr3	T	C	0.134425	0.134425	0	0	0.000312314	0.00081733	1	10.9038	10.3314	10.8127
64426	chr12	118854007	+	SUDS3	utr3	A	G	0.134392	0.134392	0	0	9.19e-05	0.000351023	6	19.5676	19.6495	19.9429
120103	chr11	92880971	-	SLC36A4	utr3	T	C	0.134382	0.134382	0	0	0.000329868	0.000852849	3	9.52768	9.68034	9.66423
8396	chr17	36924742	-	PIP4K2B	utr3	T	C	0.134025	0.134025	0	0	0.000111729	0.00039704	2	18.9519	18.4752	18.3605
4924	chr19	49426157	+	NUCB1	utr3	A	G	0.133963	0.133963	0	0	5.55e-05	0.000256904	1	31.2581	31.0137	29.912
10642	chr17	47132661	+	IGF2BP1	utr3	A	G	0.1339	0.1339	0	0	0.000138756	0.000455375	3	12.4345	11.1312	11.3016
23075	chr11	9772600	+	SWAP70	utr3	A	G	0.133737	0.133737	0	0	9.23e-05	0.000351463	3	8.73563	8.75567	9.09094
5527	chr14	102393936	+	PPP2R5C	utr3	A	G	0.13373	0.13373	0	0	0.000395558	0.000976601	2	14.3492	14.6753	14.1474
9738	chr16	19564385	+	CCP110	utr3	A	G	0.133729	0.141304	0	0.0151515	0.000644316	0.00143864	3	7.19664	7.29401	7.60401
159	chr1	244571879	-	ADSS	utr3	T	C	0.133368	0.133368	0	0	0.000418031	0.00102036	1	44.3294	44.453	47.6273
2004	chr12	96661258	+	ELK3	utr3	A	G	0.133333	0.133333	0	0	0.0142579	0.0205536	4	8.39841	8.25492	8.0669
29078	chr6	97337667	-	NDUFAF4	utr3	T	C	0.133333	0.133333	0	0	0.0154115	0.0218737	2	16.629	17.59	16.4345
7805	chr1	31205794	-	LAPTM5	utr3	T	C	0.13307	0.13307	0	0	1.7e-05	0.000146327	4	170.241	173.714	187.403
84923	chr17	71204958	-	FAM104A	utr3	T	C	0.132953	0.132953	0	0	0.00104381	0.00211239	2	8.84654	8.25334	8.45769
51665	chr2	239356355	+	ASB1	utr3	A	G	0.132898	0.132898	0	0	0.00636777	0.0104893	2	7.47181	6.74667	7.30174
8930	chr3	129149984	-	MBD4	utr3	T	C	0.132764	0.132764	0	0	0.000675923	0.00149709	1	23.6896	24.8046	25.8995
5878	chr17	40277341	-	RAB5C	utr3	T	C	0.132728	0.137013	0.00406504	0.0045045	0.000210384	0.00061157	1	60.4965	64.5368	63.0527
10645	chr12	121677812	-	CAMKK2	utr3	T	C	0.132599	0.132599	0	0	6.18e-05	0.0002737	2	38.437	37.7316	37.3163
6760	chr18	23596267	-	SS18	utr3	T	C	0.132521	0.132521	0	0	0.00036521	0.000922078	1	18.807	19.8573	19.4165
63901	chr11	58921794	+	FAM111A	utr3	A	G	0.132414	0.132414	0	0	6.47e-05	0.000280476	2	11.6661	12.0066	13.5991
63939	chr20	58522057	+	FAM217B	utr3	A	G	0.132357	0.132357	0	0	0.000325767	0.000844072	7	8.28306	8.23836	8.64322
3313	chr5	137891173	-	HSPA9	utr3	T	C	0.132299	0.132731	0.000863558	0	9.58e-06	0.000122656	2	188.52	194.765	187.411
5256	chrX	18910929	-	PHKA2	utr3	T	C	0.132275	0.132275	0	0	0.00798889	0.0128724	2	7.94593	7.6943	7.54875
6780	chr20	47782718	-	STAU1	cds	T	C	0.132275	0.132275	0	0	0.0330534	0.0424524	1	18.0856	18.1482	18.2635
6632	chr18	19209253	+	SNRPD1	utr3	A	G	0.131801	0.131801	0	0	4.57e-05	0.000230324	6	73.7672	80.9913	76.0105
25874	chr1	167887190	-	MPC2	utr3	T	C	0.131702	0.131702	0	0	0.000891891	0.00186546	2	17.3753	18.1686	18.5305
9562	chr10	89312878	+	MINPP1	utr3	A	G	0.131467	0.131467	0	0	0.000241404	0.000676451	3	9.13244	9.50846	9.20233
64853	chr1	222842472	-	AIDA	utr3	T	C	0.131439	0.131439	0	0	0.000979548	0.00201139	4	6.2641	6.85298	5.851
55249	chr1	155630926	-	YY1AP1	utr3	T	C	0.131384	0.131384	0	0	0.00217141	0.00392017	1	31.9429	31.3747	31.8791
63894	chr14	77893764	-	VIPAS39	utr3	T	C	0.131378	0.131378	0	0	0.000875469	0.00183778	1	8.6229	8.40508	8.49782
3094	chr5	130495079	-	HINT1	utr3	T	C	0.131304	0.131304	0	0	9.53e-06	0.000122656	1	97.1548	107.587	107.086
1743	chr14	75369590	+	DLST	utr3	A	G	0.131217	0.131217	0	0	2.1e-05	0.000158452	1	21.8719	21.7306	21.1444
23633	chr1	32638304	+	KPNA6	utr3	A	G	0.130719	0.130719	0	0	0.0177414	0.0244147	3	10.421	10.1064	10.6947
57634	chr12	132564541	+	EP400	utr3	A	G	0.130636	0.134259	0	0.00724638	0.000909691	0.00189727	2	14.9114	12.6184	13.234
100507246	chr17	74561315	+	SNHG16	cds	A	G	0.13061	0.13061	0	0	4.53e-05	0.000229174	2	23.6797	25.587	24.2944
5525	chr1	212535131	+	PPP2R5A	utr3	A	G	0.130601	0.130601	0	0	1.05e-05	0.000124769	1	25.1904	25.3537	25.5287
10904	chr20	36146232	-	BLCAP	utr3	T	C	0.130486	0.130486	0	0	1.3e-05	0.000132045	3	11.5096	11.294	11.7578
2960	chr3	120501828	+	GTF2E1	utr3	A	G	0.130403	0.130403	0	0	0.00152783	0.00288922	2	9.66692	10.229	10.0189
11163	chr12	93793773	+	NUDT4	utr3	A	G	0.130234	0.130234	0	0	2.77e-05	0.000178305	4	10.3779	10.51	10.9574
83737	chr20	33097230	+	ITCH	utr3	A	G	0.130065	0.130065	0	0	0.000284034	0.000762852	4	8.14146	8.35133	8.59961
4928	chr11	3696542	-	NUP98	utr3	T	C	0.130051	0.130051	0	0	2.49e-06	0.000107531	1	33.1322	32.5679	32.1792
51133	chr1	215794315	+	KCTD3	utr3	A	G	0.129877	0.129877	0	0	8.01e-05	0.000320446	1	22.0897	22.0878	21.6089
25820	chr15	72876852	+	ARIH1	utr3	A	G	0.129663	0.129663	0	0	0.000175342	0.000534918	1	14.5635	14.2541	15.1467
6924	chr1	24086583	+	ELOA	utr3	A	G	0.12963	0.12963	0	0	0.00554371	0.00922962	4	12.7577	12.5221	12.6207
8243	chrX	53405648	-	SMC1A	utr3	T	C	0.129588	0.129588	0	0	4.42e-05	0.000225787	2	32.6103	31.3847	33.0255
23012	chr12	27477361	+	STK38L	utr3	A	G	0.129532	0.129532	0	0	0.00191965	0.0035235	3	5.06597	5.17151	5.33475
4354	chrX	154009531	-	MPP1	cds	T	C	0.129493	0.129493	0	0	0.000430112	0.00104337	1	12.6028	12.8799	13.4063
9232	chr5	159855629	+	PTTG1	cds	A	G	0.12945	0.130491	0	0.00208333	0.000214284	0.000620342	1	55.2723	64.3923	54.3743
8661	chr10	120794611	-	EIF3A	utr3	T	C	0.129431	0.129431	0	0	0.000732285	0.00159533	1	179.55	182.434	182.116
1520	chr1	150703585	-	CTSS	utr3	T	C	0.129417	0.150603	0.0175439	0.0248276	0.0041573	0.00708278	3	30.0086	30.2858	32.732
286827	chr3	160153791	-	TRIM59	utr3	T	C	0.1294	0.1294	0	0	4.37e-05	0.000224713	1	8.49438	8.99294	8.79826
963	chr1	111442221	+	CD53	utr3	A	G	0.129357	0.129357	0	0	3.83e-05	0.0002094	1	55.7305	59.4883	58.9893
1368	chr12	69248591	-	CPM	utr3	T	C	0.129203	0.129203	0	0	1.86e-05	0.000151042	4	15.3428	17.2099	16.1127
10898	chr7	99054957	+	CPSF4	utr3	A	G	0.129058	0.129058	0	0	0.000286241	0.000766678	1	24.2761	24.2636	22.8497
1176	chr5	115249548	+	AP3S1	utr3	A	G	0.128882	0.128882	0	0	5.12e-05	0.000245407	1	50.3953	52.7656	52.5952
26985	chr10	75883392	-	AP3M1	utr3	T	C	0.128879	0.133992	0.0102264	0	1.56e-05	0.000140915	9	27.9393	29.0403	27.4842
55300	chr4	25279769	+	PI4K2B	utr3	A	G	0.128842	0.128842	0	0	0.000165835	0.00051407	3	10.6649	11.0723	11.4894
23383	chr19	19467848	+	MAU2	utr3	A	G	0.128789	0.128789	0	0	0.000241823	0.000677038	1	21.2042	19.0918	19.4238
220929	chr10	31138934	-	ZNF438	cds	T	C	0.128748	0.128748	0	0	0.0118303	0.017793	1	7.82118	8.48642	7.79577
11342	chr3	149678871	+	RNF13	cds	A	G	0.1285	0.1285	0	0	0.00213909	0.00386894	2	9.77138	10.0802	9.5812
25959	chr19	11275569	-	KANK2	utr3	T	C	0.128189	0.128189	0	0	5.69e-05	0.000261046	5	11.7298	10.9546	11.9004
80335	chr3	52290390	-	WDR82	utr3	T	C	0.128161	0.128161	0	0	2.36e-05	0.000167125	5	44.0612	44.5099	44.5801
131118	chr3	180702029	-	DNAJC19	utr3	T	C	0.128079	0.128079	0	0	0.00730449	0.0118969	1	14.4755	15.8989	14.2571
5532	chr10	75196842	-	PPP3CB	utr3	T	C	0.127988	0.127988	0	0	3.7e-05	0.000205269	2	31.8792	31.1035	33.2202
10766	chr22	41831672	-	TOB2	utr3	T	C	0.127809	0.127809	0	0	0.000372169	0.000934484	4	9.89554	9.63899	9.5674
91746	chr4	69179716	-	YTHDC1	utr3	T	C	0.127785	0.127785	0	0	9.03e-05	0.000346428	3	7.65732	7.5356	7.97082
54819	chr5	132333764	-	ZCCHC10	utr3	T	C	0.127778	0.127778	0	0	0.00156832	0.00295395	3	9.79225	10.335	9.74891
140461	chr12	48542258	-	ASB8	utr3	T	C	0.127477	0.150794	0	0.046633	0.00104847	0.00212015	1	13.2235	13.7687	12.8789
55502	chr2	239146956	-	HES6	utr3	T	C	0.127318	0.127318	0	0	0.00837033	0.0134082	1	21.104	20.0532	18.9934
440026	chr11	9302383	-	TMEM41B	utr3	T	C	0.127269	0.127269	0	0	0.000553756	0.0012754	2	5.6405	5.2372	5.68264
9520	chr17	45695739	+	NPEPPS	cds	A	G	0.12715	0.12715	0	0	5.86e-05	0.000266384	1	11.8841	11.6952	12.1912
55164	chr3	72798708	-	SHQ1	utr3	T	C	0.126873	0.126873	0	0	2.56e-05	0.000172298	1	13.4324	13.6457	14.2357
152002	chr3	194789246	-	XXYLT1	utr3	T	C	0.126799	0.126799	0	0	0.00166063	0.00310699	1	7.1365	6.79608	6.98025
55308	chr16	70406164	+	DDX19A	utr3	A	G	0.126724	0.129038	0	0.00462963	4.08e-05	0.000217416	2	21.4969	21.6336	21.1952
91612	chr14	65400574	+	CHURC1	utr3	A	G	0.126679	0.126679	0	0	0.00163974	0.0030734	1	8.62326	9.18785	9.24245
1827	chr21	35889646	-	RCAN1	utr3	T	C	0.12664	0.12664	0	0	0.000157687	0.000495982	1	6.83019	7.37587	7.32912
25948	chr7	32908707	-	KBTBD2	utr3	T	C	0.126538	0.126538	0	0	0.000242153	0.000677367	1	17.0117	17.2807	17.1684
51434	chr12	110813423	-	ANAPC7	utr3	T	C	0.126323	0.126323	0	0	0.00079411	0.00170137	1	31.4893	32.716	33.7538
125228	chr18	13665918	-	FAM210A	utr3	T	C	0.126321	0.126321	0	0	0.00116297	0.00230356	1	7.8785	7.72973	7.8889
2908	chr5	142661007	-	NR3C1	utr3	T	C	0.126275	0.126275	0	0	0.000100199	0.000370575	4	7.42154	7.33951	7.60763
23140	chr17	3908014	-	ZZEF1	utr3	T	C	0.126253	0.126253	0	0	0.00056644	0.00130011	2	8.46914	7.74385	7.90635
3455	chr21	34634993	+	IFNAR2	cds	A	G	0.126217	0.139037	0	0.025641	0.00200394	0.00365654	1	10.0336	9.60556	10.8007
9925	chr9	37439132	-	ZBTB5	utr3	T	C	0.126136	0.126136	0	0	0.00184106	0.00339502	1	6.22299	5.95286	5.72654
22978	chr10	104847992	-	NT5C2	utr3	T	C	0.126088	0.126088	0	0	1.87e-05	0.000151224	1	35.5508	36.5847	36.6252
84298	chr12	66517257	-	LLPH	utr3	T	C	0.12601	0.12601	0	0	0.000234382	0.000661976	2	43.4612	48.4525	44.9978
989	chr7	35944712	+	2019-09-07	utr3	A	G	0.125931	0.125931	0	0	2.39e-05	0.000167203	3	34.6159	36.0984	36.9347
112840	chr14	64065106	-	WDR89	utr3	T	C	0.125926	0.125926	0	0	0.00163669	0.00306888	2	8.33498	9.00986	8.56687
81545	chr5	147822170	+	FBXO38	utr3	A	G	0.125916	0.125916	0	0	0.00130934	0.00253676	1	9.63129	9.31114	9.50963
5379	chr7	99918616	-	PMS2P1	cds	T	C	0.125832	0.125832	0	0	0.00129435	0.00251272	1	5.38418	6.06941	5.08849
64771	chr6	34557860	-	C6orf106	utr3	T	C	0.12577	0.127992	0	0.00444444	0.000176934	0.000538091	4	33.6115	34.2624	30.6882
55159	chr16	74657253	-	RFWD3	utr3	T	C	0.125709	0.125709	0	0	2.67e-05	0.000175664	7	30.9909	31.256	30.9233
29980	chr21	34950322	-	DONSON	utr3	T	C	0.125699	0.125699	0	0	2.32e-05	0.000166139	1	10.3725	10.7986	11.9452
5965	chr12	21622735	-	RECQL	utr3	T	C	0.125675	0.125675	0	0	4.78e-05	0.00023526	2	13.4535	13.5548	13.8844
23314	chr2	200134392	-	SATB2	utr3	T	C	0.125604	0.125604	0	0	0.00091993	0.00191398	3	24.4943	23.5744	23.3608
3796	chr5	61682058	+	KIF2A	utr3	A	G	0.125603	0.129479	0.00775194	0	0.000173341	0.000530922	1	16.9399	17.1103	17.3444
5037	chr12	118583311	+	PEBP1	utr3	A	G	0.125575	0.126	0	0.00085034	0.000114262	0.000402132	4	287.836	295.395	276.636
3836	chr3	122145339	-	KPNA1	utr3	T	C	0.125527	0.125527	0	0	2.88e-05	0.000181161	1	10.6136	10.397	10.7674
10978	chr11	57429204	+	CLP1	utr3	A	G	0.125356	0.125356	0	0	0.00221935	0.00399876	1	17.2788	18.4015	17.281
22862	chr13	49781891	+	FNDC3A	utr3	A	G	0.125195	0.125195	0	0	0.000197808	0.000585612	2	13.5331	13.5144	13.4663
3845	chr12	25361699	-	KRAS	utr3	T	C	0.125029	0.125029	0	0	0.000187612	0.000561785	5	8.96476	8.49789	8.85241
6596	chr3	148749388	-	HLTF	utr3	T	C	0.125	0.125	0	0	0.00939667	0.0148013	2	13.7689	14.4125	14.3468
28991	chr8	146075704	-	COMMD5	utr3	T	C	0.124987	0.124987	0	0	0.00036211	0.000915832	2	7.61892	7.51423	7.0277
9100	chr16	84813158	+	USP10	utr3	A	G	0.124786	0.124786	0	0	7.22e-05	0.000299385	1	36.9924	37.4108	35.6828
10166	chr13	41384731	+	SLC25A15	utr3	A	G	0.124718	0.127592	0.00574713	0	0.00013168	0.000439818	4	17.8307	18.9846	18.5985
23765	chr22	17594137	+	IL17RA	utr3	A	G	0.124567	0.381627	0.299133	0.214986	0.0385759	0.0493027	2	31.2738	29.6067	31.1581
1871	chr6	20491259	+	E2F3	utr3	A	G	0.124527	0.124527	0	0	5.22e-05	0.000248153	3	18.0401	17.8032	17.9636
54545	chr5	32227806	-	MTMR12	utr3	T	C	0.124515	0.124515	0	0	3.48e-05	0.000198807	1	11.2302	10.9838	10.8195
29855	chr16	4931334	+	UBN1	utr3	A	G	0.12451	0.127155	0.005291	0	2.8e-05	0.000179348	3	13.0091	12.7085	12.5572
92181	chr5	171638239	-	UBTD2	utr3	T	C	0.124503	0.124503	0	0	0.000381473	0.000950323	2	7.00608	7.48469	7.72725
57506	chr20	3848732	+	MAVS	utr3	A	G	0.124387	0.124387	0	0	0.00227838	0.00408855	3	11.8742	11.0515	11.2726
2782	chr1	1716917	-	GNB1	utr3	T	C	0.124374	0.124374	0	0	1.1e-05	0.000125272	4	113.936	109.948	111.119
567	chr15	45009911	+	B2M	utr3	A	G	0.124329	0.124627	0.000289855	0.000304971	2.63e-05	0.000173836	1	378.816	412.977	426.754
6731	chr4	57369264	+	SRP72	utr3	A	G	0.124328	0.127596	0.00653595	0	0.000109631	0.000392161	2	82.5643	85.4486	81.9909
7867	chr3	50686671	+	MAPKAPK3	utr3	A	G	0.124312	0.126838	0.00505051	0	7.92e-05	0.000319119	1	53.1409	55.2769	53.6643
63979	chr7	50511882	-	FIGNL1	utr3	T	C	0.124242	0.124242	0	0	0.0125451	0.0186454	2	8.76937	8.62633	9.41475
23405	chr14	95555182	-	DICER1	utr3	T	C	0.124206	0.124206	0	0	0.00264344	0.00467075	2	5.93642	5.48379	5.87481
960	chr11	35253750	+	CD44	utr3	A	G	0.124157	0.124157	0	0	1.75e-05	0.000148132	2	25.19	25.6089	26.0534
79968	chr15	44158905	+	WDR76	utr3	A	G	0.124138	0.124138	0	0	0.000166941	0.000516514	2	12.2232	13.4443	13.5997
55732	chr1	169798413	+	C1orf112	cds	A	G	0.12358	0.12358	0	0	3.82e-05	0.000209078	1	8.47369	8.75462	8.6676
3899	chr2	100164294	-	AFF3	utr3	T	C	0.123457	0.123457	0	0	0.00135483	0.00261311	4	6.96881	6.87768	7.54422
84918	chr6	150141609	-	LRP11	utr3	T	C	0.12343	0.12343	0	0	0.000250599	0.000695019	2	8.88512	8.92729	9.7263
84108	chr10	105063134	-	PCGF6	utr3	T	C	0.123256	0.127044	0.00757576	0	0.000208056	0.000606855	1	14.2287	15.3876	15.3667
90333	chr19	53342316	-	ZNF468	utr3	T	C	0.123016	0.123016	0	0	0.0144446	0.0207695	3	10.3435	10.443	10.583
84034	chr18	2913812	+	EMILIN2	utr3	A	G	0.123007	0.123007	0	0	3.13e-06	0.000107531	1	25.1834	26.0757	26.1439
10542	chr1	110946555	-	LAMTOR5	cds	T	C	0.122837	0.122837	0	0	1.77e-05	0.000148213	2	54.6242	57.6128	50.8544
8650	chr14	73743531	-	NUMB	cds	T	C	0.122786	0.122786	0	0	0.000115406	0.000405409	1	8.51008	8.39218	8.40854
7091	chr9	82340896	+	TLE4	utr3	A	G	0.122765	0.122765	0	0	8.57e-05	0.000335113	2	13.1037	12.7521	13.7282
51559	chr12	104167451	-	NT5DC3	utr3	T	C	0.122755	0.122755	0	0	0.000483071	0.00114387	5	6.49485	6.22309	6.77239
25831	chr14	31644342	-	HECTD1	cds	T	C	0.122685	0.122685	0	0	0.000123117	0.00042149	1	16.5355	16.0759	16.5304
23431	chr15	51289782	+	AP4E1	cds	A	G	0.122549	0.122549	0	0	0.00739227	0.0120264	2	5.32399	5.25546	5.45076
55156	chr8	66515423	-	ARMC1	utr3	T	C	0.122378	0.122378	0	0	0.0131982	0.0193738	2	32.355	32.5317	35.0841
57510	chr6	43490946	-	XPO5	utr3	T	C	0.122235	0.122235	0	0	1.51e-05	0.000139074	2	49.0555	48.5872	45.8374
25800	chr18	33688514	-	SLC39A6	utr3	T	C	0.122222	0.122222	0	0	0.00896318	0.014232	3	19.331	19.8374	19.1032
468	chr22	39918121	+	ATF4	cds	A	G	0.122035	0.122242	0	0.000414079	7.51e-06	0.000114807	3	242.919	257.058	236.905
25821	chr6	74210666	+	MTO1	utr3	A	G	0.121946	0.121946	0	0	2.49e-05	0.00017047	1	32.0584	35.7113	35.0216
55183	chr2	152276863	+	RIF1	cds	A	G	0.121934	0.121934	0	0	5.41e-05	0.000253053	2	12.2973	12.0531	12.2676
9188	chr10	70743225	+	DDX21	utr3	A	G	0.121698	0.121698	0	0	5.52e-07	0.000107531	7	224.898	228.557	229.724
163882	chr1	246831087	+	CNST	utr3	A	G	0.121693	0.121693	0	0	0.00969522	0.0151849	4	10.2745	10.5969	9.83307
754	chr21	46271423	-	PTTG1IP	utr3	T	C	0.121673	0.121673	0	0	1.03e-05	0.000124769	2	25.037	25.0005	23.8428
3609	chr19	10795515	+	ILF3	utr3	A	G	0.121638	0.124363	0.00382355	0.00162602	9.56e-06	0.000122656	4	94.8288	91.3606	91.0746
135114	chr6	126301333	+	HINT3	utr3	A	G	0.121457	0.121457	0	0	0.00484889	0.00816491	6	8.45872	8.76548	8.59028
84365	chr2	122484982	-	NIFK	utr3	T	C	0.121429	0.121429	0	0	1.81e-06	0.000107531	1	27.636	30.4256	29.2563
134266	chr5	148733062	+	GRPEL2	utr3	A	G	0.121368	0.121368	0	0	0.0120201	0.0180172	3	6.7256	7.03177	7.16813
26503	chr6	74303509	-	SLC17A5	utr3	T	C	0.121324	0.121324	0	0	0.00115017	0.00228347	2	6.80259	7.04786	6.67811
57478	chr16	23077556	-	USP31	utr3	T	C	0.121212	0.121212	0	0	0.00970395	0.0151937	4	6.22418	6.18672	6.1952
4684	chr11	113092219	+	NCAM1	utr3	A	G	0.121212	0.121212	0	0	0.015608	0.0220881	1	9.47034	9.16594	8.27174
4253	chr14	39819388	+	MIA2	cds	A	G	0.121195	0.121195	0	0	0.00015796	0.00049661	1	7.77062	8.10258	7.96692
79872	chr7	107400218	+	CBLL1	utr3	A	G	0.121032	0.121032	0	0	0.00132983	0.00257132	6	11.886	12.2315	12.0493
374354	chr10	115672156	+	NHLRC2	utr3	A	G	0.121032	0.121032	0	0	0.00802161	0.0129137	1	5.20119	5.03292	5.24833
23019	chr16	58554549	-	CNOT1	utr3	T	C	0.120952	0.120952	0	0	2.63e-05	0.000173836	2	45.9335	45.4999	46.8934
84823	chr19	2428897	-	LMNB2	utr3	T	C	0.12092	0.12092	0	0	3.89e-06	0.000107531	2	74.9025	72.3444	70.5314
7372	chr3	124463241	+	UMPS	utr3	A	G	0.120879	0.120879	0	0	0.0326278	0.0419352	1	12.1209	12.4481	12.4175
79719	chr15	67494569	-	AAGAB	utr3	T	C	0.120842	0.120842	0	0	1.3e-05	0.00013203	1	14.8758	16.7983	15.3345
3209	chr7	27237273	-	HOXA13	utr3	T	C	0.12083	0.122746	0	0.00383142	6.6e-05	0.000283973	3	19.1744	17.9837	19.2365
84146	chr1	91405560	-	ZNF644	cds	T	C	0.120728	0.120728	0	0	9.6e-05	0.00036016	1	7.8907	8.56103	8.50759
1857	chr3	183889678	+	DVL3	utr3	A	G	0.120716	0.120716	0	0	0.0012905	0.00250656	4	11.8949	10.5802	11.085
79666	chr8	96168624	+	PLEKHF2	utr3	A	G	0.120707	0.120707	0	0	0.00237596	0.00424952	2	7.78272	8.64527	8.1454
113829	chr5	139947858	+	SLC35A4	utr3	A	G	0.12042	0.12042	0	0	3.52e-06	0.000107531	2	22.0005	22.0606	22.1749
23093	chr14	76421320	+	TTLL5	utr3	A	G	0.12037	0.12037	0	0	0.00769235	0.0124605	1	5.5787	5.61274	5.78599
9167	chr2	42577658	-	COX7A2L	utr3	T	C	0.12037	0.12037	0	0	0.000345166	0.000882446	1	56.0781	61.584	61.1135
23683	chr2	37478538	-	PRKD3	utr3	T	C	0.12036	0.12036	0	0	6.84e-05	0.000289813	4	13.135	13.6089	13.7417
9537	chr11	44957171	-	TP53I11	cds	T	C	0.120194	0.120194	0	0	1.03e-05	0.000124769	2	23.2554	23.0599	23.0162
7415	chr9	35056211	-	VCP	utr3	T	C	0.120048	0.120048	0	0	7.93e-05	0.000319308	2	100.139	104.618	99.329
9793	chr11	46765449	-	CKAP5	utr3	T	C	0.119971	0.119971	0	0	5.83e-06	0.000113391	4	37.3843	36.3378	35.4001
1727	chr22	43015040	-	CYB5R3	utr3	T	C	0.119954	0.119954	0	0	1.69e-05	0.000146095	2	35.4244	33.01	32.2934
79161	chr7	86825722	-	TMEM243	utr3	T	C	0.11976	0.11976	0	0	0.000238138	0.000669868	2	6.36097	6.27595	6.60286
4735	chr2	242292141	+	2019-09-02	utr3	A	G	0.119686	0.120325	0	0.00127714	8.71e-05	0.000338753	2	60.2625	61.3489	64.2171
83787	chr7	102738817	+	ARMC10	cds	A	G	0.119413	0.119413	0	0	1.83e-05	0.000149956	2	14.3993	14.78	14.4441
84896	chr10	89514354	-	ATAD1	utr3	T	C	0.119343	0.119343	0	0	0.000137879	0.000453677	4	27.3775	28.0659	27.748
8724	chr6	108544207	-	SNX3	cds	T	C	0.119241	0.119683	0.000884173	0	4.36e-06	0.000108422	1	147.375	155.041	163.792
4338	chr5	52397266	-	MOCS2	utr3	T	C	0.119112	0.119112	0	0	6.55e-05	0.000282701	2	12.472	13.2828	13.4752
54942	chr9	111703018	+	FAM206A	utr3	A	G	0.119048	0.119048	0	0	0.000944758	0.00195783	1	12.6535	13.4139	13.5366
27316	chrX	135951728	-	RBMX	utr3	T	C	0.118955	0.118955	0	0	2.5e-05	0.000171096	6	88.3129	92.2533	90.9656
100506548	chr5	40826045	-	LOC100506548	cds	T	C	0.118898	0.122521	0	0.00724638	9.74e-05	0.000363885	6	25.6178	24.0456	25.1512
594	chr6	81055362	+	BCKDHB	utr3	A	G	0.118662	0.118662	0	0	0.00130279	0.00252607	3	10.9486	11.3964	11.6258
6502	chr5	36183165	+	SKP2	utr3	A	G	0.118581	0.118581	0	0	5.49e-05	0.000255759	2	34.9858	34.6429	34.7056
4534	chrX	149840976	+	MTM1	utr3	A	G	0.118513	0.118513	0	0	0.000226956	0.000646624	2	11.0152	11.57	11.3345
11079	chr1	2335314	+	RER1	utr3	A	G	0.118509	0.118509	0	0	0.00659692	0.0108301	1	30.7846	30.4002	30.4331
79811	chr15	59171790	-	SLTM	utr3	T	C	0.118473	0.118473	0	0	8.11e-05	0.000322982	3	21.0676	21.3448	21.4847
4782	chr19	3466307	+	NFIC	utr3	A	G	0.118421	0.118421	0	0	0.000967273	0.00199066	2	10.139	9.09514	9.95826
3703	chr11	125490726	+	STT3A	utr3	A	G	0.11836	0.11836	0	0	1.05e-05	0.00012478	1	85.4062	88.2182	83.677
4299	chr4	88059211	+	AFF1	utr3	A	G	0.118335	0.118335	0	0	5.35e-05	0.000251559	4	32.7579	27.5748	30.8948
440145	chr13	73283771	-	MZT1	utr3	T	C	0.118305	0.118305	0	0	3.54e-05	0.000200795	3	29.2894	28.358	28.1312
10825	chr11	74718211	+	NEU3	utr3	A	G	0.118283	0.118283	0	0	6.61e-05	0.000284074	2	11.5863	11.6865	10.1825
23390	chr12	77246372	+	ZDHHC17	utr3	A	G	0.118221	0.118221	0	0	0.000111122	0.000395749	1	13.6	13.1222	13.7221
55144	chr1	90399947	+	LRRC8D	cds	A	G	0.118187	0.120244	0.00411523	0	0.000446112	0.00107473	1	23.9396	24.6988	23.2257
4076	chr11	34119778	+	CAPRIN1	utr3	A	G	0.118056	0.118056	0	0	0.0136484	0.019869	3	81.8538	82.8928	82.6133
55219	chr1	25825521	+	MACO1	utr3	A	G	0.118034	0.118034	0	0	0.000869235	0.00182723	2	10.5319	10.4462	10.3121
90161	chrX	131761169	-	HS6ST2	utr3	T	C	0.117874	0.117874	0	0	0.000132581	0.000441916	4	8.18187	7.95148	8.13238
148304	chr1	209956105	-	C1orf74	utr3	T	C	0.117794	0.117794	0	0	0.00476847	0.00803875	1	6.09794	6.18555	5.79901
5887	chr9	110092860	+	RAD23B	utr3	A	G	0.117592	0.117592	0	0	4.89e-05	0.000238439	5	43.7468	43.3934	43.2772
51752	chr5	96116818	-	ERAP1	cds	T	C	0.117555	0.117555	0	0	6.57e-05	0.000283153	3	15.6352	15.4003	14.9667
114803	chr1	59120878	-	MYSM1	utr3	T	C	0.117515	0.117515	0	0	0.00117276	0.0023198	1	8.20715	7.40028	8.44873
285282	chr3	120407346	-	RABL3	utr3	T	C	0.11746	0.11746	0	0	0.000315981	0.000824711	2	9.69	10.0083	9.89346
6391	chr1	161334303	+	SDHC	utr3	A	G	0.117284	0.117284	0	0	0.0100715	0.0156535	9	36.3989	40.1244	36.476
359845	chr17	291773	-	RFLNB	utr3	T	C	0.117098	0.137826	0.0275977	0.0138589	2.59e-05	0.000172866	1	34.164	31.5804	34.8995
28972	chr3	52742073	+	SPCS1	utr3	A	G	0.117042	0.117042	0	0	2.4e-05	0.000167605	2	97.6867	101.789	98.3392
54778	chr15	59388258	+	RNF111	utr3	A	G	0.116825	0.116825	0	0	0.0104165	0.0160751	3	5.44215	5.27998	5.1963
8445	chr12	68055134	+	DYRK2	utr3	A	G	0.116784	0.116784	0	0	0.000376582	0.00094152	3	7.54052	6.68538	6.93433
6416	chr17	12045349	+	MAP2K4	utr3	A	G	0.116754	0.116754	0	0	0.000189219	0.000565682	1	7.56601	7.94828	7.6819
84135	chr5	72876932	+	UTP15	utr3	A	G	0.116667	0.116667	0	0	0.0036685	0.00630512	2	9.0427	9.25383	8.80421
9221	chr10	103922648	+	NOLC1	utr3	A	G	0.116609	0.117104	0	0.00098912	5.32e-05	0.000250833	1	142.364	145.532	142.105
27350	chr22	39414702	+	APOBEC3C	utr3	A	G	0.116492	0.116492	0	0	2.02e-05	0.000156295	1	30.5263	29.1332	33.3121
84836	chr3	52002567	-	ABHD14B	utr3	T	C	0.116343	0.116343	0	0	0.000215379	0.000622255	3	21.2777	22.4136	23.0305
11237	chr20	3912335	-	RNF24	utr3	T	C	0.116162	0.116162	0	0	0.000126998	0.000429877	3	10.0049	9.78508	9.84229
8835	chr12	93970317	+	SOCS2	utr3	A	G	0.116162	0.116162	0	0	0.0043776	0.00743125	3	37.6105	38.2871	38.6592
90550	chr10	74646281	+	MCU	utr3	A	G	0.116152	0.116152	0	0	5.77e-05	0.000263598	2	13.8868	14.6001	13.6801
5885	chr8	117859490	-	RAD21	utr3	T	C	0.116078	0.116078	0	0	4.66e-06	0.000108422	2	136.261	139.091	136.667
57446	chr20	35281793	-	NDRG3	utr3	T	C	0.115974	0.115974	0	0	8.33e-06	0.000118063	4	19.166	19.0936	19.2231
23338	chr5	133917261	+	JADE2	utr3	A	G	0.1157	0.1157	0	0	0.000259006	0.000712924	2	7.83323	7.57557	7.17591
3344	chr2	48602657	+	FOXN2	utr3	A	G	0.1157	0.1157	0	0	0.00045199	0.00108596	2	6.34244	6.21723	6.88082
159090	chrX	133905596	-	FAM122B	utr3	T	C	0.115556	0.115556	0	0	0.00162989	0.0030573	1	13.224	13.0082	14.3917
22976	chr7	154735614	-	PAXIP1	utr3	T	C	0.115497	0.115497	0	0	0.0145241	0.0208571	1	10.0093	10.0124	9.63728
220042	chr11	82643785	+	DDIAS	cds	A	G	0.11532	0.11532	0	0	0.000118033	0.000410559	1	7.40513	8.34016	7.44111
25	chr9	133761404	+	ABL1	utr3	A	G	0.115297	0.115297	0	0	0.000372684	0.000935387	1	18.6389	17.5571	17.3042
51259	chr11	61165982	+	TMEM216	utr3	A	G	0.115296	0.115296	0	0	0.000408503	0.00100146	1	6.40054	7.49777	6.7941
55030	chr14	55819387	+	FBXO34	utr3	A	G	0.115152	0.115152	0	0	0.00792443	0.0127869	1	11.9479	12.968	12.6336
23062	chr16	23476578	-	GGA2	utr3	T	C	0.115106	0.125393	0.0144564	0.00611621	0.00972635	0.0152206	3	53.9511	55.7385	56.6546
92399	chr9	125085687	+	MRRF	utr3	A	G	0.115045	0.12199	0.0138889	0	0.00392959	0.00671674	3	19.5825	19.8945	19.849
4077	chr17	41362232	+	NBR1	utr3	A	G	0.114925	0.114925	0	0	0.000949545	0.00196361	3	8.94864	9.26675	8.96608
596	chr18	60795494	-	BCL2	utr3	T	C	0.114878	0.114878	0	0	0.000364721	0.000921001	2	15.0854	14.9644	14.6923
55167	chr3	135869946	-	MSL2	utr3	T	C	0.114869	0.114869	0	0	4.82e-05	0.000236066	4	13.9906	14.6349	13.9079
64844	chr2	160624201	+	2019-03-07	utr3	A	G	0.114802	0.114802	0	0	3.57e-06	0.000107531	1	35.7912	36.6334	37.6681
2551	chr21	27144469	+	GABPA	utr3	A	G	0.114774	0.114774	0	0	0.000516156	0.00120549	6	9.69704	10.1594	9.88827
552889	chr12	74934512	+	ATXN7L3B	utr3	A	G	0.114735	0.114735	0	0	1.13e-05	0.000126451	3	32.0435	32.3049	32.3164
55270	chr13	48620245	+	NUDT15	utr3	A	G	0.114673	0.114673	0	0	4.3e-05	0.000222533	2	17.8588	18.0409	17.8281
79086	chr19	16757315	-	SMIM7	utr3	T	C	0.114627	0.114627	0	0	3.8e-05	0.000208447	1	30.2365	31.9719	29.7782
91368	chr5	133738185	-	CDKN2AIPNL	utr3	T	C	0.114469	0.114469	0	0	0.000113898	0.000401432	1	13.9928	15.2026	14.2159
7695	chr19	12299718	+	ZNF136	utr3	A	G	0.114286	0.114286	0	0	0.0188146	0.0255238	2	6.23704	6.66673	6.59191
55031	chr11	11978833	+	USP47	utr3	A	G	0.114286	0.114286	0	0	0.0120013	0.0179927	1	11.4941	11.7879	11.6524
2322	chr13	28577601	-	FLT3	utr3	T	C	0.114269	0.118237	0	0.00793651	0.000276079	0.0007467	2	121.69	119.443	115.193
56681	chr10	71910353	-	SAR1A	utr3	T	C	0.114194	0.114194	0	0	7.82e-05	0.000316322	1	35.4062	38.4275	37.1292
10927	chr9	91090340	+	SPIN1	utr3	A	G	0.114002	0.114002	0	0	8.93e-05	0.00034391	7	12.6782	12.9114	13.4382
79647	chr1	39469997	+	AKIRIN1	utr3	A	G	0.113997	0.113997	0	0	8.04e-06	0.000116007	1	23.4815	24.2874	25.2711
114883	chr1	52253995	+	OSBPL9	utr3	A	G	0.113896	0.113896	0	0	0.000318189	0.000828719	3	15.1788	15.5293	15.2635
10785	chr21	44263289	-	WDR4	utr3	T	C	0.113805	0.113805	0	0	0.000529071	0.00122842	1	20.2499	19.5335	18.6154
10953	chr20	43571153	-	TOMM34	utr3	T	C	0.113626	0.113626	0	0	3.45e-05	0.000197844	2	19.3788	19.9509	19.3333
57826	chrX	131338426	-	RAP2C	utr3	T	C	0.11342	0.11342	0	0	4.52e-05	0.000228757	5	8.35648	8.76002	9.125
10299	chr5	10434948	+	2019-03-06	utr3	A	G	0.113347	0.113347	0	0	3.69e-05	0.000204733	7	26.7284	25.9801	26.2873
4772	chr18	77289282	+	NFATC1	utr3	A	G	0.11329	0.11329	0	0	0.00840725	0.0134575	1	9.38717	8.20754	9.50129
27248	chr2	54045127	+	ERLEC1	utr3	A	G	0.112854	0.112854	0	0	0.016049	0.0225789	2	17.7633	18.4687	17.4337
28982	chr1	213072222	+	FLVCR1	utr3	A	G	0.112821	0.112821	0	0	0.00232655	0.00416879	3	7.94605	7.93218	8.2785
195828	chr9	99149723	-	ZNF367	utr3	T	C	0.112782	0.112782	0	0	0.0177195	0.024403	1	6.88069	7.26897	7.4808
22974	chr20	30389128	+	TPX2	utr3	A	G	0.112782	0.112782	0	0	1.44e-05	0.00013642	1	57.8919	60.6514	58.2478
163859	chr1	226172677	-	SDE2	utr3	T	C	0.112745	0.112745	0	0	0.000159566	0.000499637	2	12.9938	12.5604	12.553
6541	chr13	30087074	-	SLC7A1	utr3	T	C	0.112575	0.112575	0	0	6.56e-06	0.000114109	3	33.9252	31.108	31.0622
55322	chr5	31554612	+	C5orf22	utr3	A	G	0.112458	0.112458	0	0	0.000299086	0.000792349	5	15.6072	15.4173	16.0993
55840	chr3	121591499	+	EAF2	cds	A	G	0.112451	0.112451	0	0	0.000361775	0.000915302	1	11.2036	13.3639	11.8891
678	chr2	43450408	-	ZFP36L2	utr3	T	C	0.11242	0.11242	0	0	5.68e-05	0.000261046	1	129.956	122.467	133.645
5870	chr11	73388083	-	RAB6A	utr3	T	C	0.112374	0.112374	0	0	0.0101056	0.0156831	1	13.5746	13.1338	13.7812
51341	chr19	4047626	-	ZBTB7A	utr3	T	C	0.11236	0.11236	0	0	0.00123564	0.00241834	2	13.1265	12.3581	12.2432
6726	chr1	225977242	+	SRP9	utr3	A	G	0.112205	0.112205	0	0	1.08e-05	0.000125042	3	91.437	100.367	98.1608
11164	chr10	12212759	-	NUDT5	cds	T	C	0.112186	0.114481	0.00160256	0.00298612	3.47e-05	0.000198436	1	79.1633	81.2205	78.5211
3799	chr10	32299696	-	KIF5B	utr3	T	C	0.112159	0.112159	0	0	0.00057438	0.00131503	3	29.9819	29.6502	30.7977
7756	chr17	30697087	+	ZNF207	utr3	A	G	0.112075	0.112075	0	0	1.78e-06	0.000107531	3	52.228	55.1299	55.7176
222068	chr7	44618847	-	TMED4	utr3	T	C	0.112009	0.112009	0	0	3.7e-05	0.000205074	1	14.2214	13.546	13.5622
2035	chr1	29444118	+	EPB41	utr3	A	G	0.111986	0.111986	0	0	1.43e-05	0.000136383	5	14.5255	13.7038	13.9758
9265	chr7	6201653	-	CYTH3	utr3	T	C	0.111916	0.111916	0	0	0.0025564	0.00453285	1	5.78956	5.57554	5.25938
55215	chr15	89860261	+	FANCI	utr3	A	G	0.111905	0.111905	0	0	0.015197	0.0216343	1	26.8353	26.5787	27.6754
93624	chr4	7058410	+	TADA2B	utr3	A	G	0.111888	0.111888	0	0	0.00860068	0.013734	1	5.75274	6.05355	5.97793
80021	chr15	43446985	+	TMEM62	cds	A	G	0.111842	0.111842	0	0	0.01809	0.0247638	1	5.98814	5.94849	5.36996
9044	chr10	93789775	+	BTAF1	utr3	A	G	0.111777	0.111777	0	0	0.000134576	0.00044663	1	22.5708	22.8621	23.8972
221656	chr6	18223757	+	KDM1B	utr3	A	G	0.111772	0.111772	0	0	0.000157304	0.000495507	3	21.4351	22.1202	22.0137
54467	chr7	92029971	+	ANKIB1	utr3	A	G	0.111742	0.111742	0	0	0.0360393	0.0461576	3	7.64046	7.21314	7.26214
27291	chr10	99969102	+	R3HCC1L	cds	A	G	0.111648	0.111648	0	0	0.000416851	0.00101867	2	10.7992	11.8149	11.369
26099	chr1	16723466	+	SZRD1	utr3	A	G	0.111544	0.111544	0	0	1.19e-05	0.000128138	2	30.9486	31.5823	29.9389
79694	chr6	96055952	+	MANEA	utr3	A	G	0.111529	0.111529	0	0	0.0146522	0.0209936	3	8.16566	8.57605	8.77482
55253	chr7	66703974	+	TYW1	utr3	A	G	0.111278	0.111278	0	0	0.000488788	0.00115358	1	7.49629	7.94677	7.56027
10128	chr2	44114163	-	LRPPRC	utr3	T	C	0.111237	0.111237	0	0	8e-05	0.000320341	4	99.7594	100.667	99.9571
10670	chr9	19050420	+	RRAGA	cds	A	G	0.111225	0.111225	0	0	8.27e-05	0.000327487	1	13.4909	13.6137	13.1716
27107	chr3	101369771	-	ZBTB11	utr3	T	C	0.111111	0.111111	0	0	0.00020769	0.000606513	2	8.61514	9.30349	9.40578
651746	chr5	10650685	+	ANKRD33B	utr3	A	G	0.111111	0.111111	0	0	0.0100763	0.0156562	2	7.84813	7.79736	8.93785
23248	chr1	150446683	+	RPRD2	utr3	A	G	0.111111	0.111111	0	0	0.000150384	0.000480021	1	14.9176	14.1395	14.7097
2909	chr19	47422563	+	ARHGAP35	cds	A	G	0.111111	0.111111	0	0	0.00920884	0.0145494	1	10.9398	10.0884	9.74146
55055	chr15	66841361	+	ZWILCH	utr3	A	G	0.111111	0.111111	0	0	0.000952964	0.00196981	1	15.1812	15.4148	16.6518
84263	chr9	115233516	+	HSDL2	utr3	A	G	0.111095	0.111095	0	0	0.000310433	0.000814357	1	11.0594	11.8469	11.9116
54517	chr7	105098036	-	PUS7	utr3	T	C	0.110857	0.110857	0	0	0.000146295	0.000471084	1	17.4785	17.121	17.6122
8604	chr2	172691279	-	SLC25A12	cds	T	C	0.110738	0.110738	0	0	0.00143004	0.00273364	1	6.79482	6.9421	7.1411
55437	chr2	202343233	+	STRADB	cds	A	G	0.110714	0.110714	0	0	0.000737972	0.00160461	1	6.78007	7.33601	7.34004
60481	chr6	53133820	-	ELOVL5	utr3	T	C	0.110666	0.110666	0	0	1.93e-05	0.000152923	5	58.666	59.313	59.5447
7014	chr16	69390267	-	TERF2	utr3	T	C	0.110625	0.110625	0	0	0.000246252	0.000685958	3	12.9163	12.8329	13.2165
56479	chr6	73907136	+	KCNQ5	utr3	A	G	0.110611	0.110611	0	0	0.00147627	0.00280588	3	7.56622	6.77301	6.80668
93129	chr16	30966155	+	ORAI3	utr3	A	G	0.110517	0.110517	0	0	0.0178253	0.0244909	1	8.91772	8.97508	8.80239
55361	chr10	99434233	+	PI4K2A	utr3	A	G	0.110456	0.110456	0	0	0.000209213	0.000609136	1	11.3042	11.5655	11.1948
64434	chr7	156762827	+	NOM1	utr3	A	G	0.110322	0.193333	0.0814815	0.0845411	0.0255198	0.0332026	2	15.6712	15.2663	15.4962
79621	chr13	51544307	+	RNASEH2B	utr3	A	G	0.110175	0.110175	0	0	0.000167804	0.000518525	1	92.4913	99.856	98.8599
81627	chr1	185088415	-	TRMT1L	utr3	T	C	0.110043	0.110043	0	0	0.000409445	0.0010036	2	8.37946	8.72378	8.17018
6884	chr1	109607045	-	TAF13	utr3	T	C	0.10991	0.114672	0.00952381	0	0.000720437	0.00157421	1	14.0268	15.6605	15.8148
7554	chr19	58826915	+	ZNF8	cds	A	G	0.109852	0.109852	0	0	0.000659105	0.00146606	1	9.81195	9.88443	9.91109
57589	chr9	5775069	+	RIC1	utr3	A	G	0.109835	0.109835	0	0	0.0012222	0.0023966	1	5.46334	5.22088	5.4329
100505812	chr19	48761209	+	CARD8-AS1	cds	A	G	0.10979	0.10979	0	0	0.00136419	0.00262783	3	6.99543	7.29092	6.62651
55038	chr14	105476959	-	CDCA4	utr3	T	C	0.109767	0.109767	0	0	8.02e-05	0.000320546	2	18.7029	18.8971	18.255
5082	chr9	125581793	-	PDCL	utr3	T	C	0.10963	0.10963	0	0	0.00394178	0.0067368	3	8.48013	8.88625	8.71035
7745	chr6	28122823	+	ZKSCAN8	utr3	A	G	0.109574	0.109574	0	0	0.000229798	0.000652053	1	12.4922	11.4833	12.313
29761	chr21	17251166	+	USP25	utr3	A	G	0.109199	0.109199	0	0	0.000513437	0.0012007	1	7.8525	7.95541	7.55839
10466	chr7	106843820	-	COG5	utr3	T	C	0.109188	0.109188	0	0	0.000249992	0.000693731	2	7.0302	7.44556	7.2558
56262	chr9	131679001	+	LRRC8A	utr3	A	G	0.109016	0.109016	0	0	0.00194529	0.00356161	1	7.40099	7.19862	7.10122
162972	chr19	58054097	-	ZNF550	utr3	T	C	0.108974	0.108974	0	0	0.0181268	0.0247864	1	6.2404	6.39465	6.366
5108	chr8	17886066	+	PCM1	utr3	A	G	0.108974	0.108974	0	0	0.0194946	0.0262684	1	31.0298	31.7147	31.9041
6500	chr5	133492593	-	SKP1	utr3	T	C	0.108894	0.108894	0	0	0.00290019	0.00507837	3	57.8054	61.235	59.1574
10797	chr2	74441979	+	MTHFD2	utr3	A	G	0.10888	0.110682	0.00182149	0.00178253	4.06e-05	0.000216591	3	94.0683	97.5684	98.0397
2140	chr1	28297441	-	EYA3	utr3	T	C	0.108869	0.108869	0	0	0.000286814	0.000767776	2	7.95395	7.90908	8.02678
3140	chr1	181024705	+	MR1	utr3	A	G	0.108844	0.108844	0	0	0.00024021	0.000674351	1	7.11871	6.83955	6.58809
9055	chr15	91509953	-	PRC1	utr3	T	C	0.108616	0.108616	0	0	2.7e-05	0.000176096	1	31.1596	32.2615	31.6339
64645	chr1	100546187	+	MFSD14A	cds	A	G	0.10856	0.10856	0	0	0.000101044	0.000372005	1	26.1193	27.4151	27.8249
84328	chr1	9989915	-	LZIC	utr3	T	C	0.108453	0.108453	0	0	0.00909965	0.0144111	1	13.003	15.7281	13.8135
10163	chr1	27731228	-	WASF2	utr3	T	C	0.108404	0.108404	0	0	2.28e-05	0.00016496	3	37.2042	34.6847	35.9904
6157	chr11	8707834	+	RPL27A	utr3	A	G	0.108292	0.16248	0.0551374	0.0532393	0.000704763	0.0015462	4	296.043	321.022	313.283
60625	chr20	37667883	+	DHX35	utr3	A	G	0.108087	0.108087	0	0	0.000263678	0.000721168	1	8.37847	8.85941	8.52799
143458	chr11	36252362	+	LDLRAD3	utr3	A	G	0.107901	0.107901	0	0	0.00154627	0.00291806	1	7.16138	6.66123	6.30906
11102	chr3	58305786	+	RPP14	utr3	A	G	0.107863	0.107863	0	0	0.00134519	0.00259658	1	8.6943	9.14834	9.37252
54537	chr10	88950828	+	FAM35A	utr3	A	G	0.107852	0.107852	0	0	0.000101805	0.000373584	5	16.3581	17.5975	16.9214
51635	chr14	60616164	-	DHRS7	cds	T	C	0.107757	0.107757	0	0	0.00012378	0.000422616	1	15.2446	15.7863	15.9418
55872	chr8	27667894	-	PBK	cds	T	C	0.107662	0.107662	0	0	1.92e-05	0.000152923	1	15.5205	16.7333	15.7567
122809	chr14	55514284	+	SOCS4	utr3	A	G	0.107619	0.107619	0	0	0.00189304	0.00347909	1	5.75611	5.7303	5.90242
55186	chr3	140697977	+	SLC25A36	utr3	A	G	0.107592	0.107592	0	0	0.000318112	0.000828719	2	7.86007	7.97994	8.18378
10521	chr22	38879874	-	DDX17	utr3	T	C	0.107526	0.107526	0	0	8.54e-07	0.000107531	1	93.8502	90.1489	98.0824
84674	chr5	40854901	+	CARD6	utr3	A	G	0.107504	0.107504	0	0	0.000487076	0.00115084	3	6.52882	6.68322	6.92058
54902	chr17	15932052	+	TTC19	utr3	A	G	0.107433	0.107433	0	0	0.000269642	0.000733226	5	9.80955	9.989	9.99314
23300	chr16	81080237	+	ATMIN	utr3	A	G	0.107419	0.107419	0	0	0.00392521	0.00671083	1	8.50036	8.73397	8.86652
8936	chr6	110421279	-	WASF1	utr3	T	C	0.107407	0.114983	0.0151515	0	0.00237686	0.00425008	3	10.3072	9.54687	9.93028
3964	chr1	236711513	+	LGALS8	utr3	A	G	0.107253	0.107253	0	0	2.3e-05	0.000165844	2	6.98165	6.5766	6.99097
55109	chr5	76359712	+	AGGF1	utr3	A	G	0.107212	0.107212	0	0	0.00969275	0.0151826	2	10.4564	10.6252	10.6786
51696	chr6	139498355	+	HECA	utr3	A	G	0.107143	0.107143	0	0	0.0217834	0.028842	4	6.29614	5.90723	6.97183
8793	chr8	22994294	-	TNFRSF10D	utr3	T	C	0.107123	0.107123	0	0	0.00409804	0.00698996	4	20.3718	19.878	19.9646
55254	chr3	119150121	-	TMEM39A	utr3	T	C	0.107106	0.107106	0	0	0.000639181	0.00143089	1	9.37667	9.58993	8.76545
89970	chr16	57250058	+	RSPRY1	cds	A	G	0.107076	0.107076	0	0	0.00011406	0.000401809	1	12.2942	12.4804	12.0388
151194	chr2	208474444	-	METTL21A	utr3	T	C	0.106805	0.106805	0	0	0.000243456	0.000680374	3	8.80176	8.70918	9.31954
10989	chr2	86371157	-	IMMT	utr3	T	C	0.106625	0.106625	0	0	9.24e-05	0.000351686	1	65.5324	67.554	65.0815
4012	chr5	96365112	+	LNPEP	utr3	A	G	0.106583	0.106583	0	0	0.00301264	0.00525953	2	8.42727	7.48076	7.99711
637	chr22	18217415	-	BID	utr3	T	C	0.106554	0.106554	0	0	0.00252084	0.00447794	2	25.4549	25.9389	24.5812
57129	chr3	179306753	-	MRPL47	cds	T	C	0.106536	0.106536	0	0	9.36e-05	0.000354506	1	41.4027	44.4209	43.8034
6693	chr16	29681797	+	SPN	utr3	A	G	0.106507	0.109503	0.00599168	0	1.04e-05	0.000124769	2	71.2519	71.0229	70.5791
84444	chr19	2229944	+	DOT1L	utr3	A	G	0.106502	0.106502	0	0	0.000204396	0.00059985	1	23.4545	20.3568	20.0342
26578	chr9	77761871	+	OSTF1	utr3	A	G	0.106502	0.106502	0	0	7.66e-05	0.000312072	1	26.7896	28.5451	29.71
4214	chr5	56189966	+	MAP3K1	utr3	A	G	0.106352	0.106352	0	0	0.00018928	0.00056575	3	32.7964	31.9663	32.7869
8226	chrX	6967426	-	PUDP	utr3	T	C	0.106285	0.106285	0	0	0.00124338	0.00243022	3	6.47624	6.111	5.77102
83593	chr1	206761975	+	RASSF5	utr3	A	G	0.106147	0.106147	0	0	6.91e-06	0.000114428	3	14.6841	14.0145	14.642
100129654	chr8	67859750	-	TCF24	utr3	T	C	0.106097	0.106097	0	0	2.62e-05	0.000173468	2	12.9188	12.1621	14.217
114876	chr18	21761146	-	OSBPL1A	cds	T	C	0.106096	0.106096	0	0	0.000912974	0.00190242	2	5.38321	5.48613	5.54434
157922	chr9	138702366	-	CAMSAP1	utr3	T	C	0.106004	0.106004	0	0	0.000506903	0.00118675	1	8.44991	7.66077	7.85947
51389	chr6	116910111	+	RWDD1	cds	A	G	0.105989	0.105989	0	0	4.92e-05	0.000239407	1	33.2482	37.0948	35.4306
25912	chr1	154179281	-	C1orf43	utr3	T	C	0.105987	0.105987	0	0	1.08e-05	0.000125042	2	108.916	111.511	110.297
113	chr16	50351912	+	ADCY7	utr3	A	G	0.105885	0.105885	0	0	8.53e-05	0.000334173	1	28.3286	27.0797	28.2771
11052	chr12	69664780	+	CPSF6	utr3	A	G	0.105725	0.105725	0	0	5.32e-05	0.000250753	2	38.3324	38.0905	39.3514
58190	chr2	219269945	+	CTDSP1	utr3	A	G	0.105686	0.105686	0	0	7.19e-05	0.000298381	1	43.455	43.3446	41.9146
51306	chr5	137275544	-	FAM13B	utr3	T	C	0.105556	0.105556	0	0	0.0215384	0.0285641	4	7.55637	8.09118	7.79142
1998	chr4	139979548	-	ELF2	utr3	T	C	0.105556	0.105556	0	0	0.00802573	0.0129175	1	10.2115	10.5356	10.8244
51517	chr3	48711609	-	NCKIPSD	utr3	T	C	0.105537	0.105537	0	0	7.67e-05	0.000312137	1	16.8774	15.6902	15.623
11091	chr9	137023674	+	WDR5	utr3	A	G	0.105511	0.107161	0.00330033	0	5.88e-05	0.000267303	1	44.511	45.0371	44.2921
29916	chr17	46198763	+	SNX11	cds	A	G	0.105427	0.11505	0.0114943	0.00775194	0.000631817	0.00141919	1	13.2888	14.2294	13.9597
4257	chr12	16517043	+	MGST1	utr3	A	G	0.105317	0.105317	0	0	4.28e-06	0.000108422	2	39.8208	43.6206	42.3997
58497	chr1	151007396	+	PRUNE1	utr3	A	G	0.105174	0.105174	0	0	0.000371873	0.00093422	1	15.1752	15.6055	14.5303
55737	chr16	46694324	-	VPS35	utr3	T	C	0.105033	0.105033	0	0	4.26e-05	0.000221835	2	24.7699	25.6455	25.82
1106	chr15	93570482	+	CHD2	utr3	A	G	0.105006	0.105006	0	0	0.013063	0.0192313	2	7.05414	6.41025	6.72542
23108	chr17	2939207	+	RAP1GAP2	utr3	A	G	0.104999	0.104999	0	0	0.000853857	0.00180346	1	7.50433	6.97717	7.02309
25804	chr19	18418187	-	LSM4	utr3	T	C	0.104954	0.106269	0.001001	0.00162916	2.08e-05	0.000157776	1	92.4699	92.7673	87.1346
5786	chr20	2968726	+	PTPRA	utr3	A	G	0.104943	0.104943	0	0	6.01e-05	0.000270693	1	17.6848	17.7554	17.5786
221092	chr11	62480848	-	HNRNPUL2	utr3	T	C	0.104861	0.104861	0	0	0.000428683	0.00104098	2	6.58922	6.75562	6.92982
23087	chr8	27144292	-	TRIM35	utr3	T	C	0.104833	0.104833	0	0	0.000353723	0.000899447	1	9.68063	9.52027	9.54132
25994	chr3	42826172	-	HIGD1A	utr3	T	C	0.104762	0.104762	0	0	0.0119087	0.0178796	3	11.1925	11.1804	11.2239
9113	chr6	149982445	-	LATS1	utr3	T	C	0.104762	0.104762	0	0	0.014357	0.0206639	1	6.94031	6.59367	7.07386
253832	chr13	21948495	-	ZDHHC20	utr3	T	C	0.104722	0.194485	0.0917701	0.0877577	0.000849545	0.00179617	9	17.5072	17.9114	18.5925
79646	chr5	167991043	-	PANK3	cds	T	C	0.104575	0.104575	0	0	4.35e-05	0.000224375	2	20.192	17.2715	18.9241
7462	chr7	73643517	+	LAT2	utr3	A	G	0.104569	0.105136	0	0.00113379	2.7e-05	0.000176222	2	127.29	131.47	115.823
2232	chr17	72858907	-	FDXR	utr3	T	C	0.10456	0.10456	0	0	5.26e-05	0.000249029	1	10.9336	10.5355	10.4825
79135	chrX	23851666	-	APOO	utr3	T	C	0.104377	0.104377	0	0	0.0165442	0.0231597	1	9.14708	10.0304	10.0837
51012	chr20	57608948	-	PRELID3B	utr3	T	C	0.104229	0.104229	0	0	7.65e-06	0.000114807	3	16.745	16.7027	18.6005
2011	chr11	63678218	+	MARK2	utr3	A	G	0.104167	0.104167	0	0	0.000578838	0.00132398	1	9.84499	9.6444	9.68323
599	chr14	23779339	+	BCL2L2	utr3	A	G	0.104167	0.104167	0	0	0.000729912	0.0015904	1	5.893	5.89206	6.1556
64343	chr3	28364299	-	AZI2	utr3	T	C	0.104148	0.104148	0	0	0.000648567	0.00144592	1	10.7404	11.3019	11.781
57515	chr6	122764640	-	SERINC1	utr3	T	C	0.104015	0.104015	0	0	0.000243635	0.000680743	3	45.815	46.0296	45.1552
10654	chr1	154897491	-	PMVK	utr3	T	C	0.103909	0.103909	0	0	7.94e-05	0.000319332	1	44.9102	48.4075	44.6862
57609	chr12	51142426	+	DIP2B	utr3	A	G	0.103704	0.103704	0	0	0.0123779	0.0184382	2	18.4656	17.2397	18.0104
79895	chr15	50271926	-	ATP8B4	cds	T	C	0.103632	0.103632	0	0	0.000801041	0.00171295	1	12.9391	12.9863	13.5965
51535	chr12	42841527	+	PPHLN1	utr3	A	G	0.10359	0.10359	0	0	0.0121688	0.0181767	2	13.756	14.6293	14.3251
[truncated: 58 more rows]

## Sheet: LSK
Gene targets by MSI2-HyperTRIBE in LSK
entrez.id	chr	pos	strand	gene.symbol	annotation	ref	alt	diff.frequency	ADA.frequency	DCD.frequency	MIG.frequency	p.value	p.adj	gene.num.edits	ADA.fpkm	DCD.fpkm	MIG.fpkm
67972	chr10	99023905	+	Atp2b1	utr3	A	G	0.966667	0.966667	0	0	0.000110783	0.000245595	6	5.86086	6.49717	5.77319
69227	chr3	58590700	+	Selenot	utr3	A	G	0.934646	0.93654	0.00378788	0	3.07e-07	6.29e-06	18	15.2934	12.8136	15.4594
26554	chr1	80266715	-	Cul3	utr3	T	C	0.925926	0.925926	0	0	0.000281264	0.000520434	5	5.65918	6.10512	6.79163
83815	chr17	40923294	-	Cenpq	utr3	T	C	0.919356	0.920974	0.00323625	0	1.93e-07	5.1e-06	2	45.4915	44.2968	49.4639
545389	chr1	176734473	-	Cep170	utr3	T	C	0.910507	0.910507	0	0	5.02e-06	2.79e-05	13	5.72655	5.37256	5.08412
16412	chr8	128733177	+	Itgb1	utr3	A	G	0.909357	0.909357	0	0	3.17e-06	2.12e-05	5	31.6741	34.9161	30.7762
65964	chr2	72406379	+	Map3k20	utr3	A	G	0.909257	0.922078	0	0.025641	6.89e-05	0.00017022	19	7.05332	7.36006	5.72382
320595	chrX	151633689	+	Phf8	utr3	A	G	0.907648	0.907648	0	0	5.34e-05	0.000141057	12	9.20425	9.70612	10.6208
21399	chr1	4897503	+	Tcea1	utr3	A	G	0.899267	0.899267	0	0	8.34e-05	0.000196829	19	62.1933	49.8088	53.496
320184	chr16	37887455	+	Lrrc58	utr3	A	G	0.898907	0.898907	0	0	5.44e-07	8.21e-06	59	15.0929	16.9255	14.4339
110920	chr16	75756214	-	Hspa13	utr3	T	C	0.898198	0.898198	0	0	1.57e-06	1.44e-05	25	15.2859	15.22	17.897
76338	chr14	52261995	-	Rab2b	utr3	T	C	0.898148	0.898148	0	0	9.09e-05	0.00021041	15	7.36572	8.63591	5.93672
230857	chr4	137964049	+	Ece1	utr3	A	G	0.896483	0.896483	0	0	2.27e-06	1.75e-05	7	7.57894	7.21179	6.08536
108143	chr13	100655900	+	Taf9	utr3	A	G	0.889029	0.889582	0.00110742	0	1.9e-08	1.74e-06	4	97.4673	92.733	103.014
97820	chr13	54551280	-	4833439L19Rik	utr3	T	C	0.887802	0.890448	0.005291	0	9.64e-07	1.1e-05	25	118.498	85.6014	81.3459
171170	chrX	51119906	-	Mbnl3	utr3	T	C	0.878632	0.878632	0	0	2.95e-06	2.02e-05	33	15.8294	16.6799	17.3356
66191	chr18	76941527	+	Ier3ip1	utr3	A	G	0.877886	0.879374	0	0.00297619	9.98e-08	3.99e-06	12	97.3135	91.6189	79.6709
76178	chr1	37418218	-	Coa5	utr3	T	C	0.877309	0.87889	0	0.0031602	2.84e-08	2.26e-06	30	68.8774	62.5901	66.3072
52837	chr2	134594712	-	Tmx4	utr3	T	C	0.874237	0.874237	0	0	3.23e-06	2.14e-05	39	10.7558	10.5466	5.43016
77975	chr16	91575838	-	Tmem50b	utr3	T	C	0.869348	0.873136	0	0.00757576	5.86e-07	8.54e-06	7	29.354	27.6623	29.4437
66105	chr3	135465934	+	Ube2d3	utr3	A	G	0.868011	0.869154	0.00228517	0	2.26e-08	1.96e-06	7	135.927	127.147	107.263
22099	chr1	118298745	-	Tsn	utr3	T	C	0.867796	0.867796	0	0	3.31e-06	2.17e-05	35	106.044	104.876	94.8861
17126	chr18	76305107	+	Smad2	utr3	A	G	0.865744	0.865744	0	0	6.34e-07	8.93e-06	5	9.43622	9.20957	8.4772
72018	chrX	17556380	-	Fundc1	utr3	T	C	0.865741	0.865741	0	0	1.28e-05	5.14e-05	35	25.6564	26.3911	27.4582
53599	chr10	41529222	+	Cd164	utr3	A	G	0.861726	0.863306	0.00315982	0	1.44e-08	1.57e-06	27	172.741	136.589	115.446
244548	chr8	83314796	-	Elmod2	utr3	T	C	0.858201	0.858201	0	0	1.45e-05	5.58e-05	22	5.63787	6.84131	6.2832
68051	chr8	105879000	+	Nutf2	utr3	A	G	0.854893	0.85952	0.00419163	0.0050616	2.72e-09	6.41e-07	11	127.209	114.481	110.164
19646	chr4	129309720	-	Rbbp4	utr3	T	C	0.847243	0.847897	0.000991088	0.000315956	2.55e-10	1.55e-07	15	212.59	189.551	225.682
66520	chr6	13869594	-	2610001J05Rik	cds	T	C	0.847222	0.847222	0	0	7.54e-05	0.000182289	4	57.3644	59.7243	67.7138
56447	chr15	103299499	+	Copz1	utr3	A	G	0.846726	0.847236	0.000361141	0.000658111	9.04e-09	1.19e-06	3	199.449	203.865	232.449
71927	chr8	85718303	-	Itfg1	utr3	T	C	0.844444	0.844444	0	0	3.42e-05	0.000101969	2	5.57875	6.80223	5.53992
67878	chr5	67286971	+	Tmem33	utr3	A	G	0.843789	0.845727	0	0.00387597	1.54e-07	4.6e-06	51	37.2785	36.1462	37.16
76789	chr14	99034699	-	Mzt1	utr3	T	C	0.84346	0.847094	0.00343643	0.00383142	5.01e-08	3.01e-06	17	68.7416	62.6168	50.3666
18475	chr9	45967265	-	Pafah1b2	utr3	T	C	0.838587	0.848016	0.005302	0.0135563	2.73e-09	6.41e-07	18	47.8755	49.283	34.8383
56726	chrX	109161409	+	Sh3bgrl	utr3	A	G	0.837915	0.839123	0.00241546	0	1.01e-07	4e-06	32	98.727	101.873	110.043
59046	chr9	75057530	+	Arpp19	utr3	A	G	0.837181	0.846876	0.0120661	0.00732348	4.43e-09	8.69e-07	45	38.0929	38.8743	37.7243
218343	chr13	76189725	+	Ttc37	utr3	A	G	0.834554	0.834554	0	0	5.38e-06	2.91e-05	5	19.2875	20.2144	23.1813
230125	chr4	45397474	-	Slc25a51	utr3	T	C	0.833838	0.833838	0	0	1.07e-05	4.54e-05	8	16.53	13.8169	14.0024
212772	chr2	106963428	-	Arl14ep	utr3	T	C	0.833567	0.843464	0.0144186	0.00537634	6.74e-08	3.53e-06	22	11.1497	11.1812	11.4533
231452	chr5	92284052	-	Sdad1	utr3	T	C	0.832051	0.832051	0	0	1.58e-06	1.44e-05	26	56.6991	56.9475	59.8457
66756	chr8	46194699	+	Cfap97	utr3	A	G	0.832011	0.832011	0	0	4.05e-06	2.44e-05	21	8.5627	8.09724	8.37584
68133	chr8	116982057	-	Gcsh	utr3	T	C	0.831423	0.84157	0.00833333	0.0119615	1.47e-07	4.5e-06	10	91.3818	77.3563	54.4641
19046	chr5	32492185	+	Ppp1cb	utr3	A	G	0.828983	0.831734	0.00435421	0.00114942	5.31e-09	9.34e-07	15	55.7891	53.9274	60.1388
71881	chr2	150583758	-	Apmap	utr3	T	C	0.827459	0.828355	0.00179211	0	1.29e-07	4.32e-06	5	46.8948	40.3922	39.6441
60365	chr3	96632812	+	Rbm8a	utr3	A	G	0.826502	0.954146	0.104888	0.150401	6.26e-08	3.4e-06	17	79.4725	81.393	89.8564
67035	chr3	152184398	-	Dnajb4	utr3	T	C	0.82574	0.82574	0	0	1.64e-06	1.47e-05	10	6.77439	7.83853	8.07808
66885	chr7	131444604	+	Acadsb	utr3	A	G	0.820638	0.820638	0	0	4.57e-07	7.54e-06	23	15.273	15.9426	18.5739
66645	chr14	56723052	-	Pspc1	utr3	T	C	0.820624	0.820624	0	0	6.37e-06	3.24e-05	3	5.90654	6.25667	5.07437
67048	chrX	71823136	+	Vma21	utr3	A	G	0.818056	0.818056	0	0	5.34e-05	0.000141015	36	17.4497	16.1684	15.9687
20656	chr17	13016500	+	Sod2	utr3	A	G	0.816575	0.816575	0	0	3.79e-06	2.35e-05	19	28.5573	22.963	18.9497
26417	chr7	126765280	+	Mapk3	utr3	A	G	0.815534	0.815534	0	0	1.5e-06	1.42e-05	3	16.6865	14.7224	13.3725
22193	chr2	78920208	+	Ube2e3	utr3	A	G	0.814038	0.823358	0.0122304	0.00641026	2.98e-08	2.32e-06	18	23.6979	21.2657	19.4549
56376	chr3	142241170	-	Pdlim5	utr3	T	C	0.812302	0.812302	0	0	1.89e-06	1.58e-05	41	12.0281	12.1268	9.22177
104923	chr12	28681325	+	Adi1	utr3	A	G	0.810881	0.810881	0	0	4.29e-08	2.78e-06	4	96.3426	73.0603	66.3456
57443	chr2	104056677	+	Fbxo3	cds	A	G	0.808449	0.808449	0	0	7.82e-08	3.72e-06	33	37.5122	35.5923	39.2444
11689	chr6	116410580	-	Alox5	utr3	T	C	0.808389	0.808389	0	0	6.45e-08	3.47e-06	9	38.8388	28.0184	27.3949
225467	chr18	46240110	-	Pggt1b	utr3	T	C	0.805828	0.81073	0	0.00980392	7.42e-07	9.66e-06	21	14.6787	14.254	14.0324
53323	chr5	65595410	+	Ube2k	utr3	A	G	0.805363	0.805363	0	0	9.9e-07	1.12e-05	14	36.1274	26.9892	26.7197
104184	chr11	76986976	+	Blmh	utr3	A	G	0.803472	0.803472	0	0	9.59e-09	1.21e-06	2	121.707	123.402	129.203
66578	chr16	90719615	-	Mis18a	utr3	T	C	0.802756	0.803963	0	0.00241546	2.17e-07	5.41e-06	6	53.8877	40.8981	39.38
12571	chr5	3528474	+	Cdk6	utr3	A	G	0.801605	0.801605	0	0	9.31e-08	3.95e-06	61	34.956	38.4443	38.1174
230789	chr4	132900360	-	Fam76a	utr3	T	C	0.800505	0.828283	0	0.0555556	0.000128977	0.000277179	3	6.58125	5.99356	5.06156
98415	chr1	131936011	+	Nucks1	utr3	A	G	0.799311	0.800264	0	0.00190476	2.87e-07	6.1e-06	31	42.1343	44.0287	42.7594
70238	chr16	32300824	+	Rnf168	utr3	A	G	0.799074	0.808333	0	0.0185185	1.32e-05	5.25e-05	11	8.22012	8.6903	7.43581
19038	chr18	53406684	-	Ppic	utr3	T	C	0.798886	0.79938	0.00098912	0	1.38e-08	1.52e-06	4	96.231	81.8608	91.638
71982	chr6	51590466	+	Snx10	utr3	A	G	0.794474	0.795989	0	0.0030303	1.35e-07	4.35e-06	12	57.8307	57.8184	56.4656
106572	chr17	65653006	-	Rab31	utr3	T	C	0.794399	0.795454	0	0.0021097	8.95e-08	3.91e-06	15	64.0278	58.8743	50.665
20687	chr2	72936622	-	Sp3	utr3	T	C	0.793651	0.793651	0	0	0.000101272	0.000228794	12	7.2779	8.1373	7.33995
223601	chr15	63931616	-	Fam49b	cds	T	C	0.788554	0.790838	0.00456621	0	2.95e-07	6.17e-06	3	8.77767	9.82883	10.0075
245474	chrX	75109752	+	Dkc1	utr3	A	G	0.788095	0.788095	0	0	1.46e-05	5.62e-05	8	207.196	212.785	244.613
15257	chr3	103742765	-	Hipk1	utr3	T	C	0.788057	0.788057	0	0	1.04e-05	4.46e-05	24	7.10983	6.87024	5.2315
67889	chr2	36116330	-	Rbm18	utr3	T	C	0.783641	0.783641	0	0	2.65e-07	5.91e-06	12	24.3168	25.2875	23.9226
227960	chr2	62691796	+	Gca	utr3	A	G	0.783121	0.783121	0	0	2.67e-06	1.91e-05	24	9.29379	6.42504	6.01571
26430	chr14	32296625	+	Parg	utr3	A	G	0.782305	0.81362	0.0450861	0.0175439	1.6e-06	1.45e-05	8	7.19514	8.2488	5.94992
13361	chr13	92386241	+	Dhfr	utr3	A	G	0.781818	0.781818	0	0	0.000109111	0.000242493	5	17.5847	18.3187	18.7884
58186	chr6	112626589	-	Rad18	utr3	T	C	0.781768	0.781768	0	0	6.65e-07	9.15e-06	10	37.3472	37.5856	38.1874
70750	chr1	106721568	-	Kdsr	utr3	T	C	0.780952	0.780952	0	0	0.000221336	0.000427162	19	13.9938	12.1564	14.4684
71929	chr9	7792980	+	Tmem123	utr3	A	G	0.779086	0.779086	0	0	1.55e-06	1.43e-05	29	21.7683	28.0739	15.1284
70207	chr11	106073473	+	Taco1	utr3	A	G	0.778711	0.778711	0	0	2.22e-06	1.72e-05	1	17.0652	12.6352	11.0635
19664	chr5	53655945	+	Rbpj	utr3	A	G	0.777778	0.777778	0	0	5.02e-06	2.79e-05	26	10.2395	9.96434	10.5372
75939	chr3	79632634	+	4930579G24Rik	utr3	A	G	0.776202	0.776202	0	0	1.34e-07	4.35e-06	15	37.9993	32.174	31.1068
192786	chr11	54698352	+	Rapgef6	utr3	A	G	0.775	0.775	0	0	1.48e-05	5.67e-05	8	10.763	9.90705	10.1241
66870	chr6	67285584	+	Serbp1	utr3	A	G	0.774535	0.774535	0	0	1.91e-06	1.59e-05	43	103.074	91.641	73.4619
170762	chr15	8158176	+	Nup155	utr3	A	G	0.773704	0.77668	0.00595238	0	6.72e-07	9.2e-06	12	30.6693	32.4344	36.2669
13822	chr10	25522630	+	Epb41l2	utr3	A	G	0.77268	0.77268	0	0	6.29e-07	8.88e-06	10	20.8627	17.7537	17.3812
66092	chr14	37121879	-	Ghitm	utr3	T	C	0.770793	0.77107	0.000552792	0	6.61e-09	1.05e-06	10	191.053	224.172	201.102
105559	chr14	120431161	+	Mbnl2	utr3	A	G	0.770357	0.770357	0	0	2.99e-06	2.04e-05	23	8.88775	8.3269	6.43192
18102	chr11	93959375	-	Nme1	utr3	T	C	0.768968	0.77061	0.00205693	0.00122699	1.3e-13	3.31e-09	1	406.377	411.192	490.582
235534	chr9	96824034	-	Pxylp1	utr3	T	C	0.767875	0.771824	0.00383142	0.00406504	4.36e-07	7.42e-06	4	20.5998	21.9263	25.5158
67958	chr9	95459037	-	U2surp	utr3	T	C	0.766082	0.766082	0	0	9.27e-06	4.14e-05	37	40.1474	40.096	43.0921
108841	chr7	4427035	-	Rdh13	utr3	T	C	0.765056	0.765056	0	0	5.36e-06	2.9e-05	5	6.74242	7.64735	6.0121
76007	chr14	56961278	+	Zmym2	utr3	A	G	0.764502	0.764502	0	0	2.44e-05	8.01e-05	11	8.48086	8.84916	9.40116
110639	chrX	167346390	-	Prps2	utr3	T	C	0.764368	0.764368	0	0	3.22e-06	2.14e-05	23	61.1707	61.7482	63.7614
72129	chr11	23647397	-	Pex13	utr3	T	C	0.761905	0.761905	0	0	0.0012325	0.0018113	8	13.5627	11.6644	8.77995
56392	chr19	54032163	+	Shoc2	utr3	A	G	0.761751	0.763689	0	0.00387597	1.43e-06	1.37e-05	18	24.6714	24.8638	24.7482
26371	chr2	127242209	-	Ciao1	utr3	T	C	0.761574	0.761574	0	0	2.6e-05	8.4e-05	6	21.2705	21.9079	22.4455
74254	chr5	31511589	+	Gpn1	utr3	A	G	0.761075	0.761075	0	0	4.51e-06	2.61e-05	5	75.9749	82.9535	91.1996
50887	chrX	109004849	-	Hmgn5	utr3	T	C	0.760287	0.760287	0	0	2.38e-06	1.8e-05	5	28.8564	28.0991	35.1733
18024	chr2	75675528	-	Nfe2l2	utr3	T	C	0.759259	0.759259	0	0	1.39e-05	5.43e-05	6	48.6419	50.166	58.617
21413	chr18	69687377	+	Tcf4	utr3	A	G	0.757895	0.757895	0	0	3.06e-06	2.07e-05	10	19.9928	20.5958	21.5129
236900	chrX	93764878	-	Pdk3	utr3	T	C	0.756313	0.758396	0.00416667	0	5.48e-06	2.94e-05	3	29.8826	31.4417	23.9253
54598	chr2	84332905	-	Calcrl	utr3	T	C	0.754071	0.760305	0.0070922	0.00537634	1.37e-05	5.38e-05	21	20.4072	26.9551	27.311
228026	chr2	71903404	+	Pdk1	utr3	A	G	0.752381	0.752381	0	0	3.6e-05	0.000105942	1	5.77338	7.76541	5.99761
215449	chr10	117815063	-	Rap1b	utr3	T	C	0.750895	0.752927	0.00406504	0	3.87e-06	2.38e-05	12	17.2308	18.3665	15.6007
66646	chr1	66718847	+	Rpe	utr3	A	G	0.750648	0.750648	0	0	7.57e-08	3.66e-06	10	41.1305	35.2446	38.0177
18104	chr8	107388720	-	Nqo1	utr3	T	C	0.750171	0.750171	0	0	1.67e-06	1.48e-05	8	11.2823	9.85454	12.5326
20024	chr15	11982697	-	Sub1	utr3	T	C	0.747214	0.747214	0	0	6.58e-06	3.3e-05	34	109.953	108.772	125.203
56228	chr4	33052047	+	Ube2j1	utr3	A	G	0.746933	0.746933	0	0	1.03e-05	4.44e-05	24	19.1984	20.1797	18.1127
107029	chr18	73770089	-	Me2	utr3	T	C	0.7442	0.7442	0	0	7.9e-07	9.96e-06	3	44.763	43.0599	34.0316
11966	chr8	69112806	+	Atp6v1b2	utr3	A	G	0.741603	0.742485	0	0.00176367	9.41e-08	3.95e-06	2	54.83	48.4908	38.371
11987	chr5	148331031	-	Slc7a1	utr3	T	C	0.740339	0.761172	0	0.0416667	3.97e-05	0.000113826	1	17.2571	15.6686	16.113
12929	chr16	17487393	+	Crkl	utr3	A	G	0.738889	0.738889	0	0	0.000243868	0.000462349	9	19.2023	18.1249	13.9371
217069	chr11	89017011	+	Trim25	utr3	A	G	0.738571	0.738571	0	0	1.87e-06	1.57e-05	10	12.7508	12.0517	10.6628
56403	chr9	88451208	-	Syncrip	utr3	T	C	0.738074	0.741862	0	0.00757576	5.24e-06	2.86e-05	46	82.2351	69.5979	68.2983
67050	chrX	37148782	+	Nkap	utr3	A	G	0.736667	0.736667	0	0	1.58e-06	1.44e-05	13	13.6841	11.1913	9.34406
66631	chr13	65066381	-	Mfsd14b	utr3	T	C	0.736559	0.736559	0	0	1.19e-06	1.24e-05	17	11.1379	11.1282	8.05242
66979	chr6	82646761	-	Pole4	utr3	T	C	0.736111	0.736111	0	0	0.00011785	0.000257705	9	56.7986	43.3517	32.2934
17969	chr5	134221477	-	Ncf1	utr3	T	C	0.734862	0.735729	0.00113186	0.000600601	1.98e-09	5.52e-07	13	73.3432	77.116	51.8299
219140	chr14	60763608	+	Spata13	utr3	A	G	0.733496	0.733496	0	0	5.4e-06	2.91e-05	6	6.4512	6.50706	6.42552
72649	chr6	30482592	-	Tmem209	utr3	T	C	0.730717	0.733202	0.00219298	0.00277778	3.26e-07	6.46e-06	21	28.0949	30.1414	28.1747
13730	chr6	135382656	+	Emp1	utr3	A	G	0.728497	0.728497	0	0	7.67e-07	9.82e-06	11	9.99784	11.0253	9.87023
67949	chr1	118333812	+	Nifk	utr3	A	G	0.728114	0.728114	0	0	2.71e-05	8.67e-05	5	171.712	188.202	196.104
67844	chr10	10545881	-	Rab32	utr3	T	C	0.727946	0.727946	0	0	1.28e-07	4.32e-06	14	44.8415	33.5074	33.3515
110616	chr12	101922015	-	Atxn3	utr3	T	C	0.727649	0.727649	0	0	1.23e-06	1.26e-05	34	20.0838	21.7622	21.9754
106821	chr17	48417200	+	Oard1	utr3	A	G	0.727623	0.727623	0	0	4.04e-06	2.43e-05	3	44.7014	48.1944	44.4957
75616	chr13	108048317	+	Smim15	utr3	A	G	0.727062	0.727062	0	0	3.13e-07	6.33e-06	15	33.3514	34.2804	33.3286
66588	chr4	114961619	-	Cmpk1	utr3	T	C	0.726837	0.727274	0.000874891	0	8.36e-09	1.16e-06	28	104.314	79.7547	74.7532
17113	chr6	122317328	+	M6pr	utr3	A	G	0.72644	0.726609	0	0.000337041	9.76e-08	3.97e-06	12	253.104	264.226	305.582
16784	chrX	38419639	-	Lamp2	utr3	T	C	0.724927	0.726282	0.00271003	0	7.8e-07	9.9e-06	25	37.8729	38.6533	42.703
56193	chr11	16972891	-	Plek	utr3	T	C	0.723482	0.723482	0	0	3.74e-08	2.59e-06	26	58.7494	61.2092	64.0231
56434	chr9	56136291	-	Tspan3	utr3	T	C	0.72297	0.729522	0.00330033	0.00980392	4.56e-06	2.63e-05	6	9.19292	9.25041	5.73445
67454	chr10	91096964	+	Ikbip	utr3	A	G	0.722897	0.722897	0	0	4.71e-05	0.000129093	11	6.721	5.12687	5.2109
18245	chr10	80829046	+	Oaz1	utr3	A	G	0.722568	0.724237	0.00166903	0.00166951	1.59e-09	5.12e-07	6	517.998	383.348	361.379
67128	chr11	72686421	+	Ube2g1	utr3	A	G	0.722222	0.722222	0	0	0.000101508	0.000229213	14	32.4647	25.5429	22.8647
72900	chr17	66079307	-	Ndufv2	utr3	T	C	0.722222	0.722222	0	0	0.000135238	0.000287714	2	127.681	124.215	141.954
93760	chr4	133679150	-	Arid1a	utr3	T	C	0.719949	0.719949	0	0	1.36e-06	1.33e-05	7	10.0274	10.4145	10.3808
67465	chr11	4180432	+	Sf3a1	utr3	A	G	0.719323	0.719323	0	0	1.57e-08	1.6e-06	9	73.6509	66.7363	64.7935
71971	chr2	164826386	+	Zswim1	utr3	A	G	0.719197	0.722071	0.00574713	0	5.35e-07	8.16e-06	5	19.0968	16.5956	15.8246
237221	chrX	166189996	+	Gemin8	utr3	A	G	0.717857	0.741667	0	0.047619	0.000226981	0.000435889	1	6.28157	6.09135	6.79199
13476	chr18	34346645	-	Reep5	utr3	T	C	0.717785	0.717785	0	0	1.61e-06	1.45e-05	17	36.1886	32.3597	35.0279
114128	chr15	34283890	+	Laptm4b	utr3	A	G	0.715973	0.715973	0	0	8.92e-07	1.06e-05	7	22.8045	19.6764	14.6029
66109	chr12	36014815	-	Tspan13	utr3	T	C	0.715668	0.717805	0.0042735	0	3.33e-07	6.53e-06	7	41.6274	34.2912	27.399
109331	chr4	49656686	+	Rnf20	utr3	A	G	0.715294	0.715294	0	0	8e-06	3.75e-05	8	14.7928	13.4239	13.4915
78752	chr6	118108909	-	Csgalnact2	utr3	T	C	0.715278	0.715278	0	0	2.64e-06	1.9e-05	14	6.91018	6.73084	7.32857
74091	chr1	153503120	-	Npl	utr3	T	C	0.714871	0.718076	0.00641026	0	4.17e-07	7.28e-06	3	45.1787	42.3537	52.1614
320632	chr2	127240250	+	Snrnp200	utr3	A	G	0.714515	0.716466	0.00179211	0.0021097	3.41e-07	6.61e-06	1	65.3064	66.8128	76.9259
234595	chr8	95836087	-	Slc38a7	utr3	T	C	0.714161	0.714161	0	0	7.25e-06	3.52e-05	2	9.68858	9.4807	10.5332
338366	chr1	183327038	-	Mia3	utr3	T	C	0.713492	0.713492	0	0	1.96e-05	6.9e-05	4	12.2958	11.2674	9.24136
19058	chr11	17198640	+	Ppp3r1	utr3	A	G	0.713404	0.713404	0	0	5.13e-06	2.82e-05	10	11.0159	13.9503	10.6013
217558	chr12	51375199	+	G2e3	utr3	A	G	0.713171	0.720746	0	0.0151515	6.94e-05	0.000171148	16	10.7731	10.2307	9.0516
50790	chrX	142319255	-	Acsl4	utr3	T	C	0.713037	0.713037	0	0	2.68e-06	1.92e-05	21	28.2865	29.9056	26.3011
54353	chr6	51859448	-	Skap2	utr3	T	C	0.712264	0.713357	0.0014025	0.000784314	4.33e-09	8.64e-07	2	163.846	173.683	158.891
19712	chr5	77283252	+	Rest	utr3	A	G	0.708333	0.708333	0	0	0.00034365	0.000612634	7	6.75935	7.67291	6.02473
67028	chrX	107787651	-	2610002M06Rik	utr3	T	C	0.707673	0.710161	0.00497512	0	4.45e-07	7.49e-06	17	7.87785	7.51761	8.19468
66070	chr9	14510583	+	Cwc15	utr3	A	G	0.706349	0.706349	0	0	3.59e-05	0.000105691	1	110.609	105.459	125.965
26384	chr18	38328795	-	Gnpda1	utr3	T	C	0.705939	0.705939	0	0	1.28e-07	4.32e-06	3	20.9355	21.0709	20.3155
11964	chr16	44086096	-	Atp6v1a	utr3	T	C	0.705871	0.705871	0	0	3.62e-06	2.29e-05	9	30.0494	31.6307	36.6551
237107	chrX	150985656	-	Gnl3l	utr3	T	C	0.704831	0.768922	0.0661278	0.0620547	6.25e-09	1.02e-06	32	33.9823	33.1943	37.1318
215280	chr2	73431495	-	Wipf1	utr3	T	C	0.704591	0.704591	0	0	4.29e-07	7.37e-06	16	12.7603	10.3709	9.87504
15081	chr11	116022792	-	H3f3b	utr3	T	C	0.703976	0.705327	0.00183071	0.000870449	1.93e-11	3.41e-08	9	970.583	836.108	868.597
14007	chr2	6542531	-	Celf2	utr3	T	C	0.703514	0.703514	0	0	1.37e-06	1.33e-05	50	22.3133	23.7653	25.9083
18826	chr14	75230502	+	Lcp1	utr3	A	G	0.703443	0.705307	0.0014371	0.00229178	2.37e-13	3.31e-09	9	568.452	615.805	639.847
19070	chr1	55153522	+	Mob4	utr3	A	G	0.703268	0.703268	0	0	1.33e-07	4.35e-06	14	29.524	31.5423	33.7957
218210	chr13	46680387	-	Nup153	utr3	T	C	0.701167	0.701167	0	0	3.43e-07	6.62e-06	14	12.34	13.4465	13.2862
227102	chr1	53309344	+	Ormdl1	utr3	A	G	0.700248	0.700248	0	0	9.95e-08	3.99e-06	11	13.9877	16.5443	11.2775
59126	chr2	38585358	+	Nek6	cds	A	G	0.698356	0.698356	0	0	7.28e-08	3.62e-06	3	24.6097	28.6695	17.7904
320165	chr8	25157612	-	Tacc1	utr3	T	C	0.698101	0.701539	0.00262467	0.00424993	1.83e-08	1.71e-06	11	24.3098	24.4982	27.4874
212307	chr18	23893707	+	Mapre2	utr3	A	G	0.696078	0.696078	0	0	1.09e-05	4.62e-05	13	31.5069	31.2233	33.2305
56758	chr3	60627769	+	Mbnl1	utr3	A	G	0.696022	0.696022	0	0	8.09e-09	1.13e-06	39	126.544	124.841	125.825
277250	chr18	34838142	+	Kdm3b	utr3	A	G	0.695612	0.695612	0	0	1.74e-06	1.51e-05	9	5.79791	6.06817	6.11891
69807	chr4	65615453	+	Trim32	utr3	A	G	0.695083	0.695083	0	0	8.26e-07	1.01e-05	8	10.8718	9.00041	10.153
12675	chr19	44073452	-	Chuk	utr3	T	C	0.694032	0.699587	0.0111111	0	5.56e-06	2.97e-05	6	9.48786	10.0695	7.45836
110809	chr11	88052977	+	Srsf1	utr3	A	G	0.693795	0.693795	0	0	3.21e-07	6.41e-06	52	37.5491	41.2649	34.2906
192174	chr8	47552526	+	Rwdd4a	utr3	A	G	0.69359	0.69359	0	0	2.96e-06	2.03e-05	10	22.9524	20.0987	14.0661
14062	chr13	95603205	-	F2r	utr3	T	C	0.692555	0.692555	0	0	1.19e-07	4.22e-06	13	52.8673	39.4044	28.6803
69860	chr19	5370664	+	Eif1ad	utr3	A	G	0.691527	0.692589	0	0.00212314	1.08e-07	4.12e-06	8	122.054	95.2127	103.897
20652	chr1	156430599	-	Soat1	utr3	T	C	0.691374	0.691374	0	0	2.34e-07	5.56e-06	14	14.4777	12.9925	14.1978
319322	chr19	5274427	-	Sf3b2	utr3	T	C	0.691068	0.702032	0.0080347	0.0138926	6.58e-10	3e-07	6	161.785	144.984	155.556
230257	chr4	59475539	-	Ptbp3	utr3	T	C	0.690746	0.692655	0.00381944	0	9.7e-09	1.21e-06	38	82.2687	69.828	62.5156
230767	chr4	129615834	-	Iqcc	utr3	T	C	0.689316	0.689316	0	0	1.42e-06	1.36e-05	2	13.0203	13.2873	13.9623
26466	chr7	30105818	+	Zfp260	cds	A	G	0.689018	0.695022	0.00476191	0.00724638	8.09e-07	1e-05	13	16.5319	17.6255	17.7931
20773	chr12	87309382	-	Sptlc2	utr3	T	C	0.688889	0.688889	0	0	0.000122263	0.000265527	2	8.65885	8.6174	6.98107
65960	chr17	65924995	-	Twsg1	utr3	T	C	0.686352	0.686352	0	0	4.94e-07	7.84e-06	31	11.087	14.026	7.01
244237	chr7	143609432	-	Tnfrsf26	utr3	T	C	0.686147	0.686147	0	0	1.8e-06	1.54e-05	6	11.7494	12.7193	13.1088
27392	chr1	105519286	-	Pign	utr3	T	C	0.685266	0.685266	0	0	1.47e-06	1.39e-05	27	13.929	14.3829	16.2373
80913	chr12	8750276	+	Pum2	utr3	A	G	0.685185	0.685185	0	0	3.44e-05	0.000102581	24	7.2703	7.01497	7.71058
266632	chr15	94567268	+	Irak4	utr3	A	G	0.684996	0.684996	0	0	1.1e-06	1.18e-05	5	14.6671	13.5357	17.0019
24127	chr9	96057006	+	Xrn1	utr3	A	G	0.684524	0.684524	0	0	9.83e-05	0.000223402	5	5.26543	5.92048	6.284
18983	chr8	40495834	-	Cnot7	cds	T	C	0.683894	0.689102	0	0.0104167	6.15e-07	8.77e-06	15	18.4829	17.8913	13.8673
12572	chr13	100700026	-	Cdk7	utr3	T	C	0.681818	0.681818	0	0	0.000119796	0.000261225	5	14.8062	15.8679	18.0517
93762	chr8	80700843	-	Smarca5	utr3	T	C	0.681344	0.681344	0	0	4.27e-06	2.51e-05	6	11.236	11.5367	12.8841
11810	chr6	122578496	-	Apobec1	utr3	T	C	0.681313	0.681313	0	0	4.03e-06	2.43e-05	3	5.33386	5.89134	6.05492
68192	chr8	34136967	-	Leprotl1	utr3	T	C	0.681145	0.681145	0	0	1.15e-06	1.21e-05	17	20.3199	20.9884	15.9774
14489	chr6	35509702	-	Mtpn	utr3	T	C	0.68105	0.68175	0.00140056	0	3.54e-08	2.56e-06	33	101.117	91.7072	64.5731
100710	chr5	150809272	+	Pds5b	utr3	A	G	0.680886	0.680886	0	0	1.15e-05	4.79e-05	23	21.278	20.839	20.2482
72102	chr6	85944364	-	Dusp11	utr3	T	C	0.680679	0.680679	0	0	7.14e-07	9.49e-06	20	20.0623	18.2027	18.7855
227399	chr1	97729943	-	Ppip5k2	cds	T	C	0.680498	0.681876	0.00275482	0	6.87e-08	3.53e-06	9	50.7393	46.1968	50.4068
55991	chr9	15005963	-	Panx1	utr3	T	C	0.680285	0.680285	0	0	9.8e-06	4.29e-05	5	5.91325	6.60612	6.23779
217653	chr12	65133183	-	Mis18bp1	utr3	T	C	0.678571	0.678571	0	0	1.41e-06	1.36e-05	6	23.944	23.8275	26.8648
26943	chr2	163624260	-	Serinc3	utr3	T	C	0.67854	0.679647	0	0.00221484	8.93e-08	3.91e-06	28	828.766	803.25	904.266
81004	chr3	22214717	+	Tbl1xr1	utr3	A	G	0.677082	0.677082	0	0	2.51e-06	1.84e-05	30	12.4223	12.8225	11.2008
76809	chr5	125457786	+	Bri3bp	utr3	A	G	0.67619	0.67619	0	0	0.00038032	0.000666699	21	6.204	7.35357	6.07891
71752	chr5	31156879	-	Gtf3c2	utr3	T	C	0.675989	0.675989	0	0	3.53e-07	6.66e-06	9	54.4514	54.9002	60.9677
22042	chr16	32630814	+	Tfrc	utr3	A	G	0.675356	0.675776	0.000839631	0	7.13e-09	1.08e-06	21	114.424	118.571	124.059
67495	chr3	108556518	-	Tmem167b	utr3	T	C	0.675325	0.675325	0	0	1.68e-05	6.2e-05	3	13.6873	16.244	13.9515
54161	chr6	87890506	+	Copg1	utr3	A	G	0.675	0.675	0	0	1.37e-05	5.38e-05	6	94.8229	99.184	112.447
20747	chr11	95493260	+	Spop	utr3	A	G	0.674804	0.674804	0	0	3.18e-06	2.12e-05	3	145.589	149.081	170.437
20844	chr2	14148020	+	Stam	utr3	A	G	0.674603	0.674603	0	0	4.87e-05	0.000132227	5	10.5171	10.2482	10.0162
268564	chr12	76387499	+	Zbtb1	utr3	A	G	0.67318	0.67318	0	0	5.37e-06	2.9e-05	8	9.38311	10.7926	9.47729
67384	chr8	25767510	-	Bag4	utr3	T	C	0.673171	0.676147	0.00595238	0	3.02e-06	2.06e-05	24	12.4754	12.1164	8.91428
11907	chr7	130393595	-	Ate1	utr3	T	C	0.670976	0.670976	0	0	1e-05	4.36e-05	14	10.6702	9.51089	9.29976
73910	chr10	26917409	+	Arhgap18	utr3	A	G	0.669655	0.669655	0	0	4.81e-07	7.74e-06	16	20.802	18.7249	22.7534
74038	chr11	86209235	+	Brip1os	utr3	A	G	0.669454	0.671227	0	0.0035461	2.32e-07	5.56e-06	2	15.7313	17.084	16.9186
26413	chr16	17045090	+	Mapk1	utr3	A	G	0.669438	0.670827	0	0.00277778	3.17e-07	6.37e-06	10	16.7334	17.8075	20.4944
16145	chr11	58207403	+	Igtp	utr3	A	G	0.669339	0.669339	0	0	1.24e-06	1.26e-05	5	14.6646	14.9033	15.8813
53625	chr11	22835132	-	B3gnt2	utr3	T	C	0.669136	0.669136	0	0	1.95e-06	1.61e-05	14	7.21159	9.35677	8.48093
14105	chr4	135864515	+	Srsf10	utr3	A	G	0.667791	0.66888	0.00217865	0	5.3e-08	3.1e-06	48	61.1984	48.6482	43.7133
56470	chr2	181688624	-	Rgs19	utr3	T	C	0.667644	0.66825	0	0.00121212	8.04e-08	3.76e-06	1	86.8149	80.4924	86.3665
56515	chr18	21027389	+	Rnf138	utr3	A	G	0.667369	0.669124	0	0.00350877	1.17e-06	1.23e-05	22	43.8638	37.0144	33.3103
72201	chr4	14811681	-	Otud6b	cds	T	C	0.666883	0.667655	0	0.00154321	1.66e-07	4.76e-06	9	54.1488	58.3963	62.6196
223922	chr15	102532190	-	Atf7	utr3	T	C	0.666667	0.666667	0	0	1.59e-05	5.95e-05	19	6.84689	7.53765	8.19644
229725	chr3	108677641	+	Clcc1	utr3	A	G	0.666667	0.666667	0	0	3.39e-05	0.000101481	3	28.2179	30.6481	31.1609
23845	chr6	40576433	-	Clec5a	utr3	T	C	0.666667	0.666667	0	0	0.000252835	0.000476185	7	16.8825	21.4912	17.2331
330474	chr7	16437675	+	Zc3h4	utr3	A	G	0.666667	0.666667	0	0	8.35e-05	0.000197012	7	9.59208	8.75246	7.92019
70508	chr16	50194825	-	Bbx	utr3	T	C	0.665152	0.665152	0	0	2.96e-05	9.21e-05	8	8.66933	8.57443	7.79206
18457	chr2	122747774	+	Bloc1s6	utr3	A	G	0.664982	0.664982	0	0	5.46e-08	3.14e-06	12	27.2947	27.8852	24.7881
209200	chr16	35926845	-	Dtx3l	utr3	T	C	0.664793	0.664793	0	0	1.72e-06	1.51e-05	18	13.3657	13.0279	14.1369
20501	chr3	104656637	+	Slc16a1	utr3	A	G	0.66221	0.664881	0.000647249	0.00469484	6.32e-07	8.9e-06	11	73.1066	76.1476	50.5518
20308	chr11	83574807	-	Ccl9	utr3	T	C	0.662093	0.663901	0.00309475	0.000520833	1.49e-10	1.12e-07	23	91.0367	94.2338	100.149
70047	chr6	106782138	+	Trnt1	utr3	A	G	0.661877	0.663376	0	0.00299822	3.68e-08	2.59e-06	1	28.746	29.322	31.167
233806	chr7	120120485	+	Tmem159	utr3	A	G	0.661616	0.661616	0	0	4.14e-07	7.24e-06	2	11.912	13.1035	14.1223
229504	chr3	87939418	+	Isg20l2	utr3	A	G	0.661268	0.664141	0	0.00574713	2.26e-06	1.75e-05	14	11.7804	11.611	14.254
77116	chr9	13806056	+	Mtmr2	utr3	A	G	0.660839	0.660839	0	0	1.73e-06	1.51e-05	6	8.13643	9.48816	6.59799
20619	chr2	120600595	+	Snap23	utr3	A	G	0.660638	0.67255	0.00925926	0.0145646	4.77e-07	7.73e-06	16	49.9556	48.5124	51.43
66471	chr3	95945444	+	Anp32e	utr3	A	G	0.659909	0.66211	0.0015688	0.00283267	8.44e-11	7.87e-08	17	300.161	297.826	327.316
23897	chr3	89995649	-	Hax1	cds	T	C	0.659473	0.659473	0	0	3.69e-08	2.59e-06	3	77.6137	79.7988	94.5242
69046	chr13	59756213	-	Isca1	utr3	T	C	0.65932	0.66283	0.00343643	0.00358423	1.65e-07	4.75e-06	7	30.3352	22.5888	18.6636
13433	chr9	20907422	-	Dnmt1	utr3	T	C	0.656935	0.657991	0.00211117	0	6.94e-09	1.07e-06	3	140.998	125.336	123.173
30955	chr12	32175981	-	Pik3cg	utr3	T	C	0.65692	0.658039	0.00223714	0	1.4e-07	4.39e-06	19	35.8543	39.6315	41.1075
59013	chr11	50385967	+	Hnrnph1	utr3	A	G	0.656062	0.656786	0.000933984	0.000515198	2.28e-10	1.48e-07	8	173.469	181.655	197.088
231464	chr5	96073383	-	Cnot6l	utr3	T	C	0.655433	0.655433	0	0	0.000177342	0.000356501	32	6.09183	5.71817	7.38577
18700	chrX	164432955	+	Piga	utr3	A	G	0.655076	0.655076	0	0	1.67e-06	1.48e-05	8	13.6791	15.7556	15.6154
225283	chr18	24488002	-	Rprd1a	utr3	T	C	0.654767	0.654767	0	0	1.51e-06	1.42e-05	8	6.74739	7.12865	7.55912
11842	chr15	98737761	-	Arf3	utr3	T	C	0.654139	0.654139	0	0	7.79e-07	9.9e-06	4	15.2848	17.121	15.1134
22344	chr11	88083841	+	Vezf1	utr3	A	G	0.653846	0.653846	0	0	7.39e-05	0.000179508	18	9.72754	10.2395	7.28487
20250	chr19	44303593	+	Scd2	utr3	A	G	0.65369	0.655292	0.00196891	0.00123491	1.35e-09	4.58e-07	21	201.647	218.168	179.849
67427	chr4	3833009	-	Rps20	utr3	T	C	0.653247	0.653247	0	0	1.54e-05	5.82e-05	13	63.1339	57.9646	70.5575
347740	chr2	156391719	-	2900097C17Rik	utr3	T	C	0.653059	0.653059	0	0	1.69e-05	6.21e-05	27	12.5162	14.5354	12.2846
21841	chr6	86430794	+	Tia1	utr3	A	G	0.652824	0.652824	0	0	6.61e-07	9.11e-06	12	24.158	26.3816	24.7652
52715	chr11	102685562	-	Ccdc43	utr3	T	C	0.652798	0.652798	0	0	3.53e-07	6.66e-06	8	37.6106	30.0579	30.789
68082	chr2	80631535	+	Dusp19	utr3	A	G	0.652778	0.652778	0	0	3.1e-05	9.52e-05	4	6.71643	6.81843	7.69511
71844	chr14	60220467	-	Nupl1	utr3	T	C	0.652778	0.652778	0	0	0.000225449	0.000433595	16	44.0187	33.7075	32.3469
225432	chr18	42340984	+	Rbm27	utr3	A	G	0.652511	0.652511	0	0	1.84e-06	1.56e-05	9	13.7285	13.9123	14.7075
71720	chr6	50296305	-	Osbpl3	utr3	T	C	0.652447	0.652447	0	0	1.58e-05	5.92e-05	7	7.07109	5.86609	6.04121
70233	chr7	127193233	-	Cd2bp2	utr3	T	C	0.652207	0.653397	0	0.00238095	9.54e-08	3.95e-06	10	32.2205	37.4284	36.4584
78100	chr9	4385462	+	Msantd4	utr3	A	G	0.651842	0.654667	0.00564972	0	5.15e-07	7.99e-06	21	19.8244	20.2226	18.473
328572	chr15	81651016	+	Ep300	utr3	A	G	0.65105	0.65746	0.0128205	0	4.1e-06	2.46e-05	6	5.61605	5.02676	5.465
11891	chr9	73097037	+	Rab27a	utr3	A	G	0.650236	0.650236	0	0	9.83e-08	3.99e-06	7	30.6946	28.6203	32.5573
104082	chr18	63989084	+	Wdr7	utr3	A	G	0.649958	0.649958	0	0	6.12e-05	0.000155736	12	7.22724	6.84458	7.2513
104625	chr11	49671805	-	Cnot6	utr3	T	C	0.649639	0.649639	0	0	7.28e-06	3.52e-05	12	7.07125	7.14917	7.51472
56364	chrX	101404702	-	Zmym3	utr3	T	C	0.649495	0.649495	0	0	3.68e-06	2.31e-05	1	6.32905	6.23366	7.34464
320213	chr16	31960038	-	Senp5	utr3	T	C	0.647993	0.647993	0	0	6.35e-06	3.23e-05	6	6.1221	6.38684	5.66914
67811	chr11	78522572	+	Poldip2	utr3	A	G	0.647808	0.647808	0	0	1.64e-07	4.74e-06	5	59.5045	59.2492	42.3163
20842	chr9	100957545	+	Stag1	utr3	A	G	0.645087	0.645087	0	0	9.52e-07	1.1e-05	6	24.9069	26.2134	29.9642
14609	chr10	56389717	+	Gja1	utr3	A	G	0.644219	0.644219	0	0	2.38e-07	5.6e-06	10	33.0166	36.3342	36.2682
225471	chr18	46560006	-	Ticam2	utr3	T	C	0.643954	0.643954	0	0	7.28e-06	3.52e-05	7	10.4657	11.0816	10.0158
67515	chr15	5218032	+	Ttc33	utr3	A	G	0.643863	0.643863	0	0	1.74e-07	4.84e-06	5	28.3061	32.5755	32.7177
63985	chr14	46810727	-	Gmfb	utr3	T	C	0.64359	0.644324	0	0.00146843	1.4e-07	4.39e-06	34	77.5553	90.9143	67.9609
208968	chrX	48543094	-	Zfp280c	utr3	T	C	0.643566	0.646391	0.00564972	0	4.34e-07	7.42e-06	15	16.3364	17.8453	19.0512
140630	chr9	44924835	-	Ube4a	utr3	T	C	0.643078	0.643078	0	0	1.08e-05	4.58e-05	13	9.37012	9.11994	11.4792
69786	chr6	85929267	+	Tprkb	utr3	A	G	0.642857	0.642857	0	0	9.18e-05	0.000212027	5	9.34551	10.9483	10.2101
66682	chr8	3679952	+	Trappc5	utr3	A	G	0.641435	0.641435	0	0	1.5e-06	1.41e-05	2	43.4348	35.5733	25.0421
101685	chr7	46992183	-	Spty2d1	utr3	T	C	0.641418	0.641418	0	0	1.84e-06	1.56e-05	15	14.7828	14.37	15.2328
333433	chr9	114899810	-	Gpd1l	utr3	T	C	0.640616	0.640616	0	0	1.55e-06	1.43e-05	6	31.3927	25.1143	30.0197
381695	chr5	150641866	-	N4bp2l2	utr3	T	C	0.639957	0.639957	0	0	4.28e-05	0.000120147	30	8.22492	8.90912	8.28648
230657	chr4	116551843	-	Tmem69	utr3	T	C	0.639211	0.65314	0	0.027858	4.63e-07	7.59e-06	8	23.4636	24.0115	27.7323
21402	chr11	52246363	+	Skp1a	utr3	A	G	0.639118	0.640347	0.00192674	0.00053179	1.72e-11	3.41e-08	8	361.436	358.141	401.062
14421	chr10	127168149	+	B4galnt1	utr3	A	G	0.638961	0.638961	0	0	3.1e-05	9.51e-05	2	100.742	87.419	76.5194
12633	chr1	58757491	+	Cflar	utr3	A	G	0.638889	0.638889	0	0	1.35e-05	5.32e-05	6	5.3385	6.06542	6.13579
208715	chr13	119707675	+	Hmgcs1	utr3	A	G	0.638113	0.639489	0.00275121	0	1.11e-07	4.15e-06	13	73.1363	78.0956	69.5234
13046	chr2	91019265	+	Celf1	utr3	A	G	0.638091	0.643468	0.0107527	0	4.1e-06	2.46e-05	9	11.4711	14.3956	10.7101
73754	chr8	26163912	+	Thap1	utr3	A	G	0.637908	0.637908	0	0	4.13e-06	2.47e-05	6	8.88734	7.39879	7.19547
22343	chr2	109899481	+	Lin7c	utr3	A	G	0.637127	0.639607	0.00297619	0.00198413	1.04e-06	1.15e-05	31	73.2504	78.186	68.8981
20336	chr6	33972585	+	Exoc4	utr3	A	G	0.637063	0.643022	0.00617284	0.00574713	1.25e-06	1.27e-05	7	12.606	13.4077	17.5648
66917	chr9	18313635	+	Chordc1	utr3	A	G	0.63679	0.637517	0	0.00145369	1.26e-08	1.42e-06	14	145.361	136.96	161.057
22385	chr5	135245635	+	Baz1b	utr3	A	G	0.636724	0.636724	0	0	5.89e-07	8.56e-06	4	12.4573	13.6726	14.6704
15931	chrX	70346418	-	Ids	cds	T	C	0.636601	0.636601	0	0	4.99e-06	2.78e-05	33	6.87491	7.61993	7.26117
237542	chr10	111294001	+	Osbpl8	utr3	A	G	0.636508	0.636508	0	0	2.04e-06	1.65e-05	21	7.43283	8.28424	7.36731
18106	chr1	171582938	+	Cd244	utr3	A	G	0.635741	0.635741	0	0	3.24e-07	6.43e-06	13	16.3132	16.3686	15.9296
67429	chr15	44375906	-	Nudcd1	utr3	T	C	0.634987	0.634987	0	0	4.48e-07	7.51e-06	10	21.4483	21.5074	24.6816
14700	chr4	59041821	+	Gng10	utr3	A	G	0.634736	0.634736	0	0	1.34e-07	4.35e-06	6	159.021	139.668	158.881
230866	chr4	139377967	+	Emc1	utr3	A	G	0.634174	0.634174	0	0	3.45e-06	2.22e-05	16	27.0863	28.0461	31.4068
235442	chr9	66844943	-	Rab8b	utr3	T	C	0.634017	0.634017	0	0	1.83e-07	4.98e-06	43	54.6062	58.2411	61.6156
319758	chr9	72622620	+	Rfx7	utr3	A	G	0.633959	0.633959	0	0	4.63e-06	2.65e-05	29	5.27057	5.48503	5.47023
70998	chrX	52956242	+	Phf6	utr3	A	G	0.633866	0.635	0	0.00226757	8.18e-08	3.76e-06	32	24.374	24.1139	25.1156
207214	chr15	100015384	+	Larp4	utr3	A	G	0.633775	0.633775	0	0	1.21e-07	4.23e-06	32	74.1263	76.2356	67.9373
17151	chr2	121016853	+	Ccndbp1	utr3	A	G	0.633528	0.633528	0	0	2.73e-05	8.72e-05	2	23.8204	24.6077	26.9106
103583	chr11	32745541	+	Fbxw11	utr3	A	G	0.633528	0.633528	0	0	6.9e-06	3.4e-05	19	9.65638	10.7534	7.37863
66055	chr12	4827316	+	Sf3b6	utr3	A	G	0.632947	0.632947	0	0	8.12e-06	3.79e-05	4	161.182	150.302	171.375
58246	chr6	34158157	-	Slc35b4	utr3	T	C	0.632105	0.638923	0.00508906	0.00854701	3.67e-07	6.79e-06	7	31.2364	26.591	25.1853
76479	chr19	53379846	-	Smndc1	utr3	T	C	0.631565	0.631565	0	0	2.8e-06	1.96e-05	6	23.4083	20.2781	18.4879
12385	chr18	35254131	+	Ctnna1	utr3	A	G	0.630933	0.630933	0	0	1.74e-07	4.84e-06	7	26.8934	27.1445	27.0493
98488	chr1	54397335	-	Gtf3c3	utr3	T	C	0.629509	0.690115	0.020202	0.10101	1.68e-05	6.18e-05	7	15.3509	16.1863	17.3643
80751	chr5	122868805	+	Rnf34	utr3	A	G	0.628917	0.628917	0	0	5.27e-07	8.1e-06	5	25.7232	27.3489	26.6726
73852	chr3	41756948	+	D3Ertd751e	utr3	A	G	0.628205	0.628205	0	0	0.000491822	0.000826057	17	5.14502	5.73371	5.79687
230709	chr4	121060690	-	Zmpste24	utr3	T	C	0.628178	0.628995	0.00163399	0	3.62e-08	2.59e-06	18	80.9248	78.9748	93.6603
72611	chr5	145246018	+	Zfp655	utr3	A	G	0.627842	0.627842	0	0	1.28e-06	1.28e-05	10	12.8851	13.1517	14.3499
59027	chr12	32853107	+	Nampt	utr3	A	G	0.627778	0.627778	0	0	6.18e-06	3.18e-05	20	28.3102	27.2489	28.2884
68026	chr9	65902822	+	Pclaf	utr3	A	G	0.627427	0.628652	0.00245098	0	9.37e-08	3.95e-06	18	128.285	123.902	146.87
22384	chr5	134621217	-	Eif4h	utr3	T	C	0.627388	0.627943	0.000412028	0.00069794	3.63e-11	4.32e-08	4	539.039	483.963	508.351
68092	chr16	31957392	+	Ncbp2	utr3	A	G	0.626256	0.627973	0.00343423	0	1.14e-07	4.19e-06	4	75.7177	79.4059	77.1117
244202	chr7	108923902	-	Nlrp10	utr3	T	C	0.625926	0.625926	0	0	6.76e-05	0.000168012	8	6.59262	6.2732	6.60689
67418	chr10	7821847	+	Ppil4	utr3	A	G	0.625425	0.625425	0	0	8.9e-08	3.91e-06	4	25.9559	27.5979	29.0839
11800	chr2	94413314	-	Api5	utr3	T	C	0.625238	0.625522	0	0.000567859	7.62e-09	1.11e-06	11	173.074	148.428	125.75
70472	chr15	58094203	-	Atad2	utr3	T	C	0.624583	0.640841	0.017394	0.0151224	1.5e-07	4.53e-06	18	48.5318	39.1456	37.8262
13684	chr3	138556195	+	Eif4e	utr3	A	G	0.623782	0.623782	0	0	1.14e-07	4.19e-06	12	95.5897	95.5154	103.578
77134	chr13	58126223	-	Hnrnpa0	utr3	T	C	0.623672	0.623672	0	0	7.22e-07	9.53e-06	12	5.10095	5.10275	6.1612
77305	chr9	106189395	+	Wdr82	utr3	A	G	0.622431	0.622431	0	0	2.04e-06	1.65e-05	10	6.87333	7.38418	7.72181
66143	chr13	38645975	-	Eef1e1	utr3	T	C	0.621781	0.622431	0.000537634	0.000762777	1.61e-09	5.12e-07	3	129.683	124.886	127.098
13860	chr6	137478565	-	Eps8	utr3	T	C	0.620494	0.620494	0	0	5.79e-06	3.05e-05	7	6.33139	6.53341	6.09216
72117	chr16	44162841	+	Naa50	utr3	A	G	0.620083	0.620083	0	0	3.27e-06	2.16e-05	39	56.8441	59.6477	42.2937
52696	chr10	72669374	+	Zwint	utr3	A	G	0.619658	0.619658	0	0	1.12e-05	4.69e-05	12	93.2013	93.2018	93.9442
70397	chr1	16677961	+	Tmem70	utr3	A	G	0.619529	0.619529	0	0	2.73e-06	1.94e-05	8	19.4926	22.1193	15.4502
268281	chr10	11214431	+	Shprh	utr3	A	G	0.618464	0.618464	0	0	3.4e-06	2.2e-05	18	6.42306	6.15776	6.69336
18021	chr8	106129988	+	Nfatc3	utr3	A	G	0.618391	0.618391	0	0	1.59e-06	1.45e-05	22	6.53271	7.05154	6.43294
210293	chr1	80501453	-	Dock10	utr3	T	C	0.617525	0.617525	0	0	2.16e-07	5.4e-06	3	17.3024	18.6226	20.5535
72341	chr9	110321822	+	Elp6	utr3	A	G	0.617316	0.617316	0	0	0.000981567	0.00148235	1	13.7921	13.5383	12.4698
20963	chr13	52647393	+	Syk	utr3	A	G	0.617236	0.619048	0.00362319	0	2.39e-06	1.8e-05	4	18.3843	19.8025	19.903
57170	chr2	30400382	+	Dolpp1	utr3	A	G	0.616962	0.616962	0	0	4.86e-07	7.78e-06	2	23.1867	22.0349	22.4989
268567	chr12	78962585	-	Tmem229b	utr3	T	C	0.616237	0.618634	0	0.00479283	3.69e-07	6.8e-06	10	35.9865	35.5999	41.8629
29809	chr1	160220900	-	Rabgap1l	utr3	T	C	0.615954	0.615954	0	0	1.49e-05	5.67e-05	9	6.72269	6.78448	7.87749
57778	chr11	103198797	+	Fmnl1	utr3	A	G	0.61569	0.61569	0	0	4.94e-06	2.76e-05	2	6.22932	7.29605	5.44018
52504	chr12	4213609	-	Cenpo	utr3	T	C	0.613889	0.613889	0	0	1.21e-06	1.25e-05	3	9.43849	9.77364	10.1835
13690	chr7	111071088	-	Eif4g2	utr3	T	C	0.613612	0.614078	0	0.000931099	1.66e-08	1.65e-06	17	441.611	465.973	531.396
13196	chr15	64088235	-	Asap1	utr3	T	C	0.613553	0.613553	0	0	5.37e-05	0.000141493	1	5.47515	5.60645	5.42063
67213	chr9	114748634	+	Cmtm6	utr3	A	G	0.612161	0.612883	0.001443	0	5.05e-08	3.02e-06	5	75.8001	59.7941	53.8647
66290	chr4	63550549	+	Atp6v1g1	utr3	A	G	0.612126	0.612126	0	0	3.03e-07	6.25e-06	7	102.715	96.0973	104.293
240832	chr1	156067197	+	Tor1aip2	utr3	A	G	0.611778	0.611778	0	0	2.48e-06	1.83e-05	21	18.8512	18.3125	19.6165
105787	chr15	5179253	+	Prkaa1	utr3	A	G	0.608501	0.608501	0	0	1.89e-06	1.58e-05	17	22.9479	26.4574	25.1845
68365	chr2	35181708	-	Rab14	utr3	T	C	0.608265	0.608265	0	0	9.74e-07	1.11e-05	12	50.995	52.7541	38.927
11677	chr6	34304223	-	Akr1b3	utr3	T	C	0.608058	0.608058	0	0	1.41e-07	4.4e-06	1	159.446	168.412	192.307
50926	chr5	100034673	-	Hnrnpdl	utr3	T	C	0.607242	0.609997	0.00550964	0	7.2e-07	9.52e-06	13	47.7701	42.4216	39.6433
52563	chr18	34633274	-	Cdc23	utr3	T	C	0.606964	0.607551	0.00117371	0	1.39e-07	4.39e-06	1	28.0715	25.227	24.0309
70465	chr3	105969673	+	Wdr77	utr3	A	G	0.60641	0.60641	0	0	1.35e-05	5.32e-05	13	113.191	122.635	107.099
14236	chr17	88490163	+	Foxn2	utr3	A	G	0.606349	0.606349	0	0	3.03e-06	2.06e-05	23	7.06846	6.2656	5.31744
22628	chr5	135909342	-	Ywhag	utr3	T	C	0.606344	0.619743	0.0194176	0.00737912	1.46e-09	4.87e-07	7	89.0877	84.6566	72.9371
71148	chr4	103164712	+	Mier1	utr3	A	G	0.605681	0.605681	0	0	3.14e-06	2.11e-05	13	6.02199	6.72522	6.09535
17196	chr18	82556504	+	Mbp	utr3	A	G	0.605473	0.605473	0	0	2.96e-06	2.03e-05	11	15.0351	13.6999	12.2519
11746	chr6	86737044	-	Anxa4	utr3	T	C	0.604894	0.604894	0	0	3.89e-07	6.99e-06	11	12.0129	13.801	16.8028
319822	chr11	75382549	+	Smyd4	utr3	A	G	0.604604	0.617424	0	0.025641	0.000219569	0.000424425	2	5.8372	6.05588	5.7604
68729	chr11	87219659	+	Trim37	utr3	A	G	0.604167	0.604167	0	0	1.82e-05	6.54e-05	20	19.7081	20.1553	14.8118
67123	chr4	41389472	+	Ubap1	utr3	A	G	0.6033	0.6033	0	0	4.35e-07	7.42e-06	2	25.0014	27.0263	29.1326
54342	chr14	45377189	-	Gnpnat1	utr3	T	C	0.603175	0.603175	0	0	6.1e-06	3.15e-05	15	35.3399	36.6646	39.1572
51813	chr4	21749061	+	Ccnc	utr3	A	G	0.602461	0.602461	0	0	2.93e-07	6.17e-06	22	14.732	14.8029	16.882
105670	chr14	73182814	+	Rcbtb2	utr3	A	G	0.601587	0.601587	0	0	0.000130348	0.000279461	4	8.01343	6.98936	7.96442
11765	chr8	109863850	+	Ap1g1	utr3	A	G	0.601316	0.601316	0	0	6.45e-07	8.99e-06	7	17.886	18.7946	18.0786
20911	chr8	3643601	+	Stxbp2	utr3	A	G	0.60114	0.60114	0	0	2.37e-05	7.89e-05	11	82.8094	77.3821	85.9397
17999	chr9	72718907	+	Nedd4	utr3	A	G	0.600337	0.611448	0	0.0222222	0.000274352	0.000509738	24	142.677	154.037	159.228
16648	chr14	61367230	-	Kpna3	utr3	T	C	0.600078	0.600078	0	0	6.15e-08	3.38e-06	6	69.9099	67.7905	71.0684
66482	chr13	30814979	-	Exoc2	utr3	T	C	0.599605	0.601193	0	0.0031746	7.83e-07	9.91e-06	10	30.0303	31.253	37.9543
12176	chr7	138891716	-	Bnip3	utr3	T	C	0.599545	0.602251	0.00223714	0.0031746	1.48e-06	1.4e-05	8	32.2884	36.2119	33.1367
104725	chr12	54645921	-	Sptssa	utr3	T	C	0.59907	0.599715	0.000510465	0.000779727	6.65e-09	1.05e-06	7	142.124	128.404	144.988
67532	chr2	121493245	-	Mfap1a	utr3	T	C	0.59855	0.766234	0.150183	0.185185	6.28e-05	0.000158902	11	6.7525	7.37015	7.29593
11778	chr7	79877508	-	Ap3s2	utr3	T	C	0.597884	0.597884	0	0	1.78e-05	6.46e-05	12	18.3246	20.0795	20.3065
68559	chr2	153009248	-	Pdrg1	utr3	T	C	0.597594	0.598219	0.00124844	0	5.77e-07	8.49e-06	5	137.99	165.886	115.317
74385	chr14	49074658	+	Ap5m1	utr3	A	G	0.597222	0.597222	0	0	0.000175862	0.000354195	19	6.83028	6.72761	8.66364
15277	chr6	82725229	-	Hk2	utr3	T	C	0.596712	0.599688	0.00595238	0	9.58e-07	1.1e-05	7	16.905	16.0656	12.3817
68196	chr8	119348277	+	Hsbp1	utr3	A	G	0.596555	0.596555	0	0	4.06e-08	2.71e-06	7	115.406	131.06	122.294
67075	chrX	105968333	-	Magt1	utr3	T	C	0.596542	0.596542	0	0	4.67e-06	2.67e-05	19	53.1469	52.6685	56.4058
13664	chr18	46608716	+	Eif1a	utr3	A	G	0.596345	0.597482	0.000983949	0.00128991	3.27e-10	1.86e-07	14	172.857	184.381	193.305
11430	chr11	116173357	-	Acox1	utr3	T	C	0.596296	0.596296	0	0	6.39e-07	8.95e-06	5	14.3972	17.3028	13.0162
69726	chr1	178956524	-	Smyd3	utr3	T	C	0.596154	0.596154	0	0	1.61e-05	6.01e-05	3	14.3418	15.9419	17.5858
109905	chr3	105727956	-	Rap1a	utr3	T	C	0.595437	0.595437	0	0	7.82e-06	3.69e-05	11	48.3727	42.1223	46.6078
57743	chr2	5871404	-	Sec61a2	utr3	T	C	0.594072	0.594072	0	0	6.39e-07	8.95e-06	3	10.6456	11.136	11.0924
22195	chr16	17152348	-	Ube2l3	utr3	T	C	0.593524	0.593957	0	0.000865801	1.17e-07	4.2e-06	12	61.2447	64.0909	69.4467
100273	chr4	109061852	-	Osbpl9	utr3	T	C	0.591481	0.591481	0	0	3.85e-07	6.96e-06	8	30.4387	28.9133	28.5858
432508	chr10	117348857	-	Cpsf6	utr3	T	C	0.590913	0.591917	0.00200803	0	2.9e-07	6.13e-06	43	59.0216	56.1453	55.1177
227720	chr2	32033808	+	Nup214	utr5	A	G	0.589919	0.589919	0	0	2.02e-07	5.26e-06	1	32.6481	29.9687	32.8549
27224	chr4	136005134	-	Eloa	utr3	T	C	0.589647	0.589647	0	0	3.87e-06	2.38e-05	4	54.8995	49.0263	51.4676
381280	chr1	88263215	-	Hjurp	utr3	T	C	0.589397	0.589397	0	0	2.07e-07	5.32e-06	10	45.6956	46.3689	46.9919
75901	chr14	30524543	+	Dcp1a	utr3	A	G	0.588156	0.588156	0	0	4.37e-07	7.42e-06	22	15.7594	16.1389	18.5126
329506	chr2	122014381	+	Ctdspl2	utr3	A	G	0.5875	0.5875	0	0	2.07e-05	7.17e-05	52	12.7018	11.9928	12.5178
69608	chr3	123365143	+	Sec24d	utr3	A	G	0.58726	0.58726	0	0	1.85e-06	1.56e-05	2	17.6159	13.7848	19.6355
97165	chr8	57515386	+	Hmgb2	utr3	A	G	0.586325	0.586325	0	0	9.32e-06	4.16e-05	15	290.737	274.169	307.296
59025	chr18	9994865	-	Usp14	utr3	T	C	0.58547	0.58547	0	0	3.61e-06	2.29e-05	22	105.018	100.022	119.147
53623	chrX	41612050	+	Gria3	utr3	A	G	0.585348	0.585348	0	0	9.93e-05	0.000225222	4	5.71503	5.62652	7.37855
107358	chr19	41212732	-	Tm9sf3	utr3	T	C	0.585185	0.585185	0	0	1.35e-05	5.32e-05	31	8.59094	10.0591	8.90251
97884	chr13	13998915	+	B3galnt2	utr3	A	G	0.584982	0.584982	0	0	8.03e-07	1e-05	9	11.8521	12.1312	8.01974
210973	chr6	56778630	-	Kbtbd2	utr3	T	C	0.58452	0.58452	0	0	1.26e-06	1.27e-05	4	11.9084	11.6265	11.2792
16590	chr5	75654743	+	Kit	utr3	A	G	0.584517	0.585761	0.00248756	0	2.95e-07	6.17e-06	8	69.8768	72.6484	75.6752
224794	chr17	44096967	-	Enpp4	utr3	T	C	0.584044	0.584044	0	0	3.25e-06	2.15e-05	17	9.78657	10.3305	8.83742
237877	chr11	80135647	+	Atad5	utr3	A	G	0.583333	0.583333	0	0	1.74e-05	6.35e-05	5	11.8714	10.3815	9.32732
53872	chr2	103764693	-	Caprin1	utr3	T	C	0.583069	0.583069	0	0	6.87e-05	0.00016989	19	60.807	65.9251	48.238
65246	chr14	70665348	-	Xpo7	utr3	T	C	0.582368	0.58397	0.00320513	0	4.38e-07	7.43e-06	3	8.8789	8.36786	8.30729
106143	chr16	64856459	+	Cggbp1	utr3	A	G	0.582273	0.582273	0	0	3.47e-07	6.63e-06	50	24.2795	25.981	22.4248
328099	chr12	57239452	+	Prps1l3	utr3	A	G	0.581958	0.581958	0	0	1.03e-07	4.05e-06	27	45.7545	41.1538	37.2142
14958	chr15	79030353	+	H1f0	utr3	A	G	0.581349	0.581349	0	0	3.52e-06	2.25e-05	6	19.0188	19.8864	13.2824
19244	chr4	129848670	+	Ptp4a2	utr3	A	G	0.581306	0.581306	0	0	2.76e-07	5.99e-06	9	30.3236	33.3283	32.6382
224105	chr16	32017305	-	Pak2	utr3	T	C	0.580952	0.580952	0	0	1.76e-05	6.4e-05	31	18.6481	20.1583	16.9693
76843	chr1	191538363	-	Dtl	utr3	T	C	0.580148	0.580148	0	0	2.1e-08	1.86e-06	7	38.7556	38.7707	39.7092
19027	chr12	32978064	+	Sypl	utr3	A	G	0.579196	0.579196	0	0	1.46e-07	4.49e-06	27	102.69	97.9582	115.687
14593	chr13	14052580	-	Ggps1	utr3	T	C	0.578588	0.581793	0.00641026	0	1.57e-05	5.9e-05	10	22.7722	24.1348	25.4678
13360	chr7	143847835	+	Dhcr7	utr3	A	G	0.578047	0.580603	0.0036036	0.0015083	8.75e-08	3.88e-06	6	37.9118	43.4072	39.9029
17129	chr13	56738056	+	Smad5	utr3	A	G	0.57773	0.57773	0	0	8.79e-07	1.05e-05	19	10.1998	12.0573	9.5878
75785	chr16	20123748	+	Klhl24	utr3	A	G	0.57761	0.598195	0.015873	0.0252958	2.88e-06	2e-05	15	10.6236	10.2723	9.65722
83493	chr9	123592418	+	Sacm1l	utr3	A	G	0.577165	0.577165	0	0	1.12e-06	1.19e-05	22	35.8267	30.7358	31.598
26886	chr13	100759779	-	Cenph	utr3	T	C	0.57693	0.57693	0	0	4.02e-07	7.14e-06	3	41.9784	39.8095	47.1543
13486	chr5	108279475	+	Dr1	utr3	A	G	0.576839	0.576839	0	0	1.86e-06	1.57e-05	16	15.4969	16.9501	13.2017
78798	chr17	83479939	+	Eml4	utr3	A	G	0.576778	0.576778	0	0	1.54e-06	1.43e-05	3	7.81376	10.0694	9.57276
20452	chr1	95588145	-	St8sia4	utr3	T	C	0.575095	0.575095	0	0	5.05e-07	7.93e-06	11	12.0482	12.074	13.1323
22110	chr10	34284868	+	Tspyl1	utr3	A	G	0.574801	0.574801	0	0	1.37e-05	5.38e-05	8	31.1215	27.6931	21.436
50527	chr14	45285567	-	Ero1l	utr3	T	C	0.573975	0.573975	0	0	5.38e-06	2.91e-05	11	9.19787	9.99165	7.62885
52592	chr12	55869049	+	Brms1l	utr3	A	G	0.57349	0.57349	0	0	1.97e-06	1.62e-05	11	13.3939	11.9423	8.93068
230027	chr4	21911675	+	Coq3	utr3	A	G	0.572884	0.582143	0	0.0185185	0.000153688	0.000318626	5	15.111	17.0248	17.825
57437	chr8	23242188	-	Golga7	utr3	T	C	0.572255	0.572255	0	0	1.82e-08	1.71e-06	15	34.9205	28.8352	24.5893
237500	chr10	100445789	-	Tmtc3	utr3	T	C	0.572222	0.572222	0	0	1.34e-05	5.3e-05	23	7.29864	6.18822	6.49908
216971	chr11	78156035	+	Fam222b	utr3	A	G	0.572054	0.572054	0	0	3.31e-05	9.97e-05	2	11.9894	10.2888	10.4517
66552	chr2	126891151	-	Sppl2a	utr3	T	C	0.570449	0.574417	0.00793651	0	3.55e-05	0.000104945	27	27.3233	21.8823	19.9888
72193	chr15	96412309	-	Scaf11	utr3	T	C	0.57037	0.57037	0	0	3.16e-05	9.64e-05	7	7.25548	7.74429	7.98785
224938	chr17	64282181	-	Pja2	utr3	T	C	0.569841	0.569841	0	0	1.57e-05	5.91e-05	12	9.85323	11.0458	11.7148
99138	chr2	127298045	+	Stard7	utr3	A	G	0.569735	0.571369	0	0.00326797	2.83e-07	6.07e-06	9	11.1519	12.0756	10.4971
18176	chr3	103065298	+	Nras	utr3	A	G	0.569659	0.569659	0	0	7.02e-08	3.56e-06	34	37.4932	38.7573	38.3943
13178	chr5	88782535	+	Dck	utr3	A	G	0.56954	0.56954	0	0	4.83e-08	2.96e-06	8	75.3206	69.7625	71.9427
71279	chr10	60713391	-	Slc29a3	utr3	T	C	0.568279	0.571423	0.00628931	0	1.92e-05	6.81e-05	19	12.1988	12.6785	13.2107
74326	chr4	136340455	+	Hnrnpr	utr3	A	G	0.568268	0.568268	0	0	2.87e-07	6.1e-06	3	24.2956	23.8094	26.3568
67952	chr8	126933929	-	Tomm20	utr3	T	C	0.566545	0.566545	0	0	4.97e-05	0.000134007	7	17.6139	17.069	13.7285
12340	chr3	104824478	-	Capza1	utr3	T	C	0.56582	0.56582	0	0	1.64e-07	4.74e-06	15	107.555	111.281	127.896
235072	chr9	25275601	+	2019-09-07	cds	A	G	0.565476	0.565476	0	0	0.000143433	0.000301433	5	64.8338	62.1427	71.7064
108052	chr18	78100572	-	Slc14a1	utr3	T	C	0.564656	0.564656	0	0	5.2e-06	2.84e-05	17	19.4359	17.0016	16.9037
13858	chr4	109386006	+	Eps15	utr3	A	G	0.564474	0.564474	0	0	1.67e-06	1.48e-05	21	28.5308	26.3196	29.9864
234549	chr8	88171404	+	Heatr3	utr3	A	G	0.563971	0.563971	0	0	2.45e-07	5.66e-06	8	22.629	26.9986	18.6272
21761	chr9	90092174	-	Morf4l1	utr3	T	C	0.563556	0.563556	0	0	3.14e-08	2.35e-06	7	149.802	154.124	166.442
223693	chr15	79360742	-	Tmem184b	utr3	T	C	0.562626	0.562626	0	0	0.000281699	0.000521033	3	10.0074	9.78996	7.20556
67070	chr7	34344756	-	Lsm14a	utr3	T	C	0.562549	0.562549	0	0	2.99e-05	9.27e-05	9	8.74181	9.79148	7.8091
24136	chr2	44987269	-	Zeb2	utr3	T	C	0.561905	0.561905	0	0	2.46e-06	1.82e-05	8	7.71764	7.87908	7.99421
229279	chr2	75666268	+	Hnrnpa3	utr3	A	G	0.561224	0.563788	0.00512821	0	5.1e-07	7.96e-06	18	43.1121	40.7188	48.6892
17698	chrX	96167923	+	Msn	utr3	A	G	0.56113	0.561492	0	0.000723278	2.32e-07	5.56e-06	20	161.663	172.255	185.027
104156	chr16	22382343	-	Etv5	utr3	T	C	0.561066	0.561066	0	0	1.84e-06	1.56e-05	9	21.5147	19.399	14.6236
244713	chr9	19649297	+	Zfp317	utr3	A	G	0.561038	0.561038	0	0	1.48e-06	1.4e-05	11	12.9171	13.8049	14.2019
16551	chr19	37421066	+	Kif11	utr3	A	G	0.560887	0.562945	0.00411523	0	1.59e-06	1.45e-05	5	75.9787	58.2874	59.5591
237082	chrX	142238008	+	Nxt2	utr3	A	G	0.560866	0.560866	0	0	4e-06	2.42e-05	15	7.53043	6.55007	7.42107
70999	chr19	7225977	-	Naa40	utr3	T	C	0.560367	0.565735	0.005291	0.00544461	6.54e-08	3.49e-06	8	41.1066	41.2265	32.9508
74132	chr5	146211216	-	Rnf6	cds	T	C	0.560262	0.561705	0	0.002886	1.17e-07	4.2e-06	29	49.8585	54.1459	41.6582
236792	chrX	56586790	-	Mmgt1	utr3	T	C	0.560242	0.566442	0.00406504	0.00833464	1.26e-07	4.3e-06	32	32.6732	36.5415	30.4673
208967	chr2	21214216	+	Thnsl1	utr3	A	G	0.560185	0.560185	0	0	1.77e-05	6.43e-05	8	6.17768	6.43589	7.19232
20683	chr15	102432006	+	Sp1	utr3	A	G	0.56018	0.565388	0.0104167	0	1.76e-05	6.4e-05	16	7.61659	7.58703	8.08409
73130	chr5	108122980	-	Tmed5	utr3	T	C	0.557383	0.557383	0	0	2.12e-06	1.68e-05	19	61.2636	50.653	55.067
12055	chr7	127665064	-	Bcl7c	utr3	T	C	0.557143	0.557143	0	0	0.00012971	0.000278413	2	6.76253	7.2026	8.00357
20846	chr1	52160138	+	Stat1	utr3	A	G	0.556566	0.556566	0	0	1.16e-05	4.81e-05	3	9.34254	11.4819	10.4739
194952	chr11	59457613	+	Jmjd4	utr3	A	G	0.556166	0.556166	0	0	3.75e-05	0.000109035	2	8.58323	8.35926	9.24682
69605	chr2	74518973	-	Lnpk	utr3	T	C	0.555556	0.555556	0	0	0.000141484	0.000298122	20	6.05642	5.41682	5.56395
67466	chr2	37351807	-	Pdcl	utr3	T	C	0.555454	0.558423	0.00374532	0.00219298	1.01e-07	4e-06	40	33.359	30.631	34.6989
74838	chr3	51474231	+	Naa15	utr3	A	G	0.5554	0.5554	0	0	2.6e-05	8.4e-05	10	25.432	27.6541	22.0604
52033	chr14	65817525	+	Pbk	utr3	A	G	0.554458	0.55547	0.000632511	0.00139125	1.05e-08	1.27e-06	12	174.051	163.116	157.083
16401	chr2	79329053	+	Itga4	utr3	A	G	0.55416	0.55416	0	0	1.76e-06	1.52e-05	22	13.2957	12.6964	13.1694
15568	chr8	4288534	-	Elavl1	utr3	T	C	0.553919	0.556651	0	0.00546448	1.2e-06	1.24e-05	6	5.10646	6.45614	6.00507
24071	chr12	81500281	-	Synj2bp	utr3	T	C	0.553276	0.553276	0	0	3.61e-06	2.29e-05	11	5.04806	5.41654	5.07368
72650	chr5	124341184	+	2810006K23Rik	utr3	A	G	0.553152	0.553152	0	0	3.79e-06	2.35e-05	3	6.85671	7.55887	7.29443
240028	chr17	17527826	-	Lnpep	utr3	T	C	0.552991	0.552991	0	0	0.000610244	0.000989925	15	7.09837	6.75692	8.50883
18949	chr12	59073380	+	Pnn	utr3	A	G	0.552636	0.552636	0	0	3.48e-07	6.63e-06	2	43.7618	44.7487	47.3794
142688	chr13	3651574	+	Asb13	utr3	A	G	0.552189	0.552189	0	0	9.23e-06	4.13e-05	2	7.81006	7.2595	6.08354
319651	chr1	74436596	-	Usp37	utr3	T	C	0.552122	0.552122	0	0	6.39e-07	8.95e-06	21	11.8188	12.4818	13.5564
16151	chrX	74449849	+	Ikbkg	utr3	A	G	0.551705	0.551705	0	0	5.74e-06	3.03e-05	17	12.0233	13.6889	12.1443
20333	chr3	97921679	+	Sec22b	utr3	A	G	0.551568	0.552194	0.00125313	0	5.01e-08	3.01e-06	5	58.545	52.4375	43.0603
70533	chr4	108815643	-	Btf3l4	utr3	T	C	0.55129	0.558095	0	0.0136111	2.9e-06	2e-05	11	9.0241	9.23426	10.1306
104015	chr16	90937756	-	Synj1	utr3	T	C	0.551189	0.551189	0	0	6.52e-06	3.29e-05	7	5.29736	5.02966	5.48639
67144	chr3	158066654	+	Lrrc40	utr3	A	G	0.55095	0.551942	0.00198413	0	5.54e-08	3.18e-06	6	57.2972	58.0232	62.6211
70237	chrX	135890968	+	Bhlhb9	utr3	A	G	0.550844	0.550844	0	0	8.94e-06	4.04e-05	1	23.0456	19.2889	21.3467
53861	chr3	157547209	+	Zranb2	utr3	A	G	0.550267	0.551832	0.00312989	0	1.25e-08	1.42e-06	10	89.4963	85.6789	95.2696
56284	chr6	81960265	-	Mrpl19	utr3	T	C	0.55	0.55	0	0	0.000160078	0.000329164	6	28.0706	24.4181	25.6907
19691	chr6	142361662	-	Recql	utr3	T	C	0.549649	0.549649	0	0	3.53e-06	2.25e-05	2	16.1832	16.1785	18.5053
64214	chr1	144752912	-	Rgs18	utr3	T	C	0.549143	0.549143	0	0	2.57e-07	5.82e-06	5	67.9758	65.6337	77.949
68184	chr5	123927675	+	Denr	utr3	A	G	0.548584	0.548584	0	0	7.19e-07	9.52e-06	7	90.5127	86.4131	92.8875
93675	chr6	128897652	+	Clec2i	utr3	A	G	0.547407	0.547407	0	0	1.73e-05	6.33e-05	7	8.24866	8.30377	8.94028
17828	chr13	38603752	-	Bloc1s5	utr3	T	C	0.546914	0.546914	0	0	1.53e-06	1.42e-05	7	14.1245	11.9217	10.5508
229900	chr3	142548933	+	Gbp7	utr3	A	G	0.546296	0.546296	0	0	9.92e-05	0.00022509	2	13.9275	14.6491	16.2859
170719	chr15	41820017	+	Oxr1	cds	A	G	0.546032	0.546032	0	0	0.000140275	0.000296065	11	9.63693	9.3136	9.37404
68632	chr10	5606098	+	Myct1	utr3	A	G	0.546032	0.546032	0	0	3.69e-05	0.000107745	5	5.26097	5.1796	5.80622
19384	chr5	129023465	+	Ran	utr3	A	G	0.54602	0.548378	0.00341294	0.00130208	4.71e-07	7.66e-06	16	554.281	502.962	527.718
21672	chr8	84974493	+	Prdx2	utr3	A	G	0.545746	0.547578	0.003663	0	5.87e-07	8.54e-06	2	126.552	130.128	151.386
67157	chr4	10898907	+	2610301B20Rik	utr3	A	G	0.545599	0.545599	0	0	1.39e-06	1.35e-05	10	18.8812	16.98	18.04
56715	chr5	130213424	+	Rabgef1	utr3	A	G	0.545505	0.545505	0	0	1.02e-06	1.14e-05	2	12.5659	12.7712	13.7514
68564	chr11	77716747	+	Nufip2	utr3	A	G	0.544974	0.544974	0	0	1.93e-05	6.83e-05	28	20.7246	21.1355	20.6852
22764	chrX	94078349	-	Zfx	utr3	T	C	0.544621	0.544621	0	0	3.94e-06	2.41e-05	13	11.7473	11.9331	11.9145
22619	chr9	37647831	+	Siae	utr3	A	G	0.543672	0.543672	0	0	2.14e-05	7.33e-05	8	8.2376	9.24119	7.80263
20384	chr12	80950282	+	Srsf5	utr3	A	G	0.543145	0.54346	0.00063012	0	1.11e-08	1.33e-06	3	365.206	379.691	443.616
12177	chr14	66986340	-	Bnip3l	utr3	T	C	0.543134	0.543134	0	0	1.03e-06	1.14e-05	11	22.6348	22.8512	25.7971
77031	chr2	167474733	+	Slc9a8	utr3	A	G	0.542857	0.542857	0	0	1.88e-06	1.57e-05	3	9.67832	9.1103	8.23841
11600	chr15	42425365	-	Angpt1	utr3	T	C	0.54264	0.545272	0.00526446	0	1.21e-06	1.25e-05	19	38.3797	39.4169	45.8665
226562	chr1	162672657	-	Prrc2c	utr3	T	C	0.54246	0.54246	0	0	4.55e-06	2.62e-05	2	15.9919	17.5131	17.5699
19820	chrX	103958020	-	Rlim	utr3	T	C	0.541439	0.541439	0	0	1.14e-07	4.18e-06	41	39.4617	39.3536	39.1228
18642	chr15	98132299	+	Pfkm	utr3	A	G	0.541122	0.541122	0	0	8.99e-07	1.06e-05	3	19.0566	20.6538	19.8292
68044	chr11	30976864	-	Chac2	utr3	T	C	0.541005	0.541005	0	0	7.46e-05	0.000180637	3	6.45331	7.55263	7.64579
211286	chr14	103076902	+	Cln5	utr3	A	G	0.540404	0.540404	0	0	3.63e-06	2.29e-05	5	7.33543	8.54192	5.95492
68598	chr4	132553145	+	Dnajc8	utr3	A	G	0.540316	0.541029	0.00088798	0.000537634	2.06e-09	5.54e-07	1	207.014	214.938	233.33
213054	chr3	95188312	-	Gabpb2	utr3	T	C	0.54	0.54	0	0	1.29e-05	5.17e-05	13	5.04761	5.57879	5.50045
98256	chr1	175659964	+	Kmo	utr3	A	G	0.539508	0.539508	0	0	2.72e-05	8.7e-05	7	8.05413	6.54323	9.23828
21917	chr10	91148114	-	Tmpo	utr3	T	C	0.539045	0.539045	0	0	9.13e-07	1.07e-05	30	7.37018	9.07935	7.77298
353170	chrX	162790237	-	Txlng	utr3	T	C	0.538897	0.538897	0	0	2.85e-06	1.98e-05	6	6.13093	6.64871	6.87865
109154	chr5	115146166	-	Mlec	utr3	T	C	0.538068	0.538936	0.00173611	0	1.69e-06	1.49e-05	14	53.8458	60.9654	49.9425
269181	chr1	37443269	-	Mgat4a	utr3	T	C	0.537566	0.537566	0	0	3.38e-06	2.2e-05	10	6.79087	7.9687	7.57502
67742	chr16	75859005	-	Samsn1	utr3	T	C	0.536464	0.537182	0.00143678	0	5.51e-08	3.16e-06	3	45.0454	45.2262	52.0923
17692	chrX	168654419	-	Msl3	utr3	T	C	0.536001	0.537166	0	0.002331	3.3e-06	2.17e-05	11	38.0736	37.9709	39.7157
242521	chr4	88719662	-	Klhl9	utr3	T	C	0.532628	0.532628	0	0	1.2e-05	4.9e-05	25	10.4408	10.6406	8.26257
68053	chr4	6216234	+	Ubxn2b	utr3	A	G	0.532372	0.532372	0	0	6.15e-07	8.77e-06	10	8.26825	7.2652	6.84917
237823	chr11	68987248	-	Pfas	utr3	T	C	0.532151	0.532151	0	0	4.98e-06	2.78e-05	17	17.3999	15.7843	15.8367
21374	chr17	15517192	+	Tbp	utr3	A	G	0.531914	0.531914	0	0	1.94e-07	5.1e-06	4	32.516	33.6085	34.9086
24017	chr3	57835065	+	Rnf13	utr3	A	G	0.531868	0.531868	0	0	3.84e-05	0.000110897	17	18.5341	19.1796	20.0599
66964	chr6	142401922	+	Golt1b	utr3	A	G	0.531532	0.531532	0	0	5.22e-07	8.06e-06	7	22.9688	21.0193	19.0358
56309	chr4	123911922	+	Mycbp	utr3	A	G	0.530198	0.534262	0.00812769	0	4.99e-07	7.89e-06	10	22.8492	22.5271	21.0953
107767	chr13	94203230	-	Scamp1	utr3	T	C	0.528409	0.528409	0	0	1.32e-06	1.31e-05	25	12.6577	12.2453	13.0344
216233	chr10	95412168	-	Socs2	utr3	T	C	0.527875	0.527875	0	0	4.97e-06	2.78e-05	8	25.6465	21.1385	16.8198
12313	chr12	100207186	+	Calm1	utr3	A	G	0.527382	0.535242	0.0100598	0.00565868	1.95e-10	1.4e-07	4	187.917	143.823	135.328
14538	chr13	40960491	+	Gcnt2	utr3	A	G	0.527054	0.527054	0	0	8.05e-07	1e-05	5	17.0887	18.632	19.226
14390	chr16	84860841	+	Gabpa	utr3	A	G	0.526023	0.526023	0	0	4.32e-07	7.41e-06	9	22.1807	22.2837	19.049
16987	chr10	76554774	+	Lss	utr3	A	G	0.525641	0.525641	0	0	0.00165095	0.00235135	3	14.2567	16.836	15.2421
19684	chr9	52087011	+	Rdx	utr3	A	G	0.525534	0.525534	0	0	5.33e-07	8.14e-06	23	18.6443	19.5822	16.8906
51886	chr3	152236547	+	Fubp1	utr3	A	G	0.525519	0.525519	0	0	5.58e-06	2.97e-05	49	55.5901	48.4084	45.9541
51810	chr1	178328458	-	Hnrnpu	utr3	T	C	0.525422	0.528452	0	0.00606061	9.53e-07	1.1e-05	5	56.8964	75.2872	54.9542
77644	chrX	36849046	-	C330007P06Rik	utr3	T	C	0.525179	0.525179	0	0	4.08e-06	2.45e-05	18	25.8808	27.2396	27.1225
211986	chr12	30589725	+	Tmem18	utr3	A	G	0.524814	0.524814	0	0	1.05e-06	1.15e-05	8	16.3447	17.9742	13.9539
67288	chr13	104838012	+	Srek1ip1	utr3	A	G	0.524573	0.524573	0	0	4.57e-05	0.000126118	1	6.72309	5.91392	6.88162
12487	chr1	60770618	+	Cd28	utr3	A	G	0.52381	0.52381	0	0	0.000338975	0.000605937	14	5.81086	5.90592	5.17789
18536	chr8	41332828	+	Pcm1	utr3	A	G	0.52381	0.52381	0	0	5.24e-05	0.000139052	8	9.84268	8.53456	9.11563
57784	chr14	70137831	+	Bin3	utr3	A	G	0.523458	0.523458	0	0	1.08e-07	4.12e-06	6	48.5443	51.2382	51.6268
99311	chr2	153617825	-	Commd7	utr3	T	C	0.523232	0.523232	0	0	0.000101919	0.000229918	2	22.2997	18.9213	16.8884
72635	chr7	66716235	+	Lins1	utr3	A	G	0.522222	0.522222	0	0	0.000135184	0.000287666	4	6.41805	6.46711	6.49284
212880	chr13	55681225	+	Ddx46	utr3	A	G	0.521795	0.538462	0.0333333	0	0.000177068	0.00035606	6	40.1545	42.0028	47.2699
108954	chr1	133138010	+	Ppp1r15b	utr3	A	G	0.521263	0.642288	0.146578	0.095471	9.51e-06	4.21e-05	19	23.7439	26.2285	17.7789
19291	chr11	6469308	-	Purb	utr3	T	C	0.520833	0.520833	0	0	7.1e-06	3.47e-05	39	10.1194	11.2144	11.1724
212974	chr7	140946893	+	Pgghg	utr3	A	G	0.520692	0.520692	0	0	1.96e-06	1.61e-05	2	8.02313	8.60896	7.77269
407786	chrX	106207965	-	Taf9b	utr3	T	C	0.52064	0.52064	0	0	5.71e-06	3.02e-05	10	5.04838	5.37179	5.04353
232157	chr6	83340601	+	Mob1a	utr3	A	G	0.520076	0.520076	0	0	1.57e-06	1.44e-05	9	27.7186	32.6547	20.4691
83796	chr11	106263791	-	Smarcd2	utr3	T	C	0.519713	0.519713	0	0	1.59e-05	5.95e-05	4	6.31169	6.80844	7.12557
56516	chr10	128132839	-	Rbms2	utr3	T	C	0.519269	0.541667	0.0144928	0.030303	7.88e-05	0.000188467	6	6.7059	7.72624	8.79364
18408	chr8	22377723	-	Slc25a15	utr3	T	C	0.51876	0.51876	0	0	2.17e-06	1.7e-05	14	12.3696	12.3013	9.07389
67229	chr2	4624364	-	Prpf18	utr3	T	C	0.518215	0.519053	0	0.00167504	2.32e-07	5.56e-06	5	36.4364	39.4612	44.4784
23950	chr5	29785704	+	Dnajb6	utr3	A	G	0.518122	0.526455	0	0.0166667	1.58e-05	5.94e-05	8	37.8263	29.6427	26.2079
69577	chr13	68584526	+	Fastkd3	cds	A	G	0.518005	0.519534	0	0.0030581	4.15e-07	7.26e-06	3	32.2513	32.4724	38.2551
67382	chr2	27446203	-	Brd3	utr3	T	C	0.517466	0.517466	0	0	4.25e-06	2.51e-05	9	25.4714	22.5655	22.3492
11783	chr10	90991322	-	Apaf1	utr3	T	C	0.516908	0.516908	0	0	0.00013127	0.000280963	15	6.71761	7.61902	6.06087
28114	chr13	69635111	+	Nsun2	utr3	A	G	0.516667	0.516667	0	0	0.00053659	0.000887176	2	34.926	44.0334	32.8202
70361	chr18	65981919	-	Lman1	utr3	T	C	0.516483	0.518662	0.0043573	0	4.74e-07	7.7e-06	7	61.9649	53.4479	41.5402
226757	chr1	181175214	-	Wdr26	utr3	T	C	0.516337	0.516337	0	0	0.000352231	0.000625499	8	7.8986	8.58037	9.66094
68366	chr5	33653331	-	Tmem129	utr3	T	C	0.516162	0.516162	0	0	2.29e-05	7.7e-05	8	24.4784	22.8991	15.4332
11518	chr5	34632214	+	Add1	utr3	A	G	0.515728	0.520937	0.0104167	0	9.96e-06	4.34e-05	3	28.4858	28.7428	25.6073
14151	chr18	64456910	-	Fech	utr3	T	C	0.515152	0.515152	0	0	4.01e-05	0.000114597	3	7.53569	6.78786	5.51379
67490	chr4	25250049	-	Ufl1	utr3	T	C	0.514103	0.514103	0	0	0.000193206	0.000382756	8	12.6449	11.2987	13.3434
217232	chr11	104504053	-	Cdc27	utr3	T	C	0.512852	0.512852	0	0	1.72e-06	1.5e-05	11	27.4398	28.3342	32.411
170749	chr11	87615642	+	Mtmr4	utr3	A	G	0.512802	0.512802	0	0	1.84e-05	6.59e-05	4	12.2359	13.3367	13.2479
68036	chr15	37000138	-	Zfp706	utr3	T	C	0.512673	0.515951	0.0057445	0.000813008	2.91e-08	2.3e-06	14	65.1203	58.8733	43.048
20595	chr13	100137428	+	Smn1	utr3	A	G	0.51196	0.51264	0.00136054	0	1.36e-07	4.36e-06	3	66.6254	67.8077	73.2801
245866	chr2	163045535	+	Ift52	utr3	A	G	0.511727	0.511727	0	0	6.63e-07	9.13e-06	4	38.0982	40.575	40.4235
66978	chr17	26283571	+	Luc7l	utr3	A	G	0.511264	0.528648	0.0166259	0.0181431	1.61e-07	4.7e-06	12	36.252	34.908	38.4614
77044	chr15	96403589	+	Arid2	utr3	A	G	0.511111	0.511111	0	0	5.75e-05	0.00014884	7	8.39451	8.47005	7.74802
19211	chr19	32821965	+	Pten	utr3	A	G	0.510765	0.512154	0.00277778	0	1.5e-07	4.53e-06	24	12.4079	13.4189	14.366
170757	chr3	151543474	+	Adgrl4	utr3	A	G	0.510611	0.510611	0	0	4.79e-07	7.73e-06	9	67.4961	69.7008	72.5697
72536	chr17	7934460	+	Tagap	utr3	A	G	0.510317	0.510317	0	0	3.2e-06	2.13e-05	3	5.73801	6.32763	6.48211
231380	chr5	86111259	-	Uba6	utr3	T	C	0.510255	0.513589	0.00666667	0	6.06e-05	0.000154813	15	17.4776	17.6916	17.4436
12330	chr11	50295201	-	Canx	utr3	T	C	0.509803	0.510083	0	0.000560224	7.83e-09	1.11e-06	14	343.436	298.653	323.073
68801	chr9	77982850	+	Elovl5	utr3	A	G	0.509122	0.509753	0	0.00126263	9.92e-08	3.99e-06	16	102.842	95.9061	84.21
68048	chr7	78908582	+	Aen	utr3	A	G	0.508634	0.508634	0	0	7.7e-05	0.000185296	3	40.9594	49.3468	39.4329
21673	chr19	41059314	+	Dntt	utr3	A	G	0.508511	0.508511	0	0	1.06e-05	4.52e-05	2	13.4399	10.3973	12.998
382423	chr10	112926031	-	Atxn7l3b	utr3	T	C	0.508207	0.508207	0	0	4.68e-06	2.67e-05	4	11.4422	12.9825	11.3791
56526	chrX	36914069	-	2019-09-06	utr3	T	C	0.508112	0.508112	0	0	1.74e-06	1.52e-05	12	20.2734	20.5506	24.4756
24060	chr4	34663428	-	Slc35a1	utr3	T	C	0.508019	0.508019	0	0	8.34e-07	1.02e-05	2	19.795	19.3319	22.4076
71710	chr3	14566077	+	Lrrcc1	utr3	A	G	0.507576	0.507576	0	0	0.00139783	0.00202436	5	10.8685	11.5832	12.3017
17283	chr19	6340297	+	Men1	utr3	A	G	0.507355	0.507355	0	0	9.37e-08	3.95e-06	5	46.5675	43.0148	33.8858
68944	chr1	167330551	+	Tmco1	utr3	A	G	0.507308	0.508819	0	0.00302205	2.12e-07	5.36e-06	8	25.146	26.1805	28.5253
12402	chr9	44149723	-	Cbl	utr3	T	C	0.507056	0.507056	0	0	1.75e-06	1.52e-05	20	9.90887	11.0457	9.04357
13030	chr14	63143067	+	Ctsb	utr3	A	G	0.506471	0.507567	0	0.00219298	5.45e-07	8.22e-06	9	84.9602	85.4626	92.708
108098	chr6	146650580	+	Med21	utr3	A	G	0.506173	0.506173	0	0	2.94e-05	9.17e-05	1	70.5281	67.321	80.8453
52202	chr8	126948974	-	Rbm34	utr3	T	C	0.505556	0.505556	0	0	0.000269579	0.000502238	2	11.8308	11.105	8.63717
75296	chr17	8196046	+	Fgfr1op	utr3	A	G	0.505401	0.506673	0	0.00254453	1.8e-07	4.94e-06	14	56.8249	60.3833	46.544
104394	chr8	105305283	+	E2f4	utr3	A	G	0.504686	0.50685	0.004329	0	5.19e-07	8.02e-06	5	60.6891	61.1595	45.497
22427	chr8	33235852	-	Wrn	utr3	T	C	0.504468	0.504468	0	0	1.7e-05	6.25e-05	7	10.5578	10.7431	11.3542
15354	chrX	71560260	+	Hmgb3	utr3	A	G	0.504389	0.504389	0	0	1.49e-07	4.52e-06	7	67.2134	70.2803	55.7451
76890	chr17	74201193	-	Memo1	utr3	T	C	0.504173	0.504173	0	0	9.46e-08	3.95e-06	4	59.4234	53.3977	56.7931
66799	chr1	16571036	-	Ube2w	utr3	T	C	0.504158	0.504158	0	0	1.52e-06	1.42e-05	4	8.44764	8.40653	10.0416
66531	chr8	116889237	-	Cmc2	utr3	T	C	0.503968	0.503968	0	0	5e-05	0.000134519	2	19.1637	20.5428	22.0305
114893	chr3	35892978	-	Dcun1d1	utr3	T	C	0.503367	0.503367	0	0	1.66e-05	6.15e-05	6	27.6513	27.491	31.4263
72993	chr14	26922395	-	Appl1	utr3	T	C	0.503127	0.503127	0	0	2.93e-05	9.15e-05	15	8.14943	7.32289	7.65972
23877	chr7	5007479	-	Fiz1	utr3	T	C	0.502228	0.503419	0.00238095	0	4.88e-07	7.79e-06	4	24.8139	25.0761	17.9514
218975	chr14	47320790	+	Mapk1ip1l	utr3	A	G	0.501828	0.505626	0.00250627	0.00508906	4.79e-07	7.73e-06	8	47.099	57.4788	54.2016
232087	chr6	72433447	-	Mat2a	utr3	T	C	0.501468	0.502369	0.000606778	0.00119494	2.94e-10	1.71e-07	6	376.751	394.623	403.773
67117	chrX	9655711	-	Dynlt3	utr3	T	C	0.500967	0.500967	0	0	7.6e-07	9.77e-06	7	33.7646	35.1291	36.4406
66867	chr9	56495890	+	Hmg20a	utr3	A	G	0.500821	0.500821	0	0	1.03e-06	1.14e-05	13	8.44712	8.55737	9.14021
70645	chr2	119610083	-	Oip5	utr3	T	C	0.500233	0.602551	0.114597	0.0900398	1.02e-06	1.14e-05	7	29.0393	24.3065	18.8299
71446	chr16	96157572	+	Wrb	utr3	A	G	0.500224	0.50174	0	0.0030303	2.6e-07	5.84e-06	14	36.0652	34.7585	26.5914
14571	chr2	57370673	+	Gpd2	utr3	A	G	0.5	0.5	0	0	0.000202435	0.000397273	4	18.1281	18.3788	17.6808
237943	chr11	102476751	-	Gpatch8	utr3	T	C	0.5	0.5	0	0	8.5e-05	0.00019994	11	17.1674	17.4174	18.7181
26373	chr17	25162043	+	Clcn7	utr3	A	G	0.5	0.5	0	0	1.98e-05	6.95e-05	1	14.3249	15.0379	14.8735
74352	chr7	29778584	+	Zfp84	utr3	A	G	0.5	0.5	0	0	6.9e-06	3.41e-05	8	6.82073	8.07434	7.77195
54208	chr7	118119317	-	Arl6ip1	utr3	T	C	0.499335	0.500106	0.00154102	0	7.38e-10	3.13e-07	5	302.757	309.121	336.757
223455	chr15	31458401	-	2019-03-06	utr3	T	C	0.498217	0.498217	0	0	1.27e-05	5.1e-05	14	7.93419	8.12699	8.23099
22134	chr6	72611276	-	Tgoln1	utr3	T	C	0.498072	0.500337	0.00192678	0.00260417	4.57e-08	2.89e-06	27	45.3144	48.4102	47.3921
19325	chr12	3249772	-	Rab10	utr3	T	C	0.497614	0.497614	0	0	2.64e-07	5.9e-06	9	20.3585	22.4468	17.9139
13726	chrX	74257645	+	Emd	utr3	A	G	0.496795	0.496795	0	0	3.49e-07	6.64e-06	3	30.4952	28.8325	36.9585
109006	chr8	94823060	-	Ciapin1	utr3	T	C	0.49673	0.497797	0.000691563	0.00144278	2.05e-09	5.54e-07	5	44.437	48.4048	47.079
18789	chr12	105838770	+	Papola	utr3	A	G	0.496249	0.497536	0	0.002574	1.09e-07	4.14e-06	9	143.087	113.904	97.4309
494448	chr15	79824970	-	Cbx6	utr3	T	C	0.495833	0.495833	0	0	3.8e-05	0.000110049	5	15.9373	13.9097	14.1089
66671	chr13	85212996	+	Ccnh	utr3	A	G	0.494986	0.494986	0	0	3.66e-06	2.3e-05	8	51.9561	40.2707	37.1657
107321	chr19	12833784	+	Lpxn	utr3	A	G	0.494883	0.494883	0	0	1e-05	4.36e-05	12	30.9234	34.4895	37.6974
20168	chr19	7426573	-	Rtn3	utr3	T	C	0.49394	0.494687	0.00149477	0	9.09e-08	3.93e-06	9	50.006	45.0688	34.8708
13006	chr19	53644995	+	Smc3	utr3	A	G	0.493617	0.493617	0	0	4.78e-07	7.73e-06	3	51.9033	43.2901	40.7108
12453	chr5	93189584	-	Ccni	cds	T	C	0.493477	0.498686	0.0104167	0	9.6e-06	4.23e-05	5	9.31615	11.0774	9.72982
382030	chr8	88130878	+	Cnep1r1	utr3	A	G	0.493386	0.493386	0	0	0.000347161	0.000617949	1	10.8796	9.32746	9.61828
328133	chr12	80682796	+	Slc39a9	utr3	A	G	0.493334	0.495035	0.00340136	0	7.38e-07	9.64e-06	8	22.0542	23.6206	25.5054
65113	chr18	38464701	+	Ndfip1	utr3	A	G	0.493328	0.500575	0.0144928	0	1.71e-05	6.26e-05	3	10.4023	11.1301	6.99583
244879	chr9	53563130	+	Npat	cds	A	G	0.493164	0.493164	0	0	8.81e-07	1.05e-05	4	14.7358	15.5258	17.3975
66361	chr3	10340345	-	Zfand1	utr3	T	C	0.492738	0.492738	0	0	1.61e-05	6.02e-05	2	14.7895	15.626	15.9574
64143	chr1	119471015	-	Ralb	utr3	T	C	0.492722	0.492722	0	0	7.23e-07	9.54e-06	8	40.7403	32.524	30.012
20874	chr19	47643617	+	Slk	utr3	A	G	0.492144	0.492144	0	0	2.59e-06	1.88e-05	12	9.24497	9.33549	10.7154
56736	chr18	38317136	+	Rnf14	utr3	A	G	0.491815	0.491815	0	0	8.47e-06	3.89e-05	15	21.2476	18.5646	20.8663
67437	chr3	65380412	-	Ssr3	utr3	T	C	0.491688	0.491912	0.000446828	0	1.97e-08	1.78e-06	20	167.319	173.265	182.712
67460	chr4	15917406	-	Decr1	utr3	T	C	0.491667	0.491667	0	0	0.000113318	0.000249964	9	12.8807	12.1475	13.9812
233802	chr7	119716169	-	Thumpd1	utr3	T	C	0.491496	0.491978	0.000963391	0	3.73e-08	2.59e-06	9	66.8278	61.8462	43.7054
28084	chr11	101259226	+	Vps25	utr3	A	G	0.49129	0.491516	0	0.000451671	8.74e-09	1.19e-06	2	78.0026	81.9006	93.6993
214899	chr6	120440960	+	Kdm5a	utr3	A	G	0.491228	0.491228	0	0	5.17e-06	2.83e-05	8	12.929	11.9915	12.0444
12039	chr7	25630208	-	Bckdha	utr3	T	C	0.490944	0.491931	0.00197239	0	2.96e-07	6.17e-06	1	6.40429	7.04126	7.0078
242362	chr4	26326509	-	Manea	utr3	T	C	0.488454	0.488454	0	0	2.75e-05	8.77e-05	25	10.0741	11.001	9.52627
217946	chr12	117878501	+	Cdca7l	utr3	A	G	0.488177	0.490364	0.00215054	0.00222222	6.17e-08	3.38e-06	13	41.8058	41.8294	41.7395
227331	chr1	87356213	+	Gigyf2	cds	A	G	0.488095	0.488095	0	0	0.000352827	0.000626438	4	10.8629	12.4858	13.0842
73137	chr18	57391765	+	Prrc1	utr3	A	G	0.487787	0.487787	0	0	1.02e-05	4.4e-05	9	25.1026	19.9319	18.7298
66206	chr19	21597455	-	1110059E24Rik	utr3	T	C	0.487664	0.487664	0	0	1.04e-06	1.15e-05	7	53.589	50.639	61.4418
72098	chr4	3550236	-	Tmem68	utr3	T	C	0.487097	0.487097	0	0	2.19e-06	1.71e-05	11	16.7969	16.2648	20.0127
230514	chr4	101659072	+	Leprot	utr3	A	G	0.487072	0.487072	0	0	3.96e-07	7.08e-06	5	45.155	48.3861	41.9386
51885	chr2	121197376	+	Tubgcp4	utr3	A	G	0.487013	0.487013	0	0	1.5e-06	1.41e-05	1	6.34415	6.68305	6.81374
55980	chr3	10315187	-	Impa1	utr3	T	C	0.486613	0.48703	0.000833333	0	4.68e-08	2.91e-06	12	43.8304	44.1501	50.4818
58799	chr6	106778579	-	Crbn	utr3	T	C	0.486508	0.486508	0	0	5.6e-05	0.000146039	9	9.88578	9.22074	10.7031
20973	chr11	117813633	+	Syngr2	utr3	A	G	0.486172	0.486683	0.000703977	0.000317763	1.7e-09	5.27e-07	7	257.415	212.299	211.103
101739	chr4	83456317	-	Psip1	utr3	T	C	0.485994	0.485994	0	0	3.36e-06	2.19e-05	17	6.32047	7.03674	6.85107
67420	chr7	113569416	+	Far1	utr3	A	G	0.485062	0.485062	0	0	5.13e-08	3.05e-06	14	48.1015	48.3098	51.3586
102334	chr8	11611919	-	Ankrd10	utr3	T	C	0.484966	0.487089	0.00424628	0	7.19e-06	3.49e-05	6	18.6487	20.3139	14.0931
67897	chr18	68321473	+	Rnmt	utr3	A	G	0.48495	0.485603	0	0.00130719	1.34e-07	4.35e-06	18	34.0645	37.0693	39.3309
15251	chr12	73932464	+	Hif1a	cds	A	G	0.484157	0.484157	0	0	1.34e-06	1.32e-05	12	12.0693	12.8144	10.1325
55988	chrX	101213203	-	Snx12	utr3	T	C	0.48367	0.485388	0	0.00343643	1.25e-05	5.05e-05	10	23.1673	22.4513	25.1924
80287	chr15	79908315	+	Apobec3	utr3	A	G	0.483126	0.484978	0	0.0037037	3.04e-07	6.27e-06	16	87.3531	97.7262	110.339
13121	chr5	4081495	-	Cyp51	utr3	T	C	0.482439	0.482439	0	0	5.24e-06	2.86e-05	12	67.0043	61.8065	52.3603
69727	chr5	74000842	-	Usp46	utr3	T	C	0.481793	0.481793	0	0	3.61e-06	2.29e-05	6	15.5771	15.5178	15.6286
12499	chr12	84376496	-	Entpd5	utr3	T	C	0.480675	0.483055	0.00476191	0	4.27e-07	7.36e-06	18	32.1457	32.1509	32.0073
14793	chr6	124833139	+	Cdca3	cds	A	G	0.480604	0.480604	0	0	1.78e-08	1.7e-06	3	105.23	118.36	117.28
66197	chr13	51650469	+	Cks2	utr3	A	G	0.479485	0.481124	0.00104822	0.00222922	2.32e-09	5.91e-07	2	137.839	125.908	131.673
22661	chr16	33501778	+	Zfp148	utr3	A	G	0.479167	0.479167	0	0	3.35e-05	0.000100627	18	14.7882	13.515	11.3446
60530	chr11	11801006	-	Fignl1	cds	T	C	0.478973	0.478973	0	0	1.94e-08	1.77e-06	7	55.2168	50.0082	62.5883
56372	chr7	116104925	+	1110004F10Rik	utr3	A	G	0.478929	0.480122	0.00238618	0	7.87e-08	3.73e-06	3	205.383	212.387	243.25
11804	chr9	31150601	-	Aplp2	utr3	T	C	0.478401	0.478401	0	0	2.54e-05	8.25e-05	13	17.2358	17.3931	10.8608
51875	chr2	25620469	-	Tmem141	utr3	T	C	0.478335	0.478335	0	0	3.37e-06	2.19e-05	1	5.85441	5.82335	7.31127
216578	chr11	23863889	-	Papolg	utr3	T	C	0.478307	0.478307	0	0	1.66e-06	1.48e-05	7	6.8736	8.62206	7.99763
68493	chr4	24902678	+	Ndufaf4	utr3	A	G	0.478103	0.482813	0.00444444	0.00497512	3.42e-07	6.62e-06	6	34.5275	35.0805	38.8083
67922	chr8	72223582	+	Fam32a	utr3	A	G	0.477906	0.589899	0.152241	0.071746	6.42e-05	0.000161456	3	81.9442	85.942	91.7854
99889	chr3	84497624	-	Arfip1	utr3	T	C	0.47785	0.47785	0	0	7.19e-06	3.49e-05	14	18.3069	15.1377	13.9009
67963	chr12	84756310	-	Npc2	utr3	T	C	0.477778	0.477778	0	0	0.000125885	0.00027195	4	40.3004	41.209	47.947
11416	chr3	63943238	-	Slc33a1	utr3	T	C	0.477638	0.477638	0	0	1.06e-05	4.53e-05	3	14.8348	12.1372	9.6545
66540	chr2	3780748	+	Fam107b	utr3	A	G	0.477471	0.479998	0.00275482	0.00229885	5.67e-08	3.19e-06	11	202.121	170.687	134.125
226641	chr1	170705234	-	Atf6	utr3	T	C	0.477096	0.477096	0	0	6.54e-06	3.29e-05	15	18.12	18.8345	20.4173
78611	chr4	117119312	-	Btbd19	utr3	T	C	0.476981	0.476981	0	0	6.3e-05	0.000159282	4	8.22291	6.63121	5.49399
19821	chr1	151470347	-	Rnf2	utr3	T	C	0.4768	0.478288	0	0.00297619	9.12e-06	4.09e-05	11	34.7382	32.2636	33.0501
67145	chr2	164053744	-	Tomm34	utr3	T	C	0.476554	0.476554	0	0	4.48e-07	7.5e-06	1	47.3612	38.618	38.8142
106064	chr15	3985415	-	AW549877	utr3	T	C	0.476263	0.476263	0	0	5.45e-06	2.92e-05	29	9.92814	10.2904	8.33433
69606	chr9	65452617	+	Mtfmt	utr3	A	G	0.47619	0.47619	0	0	2.27e-05	7.66e-05	3	15.0132	12.5931	10.532
22171	chr5	30060247	-	Tyms	utr3	T	C	0.475845	0.479391	0.0070922	0	9.48e-06	4.2e-05	6	45.0828	47.9291	53.0221
234594	chr8	95720104	-	Cnot1	utr3	T	C	0.47405	0.47405	0	0	1.59e-05	5.95e-05	3	48.9463	52.257	58.2653
116891	chr11	71008016	-	Derl2	utr3	T	C	0.474007	0.474007	0	0	1.42e-06	1.36e-05	12	21.1168	22.6528	22.8971
17765	chr5	108108082	+	Mtf2	utr3	A	G	0.473982	0.473982	0	0	3.72e-06	2.33e-05	11	40.3325	39.2507	39.96
226517	chr1	152837804	-	Smg7	utr3	T	C	0.473551	0.473551	0	0	1.14e-06	1.21e-05	2	17.1448	18.3348	13.3107
69155	chrX	12656330	-	1810030O07Rik	utr3	T	C	0.473427	0.473427	0	0	1.94e-07	5.1e-06	8	42.7874	37.523	40.3813
218613	chr13	111718429	+	Mier3	utr3	A	G	0.473291	0.473291	0	0	2.44e-05	8.03e-05	18	8.33476	8.74133	10.3778
52637	chr10	71330985	-	Cisd1	utr3	T	C	0.473155	0.474649	0.00139179	0.0015949	3.17e-07	6.36e-06	2	73.1815	59.7822	46.8863
20933	chr2	26907698	-	Med22	utr3	T	C	0.473132	0.476675	0.00494805	0.00213675	5.35e-08	3.1e-06	9	66.3155	67.3691	60.0355
228994	chr2	180904977	-	Ythdf1	utr3	T	C	0.472988	0.476692	0	0.00740741	2.04e-05	7.11e-05	10	5.9656	6.13838	7.50082
213827	chr9	44742313	-	Arcn1	utr3	T	C	0.472804	0.4734	0	0.00119048	7.44e-08	3.66e-06	16	56.264	57.8045	40.7601
18000	chr1	93508882	+	2019-09-02	utr3	A	G	0.472381	0.474945	0	0.00512743	1.42e-08	1.56e-06	7	61.234	60.8253	72.9159
22763	chr15	12185274	+	Zfr	utr3	A	G	0.472264	0.472264	0	0	1.65e-06	1.48e-05	12	54.5574	54.2697	58.6357
56422	chr10	21310839	+	Hbs1l	utr3	A	G	0.472222	0.472222	0	0	5.12e-05	0.00013686	4	31.6652	28.1694	29.0492
19052	chr11	52122209	+	Ppp2ca	utr3	A	G	0.472003	0.474828	0	0.00564972	1.79e-06	1.54e-05	6	10.3366	11.041	11.4813
67179	chr14	65866029	+	Ccdc25	utr3	A	G	0.471988	0.473531	0.00308642	0	5.58e-07	8.33e-06	9	28.662	29.984	25.7805
70827	chr1	58902550	-	Trak2	utr3	T	C	0.471657	0.471657	0	0	1.49e-05	5.69e-05	6	13.5194	11.7409	12.6195
93765	chr10	95545342	+	Ube2n	utr3	A	G	0.471545	0.471545	0	0	4.15e-06	2.47e-05	30	46.9604	48.1214	48.3731
228005	chr2	69752031	+	Ppig	utr3	A	G	0.471429	0.471429	0	0	0.000464096	0.000787103	11	21.5339	22.642	23.9111
50497	chr2	3506327	-	Hspa14	utr3	T	C	0.470952	0.478889	0	0.015873	0.000158822	0.000327183	9	44.1052	45.796	48.0783
26450	chr2	144542724	-	Rbbp9	utr3	T	C	0.470908	0.470908	0	0	1.58e-05	5.94e-05	5	8.73966	8.71434	10.5335
67092	chr2	122594554	-	Gatm	utr3	T	C	0.470651	0.470651	0	0	1.76e-05	6.4e-05	7	41.7771	34.9502	40.6103
235132	chr9	31071008	+	Zbtb44	utr3	A	G	0.470513	0.470513	0	0	7.25e-06	3.52e-05	20	5.60368	6.72224	6.53512
22631	chr15	36770516	-	Ywhaz	utr3	T	C	0.470494	0.470494	0	0	6.42e-05	0.000161593	6	281.346	239.903	204.287
72674	chr1	134432686	+	Adipor1	utr3	A	G	0.469968	0.469968	0	0	3.81e-05	0.000110406	7	20.1752	20.9044	16.5081
23834	chr11	98922248	+	Cdc6	utr3	A	G	0.469444	0.469444	0	0	1.33e-05	5.27e-05	3	39.6304	41.743	45.2811
22330	chr14	21032834	+	Vcl	utr3	A	G	0.46938	0.46938	0	0	1.79e-06	1.54e-05	12	15.7107	13.6062	11.3545
14961	chr17	34269213	+	H2-Ab1	utr3	A	G	0.468827	0.468827	0	0	1.19e-07	4.22e-06	1	32.6257	33.5975	19.1839
71732	chr9	44348356	-	Vps11	utr3	T	C	0.468764	0.468764	0	0	1.18e-06	1.24e-05	1	23.5338	26.4416	27.1131
12227	chr1	134076000	-	Btg2	utr3	T	C	0.468694	0.468694	0	0	0.000106035	0.000236947	7	6.24122	7.83958	6.5648
67264	chr19	44549453	-	Ndufb8	utr3	T	C	0.468073	0.468073	0	0	7.95e-06	3.73e-05	4	94.4812	94.8871	110.512
434223	chr7	106596371	-	Gm1966	utr3	T	C	0.467455	0.467455	0	0	4.43e-06	2.58e-05	16	15.6825	18.6022	18.9661
71902	chr10	119201153	-	Cand1	utr3	T	C	0.467172	0.467172	0	0	0.00128557	0.00187941	7	13.319	15.2654	11.9306
234076	chr8	13321085	+	Tmco3	utr3	A	G	0.466946	0.466946	0	0	3.43e-06	2.22e-05	3	5.16308	5.16068	5.19149
14025	chr11	24168099	+	Bcl11a	utr3	A	G	0.466667	0.466667	0	0	9.54e-05	0.000218271	3	6.83939	7.09125	5.75049
269424	chr3	41616533	+	Jade1	utr3	A	G	0.466667	0.466667	0	0	6.8e-05	0.000168601	13	9.12004	8.34904	8.37875
103573	chr11	23296334	+	Xpo1	utr3	A	G	0.466658	0.466658	0	0	3.46e-07	6.63e-06	2	59.5042	60.0056	55.6811
74102	chr16	45142049	-	Slc35a5	utr3	T	C	0.466326	0.466326	0	0	2.43e-06	1.81e-05	5	5.60044	5.35139	6.10979
209416	chrX	7709444	+	Gpkow	utr3	A	G	0.46605	0.467007	0	0.00191571	4.85e-07	7.76e-06	8	39.7181	39.601	42.3188
56791	chr2	84809359	+	Ube2l6	utr3	A	G	0.465796	0.471748	0.0119048	0	3.61e-05	0.000106047	7	10.2909	13.3581	10.7361
19708	chr19	5897827	-	Dpf2	utr3	T	C	0.464963	0.46955	0.00416278	0.00501177	1.56e-08	1.6e-06	4	32.562	31.1166	35.7955
28042	chr5	30269637	+	Selenoi	utr3	A	G	0.46489	0.46489	0	0	7.46e-06	3.58e-05	13	13.005	13.2665	14.6449
19349	chr6	87999784	-	Rab7	utr3	T	C	0.463692	0.463981	0.000577701	0	6.02e-09	9.9e-07	14	142.329	121.328	122.481
67500	chr10	62744081	-	Ccar1	utr3	T	C	0.46369	0.46369	0	0	1.62e-05	6.03e-05	4	55.7405	59.0772	67.9098
12848	chr2	125831488	-	Cops2	utr3	T	C	0.463672	0.463672	0	0	5.13e-07	7.98e-06	22	52.9383	52.666	58.1941
20220	chr14	57802867	+	Sap18	utr3	A	G	0.463144	0.464212	0	0.00213675	3.43e-07	6.62e-06	10	42.1847	41.5219	44.4241
20438	chrX	164071248	-	Siah1b	cds	T	C	0.462996	0.462996	0	0	2.79e-06	1.96e-05	2	16.5482	15.785	9.92645
66365	chr7	92582249	+	Ccdc90b	utr3	A	G	0.462626	0.462626	0	0	9.26e-05	0.000213484	4	10.7513	10.1652	11.6114
231327	chr5	76914024	-	Ppat	utr3	T	C	0.462058	0.463376	0.00129702	0.00133869	1.25e-08	1.42e-06	13	108.095	101.434	108.936
20334	chr12	58958933	-	Sec23a	utr3	T	C	0.462056	0.462056	0	0	1e-06	1.13e-05	7	18.906	16.9389	21.1307
67704	chr3	122925921	+	1810037I17Rik	utr3	A	G	0.462015	0.462015	0	0	1.3e-05	5.19e-05	1	66.2649	69.9555	60.5958
53611	chr19	55624513	+	Vti1a	utr3	A	G	0.46177	0.46177	0	0	7.52e-06	3.59e-05	5	10.3182	8.52393	7.89013
69660	chr1	74288444	-	Tmbim1	utr3	T	C	0.461499	0.461499	0	0	4.49e-07	7.51e-06	5	39.3715	44.2712	36.1406
74383	chr3	90006285	-	Ubap2l	utr3	T	C	0.461428	0.461428	0	0	1.79e-07	4.92e-06	3	69.8903	71.8438	71.8807
13007	chr1	135751941	+	Csrp1	utr3	A	G	0.460164	0.461479	0.0015949	0.0010352	5.4e-07	8.19e-06	3	64.6325	67.4887	74.9389
54375	chr15	38489972	-	Azin1	utr3	T	C	0.459959	0.459959	0	0	8.37e-08	3.79e-06	26	50.7193	41.8725	43.5294
66209	chr4	59770474	-	Inip	utr3	T	C	0.459656	0.461467	0	0.00362319	2.48e-06	1.83e-05	4	50.7147	43.0781	41.4101
378702	chr2	121450950	+	Serf2	utr3	A	G	0.458949	0.459849	0	0.0018018	3.63e-06	2.29e-05	5	22.904	22.0217	23.6119
15107	chr3	131233797	-	Hadh	utr3	T	C	0.45807	0.45807	0	0	4.41e-08	2.84e-06	1	20.864	18.057	20.3645
67956	chr5	124461882	+	Kmt5a	utr3	A	G	0.457915	0.457915	0	0	3.84e-06	2.37e-05	7	24.4722	26.2925	22.5177
83669	chr9	108572838	-	Wdr6	utr3	T	C	0.457701	0.457701	0	0	8.91e-08	3.91e-06	3	57.6845	52.0756	58.789
13207	chr11	106780934	-	Ddx5	utr3	T	C	0.45711	0.457904	0.0015873	0	2.28e-07	5.53e-06	15	163.305	140.909	142.587
266692	chr2	156073029	-	Cpne1	utr3	T	C	0.456346	0.456346	0	0	2.31e-07	5.56e-06	6	43.2822	36.724	33.0408
75744	chr7	51998750	-	Svip	utr3	T	C	0.456036	0.456036	0	0	8.36e-07	1.02e-05	18	14.8331	14.1436	13.7195
110829	chr10	58421709	+	Lims1	utr3	A	G	0.455994	0.457349	0	0.00271003	4.19e-06	2.49e-05	21	54.4889	54.4001	46.6845
52397	chr5	106617829	-	Zfp644	utr3	T	C	0.45559	0.45559	0	0	4.87e-05	0.000132172	8	10.6444	11.3886	10.5557
22025	chr10	94197018	+	Nr2c1	utr3	A	G	0.455556	0.455556	0	0	1.43e-05	5.53e-05	2	9.32673	9.3185	8.87345
216825	chr11	61151937	-	Usp22	utr3	T	C	0.455049	0.455049	0	0	8.87e-06	4.02e-05	4	16.4593	19.0806	14.1616
101118	chr6	13581312	-	Tmem168	utr3	T	C	0.455026	0.455026	0	0	0.000239563	0.00045598	6	30.0199	24.2365	21.2676
12448	chr4	11204171	+	Ccne2	utr3	A	G	0.454908	0.457315	0.00273224	0.00208333	1.32e-07	4.33e-06	7	12.9365	13.4428	14.2876
263876	chr2	167482213	-	Spata2	utr3	T	C	0.454667	0.457872	0.00641026	0	3.97e-05	0.000113752	2	15.148	14.1525	12.4002
229096	chr3	16215599	+	Ythdf3	utr3	A	G	0.454562	0.458836	0.00854701	0	1.04e-05	4.47e-05	23	8.42111	9.13188	6.8966
75956	chr17	23815578	+	Srrm2	utr5	A	G	0.4543	0.4543	0	0	7.66e-07	9.82e-06	4	32.1913	35.7905	33.0653
12505	chr2	102812308	-	Cd44	utr3	T	C	0.453734	0.453734	0	0	7.57e-08	3.66e-06	20	42.802	45.4658	49.0333
26420	chr11	49883976	+	Mapk9	utr3	A	G	0.453704	0.453704	0	0	2.27e-05	7.66e-05	12	6.11919	5.52054	5.00058
18117	chr8	120655643	-	Emc8	utr3	T	C	0.453632	0.592593	0.244589	0.0333333	0.000330821	0.000594089	3	9.1918	9.69348	6.26661
19298	chr1	172135358	+	Pex19	utr3	A	G	0.453602	0.453602	0	0	5.55e-07	8.31e-06	4	39.1684	38.7482	46.0564
67443	chr8	121597746	+	Map1lc3b	utr3	A	G	0.453381	0.454019	0.00127714	0	1.76e-07	4.87e-06	11	96.5275	101.043	97.0784
224893	chr17	55897832	+	Zfp959	cds	A	G	0.452371	0.452371	0	0	0.000298974	0.000546942	1	7.82145	7.90872	9.39583
67154	chr15	34141814	+	Mtdh	utr3	A	G	0.452263	0.452263	0	0	5.64e-07	8.36e-06	4	21.7387	23.9436	21.689
52064	chr5	115296914	+	Coq5	utr3	A	G	0.451389	0.451389	0	0	8.44e-05	0.000198811	4	38.6578	34.7165	24.3655
56085	chr13	58176999	-	Ubqln1	utr3	T	C	0.450538	0.450538	0	0	3.1e-06	2.09e-05	7	6.07482	7.18744	6.81277
213760	chr17	85064270	-	Prepl	utr3	T	C	0.450514	0.450514	0	0	5.44e-06	2.92e-05	4	8.34196	9.8531	9.87534
78581	chr15	51884243	+	Utp23	utr3	A	G	0.449675	0.449675	0	0	3.41e-05	0.000101969	3	12.8136	12.9714	15.0136
98732	chr1	185285004	+	Rab3gap2	utr3	A	G	0.449495	0.449495	0	0	0.000580631	0.000949046	3	24.0408	21.3623	22.2682
66713	chr11	20064583	-	Actr2	utr3	T	C	0.449401	0.451413	0.00275534	0.00126743	4.85e-08	2.96e-06	14	63.7098	64.2763	83.5298
16456	chr1	171463513	+	F11r	utr3	A	G	0.449393	0.449393	0	0	5.14e-06	2.82e-05	1	9.47712	11.3058	10.9615
18537	chr10	7630596	-	Pcmt1	utr3	T	C	0.449353	0.450597	0.00248756	0	1.78e-07	4.91e-06	8	59.5522	48.2612	49.3564
14782	chr8	33697930	+	Gsr	utr3	A	G	0.449006	0.449006	0	0	6.92e-07	9.36e-06	3	16.388	18.2587	17.0882
16650	chr4	129646068	-	Kpna6	utr3	T	C	0.448818	0.448818	0	0	2.14e-05	7.34e-05	9	11.3982	10.9461	12.8189
110651	chrX	159366149	+	Rps6ka3	utr3	A	G	0.448148	0.448148	0	0	3.32e-05	0.000100053	6	5.43033	5.92673	6.0728
55946	chr14	21035321	-	Ap3m1	utr3	T	C	0.448147	0.451029	0	0.00576532	1.62e-08	1.64e-06	10	33.0647	33.0851	36.4109
20733	chr7	29256480	-	Spint2	utr3	T	C	0.447734	0.447734	0	0	3.13e-07	6.33e-06	2	26.3181	22.1615	20.3884
69456	chr18	47087668	+	Commd10	utr3	A	G	0.447344	0.448916	0.00314465	0	3.62e-06	2.29e-05	7	34.193	37.5966	35.0167
67006	chr3	135408746	-	Cisd2	utr3	T	C	0.446848	0.449568	0.00328947	0.00215054	1.15e-07	4.19e-06	9	30.5225	25.7717	20.1663
11757	chr19	60864322	-	Prdx3	utr3	T	C	0.44668	0.446975	0	0.000591017	7.93e-09	1.12e-06	9	198.683	200.486	227.937
69587	chr5	108501765	+	Pcgf3	utr3	A	G	0.445221	0.445221	0	0	3.3e-06	2.17e-05	12	13.3968	12.5862	8.69783
18968	chrX	93305169	-	Pola1	utr3	T	C	0.445183	0.445183	0	0	6.38e-07	8.95e-06	6	27.7335	26.3492	34.4573
18105	chr13	33988156	+	Nqo2	utr3	A	G	0.444928	0.444928	0	0	1.64e-05	6.08e-05	19	15.9148	16.0073	14.789
215653	chr2	131993039	-	Rassf2	utr3	T	C	0.444612	0.444612	0	0	2.52e-05	8.22e-05	1	9.1364	8.94152	8.1921
229593	chr3	95618922	+	Golph3l	utr3	A	G	0.444444	0.444444	0	0	3.51e-06	2.24e-05	13	20.5356	19.6058	22.5703
244373	chr8	27036960	+	Erlin2	utr3	A	G	0.444345	0.444345	0	0	3.1e-07	6.3e-06	8	28.1722	33.9564	34.9116
18174	chr15	100394851	-	Slc11a2	utr3	T	C	0.443182	0.443182	0	0	2.49e-05	8.15e-05	6	11.5889	12.224	13.4873
21813	chr9	116088824	-	Tgfbr2	utr3	T	C	0.442857	0.442857	0	0	8.36e-06	3.86e-05	4	7.2166	7.31669	5.07914
56218	chr11	3308982	+	Patz1	utr3	A	G	0.442857	0.442857	0	0	8.22e-06	3.82e-05	8	11.6466	11.1556	10.751
229663	chr3	103047047	+	Csde1	cds	A	G	0.442821	0.444036	0.00150061	0.000930287	7.09e-10	3.05e-07	7	121.763	127.916	135.64
13043	chr7	144436654	-	Cttn	utr3	T	C	0.442593	0.442593	0	0	1.57e-06	1.44e-05	5	12.2152	12.4888	11.3606
19357	chr15	51962770	-	Rad21	utr3	T	C	0.442385	0.442385	0	0	5.86e-07	8.54e-06	4	24.2639	22.563	23.3605
319594	chr19	44572315	+	Hif1an	utr3	A	G	0.442308	0.442308	0	0	2.62e-06	1.89e-05	10	11.9575	13.0428	12.7237
20519	chr17	12421223	-	Slc22a3	utr3	T	C	0.442251	0.442251	0	0	2.53e-06	1.85e-05	5	8.77274	7.33416	6.13257
71085	chr19	41768488	-	Arhgap19	utr3	T	C	0.442175	0.442175	0	0	3.7e-07	6.8e-06	20	30.267	30.0751	37.7768
30930	chr10	62455843	-	Vps26a	utr3	T	C	0.44152	0.443243	0.00344612	0	3.74e-08	2.59e-06	2	69.498	69.6526	83.5581
14252	chr11	78059553	+	Flot2	utr3	A	G	0.441358	0.441358	0	0	2.35e-06	1.79e-05	2	8.49149	8.3119	6.69345
12417	chr6	51482777	+	Cbx3	utr3	A	G	0.440889	0.440889	0	0	1.19e-06	1.24e-05	9	35.8475	36.1695	37.4119
75089	chr10	89818981	+	Uhrf1bp1l	utr3	A	G	0.440115	0.440115	0	0	0.000189502	0.000376767	3	6.87857	7.54007	6.00455
26428	chr2	48932303	-	Orc4	utr3	T	C	0.44011	0.44011	0	0	9.73e-06	4.28e-05	15	19.7209	21.1099	23.0214
67440	chr18	4396712	+	Mtpap	utr3	A	G	0.439505	0.439505	0	0	3.63e-07	6.76e-06	2	40.0781	41.1692	46.7829
22213	chr10	77645099	+	Ube2g2	utr3	A	G	0.439501	0.441568	0.0029842	0.00114942	1.9e-08	1.74e-06	2	83.7982	89.9925	80.0049
75710	chr2	156095246	-	Rbm12	utr3	T	C	0.439404	0.439404	0	0	2.73e-06	1.94e-05	3	15.8661	13.2454	10.368
12328	chr13	55632163	+	Caml	utr3	A	G	0.439285	0.439285	0	0	1.36e-06	1.33e-05	3	22.1614	19.1349	19.3453
234733	chr8	111005765	-	Ddx19b	utr3	T	C	0.43869	0.470833	0.0642857	0	0.000645184	0.00103818	17	6.21971	6.1066	5.03668
78586	chr17	85984814	-	Srbd1	utr3	T	C	0.438182	0.438182	0	0	5.41e-06	2.92e-05	1	13.2915	13.3085	14.3851
106878	chr18	60474734	-	Smim3	utr3	T	C	0.438175	0.438175	0	0	2.84e-07	6.08e-06	3	27.1311	25.6725	22.7062
14156	chr19	10199584	-	Fen1	utr3	T	C	0.438108	0.438565	0.000913928	0	6.33e-09	1.02e-06	5	242.753	244.907	264.148
228482	chr2	113832049	-	Arhgap11a	utr3	T	C	0.437567	0.437567	0	0	1.2e-07	4.22e-06	12	45.4231	41.8021	38.2588
20658	chr16	91657046	+	Son	cds	A	G	0.437255	0.437255	0	0	5.79e-07	8.49e-06	10	24.7742	23.599	20.8474
11920	chr9	53437941	-	Atm	utr3	T	C	0.437169	0.437169	0	0	0.000275915	0.000512164	4	5.48466	6.4054	5.97524
67148	chr7	81768741	+	Fam103a1	utr3	A	G	0.437076	0.437076	0	0	2.56e-07	5.82e-06	3	42.4545	41.6796	49.1831
18412	chr11	50200855	-	Sqstm1	cds	T	C	0.43695	0.437679	0.000786164	0.000672043	4.69e-09	8.83e-07	9	95.5854	88.2322	62.6843
72265	chr1	13564980	-	Tram1	utr3	T	C	0.436703	0.436703	0	0	4.28e-07	7.36e-06	5	73.1082	73.0693	60.3064
67255	chr6	116625003	-	Zfp422	utr3	T	C	0.435788	0.435788	0	0	1.42e-06	1.36e-05	11	77.3984	72.0017	73.4844
67143	chr7	131391312	-	Ikzf5	utr3	T	C	0.435786	0.435786	0	0	1.27e-05	5.09e-05	25	13.6223	12.9327	11.859
20529	chr4	62390820	+	Slc31a1	utr3	A	G	0.435578	0.435578	0	0	1.14e-06	1.21e-05	21	39.0379	40.3874	41.5739
208884	chrX	48173322	-	Zdhhc9	utr3	T	C	0.435429	0.435429	0	0	6.89e-07	9.36e-06	7	10.5373	11.2251	11.8722
231600	chr5	110171594	+	Chfr	utr3	A	G	0.435398	0.436834	0.00287356	0	2.1e-07	5.35e-06	2	29.0116	26.2168	28.7757
14910	chr6	113071019	-	Gt(ROSA)26Sor	cds	T	C	0.435221	0.438145	0.00584795	0	2.16e-06	1.7e-05	13	13.4616	12.7355	11.3351
52398	chr5	93174545	+	2019-09-11	utr3	A	G	0.435121	0.436589	0.0029359	0	5.68e-08	3.19e-06	8	19.5742	22.2932	16.4631
21780	chr10	71227096	-	Tfam	utr3	T	C	0.434372	0.434372	0	0	1.43e-05	5.54e-05	12	30.3867	22.732	22.3395
16978	chr1	91116299	+	Lrrfip1	utr3	A	G	0.434306	0.434306	0	0	1.39e-06	1.35e-05	3	53.3973	56.338	56.9655
72022	chr9	53816970	+	Slc35f2	cds	A	G	0.434064	0.434064	0	0	1.42e-06	1.36e-05	10	18.9931	18.068	11.5759
18571	chr9	113651936	-	Pdcd6ip	utr3	T	C	0.433766	0.433766	0	0	0.000154254	0.000319585	4	13.9197	16.2692	11.0783
19084	chr11	109669350	+	Prkar1a	utr3	A	G	0.433298	0.433298	0	0	1.77e-08	1.69e-06	19	170.89	141.629	125.994
22223	chr5	66686970	+	Uchl1	utr3	A	G	0.43266	0.43266	0	0	3.45e-06	2.22e-05	1	6.52296	6.60244	6.52993
66691	chr2	34678098	-	Gapvd1	cds	T	C	0.432014	0.432014	0	0	1.17e-06	1.23e-05	5	28.2263	28.693	21.1877
26416	chr17	28746434	+	Mapk14	utr3	A	G	0.430714	0.430714	0	0	2.47e-06	1.83e-05	5	10.9428	12.3113	11.8763
74570	chr5	138101846	+	Zkscan1	utr3	A	G	0.430591	0.430591	0	0	4.24e-06	2.51e-05	9	11.899	12.4493	12.2132
227746	chr2	34778714	-	Rabepk	utr3	T	C	0.430556	0.430556	0	0	0.000222453	0.000428785	2	30.7451	33.5176	37.8096
13058	chrX	9438152	-	Cybb	utr3	T	C	0.429981	0.429981	0	0	4.41e-07	7.46e-06	16	21.726	22.9643	25.2315
14674	chr11	109399209	+	Gna13	utr3	A	G	0.429915	0.429915	0	0	3.28e-06	2.16e-05	13	9.15957	9.05337	8.33372
22289	chrX	18277541	+	Kdm6a	cds	A	G	0.429316	0.429316	0	0	9.08e-06	4.09e-05	3	16.2867	15.6859	13.4412
14852	chr16	11217528	-	Gspt1	utr3	T	C	0.429293	0.429293	0	0	1.01e-05	4.38e-05	17	10.6711	12.5038	12.1131
69806	chr11	113244994	-	Slc39a11	utr3	T	C	0.428939	0.430606	0	0.00333333	1.98e-06	1.62e-05	5	50.5484	56.287	49.1988
327762	chr10	62973946	+	Dna2	utr3	A	G	0.428418	0.428418	0	0	7.45e-07	9.68e-06	1	24.9914	21.7195	18.5813
268741	chr14	52293815	+	Tox4	utr3	A	G	0.42817	0.441086	0.0177984	0.00803449	5.27e-09	9.34e-07	10	37.7959	42.9555	44.8533
74131	chrX	48161427	+	Sash3	utr3	A	G	0.428112	0.428112	0	0	2.68e-07	5.94e-06	1	89.6719	89.4866	102.592
216877	chr11	70985610	-	Dhx33	utr3	T	C	0.427642	0.427642	0	0	1.61e-06	1.45e-05	10	8.8147	9.72086	7.75529
67472	chr3	19220465	+	Mtfr1	utr3	A	G	0.427139	0.427139	0	0	1.58e-07	4.64e-06	19	55.4738	56.7454	62.6075
17886	chr15	77761024	-	Myh9	utr3	T	C	0.427013	0.427013	0	0	1.45e-06	1.38e-05	11	28.3292	23.3091	23.4499
12068	chr6	4077360	-	Bet1	utr3	T	C	0.426482	0.429776	0.00658823	0	9.67e-07	1.11e-05	5	33.7158	33.5499	35.7472
353242	chr19	3291046	+	Mrpl21	utr3	A	G	0.426407	0.429493	0.00617066	0	2.7e-07	5.96e-06	1	58.8779	61.3274	71.3559
66500	chr3	115944111	-	Slc30a7	utr3	T	C	0.425926	0.425926	0	0	0.00144034	0.00208043	5	11.0214	10.4212	11.3665
72542	chr5	110259508	-	Pgam5	utr3	T	C	0.425158	0.425158	0	0	1.79e-06	1.54e-05	8	14.0213	17.8119	10.5582
70620	chr16	15554424	-	Ube2v2	utr3	T	C	0.425	0.425	0	0	3.63e-06	2.29e-05	18	5.6763	6.88512	6.07558
319158	chr13	22041043	-	Hist1h4i	cds	T	C	0.42478	0.42478	0	0	1.54e-05	5.81e-05	2	18.6	14.7121	12.9
77519	chr9	20495940	-	Zfp266	utr3	T	C	0.424695	0.424695	0	0	1.67e-07	4.77e-06	41	19.2973	20.7567	20.5885
66140	chr11	87123288	+	Ska2	utr3	A	G	0.424689	0.437821	0.0151515	0.0111111	1.36e-05	5.36e-05	12	18.2257	17.585	17.9576
104416	chr14	31259390	+	Bap1	utr3	A	G	0.424615	0.42521	0	0.00119048	3.12e-08	2.35e-06	5	75.3856	65.8335	53.6964
18082	chr11	4893530	+	Nipsnap1	utr3	A	G	0.424329	0.426065	0.00347222	0	4.77e-06	2.7e-05	3	30.8684	30.7507	33.3792
67996	chr2	162934719	+	Srsf6	cds	A	G	0.424218	0.424218	0	0	1.27e-07	4.3e-06	23	37.6754	43.162	32.1428
67096	chr4	116703260	-	Mmachc	utr3	T	C	0.424164	0.425576	0	0.00282486	6.34e-07	8.93e-06	13	44.1111	43.4715	46.3883
74164	chr4	41013262	+	Nfx1	utr3	A	G	0.423983	0.423983	0	0	0.000425676	0.000732384	6	48.6338	51.1199	56.3841
28109	chr10	83367673	+	D10Wsu102e	utr3	A	G	0.423443	0.423443	0	0	1.76e-06	1.52e-05	15	25.3756	30.1701	24.9483
245522	chrX	95639757	-	Zc4h2	utr3	T	C	0.423333	0.423333	0	0	2.38e-05	7.9e-05	13	7.95826	8.44406	8.77867
12793	chr14	46775754	-	Cnih1	utr3	T	C	0.42277	0.423928	0	0.00231482	1.55e-07	4.6e-06	5	137.201	119.34	102.614
72826	chr9	13845927	+	Fam76b	utr3	A	G	0.422288	0.422288	0	0	0.000208828	0.00040744	4	6.22534	6.91911	5.49148
80986	chr8	22168405	-	Ckap2	utr3	T	C	0.422222	0.422222	0	0	0.00564357	0.0073077	3	28.48	31.4599	34.389
109785	chr9	86555201	-	Pgm3	utr3	T	C	0.421717	0.421717	0	0	1.6e-06	1.45e-05	2	6.40345	6.25176	7.50471
71728	chr1	75536480	+	Stk11ip	utr3	A	G	0.421229	0.424775	0.0070922	0	8.55e-06	3.92e-05	5	14.0119	11.9991	11.1593
76775	chr8	78733721	+	Slc10a7	utr3	A	G	0.421032	0.421032	0	0	3.1e-05	9.52e-05	4	7.25653	7.49657	8.86642
27999	chr6	22307395	-	Fam3c	utr3	T	C	0.42086	0.42086	0	0	2.29e-05	7.71e-05	7	13.1906	14.0613	9.8424
233276	chr7	55831380	+	Tubgcp5	utr3	A	G	0.420635	0.420635	0	0	8.73e-05	0.000203985	5	13.7619	14.2476	15.7168
27401	chr15	9112594	-	Skp2	utr3	T	C	0.420511	0.423861	0	0.00670034	2.2e-07	5.44e-06	4	18.9654	20.7787	19.9428
16859	chr11	78963281	-	Lgals9	utr3	T	C	0.420391	0.420968	0	0.00115273	6.57e-08	3.5e-06	2	223.844	208.615	257.723
71712	chr10	88324251	-	Dram1	utr3	T	C	0.42037	0.42037	0	0	2.36e-06	1.79e-05	10	12.0517	11.5472	10.3037
64945	chr5	5505800	-	Cldn12	utr3	T	C	0.419897	0.419897	0	0	4.85e-06	2.74e-05	16	6.86573	6.92738	5.13684
66953	chr2	72486013	+	Cdca7	utr3	A	G	0.419786	0.42033	0.000682178	0.000405515	2.6e-10	1.55e-07	8	325.202	320.674	312.309
66335	chr15	38692135	+	Atp6v1c1	utr3	A	G	0.419606	0.420732	0.00225225	0	1.4e-07	4.39e-06	8	81.3164	73.7859	85.494
68770	chr5	20760533	-	Phtf2	utr3	T	C	0.41934	0.41934	0	0	3.5e-06	2.24e-05	26	19.0185	17.3991	17.7271
11840	chr11	59212280	-	Arf1	utr3	T	C	0.419324	0.421012	0.00204772	0.00132762	4.06e-13	3.79e-09	3	429.736	431.14	467.333
170763	chr13	67516175	-	Zfp87	utr3	T	C	0.419259	0.419259	0	0	4.16e-06	2.48e-05	3	8.356	8.55403	11.6535
16451	chr4	101152499	-	Jak1	utr3	T	C	0.418889	0.418889	0	0	1.06e-06	1.15e-05	7	26.0494	27.6917	22.8906
73945	chr8	79675941	+	Otud4	utr3	A	G	0.418519	0.418519	0	0	1.55e-05	5.83e-05	20	8.57145	8.60156	8.81714
66200	chr14	101633993	-	Commd6	utr3	T	C	0.418057	0.418057	0	0	3.11e-07	6.3e-06	6	31.3689	33.5243	32.5727
56550	chr18	35801360	+	Ube2d2a	cds	A	G	0.417961	0.417961	0	0	1.5e-06	1.41e-05	4	13.4585	14.0815	10.6035
12540	chr4	137320883	-	Cdc42	utr3	T	C	0.417355	0.419143	0.00140318	0.00217221	8.67e-13	6.06e-09	11	375.784	371.768	417.198
18133	chr15	54753094	+	Nov	utr3	A	G	0.416429	0.42284	0.0128205	0	0.000102461	0.00023086	1	11.0918	9.30842	7.99808
17863	chr10	21125563	-	Myb	utr3	T	C	0.416414	0.417219	0	0.00161031	1.14e-06	1.21e-05	5	37.6676	38.5204	28.664
226139	chr19	43736433	-	Cox15	utr3	T	C	0.416381	0.417485	0	0.00220751	1.24e-06	1.26e-05	7	36.8404	34.4857	31.6897
72567	chr10	20340962	+	Bclaf1	utr3	A	G	0.416312	0.416312	0	0	9.36e-07	1.08e-05	12	80.8997	86.0611	95.8419
105727	chr15	96573814	-	Slc38a1	utr3	T	C	0.416132	0.416132	0	0	5.49e-07	8.24e-06	34	29.7904	29.7573	28.242
99650	chr3	90060631	+	4933434E20Rik	utr3	A	G	0.415838	0.415838	0	0	3.64e-06	2.29e-05	4	20.8958	22.4719	26.3878
268697	chr13	100778815	-	Ccnb1	utr3	T	C	0.415394	0.415394	0	0	3.98e-08	2.71e-06	3	227.939	230.969	251.923
12812	chr11	88991121	+	Coil	utr3	A	G	0.415361	0.415361	0	0	3.71e-06	2.32e-05	6	15.863	16.2176	17.4569
76539	chr19	60199462	-	Fam204a	cds	T	C	0.414713	0.417918	0.00641026	0	2.86e-06	1.99e-05	5	9.22934	8.75272	10.5138
66397	chr11	51791863	+	Sar1b	utr3	A	G	0.414575	0.414575	0	0	4.63e-07	7.59e-06	2	99.7194	102.645	119.538
20338	chr12	91807126	-	Sel1l	utr3	T	C	0.414553	0.417759	0	0.00641026	8.06e-06	3.77e-05	13	13.8413	15.363	11.4771
20853	chr2	166948796	-	Stau1	utr3	T	C	0.414246	0.414246	0	0	4.37e-07	7.42e-06	4	39.4552	33.6146	30.7946
70052	chr4	62425066	+	Prpf4	utr3	A	G	0.413919	0.413919	0	0	1.72e-05	6.29e-05	2	29.4119	31.9029	33.3182
16765	chr4	134473800	+	Stmn1	utr3	A	G	0.413227	0.413227	0	0	3.07e-08	2.33e-06	2	694.475	700.316	762.842
76820	chr12	12376172	+	Fam49a	utr3	A	G	0.412821	0.412821	0	0	0.000114368	0.000251868	11	8.25152	7.82904	6.9345
18715	chrX	7882649	+	Pim2	utr3	A	G	0.41278	0.41278	0	0	2.17e-06	1.7e-05	4	28.6702	28.6539	25.3331
12649	chr9	36709065	-	Chek1	utr3	T	C	0.412458	0.412458	0	0	0.000309261	0.000562583	4	19.3988	23.2819	21.3105
11841	chr11	103984282	+	Arf2	utr3	A	G	0.412218	0.412218	0	0	3.43e-07	6.62e-06	8	21.1416	30.7897	18.7696
67391	chrX	75396238	+	Fundc2	utr3	A	G	0.412121	0.412121	0	0	8.82e-05	0.000205554	7	19.1318	18.5566	20.7233
78232	chr12	59043392	-	Trappc6b	utr3	T	C	0.411932	0.411932	0	0	9.89e-07	1.12e-05	3	14.3154	14.053	11.0916
239393	chr15	39871990	-	Lrp12	utr3	T	C	0.411931	0.411931	0	0	1.08e-06	1.16e-05	3	16.0397	18.4658	17.0313
66690	chr16	8635056	-	Tmem186	utr3	T	C	0.411638	0.411638	0	0	7.13e-07	9.49e-06	9	29.9621	33.6874	26.8926
69976	chr2	125983375	+	Galk2	utr3	A	G	0.411609	0.411609	0	0	4.19e-07	7.29e-06	4	14.7712	15.2907	18.4199
27057	chr14	32178154	+	Ncoa4	utr3	A	G	0.411111	0.411111	0	0	0.000142003	0.0002989	3	51.2634	52.0806	58.1848
76719	chr11	104333834	-	Kansl1	utr3	T	C	0.411111	0.411111	0	0	8.99e-06	4.05e-05	7	6.93283	6.24917	6.11133
208768	chr1	180866283	+	Sde2	cds	A	G	0.41021	0.41021	0	0	4.37e-07	7.42e-06	9	39.4803	37.0713	38.7579
53605	chr10	111496370	+	Nap1l1	utr3	A	G	0.410082	0.410778	0.00074239	0.000649773	3.04e-08	2.33e-06	10	83.3384	85.4737	78.5855
18749	chr3	146731196	-	Prkacb	utr3	T	C	0.409919	0.409919	0	0	1.52e-06	1.42e-05	11	32.9156	34.6817	34.0045
66882	chr1	58406465	+	Bzw1	utr3	A	G	0.409896	0.412789	0.00488453	0.000900901	3.06e-07	6.29e-06	8	390.602	392.293	454.263
216543	chr11	20228242	-	Cep68	utr3	T	C	0.409801	0.413006	0.00641026	0	0.000253356	0.000476908	7	18.0531	18.0588	15.9485
56275	chr19	4801194	-	Rbm14	utr3	T	C	0.408961	0.408961	0	0	1.28e-07	4.32e-06	4	49.9226	47.2139	34.5533
20591	chrX	152274347	+	Kdm5c	utr3	A	G	0.408931	0.408931	0	0	9.97e-05	0.000226017	3	18.8867	16.776	18.0915
208292	chr17	32766455	-	Zfp871	utr3	T	C	0.408761	0.419872	0	0.0222222	7.81e-05	0.000187262	15	7.66082	9.21875	8.99897
13589	chr2	153772898	+	Mapre1	utr3	A	G	0.408355	0.408355	0	0	0.000158038	0.000325977	23	69.712	70.9954	74.8316
19822	chr5	34351582	+	Rnf4	utr3	A	G	0.407416	0.408741	0.00167224	0.000976778	4.7e-09	8.83e-07	7	144.029	152.531	172.426
210148	chr17	74424141	+	Slc30a6	utr3	A	G	0.407407	0.407407	0	0	0.000762135	0.00119122	1	26.5541	30.1273	32.4307
67196	chr1	134974039	+	Ube2t	utr3	A	G	0.406558	0.409383	0.00564972	0	2.72e-06	1.94e-05	2	34.034	29.3178	28.7062
59057	chr18	24012426	-	Zfp24	utr3	T	C	0.406382	0.406382	0	0	2.19e-06	1.71e-05	8	41.4667	39.0581	36.1019
22589	chrX	105797896	-	Atrx	utr3	T	C	0.406349	0.406349	0	0	5.09e-06	2.81e-05	7	19.7329	18.6357	20.2187
230648	chr4	115775948	+	Efcab14	utr3	A	G	0.405682	0.405682	0	0	0.000206213	0.000403266	8	9.68927	9.61541	6.79285
20402	chr2	120534652	-	Zfp106	cds	T	C	0.404942	0.404942	0	0	8.32e-07	1.02e-05	17	27.6556	30.6802	24.5377
12035	chr6	145000080	-	Bcat1	utr3	T	C	0.404783	0.404783	0	0	1.57e-07	4.64e-06	1	15.9577	18.3837	15.4152
14933	chrX	85703903	-	Gk	utr3	T	C	0.404359	0.404359	0	0	7.48e-07	9.7e-06	2	19.8475	20.6189	22.6071
76740	chr15	65873730	+	Efr3a	utr3	A	G	0.404286	0.406294	0	0.00401606	1.78e-06	1.53e-05	21	7.40136	7.99267	6.5127
67863	chr11	70644728	-	Slc25a11	utr3	T	C	0.404072	0.404072	0	0	2.43e-08	2.05e-06	1	67.9946	61.7386	56.057
17274	chr8	72180552	+	Rab8a	utr3	A	G	0.404055	0.404353	0	0.000596303	2.43e-08	2.05e-06	1	137.869	141.738	155.995
13032	chr7	88291308	+	Ctsc	utr3	A	G	0.40404	0.40404	0	0	4.08e-05	0.000116038	8	28.9349	29.6391	32.6063
67955	chr14	79629161	+	Sugt1	utr3	A	G	0.40381	0.40381	0	0	4.06e-06	2.44e-05	4	31.0764	32.5901	34.9664
13211	chr1	153455986	-	Dhx9	utr3	T	C	0.40376	0.408184	0.00884698	0	3.08e-06	2.08e-05	2	23.5325	25.2868	26.036
68497	chr12	84919797	-	Arel1	utr3	T	C	0.403648	0.403648	0	0	6.76e-05	0.000167859	8	12.1507	12.5896	13.2412
66880	chr3	67358169	+	Rsrc1	utr3	A	G	0.403314	0.403314	0	0	2.85e-06	1.98e-05	6	9.92464	11.1897	12.078
268783	chr15	12271475	+	Mtmr12	utr3	A	G	0.403177	0.403177	0	0	1.1e-05	4.63e-05	5	5.95714	6.01219	5.37989
98267	chr1	53755927	-	Stk17b	utr3	T	C	0.403	0.403	0	0	0.000183755	0.000367288	11	30.9101	33.3382	32.7222
19891	chr4	132778248	+	Rpa2	utr3	A	G	0.402449	0.402693	0.000487329	0	1.81e-08	1.71e-06	2	142.379	156.19	147.15
67727	chr4	48184575	+	Stx17	utr3	A	G	0.401587	0.401587	0	0	9.97e-05	0.000226017	4	7.10707	7.9465	7.14593
69207	chr3	158011179	-	Srsf11	utr3	T	C	0.401561	0.401561	0	0	3.86e-07	6.96e-06	9	26.3791	27.5806	22.3166
76884	chr11	46194672	-	Cyfip2	utr3	T	C	0.401019	0.402281	0.00252525	0	1.25e-06	1.27e-05	8	66.455	60.7225	61.1322
66190	chr7	98214672	-	Acer3	utr3	T	C	0.400668	0.400668	0	0	1.01e-05	4.38e-05	12	13.281	12.9957	14.073
26931	chr12	110582431	+	Ppp2r5c	utr3	A	G	0.400636	0.400636	0	0	2.88e-06	2e-05	13	35.9908	35.1828	38.693
17988	chr15	66930625	-	Ndrg1	utr3	T	C	0.400089	0.400089	0	0	1.64e-06	1.47e-05	1	13.2164	11.9572	10.5919
269702	chr5	124254271	-	Mphosph9	utr3	T	C	0.4	0.4	0	0	0.000621517	0.00100513	2	6.23111	6.77028	7.07852
67469	chr9	122381470	+	Abhd5	utr3	A	G	0.4	0.4	0	0	0.000545404	0.000899833	9	10.624	12.0391	12.5194
12469	chr16	87483463	-	Cct8	utr3	T	C	0.399938	0.399938	0	0	5.24e-07	8.07e-06	4	568.23	465.064	472.603
18041	chr2	156123826	-	Nfs1	utr3	T	C	0.399912	0.399912	0	0	3.75e-07	6.85e-06	3	35.3625	29.3109	26.2007
54445	chr19	3949117	+	Unc93b1	utr3	A	G	0.399534	0.402748	0.0037728	0.00265604	5.18e-08	3.07e-06	1	89.6242	78.4952	77.5959
170768	chr2	11474203	-	Pfkfb3	utr3	T	C	0.398945	0.398945	0	0	9.1e-06	4.09e-05	5	8.4791	8.96131	7.21653
229541	chr3	90280531	+	Dennd4b	utr3	A	G	0.398635	0.398635	0	0	7.61e-05	0.000183653	3	7.64464	7.82705	5.36298
22367	chr12	106076570	+	Vrk1	utr3	A	G	0.398448	0.398448	0	0	3.88e-05	0.000111824	8	67.5742	67.4112	76.6451
234663	chr8	104418556	-	Dync1li2	utr3	T	C	0.397166	0.397166	0	0	3.55e-06	2.26e-05	7	16.6433	19.0498	15.5722
67118	chr16	13702877	+	Bfar	utr3	A	G	0.396296	0.396296	0	0	9.87e-05	0.000224197	3	28.5944	30.1166	31.2001
26447	chr18	70529888	-	Poli	utr5	T	C	0.396154	0.396154	0	0	0.000170145	0.000345131	1	7.0975	6.68291	5.02043
229709	chr3	107663728	-	Ahcyl1	utr3	T	C	0.395493	0.395493	0	0	1.83e-05	6.57e-05	8	6.19514	6.95972	7.62181
19324	chr11	20225689	+	Rab1a	utr3	A	G	0.395459	0.396641	0	0.00236407	1.05e-07	4.07e-06	19	99.5168	81.4009	77.7964
59069	chr3	90100375	+	Tpm3	utr3	A	G	0.394464	0.396237	0.00214113	0.00140447	4.5e-12	1.57e-08	4	309.989	297.721	326.391
18738	chr11	75626990	+	Pitpna	utr3	A	G	0.394024	0.394024	0	0	1.2e-05	4.92e-05	13	9.77471	13.2104	10.5324
236848	chrX	70460161	-	Tmem185a	utr3	T	C	0.393171	0.396147	0.00595238	0	1.67e-06	1.48e-05	2	21.6153	19.3024	19.5059
22088	chr7	46889463	-	Tsg101	utr3	T	C	0.393102	0.393102	0	0	2.67e-06	1.92e-05	2	48.5657	43.2705	42.4412
74533	chr2	148691081	+	Gzf1	utr3	A	G	0.392925	0.392925	0	0	3.48e-05	0.000103345	3	9.30972	7.42673	7.35008
70799	chr18	67818937	+	Cep192	cds	A	G	0.392903	0.394755	0	0.0037037	5.76e-06	3.03e-05	3	15.8887	16.7294	19.0254
67923	chr1	16642879	-	Eloc	utr3	T	C	0.392877	0.392877	0	0	8.24e-08	3.78e-06	10	72.6671	72.005	80.5822
268417	chr11	59486462	-	Zkscan17	utr3	T	C	0.39276	0.39276	0	0	1.39e-06	1.35e-05	3	17.8749	15.554	12.5046
414077	chr8	85082146	+	Wdr83os	utr3	A	G	0.392463	0.392463	0	0	6.59e-08	3.5e-06	1	84.3428	82.7581	98.9467
20851	chr11	100782406	-	Stat5b	utr3	T	C	0.392123	0.394855	0	0.00546448	3.64e-05	0.000106784	2	17.9169	17.7897	13.5522
72425	chr2	112414022	+	Katnbl1	utr3	A	G	0.392066	0.392066	0	0	6.59e-06	3.3e-05	4	11.0039	9.97655	9.62268
58887	chr6	48598401	+	Repin1	utr3	A	G	0.391761	0.391761	0	0	8.76e-07	1.05e-05	10	23.0306	24.2762	16.8894
12662	chrX	113041665	-	Chm	utr3	T	C	0.391278	0.391278	0	0	8.96e-06	4.05e-05	10	11.9802	11.5752	12.1891
243272	chr5	124371449	-	Sbno1	utr3	T	C	0.391022	0.39429	0	0.00653595	1.21e-05	4.94e-05	24	27.7348	25.5467	22.7753
66999	chr5	45525810	+	Med28	utr3	A	G	0.390476	0.390476	0	0	0.00026448	0.000493891	2	24.6617	18.8784	17.4466
18472	chr11	74675637	-	Pafah1b1	utr3	T	C	0.390123	0.390123	0	0	4.27e-06	2.51e-05	26	8.6681	9.34334	9.38586
70223	chr18	64500225	-	Nars	utr3	T	C	0.388714	0.388714	0	0	1e-07	3.99e-06	2	262.153	275.195	298.448
66511	chr3	90506896	-	Chtop	utr5	T	C	0.388621	0.388621	0	0	6.08e-07	8.72e-06	4	61.8017	53.151	41.6947
225215	chr9	73122691	+	Rsl24d1	utr3	A	G	0.388105	0.388372	0.000532481	0	1.53e-08	1.6e-06	3	157.972	157.56	173.169
59021	chr4	8607482	+	Rab2a	utr3	A	G	0.388049	0.388049	0	0	3.13e-06	2.1e-05	4	16.8522	18.786	17.0579
52440	chr6	52766711	+	Tax1bp1	utr3	A	G	0.388004	0.388004	0	0	6.32e-06	3.23e-05	6	135.426	131.766	144.447
28185	chr16	57152991	+	Tomm70a	utr3	A	G	0.387955	0.387955	0	0	2.16e-05	7.38e-05	5	15.0722	18.5685	14.3776
67453	chr18	31583287	-	Slc25a46	cds	T	C	0.387276	0.387276	0	0	1.72e-05	6.28e-05	3	8.17688	9.41634	6.70202
57773	chr17	31495541	-	Wdr4	utr3	T	C	0.386914	0.386914	0	0	4.04e-06	2.43e-05	4	40.548	41.6793	28.5875
75965	chr14	57833742	-	Zdhhc20	utr3	T	C	0.386905	0.386905	0	0	7.02e-05	0.000172655	16	23.7121	20.9741	22.626
56150	chr6	66540755	+	Mad2l1	utr3	A	G	0.386091	0.435106	0.0589576	0.0390721	3.77e-09	8.12e-07	6	127.263	129.327	138.398
78913	chr16	87381599	-	Ltn1	cds	T	C	0.385956	0.385956	0	0	7.69e-07	9.83e-06	14	31.8208	31.9951	39.7549
20383	chr17	29042001	+	Srsf3	utr3	A	G	0.385891	0.386234	0.000466681	0.00021901	1.26e-10	1.01e-07	11	340.562	346.402	398.393
227059	chr1	46807853	-	Slc39a10	utr3	T	C	0.38573	0.38573	0	0	2.78e-07	6e-06	16	32.2306	33.1388	36.1583
114615	chr18	73737122	-	Elac1	utr3	T	C	0.385714	0.385714	0	0	0.00026263	0.000491003	5	6.63579	6.46539	6.90099
76425	chr2	180721299	+	Gid8	utr3	A	G	0.385556	0.385556	0	0	4.62e-06	2.65e-05	11	10.9303	10.8775	12.5325
66840	chr11	121327382	-	Wdr45b	utr3	T	C	0.385379	0.385379	0	0	9.7e-07	1.11e-05	3	57.4648	51.7424	41.9922
70470	chr2	158077238	+	Rprd1b	utr3	A	G	0.385281	0.385281	0	0	1.3e-05	5.2e-05	4	22.9352	21.4228	16.3642
71678	chr1	183277556	-	Brox	utr3	T	C	0.385043	0.385043	0	0	2.77e-06	1.96e-05	9	18.8079	19.9283	19.1046
93683	chr9	62057378	-	Glce	utr3	T	C	0.384795	0.384795	0	0	2.87e-05	9.02e-05	7	8.71188	7.60956	6.40923
75687	chr8	105617924	+	Ripor1	cds	A	G	0.384613	0.384613	0	0	4.2e-07	7.29e-06	6	25.6774	23.6527	21.5267
72776	chr3	116629364	+	Sass6	utr3	A	G	0.384422	0.392755	0.0166667	0	0.000225748	0.00043406	8	11.7143	11.614	12.5901
66787	chr12	105701631	+	Gskip	utr3	A	G	0.384267	0.384267	0	0	9.2e-07	1.08e-05	4	13.7535	12.9878	16.0266
110391	chr5	45434405	-	Qdpr	utr3	T	C	0.384246	0.384641	0.000789889	0	9.49e-08	3.95e-06	6	98.2651	82.7025	64.5768
98758	chr6	117925335	+	Hnrnpf	utr3	A	G	0.383928	0.38603	0.00420361	0	1e-07	3.99e-06	6	142.855	139.179	150.396
69499	chrX	151088562	-	Tsr2	utr3	T	C	0.383598	0.383598	0	0	0.000108478	0.000241325	2	20.3566	23.3506	21.2369
75516	chr12	9035784	+	Ttc32	utr3	A	G	0.383589	0.387377	0.00757576	0	4.12e-06	2.46e-05	1	12.5922	9.88639	8.13279
69823	chr16	32907323	+	Fyttd1	utr3	A	G	0.383457	0.384561	0.00220751	0	2.5e-07	5.72e-06	4	41.1186	35.2739	32.081
19362	chr6	126923734	-	Rad51ap1	utr3	T	C	0.383401	0.383401	0	0	2.03e-07	5.27e-06	3	27.1357	27.8656	31.3875
67838	chr16	22872381	+	Dnajb11	utr3	A	G	0.383333	0.383333	0	0	0.000373037	0.000655741	1	69.31	57.542	46.4779
26431	chr5	114730005	-	Git2	utr3	T	C	0.383274	0.383274	0	0	1.86e-06	1.57e-05	4	11.2	10.5363	10.6276
213053	chr14	70305793	-	Slc39a14	utr3	T	C	0.383229	0.383229	0	0	7.07e-07	9.46e-06	14	9.14205	9.56108	8.68235
100503670	chr5	107908198	+	Rpl5	utr3	A	G	0.38277	0.38277	0	0	1.97e-06	1.62e-05	3	257.242	265.522	320.992
21938	chr4	145213740	-	Tnfrsf1b	utr3	T	C	0.382656	0.384228	0.00314465	0	4.32e-07	7.41e-06	4	38.1258	34.8914	30.564
52705	chr10	111987333	+	Krr1	utr3	A	G	0.382479	0.382479	0	0	0.000395771	0.000688989	8	28.2	31.2017	32.8677
218100	chr13	23355302	-	Zfp322a	utr3	T	C	0.382135	0.382135	0	0	5.47e-05	0.000143512	4	8.30213	8.14428	9.77164
327826	chr10	117070888	-	Frs2	utr3	T	C	0.381785	0.381785	0	0	7.38e-06	3.55e-05	8	6.53985	5.98111	5.18577
11750	chr14	20455517	-	Anxa7	utr3	T	C	0.381561	0.381561	0	0	3.03e-06	2.06e-05	4	22.958	21.4281	26.0967
50772	chr9	75387393	-	Mapk6	utr3	T	C	0.381276	0.381276	0	0	1.06e-07	4.09e-06	7	44.5811	39.6825	35.76
18115	chr13	119335901	-	Nnt	utr3	T	C	0.381093	0.381093	0	0	8.97e-07	1.06e-05	5	12.2878	10.4941	11.028
329165	chr1	60480429	+	Abi2	utr3	A	G	0.381021	0.381021	0	0	2.86e-06	1.99e-05	28	17.6967	18.1062	17.3974
67665	chr18	60557959	+	Dctn4	utr3	A	G	0.380952	0.380952	0	0	2.26e-06	1.75e-05	18	12.2726	14.1389	13.6102
226026	chr19	23207416	-	Smc5	utr3	T	C	0.380094	0.380094	0	0	3.02e-06	2.06e-05	14	22.4521	20.5117	18.5038
210766	chrX	75453688	+	Brcc3	utr3	A	G	0.379967	0.379967	0	0	1.49e-05	5.7e-05	11	19.2766	20.2351	22.3354
52626	chr11	51976601	+	Cdkn2aipnl	utr3	A	G	0.379894	0.381862	0.00108578	0.002849	9.88e-08	3.99e-06	8	63.7288	63.7628	43.8212
56737	chr4	47471115	-	Alg2	utr3	T	C	0.379816	0.379816	0	0	6.04e-07	8.7e-06	18	27.2052	24.9024	11.4388
13605	chr3	27098397	-	Ect2	utr3	T	C	0.379725	0.379725	0	0	2.24e-07	5.48e-06	8	58.3503	58.7591	60.1107
72114	chr13	95337346	+	Zbed3	utr3	A	G	0.379487	0.379487	0	0	0.000146146	0.000305939	2	6.16463	7.3076	5.01055
68420	chr5	114804784	+	Ankrd13a	utr3	A	G	0.379356	0.381148	0	0.00358423	9.1e-06	4.09e-05	9	25.0373	23.981	22.8509
29806	chr9	123520918	+	Limd1	utr3	A	G	0.379167	0.4	0.0416667	0	0.000313516	0.000568855	2	16.1768	15.5537	14.3689
14087	chr8	123268464	-	Fanca	cds	T	C	0.378757	0.378757	0	0	4.96e-06	2.77e-05	2	12.2634	12.2097	12.3025
108946	chr3	152459415	+	Zzz3	utr3	A	G	0.378307	0.378307	0	0	0.000123662	0.000267982	10	6.63985	7.58879	6.66111
66498	chr8	71474999	+	Dda1	utr3	A	G	0.377842	0.377842	0	0	7.26e-07	9.57e-06	3	33.7402	35.2662	27.662
331401	chrX	41797203	-	Thoc2	utr3	T	C	0.377778	0.377778	0	0	1.27e-05	5.11e-05	8	25.7844	25.9322	29.5183
75302	chr12	3505503	+	Asxl2	utr3	A	G	0.377778	0.377778	0	0	0.000110403	0.000244886	7	8.99775	8.68701	8.17313
66514	chr19	9111992	-	Asrgl1	utr3	T	C	0.377622	0.377622	0	0	9.77e-05	0.000222425	6	42.3314	37.1439	32.5815
79264	chr5	3841300	+	Krit1	utr3	A	G	0.376937	0.376937	0	0	1.01e-05	4.38e-05	11	15.4255	16.2887	15.9496
12387	chr9	120960209	+	Ctnnb1	utr3	A	G	0.376736	0.378009	0	0.00254453	4.45e-07	7.5e-06	7	32.838	37.8962	28.4172
13002	chr2	181551085	+	Dnajc5	utr3	A	G	0.376733	0.376733	0	0	1.41e-06	1.36e-05	16	23.8631	25.4045	15.8235
209378	chr2	10252129	+	Itih5	utr3	A	G	0.37619	0.37619	0	0	0.000155066	0.000321034	11	15.1772	15.4937	17.5041
14583	chr6	87091333	+	Gfpt1	utr3	A	G	0.375926	0.375926	0	0	2.2e-05	7.49e-05	11	6.08358	5.77009	7.18044
105348	chr13	59636030	-	Golm1	utr3	T	C	0.375894	0.375894	0	0	1.91e-07	5.09e-06	4	35.4572	38.087	34.2663
19063	chr4	122857687	+	Ppt1	utr3	A	G	0.375787	0.378253	0.00169205	0.00323997	4.23e-08	2.76e-06	3	45.5335	43.7596	43.224
73469	chr4	44128213	-	Rnf38	utr3	T	C	0.375734	0.384558	0.0111111	0.00653595	0.000172182	0.000348416	28	8.96074	8.4866	7.64134
70612	chr2	132239557	-	Tmem230	utr3	T	C	0.375712	0.384046	0.0166667	0	3.94e-05	0.000113096	12	18.4944	17.4745	11.7547
69072	chr4	118627363	+	Ebna1bp2	utr3	A	G	0.375683	0.375683	0	0	4.45e-05	0.000123697	6	114.762	119.682	124.69
67869	chr18	35616846	+	Paip2	utr3	A	G	0.375661	0.376695	0.00148235	0.000584795	2.61e-09	6.28e-07	3	229.475	208.431	181.485
320024	chr3	27244600	+	Nceh1	utr3	A	G	0.375661	0.375661	0	0	3.27e-05	9.89e-05	4	11.9403	13.0529	13.9529
321022	chr9	103354279	-	Cdv3	utr3	T	C	0.375645	0.376646	0.002002	0	1.18e-07	4.22e-06	7	54.2978	56.5743	60.2531
226251	chr19	57036266	-	Ablim1	utr3	T	C	0.375007	0.375007	0	0	2.85e-06	1.98e-05	4	12.2014	14.1695	17.093
107508	chr1	185408729	+	Eprs	utr3	A	G	0.375	0.375	0	0	0.000419239	0.000723223	1	100.212	89.5824	91.5145
56619	chr6	123282694	-	Clec4e	utr3	T	C	0.374468	0.374468	0	0	1.12e-06	1.19e-05	4	32.0043	36.1763	39.0467
13660	chr19	6299418	+	Ehd1	utr3	A	G	0.374242	0.374242	0	0	6.8e-05	0.000168598	3	10.3996	11.2517	7.97228
13026	chr16	32473054	+	Pcyt1a	utr3	A	G	0.374111	0.376426	0	0.00462963	9.19e-07	1.08e-05	16	22.7131	24.531	27.3523
76524	chr9	62851604	+	Cln6	utr3	A	G	0.374074	0.374074	0	0	1.22e-05	4.98e-05	3	5.81693	6.30833	5.29243
212442	chr1	13626608	-	Lactb2	utr3	T	C	0.373685	0.373685	0	0	8.26e-06	3.83e-05	6	31.5442	29.449	28.0809
67163	chr11	106200570	-	Ccdc47	utr3	T	C	0.373571	0.374079	0	0.00101626	2.6e-07	5.84e-06	13	75.5753	77.8875	86.1277
18023	chr11	96818120	-	Nfe2l1	utr3	T	C	0.373548	0.374937	0	0.00277778	5.09e-06	2.81e-05	2	24.293	26.6644	18.292
23880	chr15	6664314	+	Fyb	utr3	A	G	0.373016	0.373016	0	0	2.87e-05	9.02e-05	6	20.4214	19.8572	18.5813
56786	chr7	109736710	-	Tmem9b	utr3	T	C	0.372807	0.372807	0	0	2.84e-06	1.98e-05	3	8.31407	9.42841	6.48445
384281	chr5	115333375	-	Gatc	utr3	T	C	0.372768	0.372768	0	0	5.73e-06	3.03e-05	1	25.7798	21.8898	19.0011
230233	chr4	56750731	-	Ikbkap	utr3	T	C	0.372222	0.372222	0	0	0.000416595	0.000719328	2	38.2169	40.2994	40.813
54401	chr2	164018534	+	Ywhab	utr3	A	G	0.372222	0.372222	0	0	0.000352205	0.000625494	6	49.912	52.0449	42.1853
140580	chr13	20605342	+	Elmo1	utr3	A	G	0.37218	0.372985	0	0.00161031	3.47e-07	6.63e-06	5	47.7935	51.6762	52.9777
13709	chr14	79582328	+	Elf1	utr3	A	G	0.372099	0.372099	0	0	2.53e-07	5.78e-06	6	74.4544	76.0583	88.846
72519	chr4	14915105	+	Tmem55a	utr3	A	G	0.371857	0.371857	0	0	2.98e-06	2.04e-05	8	24.724	22.0828	21.3969
72672	chr19	40917832	+	Zfp518a	utr3	A	G	0.371795	0.371795	0	0	6.79e-05	0.000168417	10	8.01596	8.3592	8.11536
19167	chr12	70994601	+	Psma3	utr3	A	G	0.371724	0.405492	0.0570249	0.0105123	3.44e-05	0.000102614	7	162.707	160.962	190.373
67268	chr17	70993877	-	Myl12a	utr3	T	C	0.371429	0.371429	0	0	0.000265298	0.000495318	1	146.771	142.522	178.247
93790	chr7	55931867	-	Nipa2	utr3	T	C	0.370881	0.370881	0	0	1.64e-05	6.07e-05	7	11.3524	12.394	9.902
100043636	chr11	83226515	+	AI662270	cds	A	G	0.370608	0.371915	0.00261438	0	4.52e-07	7.52e-06	9	228.907	245.649	247.646
72124	chr18	67792243	+	Seh1l	utr3	A	G	0.370028	0.370028	0	0	1.66e-05	6.13e-05	10	48.1883	47.5135	47.4617
66164	chr8	107059223	+	Nip7	utr3	A	G	0.369949	0.369949	0	0	1.79e-05	6.48e-05	6	63.9427	66.6412	70.9221
218236	chr13	48879427	-	Fam120a	utr3	T	C	0.369901	0.369901	0	0	6.49e-07	9.02e-06	2	15.9846	15.6975	15.7849
66362	chr4	45316794	-	Exosc3	utr3	T	C	0.369789	0.369789	0	0	2.53e-07	5.78e-06	1	45.4868	45.8787	31.478
108105	chr16	19772426	+	B3gnt5	utr3	A	G	0.369048	0.369048	0	0	2.52e-05	8.21e-05	10	30.0728	35.2074	33.7578
11465	chr11	120346343	-	Actg1	utr3	T	C	0.368982	0.369533	0.00110108	0	2.16e-09	5.74e-07	1	393.396	318.908	288.021
54170	chr4	123936763	+	Rragc	utr3	A	G	0.368928	0.368928	0	0	1.81e-05	6.53e-05	4	6.73294	8.69069	5.78966
56335	chr14	52296688	-	Mettl3	cds	T	C	0.368725	0.368725	0	0	4.17e-07	7.28e-06	1	22.0923	25.0648	26.6524
233887	chr7	127237448	+	Zfp553	utr3	A	G	0.368621	0.368621	0	0	4.1e-05	0.000116582	5	10.4855	11.463	7.9206
66480	chr14	18267881	-	Rpl15	utr3	T	C	0.368576	0.368576	0	0	4.99e-05	0.000134436	13	189.192	193.205	217.097
16573	chr18	6201431	-	Kif5b	utr3	T	C	0.368298	0.368298	0	0	3.47e-06	2.23e-05	11	22.3546	22.2494	19.774
71833	chr11	106055925	+	Dcaf7	utr3	A	G	0.368199	0.368199	0	0	4.28e-06	2.52e-05	20	35.8448	38.9953	26.6677
12912	chr1	64602503	+	Creb1	utr3	A	G	0.368116	0.368116	0	0	8.38e-06	3.87e-05	17	17.9237	16.8913	19.8377
217869	chr12	111544728	+	Eif5	utr3	A	G	0.368057	0.368057	0	0	9.34e-07	1.08e-05	4	34.7708	39.2468	32.2642
20729	chr13	51150417	+	Spin1	utr3	A	G	0.367989	0.367989	0	0	4.03e-06	2.43e-05	12	9.48609	11.2011	7.62647
207704	chr5	5538349	-	Gtpbp10	utr3	T	C	0.367435	0.367435	0	0	1.36e-06	1.33e-05	14	19.7416	20.5071	21.1982
22722	chr2	168934890	-	Zfp64	cds	T	C	0.3671	0.3671	0	0	8.93e-05	0.000207601	2	13.7643	11.9721	10.8237
30045	chr10	63408575	+	Dnajc12	utr3	A	G	0.3671	0.3671	0	0	1.3e-05	5.2e-05	6	7.34038	8.29377	8.55099
29876	chr4	135217016	-	Clic4	utr3	T	C	0.366908	0.366908	0	0	8.75e-07	1.05e-05	15	31.555	38.6055	23.1411
225010	chr17	73241676	+	Lclat1	utr3	A	G	0.366873	0.373539	0	0.0133333	0.000135823	0.000288631	5	6.46938	7.09798	6.82352
14460	chrX	7959471	-	Gata1	utr3	T	C	0.366667	0.377778	0.0222222	0	0.000151462	0.000314944	3	8.33395	7.3297	6.71781
242736	chr4	143419795	+	Pramef8	utr3	A	G	0.36663	0.371016	0	0.00877193	2.02e-05	7.05e-05	5	11.5363	12.2472	14.1941
12337	chr7	98123374	-	Capn5	utr3	T	C	0.366372	0.366372	0	0	2.34e-05	7.81e-05	4	7.61394	6.04334	5.11131
75678	chr13	49462137	+	Ippk	utr3	A	G	0.366351	0.366351	0	0	1.43e-06	1.37e-05	1	13.0673	13.0783	9.03019
22222	chr2	120860985	-	Ubr1	utr3	T	C	0.366317	0.366317	0	0	7e-05	0.000172253	6	9.7689	8.62106	10.5398
171486	chrX	71421678	-	Cd99l2	utr3	T	C	0.365495	0.371905	0.0128205	0	3.82e-05	0.000110444	4	6.24591	7.17363	6.60134
27360	chr19	53245436	+	Add3	utr3	A	G	0.365361	0.365361	0	0	2.31e-06	1.77e-05	10	18.4617	18.0769	16.6198
66970	chr13	91701373	+	Ssbp2	utr3	A	G	0.365079	0.365079	0	0	7.93e-05	0.00018934	4	11.9876	12.4934	13.3405
72195	chr5	31515126	-	Supt7l	utr3	T	C	0.365012	0.365012	0	0	1.48e-06	1.4e-05	3	8.68829	9.20802	10.4423
108655	chr6	98926069	-	Foxp1	utr3	T	C	0.364706	0.364706	0	0	4.53e-05	0.000125329	14	14.6055	13.6555	13.7981
54637	chrX	7730701	+	Praf2	utr3	A	G	0.364539	0.364539	0	0	1.07e-06	1.16e-05	4	19.457	16.9761	14.3107
14479	chr10	123112390	-	Usp15	utr3	T	C	0.364469	0.364469	0	0	2.9e-05	9.08e-05	3	19.1912	19.7353	21.866
19356	chr13	100617267	-	Rad17	utr3	T	C	0.363679	0.363679	0	0	5.35e-05	0.000141243	5	15.5699	14.6564	16.4359
22003	chr9	67023191	-	Tpm1	utr3	T	C	0.363641	0.365163	0	0.00304414	8.38e-07	1.02e-05	8	13.9743	14.9751	10.5036
12033	chr12	31596040	-	Bcap29	utr3	T	C	0.363384	0.364545	0.00145879	0.000863558	2.95e-08	2.31e-06	11	127.194	119.889	121.936
52585	chr14	55739252	-	Dhrs1	utr3	T	C	0.363377	0.363377	0	0	4.25e-07	7.33e-06	3	26.2739	25.4157	29.5963
219249	chr14	87514150	+	Tdrd3	utr3	A	G	0.363095	0.363095	0	0	0.00472636	0.00620569	3	9.08373	10.1818	10.607
66404	chr2	172468920	+	Rtfdc1	utr3	A	G	0.363084	0.364648	0	0.00312717	2.63e-07	5.89e-06	3	78.7996	81.5601	87.1254
13427	chr2	71262913	+	Dync1i2	utr3	A	G	0.363002	0.363002	0	0	2.79e-06	1.96e-05	2	6.40959	6.35572	7.41633
627049	chr6	28241143	-	Zfp800	utr3	T	C	0.362573	0.362573	0	0	0.000147555	0.000308243	12	14.8932	15.2418	15.6109
67890	chr3	53857394	-	Ufm1	utr3	T	C	0.362453	0.362453	0	0	3.68e-07	6.79e-06	8	18.086	18.7584	19.5236
14911	chr6	113068026	+	Thumpd3	utr3	A	G	0.362213	0.362213	0	0	2e-06	1.63e-05	1	26.6656	28.3105	31.1834
227929	chr2	58133652	-	Cytip	utr3	T	C	0.361966	0.361966	0	0	2.47e-06	1.83e-05	7	5.82615	5.79657	6.68779
22210	chr11	51985316	-	Ube2b	utr3	T	C	0.361111	0.361111	0	0	0.000563726	0.000925909	6	66.6857	56.7558	61.5971
67683	chrX	105083653	+	Pbdc1	utr3	A	G	0.360874	0.360874	0	0	4.6e-05	0.00012689	13	48.1295	49.4762	55.238
74427	chr14	31509481	+	Eaf1	utr3	A	G	0.360755	0.360755	0	0	3.86e-06	2.38e-05	5	16.4997	19.1999	11.9878
11702	chr10	40289190	-	Amd1	utr3	T	C	0.36034	0.361828	0.00297559	0	6.74e-09	1.05e-06	4	50.8563	53.8674	58.7948
328833	chr17	48311012	+	Treml2	utr3	A	G	0.359477	0.359477	0	0	4.54e-06	2.62e-05	3	13.736	14.3525	18.0538
20343	chr1	164079993	+	Sell	utr3	A	G	0.359374	0.360089	0	0.00143062	2.42e-07	5.65e-06	7	63.6875	54.8907	79.3894
66311	chr10	30196898	-	Cenpw	utr3	T	C	0.358876	0.358876	0	0	5.87e-05	0.000151099	9	9.61983	7.73992	8.63734
109359	chr7	132884046	+	Abraxas2	utr3	A	G	0.35869	0.361294	0.00520833	0	1.57e-06	1.44e-05	1	14.9095	15.7033	16.879
79554	chr4	155866800	-	Cptp	cds	T	C	0.358436	0.36007	0	0.00326797	6.98e-06	3.43e-05	7	16.4589	16.8646	19.4035
66296	chr2	120620269	+	Haus2	utr3	A	G	0.358249	0.427004	0.0973616	0.0401489	1.84e-06	1.56e-05	18	34.2538	35.7602	34.3302
21871	chr5	124723556	+	Atp6v0a2	utr3	A	G	0.357864	0.357864	0	0	1.7e-05	6.25e-05	8	10.2042	11.2018	7.53282
252870	chr16	8700071	-	Usp7	cds	T	C	0.357644	0.357644	0	0	1.19e-05	4.9e-05	5	7.21123	8.14253	8.6854
11777	chr18	46790119	+	Ap3s1	utr3	A	G	0.357555	0.357555	0	0	1.2e-07	4.22e-06	3	32.854	30.2403	29.4098
27056	chr6	29537130	+	Irf5	utr3	A	G	0.357512	0.357512	0	0	3.67e-06	2.31e-05	1	16.0184	15.3698	13.9115
16889	chr19	34493050	-	Lipa	utr3	T	C	0.357501	0.357501	0	0	1.25e-05	5.05e-05	4	29.2981	32.2759	33.9929
17346	chr4	115878890	+	Mknk1	utr3	A	G	0.357315	0.359696	0.00476191	0	8.42e-06	3.88e-05	2	25.0835	27.2615	26.8667
234069	chr8	13077707	-	Pcid2	utr3	T	C	0.35718	0.35718	0	0	8.35e-08	3.79e-06	2	48.9047	50.6523	51.3411
79555	chr13	24802715	+	BC005537	utr5	A	G	0.357143	0.357143	0	0	2.52e-05	8.22e-05	2	9.32099	10.2245	11.3305
70568	chr4	19519418	-	Cpne3	utr3	T	C	0.356973	0.356973	0	0	4.01e-06	2.43e-05	17	21.5394	22.8127	24.5681
235587	chr9	106470904	-	Parp3	utr3	T	C	0.356963	0.356963	0	0	1.32e-05	5.24e-05	2	5.84596	5.78412	5.36041
66861	chr2	80353766	+	Dnajc10	utr3	A	G	0.356855	0.358816	0.00392157	0	6.67e-07	9.16e-06	8	57.7463	57.7771	60.6194
67099	chr1	64606804	-	Mettl21a	utr3	T	C	0.356639	0.356639	0	0	0.000212584	0.000413182	10	8.99776	9.92974	8.60734
100763	chr5	29675603	+	Ube3c	utr3	A	G	0.356386	0.356386	0	0	1.43e-05	5.55e-05	11	10.1118	9.39498	10.4356
68089	chr6	113388887	+	Arpc4	utr3	A	G	0.355937	0.357168	0.00186036	0.000601685	3.88e-09	8.21e-07	1	190.126	176.251	180.462
54484	chr6	39401083	-	Mkrn1	utr3	T	C	0.355556	0.355556	0	0	0.00045524	0.000774698	11	15.682	14.9528	10.781
70616	chr8	70065631	+	Sugp1	utr3	A	G	0.355556	0.355556	0	0	0.000400704	0.00069593	6	17.2807	14.5136	14.8363
223453	chr15	31273495	+	Dap	utr3	A	G	0.354941	0.35724	0	0.0045977	1.44e-06	1.38e-05	2	36.3144	30.2382	30.8944
22215	chr7	59305961	+	Ube3a	utr3	A	G	0.354779	0.354779	0	0	1.15e-05	4.78e-05	3	7.39686	8.5115	7.12445
76709	chr1	74268135	+	Arpc2	utr3	A	G	0.354654	0.356032	0	0.00275482	9.27e-07	1.08e-05	3	275.693	236.889	212.449
50875	chr9	75498556	-	Tmod3	utr3	T	C	0.354635	0.35536	0.00144928	0	7.56e-07	9.74e-06	22	88.9573	97.8765	89.8144
75415	chr18	6025859	-	Arhgap12	utr3	T	C	0.354598	0.354598	0	0	8e-06	3.75e-05	4	6.35831	5.897	5.62438
320267	chr2	31617057	+	Fubp3	utr3	A	G	0.354581	0.354581	0	0	1.28e-06	1.29e-05	6	17.5904	14.4466	13.683
98404	chr1	43114089	+	AI597479	utr3	A	G	0.354537	0.354537	0	0	2.63e-06	1.9e-05	16	19.6476	18.8301	21.0042
56445	chr8	85537813	-	Dnaja2	utr3	T	C	0.354444	0.354444	0	0	2.76e-05	8.79e-05	4	99.5804	96.0623	81.963
56692	chr3	137928708	+	Lamtor3	utr3	A	G	0.354396	0.354396	0	0	9.01e-06	4.06e-05	3	60.1131	70.2952	67.4309
107513	chr13	37976490	-	Ssr1	utr3	T	C	0.354286	0.36364	0.00555556	0.0131528	1.38e-06	1.34e-05	18	68.4012	55.97	62.6435
224008	chr16	15902910	-	Spidr	cds	T	C	0.354102	0.354102	0	0	7.21e-06	3.5e-05	9	9.72325	9.7639	11.0506
14579	chr4	11714096	+	Gem	utr3	A	G	0.354082	0.354082	0	0	1.32e-07	4.33e-06	8	119.431	84.1508	77.4982
12772	chr9	124106938	+	Ccr2	utr3	A	G	0.353822	0.35877	0.00777248	0.00212314	3.28e-07	6.49e-06	7	23.4525	20.958	28.4685
319740	chr19	42191122	+	Zfyve27	utr3	A	G	0.353579	0.353579	0	0	8.86e-06	4.02e-05	6	8.65349	7.92537	6.13088
20603	chrX	157444815	-	Sms	utr3	T	C	0.353205	0.353205	0	0	3.48e-06	2.23e-05	10	15.6352	13.2019	13.5946
269941	chr7	66173737	+	Chsy1	utr3	A	G	0.352941	0.352941	0	0	0.000572476	0.000937746	4	7.33186	9.23016	9.49916
16010	chr11	99051573	+	Igfbp4	cds	A	G	0.352485	0.352928	0.000886525	0	2.96e-07	6.17e-06	4	79.6086	91.702	72.7376
74412	chr2	29958793	+	Gle1	utr3	A	G	0.352429	0.353427	0	0.00199601	1.86e-07	5e-06	1	62.8408	63.6131	61.6813
246229	chr1	44138615	+	Bivm	cds	A	G	0.352217	0.352217	0	0	6.67e-05	0.000166301	6	7.79827	8.23886	8.80924
170822	chr3	152393148	+	Usp33	utr3	A	G	0.351585	0.351585	0	0	0.00015021	0.000312648	5	6.10232	6.07452	5.20639
66606	chr2	120604525	-	Lrrc57	utr3	T	C	0.350932	0.350932	0	0	8.46e-06	3.89e-05	5	11.19	12.2374	12.5472
16210	chr18	12992764	+	Impact	utr3	A	G	0.350921	0.350921	0	0	2.21e-06	1.72e-05	16	11.7723	13.7393	11.9591
621976	chr13	41639633	+	Tmem170b	utr3	A	G	0.350585	0.350585	0	0	7.9e-06	3.72e-05	25	5.89135	6.77243	6.88384
77593	chr4	21834574	+	Usp45	utr3	A	G	0.350376	0.39886	0.0666667	0.030303	0.00112551	0.0016708	10	7.43462	6.33035	5.48117
319638	chr10	34303823	-	Nt5dc1	utr3	T	C	0.350242	0.350242	0	0	2.9e-05	9.09e-05	6	25.9146	21.6054	20.9499
66589	chr2	167608517	-	Ube2v1	utr3	T	C	0.350103	0.350103	0	0	1.12e-07	4.16e-06	4	64.9638	65.6513	61.5553
100041677	chr4	147783393	-	Zfp984	cds	T	C	0.350045	0.350045	0	0	0.000305254	0.000556355	4	8.6523	8.89071	9.31064
218914	chr14	34746728	+	Wapl	utr3	A	G	0.35	0.35	0	0	0.000164133	0.000335821	9	6.61671	7.73107	7.79329
15381	chr14	52073725	-	Hnrnpc	utr3	T	C	0.349395	0.351193	0.00359601	0	2.71e-07	5.98e-06	10	220.463	222.097	249.573
20588	chr9	110239907	+	Smarcc1	utr3	A	G	0.349206	0.349206	0	0	0.000301416	0.000550509	9	31.1431	34.057	23.7323
56324	chr2	52692558	-	Stam2	utr3	T	C	0.349206	0.349206	0	0	1.85e-05	6.62e-05	8	18.221	17.0139	17.2143
74525	chr6	135235372	+	Fam234b	utr3	A	G	0.349133	0.349133	0	0	2.3e-05	7.72e-05	11	17.845	18.4244	18.9511
27377	chr2	23198368	+	Yme1l1	utr3	A	G	0.349098	0.349098	0	0	4.08e-06	2.45e-05	9	27.8944	29.3949	33.9101
414801	chr19	47895884	-	Itprip	utr3	T	C	0.348828	0.348828	0	0	4.18e-06	2.49e-05	2	21.9597	26.7104	10.4882
15502	chr4	40733468	+	Dnaja1	utr3	A	G	0.348701	0.348701	0	0	6.5e-07	9.02e-06	14	95.8632	93.1554	98.3447
217431	chr12	17429895	+	Nol10	utr3	A	G	0.348447	0.355881	0.0148671	0	2.62e-06	1.89e-05	4	28.4585	29.6024	31.3012
17161	chrX	16686172	+	Maoa	utr3	A	G	0.348148	0.348148	0	0	0.00048601	0.000817917	3	11.6343	12.2316	14.8911
69256	chr18	23961277	+	Zfp397	utr3	A	G	0.348043	0.348043	0	0	2.69e-06	1.92e-05	4	10.7662	9.53871	7.40833
21812	chr4	47412115	+	Tgfbr1	utr3	A	G	0.347893	0.347893	0	0	1.59e-05	5.96e-05	15	8.72227	8.95755	5.87287
14426	chr10	99113048	+	Galnt4	utr3	A	G	0.347619	0.347619	0	0	0.000481945	0.000812298	5	5.19965	5.39236	5.65138
237436	chr10	89411662	-	Gas2l3	utr3	T	C	0.347619	0.347619	0	0	0.000751967	0.00117859	10	12.6148	14.5232	11.0743
28200	chr14	55490165	+	Dhrs4	utr3	A	G	0.347593	0.349055	0.00292398	0	2.74e-06	1.94e-05	2	37.0434	37.1922	41.1634
327942	chr11	62513492	+	Pigl	utr3	A	G	0.34745	0.34745	0	0	1.01e-06	1.13e-05	2	8.75605	9.49602	9.37764
28146	chr3	58523386	-	Serp1	utr3	T	C	0.347246	0.347638	0	0.000784314	9.55e-08	3.95e-06	12	78.4467	94.1805	56.556
67276	chr8	35468514	-	Eri1	utr3	T	C	0.347222	0.347222	0	0	0.0003781	0.000663291	3	9.16701	10.4097	8.49785
59079	chr13	103820322	-	Erbin	utr3	T	C	0.346701	0.346701	0	0	3.91e-06	2.4e-05	7	9.97798	10.2382	9.80357
67608	chr11	121253896	+	Narf	utr3	A	G	0.34622	0.34622	0	0	2.4e-06	1.8e-05	2	13.5828	13.2133	14.2314
15078	chr1	180802960	-	H3f3a	utr3	T	C	0.346211	0.346211	0	0	1.81e-07	4.95e-06	3	269.48	234.662	267.574
76650	chr2	152110325	+	Srxn1	utr3	A	G	0.345455	0.345455	0	0	4.1e-06	2.45e-05	1	9.03398	9.85215	7.61096
66665	chr4	48561358	+	Msantd3	utr3	A	G	0.345254	0.345254	0	0	4.29e-06	2.52e-05	3	8.66439	9.06648	9.84231
11758	chr1	161240564	-	Prdx6	utr3	T	C	0.344444	0.344444	0	0	0.000536333	0.000886804	3	332.847	342.361	381.066
76308	chr19	5099790	-	Rab1b	utr3	T	C	0.344088	0.34679	0	0.00540435	2.65e-07	5.91e-06	4	177.752	137.203	134.838
103136	chr10	85888542	+	Pwp1	utr3	A	G	0.344074	0.344584	0	0.00101937	2.17e-07	5.41e-06	3	109.509	110.655	122.29
319710	chr12	70900616	+	Frmd6	utr3	A	G	0.343834	0.343834	0	0	7.17e-06	3.49e-05	11	9.61163	9.12057	6.9376
72238	chr17	50734502	-	Tbc1d5	utr3	T	C	0.343786	0.343786	0	0	4.27e-06	2.51e-05	7	8.47647	9.06732	9.49601
14537	chr19	17327916	-	Gcnt1	utr3	T	C	0.343783	0.343783	0	0	5.7e-06	3.01e-05	11	22.389	23.5642	26.334
64453	chr10	76042366	+	Zfp280b	utr3	A	G	0.343519	0.343519	0	0	0.000495873	0.000831912	11	7.00883	8.59342	5.79156
234678	chr8	105252401	+	D230025D16Rik	utr3	A	G	0.343361	0.343361	0	0	1.35e-06	1.32e-05	2	9.03068	9.20857	6.21717
20397	chr10	61099596	-	Sgpl1	utr3	T	C	0.34313	0.345213	0	0.00416667	1.35e-05	5.31e-05	15	25.6573	23.4077	20.8432
22209	chrX	36884072	+	Ube2a	utr3	A	G	0.343023	0.343023	0	0	3.72e-06	2.32e-05	4	80.8467	64.4994	61.0215
14548	chr6	39801992	-	Mrps33	utr3	T	C	0.342735	0.342735	0	0	0.000321206	0.000580296	1	35.6394	36.2756	39.2788
244672	chr9	3479015	+	Cwf19l2	utr3	A	G	0.342593	0.342593	0	0	0.000116878	0.000256001	4	6.22762	6.46567	6.80751
72065	chrX	51005732	-	Rap2c	utr3	T	C	0.342467	0.342467	0	0	1.96e-06	1.61e-05	26	16.2345	15.4874	19.8985
11502	chr8	24949908	-	Adam9	utr3	T	C	0.342391	0.342391	0	0	5.12e-06	2.82e-05	4	10.0306	10.5528	7.80654
326622	chr2	6056106	+	Upf2	utr3	A	G	0.342051	0.342051	0	0	8.45e-06	3.89e-05	4	7.06763	7.57166	8.86393
20305	chr11	83588571	-	Ccl6	utr3	T	C	0.341951	0.341951	0	0	7.91e-07	9.96e-06	3	12.9682	9.99879	14.7586
75547	chr7	75752560	+	Akap13	utr3	A	G	0.341101	0.34864	0.0150794	0	6.6e-05	0.000164866	5	24.1525	24.8192	23.959
13047	chr5	136266770	-	Cux1	utr3	T	C	0.340909	0.340909	0	0	8.63e-05	0.000202056	5	14.9046	14.853	16.3327
51793	chr17	35061849	+	Ddah2	utr3	A	G	0.34061	0.34061	0	0	2.17e-06	1.7e-05	3	14.5912	13.3755	11.8932
21366	chr6	91756822	+	Slc6a6	utr3	A	G	0.340311	0.340311	0	0	3.91e-06	2.39e-05	11	17.2277	20.2893	15.4728
78618	chr16	31094334	-	Acap2	utr3	T	C	0.339697	0.339697	0	0	1.48e-05	5.66e-05	6	6.04862	6.93866	5.24866
98193	chr1	172195026	+	Dcaf8	utr3	A	G	0.339044	0.340491	0	0.00289381	1.54e-07	4.6e-06	4	40.5906	37.4988	37.696
78755	chrX	53245193	-	Fam122b	utr3	T	C	0.338969	0.338969	0	0	1.66e-05	6.13e-05	12	12.075	9.43085	8.0423
67433	chr13	74358227	+	Ccdc127	utr3	A	G	0.338918	0.338918	0	0	6.9e-07	9.36e-06	16	14.2079	15.7903	14.6935
22145	chr1	75215384	-	Tuba4a	utr3	T	C	0.338778	0.338778	0	0	8.2e-07	1.01e-05	3	413.398	420.951	498.898
11938	chr5	122456392	-	Atp2a2	cds	T	C	0.338551	0.338551	0	0	3.66e-05	0.000107064	3	13.3911	13.4745	13.8524
269587	chr4	131925662	-	Epb41	utr3	T	C	0.338198	0.338198	0	0	1.02e-06	1.13e-05	6	17.4475	15.6984	15.5168
12450	chr11	40749460	-	Ccng1	utr3	T	C	0.338149	0.338149	0	0	4.67e-08	2.91e-06	20	86.7122	76.2449	99.9011
77110	chr4	116569888	+	Gpbp1l1	utr5	A	G	0.338019	0.338019	0	0	5.66e-06	3e-05	2	7.89027	7.6934	9.64204
108907	chr2	119649219	+	Nusap1	utr3	A	G	0.337904	0.337904	0	0	2.56e-07	5.82e-06	4	55.1429	57.5299	62.5698
76577	chr13	54662973	+	Faf2	utr3	A	G	0.337749	0.337749	0	0	8.07e-07	1e-05	6	16.4967	17.6056	17.6204
20917	chr6	95474359	-	Suclg2	utr3	T	C	0.337581	0.337581	0	0	1.26e-07	4.3e-06	2	31.7736	27.6384	29.1559
109079	chr2	4907601	+	Sephs1	utr3	A	G	0.336997	0.336997	0	0	1.23e-07	4.27e-06	5	27.0578	26.7241	29.16
66615	chr1	93789343	+	Atg4b	utr3	A	G	0.3367	0.3367	0	0	0.000307312	0.000559742	9	32.762	34.375	37.6353
53331	chr10	24188615	+	Stx7	utr3	A	G	0.33666	0.33666	0	0	1.18e-07	4.21e-06	8	64.9345	60.8649	66.7229
71715	chr2	158857819	+	Dhx35	utr3	A	G	0.336559	0.336559	0	0	1.79e-05	6.48e-05	2	11.6453	12.6667	12.542
106957	chr18	24580529	-	Slc39a6	utr3	T	C	0.336506	0.337883	0.00275482	0	1.62e-05	6.04e-05	5	38.2911	38.5933	27.4589
13990	chr6	65115657	+	Smarcad1	utr3	A	G	0.33584	0.33584	0	0	2.35e-05	7.83e-05	10	17.9585	18.0061	17.3821
72508	chr11	86518909	-	Rps6kb1	utr3	T	C	0.335714	0.335714	0	0	5.36e-05	0.000141351	6	16.2426	14.8594	16.5786
17476	chr19	12464309	+	Mpeg1	utr3	A	G	0.33569	0.33569	0	0	1.88e-05	6.71e-05	5	7.74345	5.71981	8.50317
13494	chr11	3250055	-	Drg1	utr3	T	C	0.335556	0.335983	0.000854701	0	6.53e-08	3.49e-06	2	119.069	119.043	140.593
69724	chr8	84956731	-	Rnaseh2a	utr3	T	C	0.335464	0.484622	0.190236	0.108081	0.000107472	0.000239502	1	62.2712	60.0485	68.3803
228829	chr2	156308381	+	Phf20	utr3	A	G	0.335354	0.335354	0	0	5.17e-05	0.000137785	2	8.77377	10.1499	9.96193
14423	chr18	24280028	+	Galnt1	cds	A	G	0.334656	0.334656	0	0	8.01e-06	3.75e-05	4	9.1966	9.85947	9.33351
11639	chr4	101464287	+	Ak4	utr3	A	G	0.334554	0.334554	0	0	6.74e-06	3.36e-05	5	8.85356	9.73817	5.69747
54354	chr1	131176449	-	Rassf5	utr3	T	C	0.33454	0.33454	0	0	5.3e-06	2.88e-05	5	54.7088	57.7676	65.0492
98386	chr1	181816732	-	Lbr	utr3	T	C	0.334455	0.335465	0.000793809	0.00122518	2.39e-10	1.52e-07	17	419.636	354.738	389.249
52014	chr10	52436953	+	Nus1	utr3	A	G	0.334392	0.334392	0	0	8.62e-05	0.00020195	2	5.3593	5.89748	6.50369
211488	chr10	67546554	-	Ado	utr3	T	C	0.334242	0.334242	0	0	2.19e-05	7.44e-05	11	6.03597	6.93457	7.22274
14057	chr13	54107260	+	Sfxn1	utr3	A	G	0.33419	0.33419	0	0	2.13e-07	5.37e-06	12	134.034	131.037	131.564
244631	chr8	105930054	+	Pskh1	utr3	A	G	0.334039	0.334039	0	0	2.1e-05	7.24e-05	5	11.0834	9.8554	8.11731
544752	chr11	3644360	-	Tug1	cds	T	C	0.333868	0.333868	0	0	5.09e-05	0.000136432	16	30.2207	34.191	34.2355
234358	chr8	69229393	+	Zfp930	utr3	A	G	0.333859	0.333859	0	0	1.45e-05	5.59e-05	11	10.7544	13.2165	12.3661
67139	chr11	71027123	+	Mis12	utr3	A	G	0.333838	0.333838	0	0	7.03e-07	9.43e-06	3	30.0787	29.4373	23.8011
56503	chr9	14780655	-	Ankrd49	utr3	T	C	0.333609	0.335292	0.003367	0	5.07e-06	2.81e-05	2	33.3351	33.1584	39.7046
70415	chrX	50892629	+	Stk26	utr3	A	G	0.333588	0.334179	0	0.00118203	1.5e-07	4.53e-06	14	67.8025	62.5785	69.8164
16882	chr11	82802911	+	Lig3	utr3	A	G	0.333366	0.3375	0.00483092	0.00343643	6.88e-07	9.36e-06	6	30.4816	29.985	34.1853
192195	chr3	89077917	+	Ash1l	utr3	A	G	0.333333	0.333333	0	0	0.00015744	0.000324949	1	5.46968	6.05678	5.8498
268294	chr10	41452649	+	Zbtb24	utr3	A	G	0.333333	0.333333	0	0	0.00165395	0.00235514	2	9.3053	7.12836	6.9873
51786	chr12	102005979	+	Cpsf2	utr3	A	G	0.333333	0.333333	0	0	0.000582061	0.00095105	7	45.663	38.7888	38.0051
67623	chr6	146602682	-	Tm7sf3	utr3	T	C	0.333036	0.333036	0	0	0.000221252	0.00042703	8	7.95466	8.43389	6.86159
77805	chr18	10566657	-	Esco1	utr3	T	C	0.332323	0.332323	0	0	0.000573793	0.000939517	5	14.6285	15.3948	15.9153
225929	chr19	11944263	+	Patl1	utr3	A	G	0.332063	0.332063	0	0	4.89e-06	2.75e-05	7	7.72931	7.63113	7.78425
65103	chr2	53218119	+	Arl6ip6	utr3	A	G	0.332041	0.332041	0	0	5.7e-07	8.42e-06	11	24.9588	21.4562	15.4209
69276	chr3	30819246	+	Sec62	utr3	A	G	0.331761	0.331761	0	0	1.17e-06	1.23e-05	6	22.1517	22.9949	26.7391
66884	chr11	85191387	-	Appbp2	utr3	T	C	0.331746	0.331746	0	0	0.000244404	0.00046302	1	9.05442	10.988	10.3709
193385	chr13	24733083	+	Ripor2	utr3	A	G	0.331703	0.331703	0	0	7.39e-06	3.55e-05	12	18.3753	18.2985	19.619
23856	chr2	180661715	-	Dido1	cds	T	C	0.331169	0.337121	0	0.0119048	5.3e-05	0.000140288	3	6.83027	6.42911	6.5855
16468	chr13	44919972	+	Jarid2	utr3	A	G	0.331067	0.331067	0	0	1.84e-06	1.56e-05	4	19.3884	17.5016	15.2873
16897	chr11	60713311	+	Llgl1	utr3	A	G	0.330802	0.342707	0	0.0238095	4.83e-05	0.000131459	2	9.29462	10.8175	6.83963
17260	chr13	83663429	+	Mef2c	utr3	A	G	0.330727	0.330727	0	0	2.23e-07	5.48e-06	14	49.9135	51.5574	53.9346
66262	chr1	93820054	+	Ing5	utr3	A	G	0.330671	0.34056	0.0136054	0.00617284	2.82e-05	8.92e-05	3	17.3813	19.4198	17.4293
223664	chr15	76715008	+	Lrrc14	utr3	A	G	0.330409	0.330409	0	0	0.000206532	0.000403665	2	13.0538	13.1169	10.1754
20218	chr4	129715248	-	Khdrbs1	utr3	T	C	0.330261	0.332093	0.003663	0	2.28e-06	1.76e-05	7	7.64593	9.04438	7.64029
70601	chr14	20320269	-	Ecd	utr3	T	C	0.330128	0.330128	0	0	0.000252924	0.000476256	4	95.2676	99.7639	111.191
53869	chr9	64716126	-	Rab11a	utr3	T	C	0.330065	0.330065	0	0	4.57e-06	2.63e-05	17	32.2898	30.8394	21.9926
101565	chr7	118736005	+	Ccp110	utr3	A	G	0.329624	0.341529	0	0.0238095	0.00010597	0.000236858	17	7.5134	8.12728	9.03906
66921	chr3	108903209	-	Prpf38b	utr3	T	C	0.329617	0.329617	0	0	4.65e-06	2.66e-05	3	12.7377	14.5575	15.0359
320713	chr4	94943089	-	Mysm1	utr3	T	C	0.329574	0.329574	0	0	6.56e-06	3.3e-05	12	6.69653	7.70986	8.2039
231086	chr5	30184510	+	Hadhb	utr3	A	G	0.329188	0.329188	0	0	9.27e-07	1.08e-05	9	84.0646	80.4528	104.057
66818	chr8	72567069	-	Smim7	utr3	T	C	0.329079	0.329995	0	0.0018315	2.5e-07	5.72e-06	2	36.8689	38.1617	39.6081
67581	chr16	57169161	-	Tbc1d23	utr3	T	C	0.328966	0.328966	0	0	5.22e-05	0.00013878	7	10.7168	11.291	12.359
22688	chr9	20435190	-	Zfp26	utr3	T	C	0.32867	0.334046	0.0107527	0	0.000235953	0.000450274	22	5.43134	5.3744	6.61311
17997	chr10	92685602	-	Nedd1	utr3	T	C	0.328553	0.328553	0	0	8.33e-06	3.86e-05	5	32.0552	31.6887	37.1796
64602	chr9	54911244	+	Ireb2	utr3	A	G	0.328419	0.328419	0	0	3.83e-06	2.36e-05	8	15.8521	16.8477	17.9945
57316	chr11	17267640	+	C1d	utr3	A	G	0.328409	0.328409	0	0	6.04e-06	3.13e-05	10	45.6196	44.8162	52.2687
381511	chr4	11958686	-	Pdp1	utr3	T	C	0.327778	0.327778	0	0	0.000367373	0.000647535	11	9.16489	8.89879	6.87017
18648	chr19	41917776	+	Pgam1	utr3	A	G	0.327615	0.33007	0.00308642	0.0018223	3.71e-08	2.59e-06	9	171.338	139.328	110.304
66454	chr4	149468361	-	Nmnat1	utr3	T	C	0.326994	0.365741	0.0333333	0.0441595	0.00142973	0.00206628	2	6.3862	6.87415	7.85772
50995	chr7	34140927	-	Uba2	utr3	T	C	0.3267	0.326979	0.000558347	0	1.79e-08	1.7e-06	4	171.876	151.046	116.655
11909	chr2	73817868	-	Atf2	utr3	T	C	0.326631	0.326631	0	0	2.26e-07	5.51e-06	10	26.0941	28.3241	27.5518
67226	chr10	115340962	-	Tmem19	utr3	T	C	0.326562	0.326562	0	0	1.28e-05	5.14e-05	4	16.8037	16.9679	17.1756
72278	chr9	73013536	+	Ccpg1	utr3	A	G	0.326277	0.326277	0	0	3.88e-05	0.000111891	8	13.2394	12.2663	13.8461
66419	chr19	4965361	+	Mrpl11	utr3	A	G	0.325926	0.325926	0	0	0.000343655	0.000612634	1	28.2629	30.325	35.7815
12343	chr6	17665582	+	Capza2	utr3	A	G	0.325653	0.325797	0.000288101	0	7.5e-09	1.1e-06	12	152.67	154.493	171.758
269346	chr2	122460941	+	Slc28a2	utr3	A	G	0.325223	0.325223	0	0	1.98e-05	6.97e-05	2	8.35197	8.35002	11.3032
69482	chr2	80658908	+	Nup35	utr3	A	G	0.325	0.325	0	0	0.000975083	0.00147383	4	14.9429	15.5241	18.9114
71445	chrX	105043851	-	5530601H04Rik	cds	T	C	0.325	0.325	0	0	0.00137791	0.00199945	12	6.36702	6.66447	7.1763
223527	chr15	44436023	+	Eny2	utr3	A	G	0.324868	0.324868	0	0	2.32e-05	7.77e-05	1	29.9141	30.0361	36.3988
67398	chr9	35216946	+	Srpr	utr3	A	G	0.324548	0.324548	0	0	1.21e-06	1.25e-05	4	83.9472	79.7254	74.697
20610	chr10	77617002	+	Sumo3	utr3	A	G	0.324287	0.325622	0.00152207	0.00114858	3.57e-09	7.79e-07	5	108.663	90.2968	70.2721
230376	chr4	86581697	-	Haus6	utr3	T	C	0.323834	0.323834	0	0	8.89e-07	1.05e-05	4	34.0206	28.5764	30.5216
240263	chr18	46504968	-	Fem1c	utr3	T	C	0.323351	0.323351	0	0	1.02e-05	4.4e-05	1	13.4495	12.5516	11.1569
245867	chr2	181855997	+	Pcmtd2	utr3	A	G	0.322803	0.322803	0	0	6.94e-06	3.42e-05	12	10.2142	11.4489	12.7545
228769	chr2	151716794	-	Psmf1	utr3	T	C	0.32265	0.32265	0	0	7.36e-05	0.000178833	5	16.1376	16.838	16.2251
14359	chr3	34069057	+	Fxr1	utr3	A	G	0.322467	0.325772	0.00456621	0.00204499	5.44e-07	8.21e-06	3	38.9268	40.3214	43.3865
69612	chr15	98518964	-	Kansl2	utr3	T	C	0.322391	0.322391	0	0	0.000754131	0.001181	3	15.2113	16.6546	14.4052
94044	chr6	120892509	+	Bcl2l13	utr3	A	G	0.322222	0.322222	0	0	0.00014507	0.00030412	10	17.2707	14.5144	12.0144
12626	chr13	81796814	+	Cetn3	utr3	A	G	0.321894	0.322396	0.00100402	0	2.44e-07	5.66e-06	3	117.194	119.032	143.248
68839	chr15	36477989	-	Ankrd46	utr3	T	C	0.321816	0.321816	0	0	3.87e-06	2.38e-05	14	21.6989	23.8833	22.0497
14688	chr4	155558948	+	Gnb1	utr3	A	G	0.321713	0.321713	0	0	2.76e-07	5.99e-06	4	12.9331	13.4893	15.4928
104263	chr6	71589149	-	Kdm3a	utr3	T	C	0.320579	0.320579	0	0	1.27e-05	5.11e-05	5	11.4342	11.8706	11.3801
66943	chr18	80292241	+	Pqlc1	utr3	A	G	0.320465	0.323197	0.00546448	0	5.44e-05	0.000142959	1	7.09821	6.20707	6.69515
50934	chr14	54723091	-	Slc7a8	utr3	T	C	0.320461	0.320461	0	0	4.35e-05	0.000121638	5	10.2236	10.1653	10.7202
13830	chr2	35315429	-	Stom	utr3	T	C	0.320279	0.321963	0.003367	0	1.33e-05	5.27e-05	8	30.3561	30.3603	21.4159
230099	chr4	43513545	+	Car9	utr3	A	G	0.320089	0.320089	0	0	8.35e-05	0.000196951	2	8.29665	7.38689	9.0713
20893	chr6	108665779	+	Bhlhe40	utr3	A	G	0.320076	0.320076	0	0	2.82e-06	1.97e-05	3	13.714	13.9308	15.7879
53382	chr18	63663749	-	Txnl1	utr3	T	C	0.319824	0.324726	0	0.00980392	3.71e-05	0.000108071	8	106.563	83.8771	68.5096
22319	chr4	151048192	-	Vamp3	utr3	T	C	0.319643	0.319643	0	0	1.32e-07	4.33e-06	12	93.7329	86.6469	81.9219
104570	chr11	29219840	+	Ppp4r3b	utr3	A	G	0.319524	0.322256	0	0.00546448	1.15e-05	4.76e-05	6	66.2934	56.5979	54.5237
66144	chr6	29470422	+	Atp6v1f	utr3	A	G	0.319438	0.319438	0	0	1.36e-07	4.37e-06	1	140.184	146.945	169.379
381379	chr2	84687412	+	Med19	utr3	A	G	0.319345	0.319345	0	0	4.18e-06	2.49e-05	5	20.3765	16.6871	15.8967
26383	chr8	91667249	+	Fto	utr3	A	G	0.319128	0.319128	0	0	5.72e-07	8.44e-06	8	11.9865	12.0945	13.6873
66254	chr13	106959947	+	Dimt1	utr3	A	G	0.319114	0.319114	0	0	5.43e-05	0.000142781	6	24.8303	23.1842	26.6716
72244	chr7	38196111	+	1600014C10Rik	utr3	A	G	0.318671	0.320072	0	0.00280112	1.96e-05	6.92e-05	16	17.279	20.0838	20.2368
21753	chr6	17105453	+	Tes	utr3	A	G	0.318436	0.318436	0	0	2.1e-07	5.35e-06	5	81.1526	74.6177	81.692
17184	chr18	35590611	+	Matr3	utr3	A	G	0.317893	0.318477	0.000694444	0.000474834	5.6e-09	9.63e-07	17	139.44	147.397	158.184
12489	chr7	43527867	-	Cd33	utr3	T	C	0.317379	0.317379	0	0	0.000114253	0.000251709	2	5.59184	6.62951	5.64387
14211	chr4	52487464	+	Smc2	utr3	A	G	0.3173	0.3173	0	0	1.5e-06	1.42e-05	9	39.2568	39.5847	41.7132
19650	chr2	157147551	-	Rbl1	cds	T	C	0.31713	0.31713	0	0	1.37e-05	5.38e-05	14	13.1693	13.7495	10.4639
79202	chr7	143637237	-	Tnfrsf22	utr3	T	C	0.3171	0.3171	0	0	5.78e-05	0.000149462	4	5.0323	5.99872	6.18585
67738	chr3	79599084	+	Ppid	cds	A	G	0.316607	0.316607	0	0	7.46e-07	9.68e-06	1	247.31	262.38	302.408
71911	chr16	31457356	+	Bdh1	utr3	A	G	0.315849	0.315849	0	0	0.0001045	0.000234454	1	8.82443	8.74008	9.22405
102442	chr9	64918110	+	Dennd4a	utr3	A	G	0.315807	0.320437	0.00925926	0	0.000128034	0.000275578	8	5.26991	5.60337	6.01969
208366	chr13	35896255	-	Rpp40	utr3	T	C	0.315657	0.315657	0	0	0.000428982	0.000737301	1	17.032	18.9716	20.8225
55960	chr15	44640681	+	Ebag9	utr3	A	G	0.315402	0.315402	0	0	3.34e-06	2.18e-05	1	12.759	11.4323	12.24
74763	chr16	3903768	+	Naa60	utr3	A	G	0.315209	0.316064	0.0017094	0	7.22e-07	9.53e-06	6	46.3093	38.9222	39.2854
14228	chr6	128430343	-	Fkbp4	utr3	T	C	0.315077	0.316592	0.0030303	0	2.45e-07	5.66e-06	6	107.401	119.829	90.6808
213539	chr1	33746484	-	Bag2	utr3	T	C	0.314552	0.316634	0.00133869	0.00282486	2.07e-07	5.32e-06	5	66.9576	58.8086	45.3696
16432	chr14	73362976	-	Itm2b	utr3	T	C	0.314439	0.317087	0.00178404	0.00351191	2.35e-09	5.91e-07	12	146.578	135.308	105.326
17064	chr2	148440027	-	Cd93	utr3	T	C	0.314352	0.314352	0	0	1.28e-05	5.13e-05	5	11.7338	12.6147	14.0165
66687	chr10	115198824	-	Tbc1d15	utr3	T	C	0.313838	0.313838	0	0	8.81e-07	1.05e-05	4	36.5153	38.4554	45.6195
71602	chr9	70399079	+	Myo1e	utr3	A	G	0.313675	0.313675	0	0	1.23e-05	5e-05	4	7.78132	7.74869	7.27129
52588	chr14	40906990	-	Tspan14	utr3	T	C	0.313627	0.315841	0.00265539	0.00177305	1.33e-06	1.31e-05	11	61.4908	68.9346	54.3716
103743	chr11	80821615	+	Tmem98	utr3	A	G	0.313492	0.313492	0	0	3.35e-05	0.000100635	8	8.01242	7.94871	8.69563
237911	chr11	86060823	-	Brip1	utr3	T	C	0.313131	0.313131	0	0	0.000190532	0.000378291	5	12.3515	13.0971	13.5834
83602	chr12	91555535	-	Gtf2a1	utr3	T	C	0.312942	0.317704	0	0.00952381	1.73e-05	6.3e-05	27	16.825	14.8013	14.5435
57434	chr5	25692033	-	Xrcc2	utr3	T	C	0.312921	0.312921	0	0	5.43e-06	2.92e-05	13	12.1455	14.0809	12.0963
22034	chr2	101699189	+	Traf6	utr3	A	G	0.312341	0.312341	0	0	1.8e-05	6.49e-05	17	8.11389	8.27242	6.12431
53328	chrX	36605209	+	Pgrmc1	utr3	A	G	0.312175	0.312823	0.00129702	0	3.22e-07	6.42e-06	10	154.426	112.776	88.5142
246257	chr11	75176340	-	Ovca2	utr3	T	C	0.311917	0.373545	0.0707071	0.052549	0.000152065	0.000315846	5	27.735	23.5859	23.447
17134	chr11	120628401	-	Mafg	utr3	T	C	0.311905	0.311905	0	0	0.000244562	0.000463256	1	12.3617	10.5764	9.82969
72096	chr7	132827466	-	Eef1akmt2	utr3	T	C	0.311905	0.311905	0	0	0.0001216	0.000264396	5	27.7729	28.0277	26.7573
18777	chr1	4845925	+	Lypla1	utr3	A	G	0.311793	0.311793	0	0	1.04e-06	1.14e-05	7	62.6603	52.174	53.9932
215476	chr5	32790916	-	Prr14l	utr3	T	C	0.311655	0.311655	0	0	3.37e-05	0.000101125	7	9.9163	10.5853	10.6564
76302	chr16	56016892	-	Pcnp	utr3	T	C	0.311353	0.311353	0	0	2.82e-05	8.92e-05	15	46.5138	46.0021	48.81
28126	chr13	54584684	-	Nop16	utr3	T	C	0.310966	0.310966	0	0	2.68e-06	1.92e-05	1	169.387	190.235	197.884
72085	chr1	53314916	+	Osgepl1	cds	A	G	0.310717	0.310717	0	0	6.79e-06	3.37e-05	1	6.06078	6.5736	7.00731
66131	chr9	64304489	+	Tipin	utr3	A	G	0.310448	0.310703	0.000271223	0.000239636	1.3e-09	4.5e-07	8	325.526	326.359	345.779
14190	chr5	21376218	+	Fgl2	utr3	A	G	0.309983	0.315034	0	0.010101	6.53e-05	0.000163516	16	12.9364	9.7473	7.15639
74039	chr15	82998840	-	Nfam1	utr3	T	C	0.309866	0.309866	0	0	2.14e-06	1.69e-05	4	23.627	22.8694	29.1204
71984	chr7	28753604	+	Sars2	utr3	A	G	0.309694	0.309694	0	0	1.02e-06	1.14e-05	3	20.5146	16.789	16.8748
68055	chr12	69744042	+	Atp5s	utr3	A	G	0.309676	0.309676	0	0	2.35e-05	7.82e-05	2	11.6553	12.0358	13.1538
70591	chr11	80363159	-	5730455P16Rik	utr3	T	C	0.309579	0.309579	0	0	5.29e-06	2.88e-05	10	10.3889	11.3317	10.3977
94353	chr9	83110264	-	Hmgn3	utr3	T	C	0.309577	0.310403	0.00165017	0	1.91e-07	5.09e-06	3	22.586	24.4421	24.4058
381259	chr1	59101040	-	Tmem237	utr3	T	C	0.309547	0.309547	0	0	5.16e-06	2.83e-05	1	13.2168	12.4141	14.6053
353190	chr9	57749629	+	Edc3	utr3	A	G	0.30953	0.30953	0	0	8.23e-06	3.82e-05	8	42.601	36.5727	31.49
13716	chr8	70585787	+	Ell	cds	A	G	0.309487	0.309487	0	0	1.11e-06	1.19e-05	2	26.1467	24.3133	24.3482
101502	chr7	127803739	+	Hsd3b7	utr3	A	G	0.309277	0.309277	0	0	1.24e-05	5.01e-05	1	20.2227	18.4405	22.4536
20818	chr9	103189046	-	Srprb	utr3	T	C	0.309257	0.31353	0.00854701	0	3.38e-05	0.000101339	5	59.3413	54.7582	58.2371
52615	chr11	80032698	+	Suz12	utr3	A	G	0.30915	0.30915	0	0	1.99e-05	6.99e-05	11	10.0874	10.3781	10.9402
229589	chr3	95254267	-	Prune1	utr3	T	C	0.309132	0.313406	0	0.00854701	0.000101273	0.000228794	2	8.00986	8.76217	10.5276
23939	chr11	61490154	-	Mapk7	utr3	T	C	0.309035	0.309035	0	0	1.37e-05	5.38e-05	1	10.3151	8.43249	7.62593
69981	chr9	79769934	-	Tmem30a	utr3	T	C	0.308914	0.308914	0	0	3.94e-06	2.41e-05	10	12.5807	12.9949	9.89842
22670	chr17	36858671	+	Trim26	utr3	A	G	0.30884	0.30884	0	0	1.03e-05	4.43e-05	3	7.14341	6.98041	6.89705
227619	chr2	25351683	+	Man1b1	utr3	A	G	0.30873	0.30873	0	0	0.000103487	0.000232574	2	7.83054	7.28376	6.68424
66580	chr2	140120182	-	Esf1	utr3	T	C	0.308512	0.314685	0	0.0123457	3.51e-05	0.000103937	2	23.298	22.7235	26.8329
67887	chr8	34170672	+	Saraf	utr3	A	G	0.308323	0.308323	0	0	1.75e-06	1.52e-05	4	40.5271	43.3295	27.699
66942	chr1	121553877	-	Ddx18	utr3	T	C	0.308291	0.308291	0	0	0.000353231	0.000627077	1	77.0865	78.8002	88.9498
11848	chr9	108337339	+	Rhoa	utr3	A	G	0.307763	0.31019	0.00311747	0.00173664	1.52e-08	1.59e-06	10	142.763	120.013	106.889
68652	chr10	7920240	-	Tab2	cds	T	C	0.307071	0.307071	0	0	0.000128285	0.00027599	8	7.38385	7.82132	8.00903
66048	chr11	73176210	-	Emc6	utr3	T	C	0.306788	0.306788	0	0	2.07e-06	1.66e-05	8	31.7727	33.8217	23.5124
14719	chr8	95864967	-	Got2	utr3	T	C	0.306766	0.310158	0.00373543	0.00304886	1.09e-09	4.2e-07	3	283.479	299.403	324.028
56469	chr9	62878811	-	Pias1	cds	T	C	0.306731	0.306731	0	0	6.62e-05	0.000165396	7	24.7945	25.9713	30.5055
18771	chr17	31607275	+	Pknox1	utr3	A	G	0.306411	0.306411	0	0	0.000135434	0.000288023	7	25.2552	23.318	22.934
214987	chr8	106884799	-	Chtf8	utr3	T	C	0.306296	0.306296	0	0	1.9e-05	6.75e-05	2	9.19274	9.34099	8.23419
328365	chr14	25663183	+	Zmiz1	utr3	A	G	0.305963	0.308609	0	0.005291	0.000216801	0.000420034	1	13.2561	12.4566	11.3893
193813	chr17	87254950	-	Mcfd2	utr3	T	C	0.305798	0.306719	0	0.00184162	2.36e-06	1.79e-05	1	56.4481	61.1314	59.2685
26889	chr8	14898141	+	Cln8	utr3	A	G	0.305556	0.305556	0	0	0.000993291	0.00149788	1	7.5689	8.1998	8.50693
270906	chr11	87090705	-	Prr11	utr3	T	C	0.305556	0.305556	0	0	4.21e-05	0.000118828	5	6.02812	6.51593	7.55821
77929	chrX	98945324	+	Yipf6	utr3	A	G	0.305431	0.305431	0	0	1.7e-06	1.49e-05	23	9.96427	10.7225	8.61828
66637	chr1	152371132	-	Tsen15	utr3	T	C	0.305158	0.305158	0	0	5.61e-07	8.35e-06	5	31.1083	30.7357	11.5608
211550	chr3	127797675	+	Tifa	utr3	A	G	0.30511	0.30511	0	0	8.95e-05	0.000207961	2	9.98203	10.2419	10.3992
22129	chr16	94468866	+	Ttc3	utr3	A	G	0.304762	0.304762	0	0	2.59e-05	8.39e-05	3	7.95299	7.86618	7.39368
226499	chr1	150362575	-	BC003331	utr3	T	C	0.304509	0.304509	0	0	2.41e-05	7.97e-05	12	17.194	17.9864	18.13
56295	chr9	121849444	-	Higd1a	utr3	T	C	0.304167	0.304167	0	0	2.28e-05	7.68e-05	4	23.8135	25.4182	23.7234
386649	chr2	151511184	+	Nsfl1c	utr3	A	G	0.30415	0.30415	0	0	2.21e-07	5.45e-06	1	142.674	145.131	151.907
105203	chr13	3576096	-	Fam208b	cds	T	C	0.303684	0.303684	0	0	1.7e-05	6.24e-05	5	7.55161	7.28912	6.74108
213391	chr6	116634794	-	Rassf4	utr3	T	C	0.303404	0.303404	0	0	1.38e-05	5.4e-05	4	16.567	19.3478	19.5163
19330	chr18	6789110	+	Rab18	utr3	A	G	0.303213	0.303213	0	0	1.93e-06	1.6e-05	22	55.1422	52.7503	62.0622
76055	chr19	45751305	-	Mgea5	utr3	T	C	0.303123	0.303123	0	0	4.62e-06	2.65e-05	9	7.0834	8.72286	7.32352
235504	chr9	78537012	-	Slc17a5	utr3	T	C	0.303114	0.303114	0	0	0.000260352	0.000487568	2	6.93023	5.27345	6.41775
72584	chrX	38531844	-	Cul4b	utr3	T	C	0.302963	0.302963	0	0	8.24e-06	3.83e-05	7	27.1572	28.2064	31.0409
13876	chr16	95359259	-	Erg	utr3	T	C	0.302778	0.302778	0	0	4.05e-05	0.000115515	4	7.35042	7.1287	8.63041
12349	chr3	14900693	+	Car2	utr3	A	G	0.302733	0.303708	0.00194932	0	1.6e-07	4.66e-06	2	220.366	222.679	236.293
29812	chr2	156928280	-	Ndrg3	utr3	T	C	0.301767	0.301767	0	0	4.01e-07	7.13e-06	4	10.1527	10.1922	12.1359
73341	chrX	57231815	-	Arhgef6	utr3	T	C	0.301248	0.302898	0.00165017	0.00165017	7.22e-08	3.62e-06	9	36.3922	37.5563	44.5881
27049	chr3	87537526	+	Etv3	utr3	A	G	0.301205	0.301205	0	0	8.15e-06	3.8e-05	12	5.42568	6.03988	5.3077
93966	chr4	46394203	-	Hemgn	utr3	T	C	0.300712	0.306268	0	0.0111111	4.82e-05	0.000131287	2	8.26775	7.94157	10.8166
56229	chr8	22259784	+	Thsd1	utr3	A	G	0.300654	0.300654	0	0	2.99e-05	9.27e-05	2	5.97838	6.52946	7.43157
14281	chr12	85476831	+	Fos	utr3	A	G	0.300565	0.300565	0	0	0.000134209	0.000286004	6	16.0349	10.8529	13.8925
252876	chr1	97777485	+	Gin1	cds	A	G	0.300366	0.301743	0	0.00275482	1.34e-06	1.32e-05	1	7.22428	8.58935	9.16193
20318	chr4	156011548	+	Sdf4	utr3	A	G	0.300265	0.312169	0	0.0238095	0.00173496	0.00245859	6	43.2013	42.2168	45.8847
18769	chr2	163726009	+	Pkig	utr3	A	G	0.300063	0.301289	0.00245098	0	4.63e-07	7.59e-06	1	49.9575	48.5496	47.3246
106869	chr18	50093007	+	Tnfaip8	utr3	A	G	0.3	0.3	0	0	0.00735501	0.0092388	4	56.3131	55.7824	60.114
67840	chr14	57827014	+	Mrpl57	utr3	A	G	0.3	0.3	0	0	0.000692665	0.00110114	3	23.6603	20.5784	16.1448
72162	chr3	62469187	-	Dhx36	utr3	T	C	0.3	0.3	0	0	0.00132337	0.00192922	7	5.70614	6.24066	6.83281
67988	chr18	90540287	+	Tmx3	utr3	A	G	0.299832	0.302542	0.00542005	0	2.96e-06	2.03e-05	17	20.3648	19.8434	23.0328
75420	chr13	51683586	+	Secisbp2	utr3	A	G	0.299715	0.299715	0	0	0.00138084	0.00200297	1	6.56075	5.38015	5.05543
232164	chr6	83807936	-	Paip2b	utr3	T	C	0.299388	0.299388	0	0	7.13e-06	3.47e-05	4	10.9615	9.4749	7.75338
213499	chr4	141201264	+	Fbxo42	utr3	A	G	0.299242	0.299242	0	0	5.77e-05	0.000149109	4	6.64946	7.67842	6.3796
67393	chr18	35861462	+	Cxxc5	utr3	A	G	0.29899	0.29899	0	0	3.11e-05	9.53e-05	1	10.3819	8.21628	8.19243
66074	chr13	90109138	+	Tmem167	utr3	A	G	0.298942	0.298942	0	0	0.00157609	0.0022553	27	18.2212	18.2333	18.2433
110052	chr13	47085564	-	Dek	utr3	T	C	0.2983	0.299316	0.00203252	0	1.08e-06	1.16e-05	4	34.6275	35.4995	34.6981
72415	chr17	53675419	-	Sgo1	utr3	T	C	0.298198	0.298198	0	0	1.08e-05	4.59e-05	9	28.5707	30.7098	32.9729
52009	chr17	24944151	-	Jpt2	utr3	T	C	0.298132	0.299023	0.00178283	0	1.22e-07	4.24e-06	11	144.16	149.543	133.938
241447	chr2	69110676	+	Cers6	utr3	A	G	0.297657	0.301129	0.00694444	0	5.56e-05	0.000145272	9	11.226	11.7517	8.46601
66329	chr13	49230854	-	Susd3	utr3	T	C	0.297534	0.297534	0	0	5.88e-05	0.000151253	2	19.9852	17.4817	16.6833
73158	chr11	58059028	+	Larp1	utr3	A	G	0.297066	0.297066	0	0	1.1e-06	1.18e-05	5	20.4359	22.5014	25.4796
240087	chr17	35858620	+	Mdc1	utr3	A	G	0.297009	0.388889	0.102564	0.0811966	0.00544642	0.00707568	4	6.18379	6.71391	6.33951
228880	chr2	165827601	-	Zmynd8	utr3	T	C	0.29697	0.29697	0	0	0.00112761	0.00167307	1	10.1304	10.3403	7.63904
66714	chr8	85409199	-	4921524J17Rik	utr3	T	C	0.296869	0.296869	0	0	5.09e-07	7.95e-06	1	22.9882	21.5286	22.7985
26446	chr11	97707500	+	Psmb3	utr3	A	G	0.296807	0.296807	0	0	4.92e-05	0.000133227	2	155.61	160.088	187.782
68815	chr7	113316162	-	Btbd10	utr3	T	C	0.296541	0.296541	0	0	5.24e-05	0.000139139	7	14.0178	11.2004	11.7084
52713	chr10	105847482	+	Ccdc59	utr3	A	G	0.296471	0.296471	0	0	1.23e-05	4.99e-05	1	49.0141	51.4124	56.1744
320727	chr6	148771091	-	Ipo8	utr3	T	C	0.296435	0.296435	0	0	4.21e-06	2.5e-05	7	14.1465	12.6598	12.5254
75705	chr15	102096892	+	Eif4b	utr3	A	G	0.29639	0.297521	0.0016705	0.00059312	9.35e-09	1.21e-06	6	162.137	169.55	191.625
223754	chr15	86497914	+	Tbc1d22a	utr3	A	G	0.296023	0.296023	0	0	4.13e-05	0.000116993	4	19.5899	16.5742	15.3505
53619	chr2	157556450	-	Blcap	utr3	T	C	0.295888	0.295888	0	0	3.32e-05	0.000100012	8	17.3653	12.0882	10.5301
70408	chr2	144539929	+	Polr3f	utr3	A	G	0.295789	0.303909	0	0.0162393	0.000240713	0.000457732	11	14.4983	15.9105	16.36
108123	chr18	62999270	+	Napg	utr3	A	G	0.295547	0.295547	0	0	1.98e-05	6.95e-05	9	12.2208	13.5756	13.1451
238393	chr12	104220765	+	Serpina3f	utr3	A	G	0.295519	0.295519	0	0	3.85e-06	2.37e-05	1	23.7994	32.1151	34.0129
78889	chr11	79240058	-	Wsb1	utr3	T	C	0.295329	0.296382	0	0.00210514	4.25e-07	7.33e-06	5	75.8771	60.6028	62.3517
104836	chr12	31486748	-	Cbll1	utr3	T	C	0.295029	0.295029	0	0	5.75e-06	3.03e-05	23	20.59	23.7687	24.7846
67487	chr11	86769765	-	Dhx40	utr3	T	C	0.294974	0.294974	0	0	0.000145942	0.000305561	2	12.0838	10.6722	13.1144
14991	chr17	37274284	+	H2-M3	utr3	A	G	0.29464	0.29464	0	0	1.12e-05	4.7e-05	2	14.3982	14.8402	14.8926
57320	chr4	150897312	-	Park7	cds	T	C	0.294407	0.294756	0.000181752	0.000516553	4.29e-09	8.62e-07	2	490.187	487.205	562.898
20813	chr2	118476088	-	Srp14	utr3	T	C	0.293893	0.294223	0	0.000660066	1.7e-08	1.66e-06	4	154.755	151.907	165.468
72729	chr11	54718253	-	Cdc42se2	utr3	T	C	0.293374	0.29388	0.00101317	0	4.71e-08	2.92e-06	10	111.29	105.071	92.2046
218734	chr14	12302586	+	3830406C13Rik	utr3	A	G	0.293169	0.293169	0	0	2.04e-05	7.12e-05	7	17.8309	17.3301	19.8
59288	chr7	122148996	+	Dctn5	utr3	A	G	0.293077	0.293077	0	0	1.24e-05	5.01e-05	1	60.2229	63.6812	74.2714
100037258	chr14	118979867	+	Dnajc3	utr3	A	G	0.292884	0.292884	0	0	0.000102387	0.00023075	5	7.77598	9.11362	7.66686
67057	chr15	93284581	-	Yaf2	utr3	T	C	0.292565	0.292565	0	0	2.3e-05	7.73e-05	5	12.268	9.58051	9.41103
260302	chr11	115585292	-	Gga3	utr3	T	C	0.292321	0.295867	0.0070922	0	3.3e-06	2.17e-05	4	18.6683	18.8789	21.4019
14815	chr18	39413383	-	Nr3c1	utr3	T	C	0.292191	0.292191	0	0	0.000177351	0.000356501	1	6.96167	7.3079	6.40703
18720	chr3	95058677	-	Pip5k1a	utr3	T	C	0.292063	0.292063	0	0	0.0011267	0.00167208	1	15.2088	14.0658	14.1493
73419	chr10	4451705	+	Armt1	utr3	A	G	0.291667	0.291667	0	0	0.000626929	0.00101258	8	16.5614	17.3507	18.1157
218639	chr13	114156187	+	Arl15	utr3	A	G	0.291498	0.291498	0	0	3.22e-05	9.79e-05	7	8.22949	8.48611	10.033
66949	chr3	69036315	-	Trim59	utr3	T	C	0.291388	0.291388	0	0	2.46e-05	8.07e-05	7	5.08619	6.36415	5.29786
52502	chr16	8659795	-	Carhsp1	utr3	T	C	0.291182	0.291182	0	0	3.27e-05	9.88e-05	4	6.41738	7.20787	7.64082
217365	chr11	120380996	-	Nploc4	utr3	T	C	0.291118	0.291118	0	0	4.75e-06	2.7e-05	2	7.69363	8.94364	7.05793
70757	chr16	35107406	+	Hacd2	utr3	A	G	0.290909	0.290909	0	0	0.0032776	0.00442292	2	6.80765	7.05595	6.04232
16396	chr2	155226331	+	Itch	utr3	A	G	0.290744	0.290744	0	0	1.95e-06	1.61e-05	7	19.2063	19.8245	23.0383
20527	chr6	122729253	-	Slc2a3	utr3	T	C	0.290661	0.292566	0.00381038	0	6.05e-07	8.71e-06	12	30.0004	33.0292	29.8152
11306	chrX	104281052	-	Abcb7	utr3	T	C	0.290467	0.290467	0	0	1.75e-06	1.52e-05	21	10.3492	9.02729	8.66717
14701	chr6	67019568	+	Gng12	utr3	A	G	0.290384	0.290384	0	0	1.27e-07	4.3e-06	4	88.5426	79.2675	77.471
56418	chr11	5967569	+	Ykt6	utr3	A	G	0.290293	0.290293	0	0	6.23e-07	8.83e-06	1	35.1696	31.0203	27.0075
107723	chr2	112362387	+	Slc12a6	utr3	A	G	0.289974	0.289974	0	0	7e-06	3.44e-05	9	6.62664	7.5849	6.61899
56306	chr6	148921291	-	Fam60a	utr3	T	C	0.289549	0.304701	0	0.030303	0.000188947	0.000375917	13	37.1568	38.0884	32.3427
52323	chr5	24160621	+	Klhl7	utr3	A	G	0.289394	0.289394	0	0	1.16e-05	4.81e-05	6	10.8346	9.561	8.15878
170755	chr1	9899120	+	Sgk3	utr3	A	G	0.289367	0.289367	0	0	1.4e-07	4.39e-06	11	33.6031	33.2766	37.5051
14824	chr11	102436713	+	Grn	utr3	A	G	0.288841	0.288841	0	0	5.83e-06	3.06e-05	1	77.4991	79.4446	87.5934
17210	chr3	95661554	+	Mcl1	utr3	A	G	0.288214	0.294167	0.0119048	0	1.97e-05	6.93e-05	7	5.57284	5.82465	5.5392
100043597	chr7	127558744	+	Srcap	cds	A	G	0.287795	0.287795	0	0	1.77e-05	6.43e-05	3	13.8552	13.554	12.2419
268390	chr11	23490456	-	Ahsa2	utr3	T	C	0.286933	0.286933	0	0	1.33e-07	4.34e-06	4	11.884	9.52461	9.09971
53893	chr2	5868658	+	Nudt5	utr3	A	G	0.286905	0.286905	0	0	0.000208594	0.00040704	3	109.081	110.689	130.599
52184	chr3	145153810	+	Odf2l	utr3	A	G	0.286111	0.286111	0	0	0.000552437	0.000910148	1	8.36127	8.45297	9.61322
22194	chr14	18283180	-	Ube2e1	utr3	T	C	0.286033	0.287144	0.00160703	0.000616143	2.97e-09	6.87e-07	9	43.8987	32.7386	33.0925
12419	chr15	103194588	-	Cbx5	utr3	T	C	0.285901	0.288123	0.00444444	0	2.43e-06	1.81e-05	26	39.2498	42.3347	43.7802
13680	chr8	110975718	-	Ddx19a	utr3	T	C	0.285723	0.28881	0	0.00617284	2.03e-05	7.09e-05	5	13.9462	11.4706	10.6471
75734	chr1	82751645	+	Mff	cds	A	G	0.285547	0.285547	0	0	1.16e-05	4.8e-05	3	19.9415	22.3083	14.2737
15574	chr11	8993933	-	Hus1	utr3	T	C	0.285485	0.289453	0	0.00793651	7.14e-06	3.48e-05	8	12.4049	12.4043	12.6582
77065	chr1	191623135	+	Ints7	utr3	A	G	0.285479	0.285479	0	0	3.47e-05	0.000103254	3	45.1385	45.2917	49.6576
73389	chr12	31930287	-	Hbp1	utr3	T	C	0.285354	0.285354	0	0	0.000501979	0.000840439	2	11.5758	13.409	16.2558
226144	chr19	44035493	-	Erlin1	utr3	T	C	0.285285	0.287632	0	0.00469484	2.04e-06	1.65e-05	3	26.8643	26.1783	25.3061
70495	chrX	12615928	+	Atp6ap2	utr3	A	G	0.285106	0.286072	0.00063857	0.00129279	3.51e-09	7.73e-07	14	128.412	125.538	139.768
18263	chr12	17550022	+	Odc1	cds	A	G	0.285017	0.286978	0.00392157	0	1.7e-05	6.24e-05	2	9.02719	11.5705	9.84809
29808	chr2	119966177	+	Mga	utr3	A	G	0.28499	0.28499	0	0	9.21e-05	0.000212712	9	9.75617	9.89363	10.0868
56456	chr3	32726584	+	Actl6a	cds	A	G	0.284901	0.285201	0	0.000601685	4.95e-08	3e-06	5	174.942	157.309	164.238
217039	chr11	84832633	-	Ggnbp2	utr3	T	C	0.2849	0.2849	0	0	0.00225782	0.00313191	2	22.133	20.9509	17.5411
93739	chr8	111952665	+	Gabarapl2	utr3	A	G	0.284274	0.291219	0.0138889	0	3.63e-05	0.000106656	4	42.8029	36.3556	36.1761
67369	chr7	19140389	-	Qpctl	utr3	T	C	0.283853	0.302425	0.0238095	0.0133333	0.000110967	0.000245885	6	15.388	14.396	13.897
232784	chr6	47931959	+	Zfp212	utr3	A	G	0.283695	0.283695	0	0	1.67e-05	6.15e-05	3	8.18886	7.77095	6.84005
66890	chr13	55345213	-	Lman2	utr3	T	C	0.283368	0.283368	0	0	1.23e-07	4.25e-06	10	93.0212	77.7194	72.7557
18786	chr4	94568318	-	Plaa	utr3	T	C	0.283333	0.283333	0	0	0.000270808	0.000504224	3	6.42644	7.39005	5.74533
83946	chr9	82871572	-	Phip	cds	T	C	0.283333	0.283333	0	0	0.00232849	0.00322035	17	10.6262	10.9494	9.77309
105855	chr15	103498504	+	Nckap1l	utr3	A	G	0.282665	0.282665	0	0	1.28e-06	1.28e-05	6	53.3885	58.6582	65.0641
22200	chr6	97184335	-	Uba3	utr3	T	C	0.282367	0.282367	0	0	1.31e-07	4.33e-06	2	42.5961	43.8989	49.7359
28075	chr15	81992927	-	Desi1	utr3	T	C	0.282242	0.282242	0	0	5.21e-06	2.85e-05	7	12.7377	13.5414	9.92519
66632	chr2	114517816	-	Dph6	utr3	T	C	0.282176	0.282176	0	0	7.93e-07	9.96e-06	5	10.1525	9.32561	10.7326
57750	chr1	60077179	-	Wdr12	utr3	T	C	0.282164	0.282164	0	0	4.86e-06	2.74e-05	6	81.4286	87.2729	98.1418
17975	chr1	86345897	-	Ncl	utr3	T	C	0.281844	0.281844	0	0	5.35e-06	2.9e-05	30	418.605	415.95	462.138
71934	chr3	14662043	+	Car13	utr3	A	G	0.281746	0.281746	0	0	0.000190154	0.000377835	2	5.70509	6.30545	5.97944
100163	chr4	134426577	+	Pafah2	utr3	A	G	0.2817	0.2817	0	0	8.9e-06	4.03e-05	1	17.6046	17.8982	18.6047
51944	chr2	118834664	+	Knstrn	utr3	A	G	0.281573	0.281573	0	0	3.21e-05	9.74e-05	7	35.4837	30.9504	28.6436
19387	chr15	81704945	-	Rangap1	utr3	T	C	0.281486	0.282694	0.00241605	0	3.9e-09	8.21e-07	2	110.384	100.159	78.5622
12443	chr7	144932057	-	Ccnd1	utr3	T	C	0.281481	0.281481	0	0	0.00015518	0.000321242	8	16.3716	15.0136	10.461
235315	chr9	45864179	-	Rnf214	utr3	T	C	0.281352	0.281352	0	0	9.56e-05	0.000218779	3	9.22844	8.41464	9.32416
77951	chr1	60387318	+	Cyp20a1	utr3	A	G	0.281064	0.281064	0	0	2.97e-06	2.03e-05	1	30.029	27.8913	28.752
66314	chr2	181516066	+	Tpd52l2	utr3	A	G	0.281048	0.281048	0	0	1.22e-06	1.26e-05	9	39.9279	41.9747	42.9061
270627	chrX	101599913	+	Taf1	utr3	A	G	0.280897	0.280897	0	0	2.98e-05	9.25e-05	7	12.4208	12.9981	15.6742
20937	chrX	8062721	-	Suv39h1	utr3	T	C	0.280827	0.280827	0	0	5e-07	7.89e-06	1	64.7503	69.9355	69.2424
22770	chr15	58053000	-	Zhx1	cds	T	C	0.280485	0.280485	0	0	4.2e-07	7.29e-06	6	33.8718	33.7258	38.7785
11534	chr14	21447943	+	Adk	utr3	A	G	0.280315	0.281255	0.000968992	0.000910747	3.74e-08	2.59e-06	4	56.944	55.4499	67.9178
225027	chr17	80200270	-	Srsf7	utr3	T	C	0.280219	0.281049	0.00165837	0	1.54e-07	4.6e-06	12	292.237	300.725	337.806
71900	chr6	13085847	+	Tmem106b	utr3	A	G	0.279971	0.279971	0	0	2.22e-05	7.55e-05	10	8.23829	8.37283	5.64499
20224	chr10	61692730	+	Sar1a	utr3	A	G	0.279841	0.279841	0	0	8.44e-07	1.02e-05	4	124.166	123.466	110.636
53379	chr6	51463016	-	Hnrnpa2b1	utr3	T	C	0.279826	0.280133	0.000197821	0.000415926	3.27e-11	4.32e-08	2	949.271	798.865	851.086
105522	chr14	31700665	-	Ankrd28	utr3	T	C	0.279447	0.451968	0.181481	0.163561	1.17e-05	4.83e-05	9	24.0663	26.7354	25.4958
214063	chr4	141763612	-	Dnajc16	cds	T	C	0.278903	0.278903	0	0	7.79e-05	0.000186918	3	7.29066	7.76947	7.60755
56220	chr12	116054825	+	Zfp386	cds	A	G	0.278255	0.278255	0	0	1.32e-06	1.31e-05	2	16.4737	16.1537	18.3974
108912	chr14	67676544	-	Cdca2	utr3	T	C	0.278065	0.278065	0	0	5.57e-05	0.000145414	2	33.2317	32.2153	34.2139
108037	chr10	127517706	-	Shmt2	utr3	T	C	0.278044	0.278304	0	0.000519661	1.14e-09	4.2e-07	2	411.88	387.518	381.766
97827	chr12	80497845	+	Exd2	utr3	A	G	0.277892	0.277892	0	0	1.06e-05	4.51e-05	1	9.35786	8.89696	8.08386
56551	chr15	77915282	-	Txn2	utr3	T	C	0.277873	0.278384	0.000458505	0.000563063	4.02e-08	2.71e-06	2	94.386	98.2818	105.826
216760	chr11	57530653	+	Mfap3	utr3	A	G	0.277855	0.277855	0	0	6.89e-07	9.36e-06	8	14.8366	16.7292	15.9548
238247	chr12	71098315	+	Arid4a	utr3	A	G	0.277778	0.277778	0	0	0.000141622	0.0002983	3	7.57864	6.56834	6.80095
17261	chr3	88171904	+	Mef2d	utr3	A	G	0.277658	0.284904	0	0.0144928	4.44e-05	0.000123508	5	7.14676	7.14284	6.35578
83436	chr8	25041372	-	Plekha2	utr3	T	C	0.277356	0.277356	0	0	1.14e-06	1.21e-05	5	26.178	26.2444	29.3159
12366	chr6	42282089	+	Casp2	utr3	A	G	0.277198	0.280284	0	0.00617284	6.93e-06	3.42e-05	6	33.1862	33.7362	33.2599
81898	chr1	54986970	-	Sf3b1	utr3	T	C	0.277087	0.277087	0	0	9.76e-06	4.28e-05	9	100.369	102.213	113.37
67834	chr9	54604582	+	Idh3a	utr3	A	G	0.276769	0.279052	0	0.00456621	7.82e-06	3.69e-05	2	221.132	227.475	268.017
66684	chrX	136170423	-	Tceal8	utr3	T	C	0.276715	0.276715	0	0	1.21e-06	1.25e-05	5	23.6363	22.3059	25.0321
102423	chr9	44295691	-	Hinfp	utr3	T	C	0.276667	0.276667	0	0	0.000184507	0.000368578	3	12.691	14.5537	12.5485
50917	chr8	122578973	-	Galns	utr3	T	C	0.276636	0.279461	0	0.00564972	4.82e-05	0.0001312	1	12.803	14.2017	16.5818
214084	chr19	59294606	+	Slc18a2	utr3	A	G	0.276602	0.276602	0	0	8.2e-07	1.01e-05	4	26.1319	22.023	17.2048
108735	chr1	165177082	-	Sft2d2	utr3	T	C	0.27653	0.27653	0	0	3.56e-06	2.26e-05	12	19.2263	22.3737	21.2388
106298	chr16	13813974	+	Rrn3	utr3	A	G	0.276521	0.276521	0	0	3.51e-06	2.25e-05	3	57.8066	51.5888	53.5279
58520	chr12	85815702	-	Erg28	utr3	T	C	0.276459	0.277026	0	0.00113379	1.4e-06	1.35e-05	2	96.8544	100.396	111.949
21969	chr2	160722299	+	Top1	utr3	A	G	0.276302	0.278947	0	0.005291	1.97e-06	1.62e-05	4	18.2051	16.9637	16.8821
66467	chr17	6085229	+	Gtf2h5	utr3	A	G	0.27619	0.27619	0	0	0.00403638	0.00536553	2	61.4955	64.1526	72.2586
67529	chr6	146598027	+	Fgfr1op2	utr3	A	G	0.275622	0.275622	0	0	3.51e-07	6.65e-06	5	82.3653	71.9202	50.6891
231571	chr5	107642506	+	Rpap2	utr3	A	G	0.274892	0.274892	0	0	0.000496642	0.000833051	2	12.9957	13.2926	14.5656
69784	chr10	83762434	+	1500009L16Rik	utr3	A	G	0.274892	0.274892	0	0	0.00110698	0.00164692	2	6.91729	5.30522	5.10448
14381	chrX	74409530	-	G6pdx	utr3	T	C	0.274775	0.276333	0.00311526	0	6.91e-07	9.36e-06	2	175.832	177.775	212.558
71770	chr11	83403419	+	Ap2b1	utr3	A	G	0.274725	0.274725	0	0	7.34e-05	0.000178552	8	12.8902	13.2748	14.065
20539	chr8	121882421	-	Slc7a5	utr3	T	C	0.274454	0.274454	0	0	1.15e-05	4.76e-05	6	9.94334	12.9915	10.3813
110454	chr15	74995162	-	Ly6a	utr3	T	C	0.274271	0.274966	0.00138889	0	2.94e-07	6.17e-06	3	42.9774	50.1695	46.3212
15161	chrX	73944210	-	Hcfc1	utr3	T	C	0.274117	0.274117	0	0	2.23e-06	1.73e-05	7	52.2682	46.7153	45.6345
213673	chr11	52407610	+	9530068E07Rik	utr3	A	G	0.273508	0.273508	0	0	8.98e-07	1.06e-05	11	113.096	96.0646	73.7845
23827	chr1	185356955	+	Bpnt1	utr3	A	G	0.273504	0.273504	0	0	7.14e-07	9.5e-06	6	27.9122	28.638	33.7858
22632	chr12	108816361	+	Yy1	utr3	A	G	0.273419	0.273419	0	0	0.000748719	0.00117422	4	5.54925	5.53018	6.29117
67979	chr19	32673251	-	Atad1	utr3	T	C	0.273098	0.273787	0	0.00137741	1.35e-06	1.32e-05	15	59.2794	63.0901	63.9142
56433	chr5	122363158	+	Vps29	utr3	A	G	0.27297	0.27297	0	0	1.72e-07	4.84e-06	9	148.902	152.383	171.335
224171	chr16	49019481	+	C330027C09Rik	utr3	A	G	0.272727	0.272727	0	0	8.8e-06	4e-05	8	28.1642	29.2999	32.4897
52477	chr1	190946430	+	Angel2	utr3	A	G	0.27265	0.27265	0	0	0.00037085	0.000652676	15	20.0346	18.416	15.3204
70152	chr15	100313389	+	Mettl7a1	utr3	A	G	0.272628	0.280131	0.0150064	0	1.08e-05	4.57e-05	3	9.66365	9.80883	8.54167
19826	chr17	24425272	+	Rnps1	utr3	A	G	0.272523	0.274072	0.00137174	0.00172712	1.35e-07	4.35e-06	9	153.349	131.826	121.63
103742	chr11	98438042	-	Mien1	utr3	T	C	0.272323	0.274368	0.0014881	0.00260236	2.72e-08	2.2e-06	1	53.9897	54.0963	54.673
66711	chr5	130246097	-	Sbds	utr3	T	C	0.272259	0.272259	0	0	7.89e-07	9.96e-06	3	57.4056	61.5143	61.4788
71175	chr15	8291670	-	Nipbl	utr3	T	C	0.272222	0.272222	0	0	0.000474412	0.000801631	2	5.41038	5.70839	6.37158
234362	chr8	69611167	-	Zfp868	utr3	T	C	0.272169	0.272169	0	0	7.86e-06	3.7e-05	5	9.26809	9.68699	10.8915
105722	chr15	95975093	+	Ano6	utr3	A	G	0.272097	0.272097	0	0	4.46e-05	0.000123819	3	15.2686	16.3185	14.5208
71963	chr12	112821094	-	Cdca4	utr3	T	C	0.271891	0.272632	0	0.00148148	8.46e-07	1.03e-05	2	77.7683	64.8984	62.7417
69882	chr9	64986720	+	Ints14	utr3	A	G	0.271876	0.271876	0	0	0.000168601	0.000342582	1	52.2549	53.4808	56.0876
67877	chr2	145915971	+	Naa20	utr3	A	G	0.271713	0.272118	0.00081103	0	8.39e-08	3.79e-06	1	95.1639	86.7852	88.6084
231070	chr5	28078527	+	Insig1	utr3	A	G	0.271368	0.271368	0	0	0.000251238	0.00047356	2	6.40122	8.88167	5.04968
66661	chr5	76999721	+	Srp72	utr3	A	G	0.271202	0.271202	0	0	1.57e-06	1.44e-05	4	55.1659	56.0696	65.2626
66307	chr18	58678471	+	Isoc1	utr3	A	G	0.270739	0.270739	0	0	0.000525441	0.000872354	2	5.41426	6.43226	5.86041
12575	chr17	29099635	+	Cdkn1a	utr3	A	G	0.270698	0.270698	0	0	1.15e-06	1.21e-05	3	73.9007	57.9225	72.649
114565	chr16	97947543	-	Zbtb21	utr3	T	C	0.269841	0.269841	0	0	0.00152465	0.00218898	1	6.1804	5.66397	6.26073
70078	chr13	43402526	+	Nol7	utr3	A	G	0.269841	0.269841	0	0	0.000781721	0.00121764	1	21.9094	21.9793	18.4365
12144	chr7	80455205	-	Blm	utr3	T	C	0.269231	0.269231	0	0	3.09e-05	9.5e-05	3	14.4331	15.5067	16.6561
214290	chr13	59772508	-	Zcchc6	utr3	T	C	0.268939	0.268939	0	0	0.000186096	0.000371143	1	9.30703	9.15117	9.06286
93684	chr3	144597209	+	Selenof	utr3	A	G	0.268939	0.270105	0.0015949	0.000736338	1.89e-08	1.74e-06	2	313.809	231.696	251.734
227800	chr2	37565429	+	Rabgap1	utr3	A	G	0.268765	0.271498	0.00546448	0	5.13e-06	2.82e-05	7	13.5461	14.7539	14.6387
55935	chr2	90780761	+	Fnbp4	utr3	A	G	0.268687	0.268687	0	0	0.000163956	0.000335534	5	7.69517	9.39128	8.20461
102866	chrX	75786592	-	Pls3	utr3	T	C	0.268682	0.268682	0	0	3.25e-06	2.15e-05	9	10.7141	12.2268	11.0805
16952	chr19	20373469	-	Anxa1	utr3	T	C	0.268474	0.268474	0	0	1.76e-05	6.4e-05	3	78.8825	77.7079	85.1261
56771	chr17	47623758	+	Med20	utr3	A	G	0.268379	0.268379	0	0	2.98e-07	6.19e-06	4	7.08836	7.58662	7.26658
75717	chr9	53622915	-	Cul5	cds	T	C	0.268317	0.268317	0	0	4.9e-05	0.000132747	5	7.65658	8.20326	8.87838
76582	chr13	106795014	-	Ipo11	utr3	T	C	0.268199	0.268876	0	0.00135501	9.87e-08	3.99e-06	5	54.3166	53.8776	57.378
66491	chr7	141472914	-	Polr2l	utr3	T	C	0.268137	0.274547	0.0128205	0	0.000161718	0.000331828	3	21.0195	20.1022	21.9116
74195	chr14	65530813	-	Elp3	utr3	T	C	0.267848	0.26884	0.00198413	0	4.05e-06	2.44e-05	6	47.7996	49.5697	55.6178
68121	chr9	99300209	+	Cep70	utr3	A	G	0.267787	0.267787	0	0	0.000172283	0.000348544	11	10.4328	10.7378	10.4716
14269	chr2	31026948	-	Fnbp1	utr3	T	C	0.267735	0.267735	0	0	1.15e-05	4.77e-05	3	20.7088	19.795	15.8108
66629	chr15	12351236	+	Golph3	utr3	A	G	0.267555	0.267555	0	0	1.69e-05	6.22e-05	7	8.55243	9.19463	8.82461
382207	chrX	20519769	+	Jade3	utr3	A	G	0.267241	0.267241	0	0	1.07e-05	4.55e-05	6	13.1057	11.705	13.656
52551	chr10	81044677	-	Sgta	utr3	T	C	0.266954	0.267211	0.000515198	0	1.84e-07	4.98e-06	1	151.649	133.204	123.461
12785	chr6	87843234	-	Cnbp	utr3	T	C	0.266874	0.267181	0.000315956	0.000297889	2.16e-10	1.46e-07	3	1370	1405.42	1318.77
18755	chr12	73777559	+	Prkch	utr3	A	G	0.266777	0.266777	0	0	4.96e-05	0.000133804	2	9.18617	10.2224	7.35948
228361	chr2	91918577	+	Ambra1	utr3	A	G	0.266696	0.266696	0	0	2.82e-06	1.97e-05	1	13.0131	11.9022	11.0325
66111	chr9	89699449	-	Tmed3	utr3	T	C	0.266669	0.268433	0.00121655	0.00231164	4.52e-08	2.87e-06	1	84.8569	79.3822	90.7657
27397	chr7	105807282	-	Mrpl17	utr3	T	C	0.266667	0.266667	0	0	0.00380612	0.0050816	1	24.7598	18.5598	17.2218
330171	chr5	114363950	-	Kctd10	utr3	T	C	0.266595	0.266595	0	0	2.34e-07	5.56e-06	12	44.1282	35.6954	30.6725
56431	chr2	143942994	+	Dstn	utr3	A	G	0.266496	0.267984	0.00297619	0	1.74e-06	1.52e-05	4	60.3893	60.5586	70.8274
12515	chr6	129267583	-	Cd69	utr3	T	C	0.266487	0.267182	0.00138889	0	3.14e-07	6.33e-06	3	71.4432	81.7319	98.1231
105246278	chr17	45441049	+	B230354K17Rik	utr3	A	G	0.266449	0.274386	0.015873	0	0.000111587	0.000247082	4	6.35161	6.60433	6.23492
72739	chr13	21387223	-	Zkscan3	utr3	T	C	0.266444	0.266444	0	0	2.41e-05	7.97e-05	1	7.58458	6.80774	6.0439
71846	chr8	84887256	+	Syce2	utr3	A	G	0.266218	0.267016	0.0015949	0	1.39e-07	4.39e-06	2	92.1868	80.7348	85.4372
66975	chr13	104174439	-	Trappc13	cds	T	C	0.266146	0.266146	0	0	2.96e-06	2.03e-05	2	40.72	39.7075	48.6254
230908	chr4	148616139	-	Tardbp	utr3	T	C	0.265651	0.265651	0	0	1.15e-05	4.79e-05	9	73.6986	74.8282	81.6181
233115	chr7	35690082	-	Dpy19l3	utr3	T	C	0.265106	0.265106	0	0	8.06e-06	3.77e-05	9	8.92563	8.00842	9.81455
71151	chr7	119784826	-	Eri2	utr3	T	C	0.264803	0.264803	0	0	8.6e-06	3.93e-05	7	6.44223	6.59447	7.47724
14050	chr4	132722078	+	Eya3	utr3	A	G	0.264706	0.264706	0	0	6.68e-05	0.000166458	3	8.97728	9.81616	11.0906
12400	chr8	105216838	+	Cbfb	utr3	A	G	0.264242	0.264242	0	0	5.97e-06	3.11e-05	14	13.706	16.1106	12.499
116940	chr4	3616580	+	Tgs1	utr3	A	G	0.263889	0.263889	0	0	0.000441553	0.000755192	5	22.9031	20.3277	22.6039
19230	chr15	94579715	-	Twf1	utr3	T	C	0.263513	0.263513	0	0	4.84e-07	7.75e-06	6	29.4695	32.0186	26.0405
17216	chr6	88883636	-	Mcm2	utr3	T	C	0.263504	0.263504	0	0	2.74e-08	2.2e-06	5	350.691	277.173	248.846
67171	chr3	106574539	+	Dram2	utr3	A	G	0.263431	0.263431	0	0	0.000193626	0.000383344	2	9.86885	9.65264	12.4317
268465	chr11	94645308	-	Eme1	utr3	T	C	0.263275	0.263275	0	0	1.37e-05	5.39e-05	2	23.9898	24.2921	25.5381
117160	chr11	114719596	+	Ttyh2	utr3	A	G	0.263241	0.263241	0	0	2.01e-05	7.04e-05	3	12.2839	9.98137	8.24649
78541	chr15	98134940	-	Asb8	utr3	T	C	0.263235	0.264918	0.003367	0	1.84e-05	6.59e-05	7	32.5692	34.0474	41.9816
70579	chr1	133619917	-	Zc3h11a	utr3	T	C	0.263228	0.263228	0	0	0.000376972	0.00066166	3	25.1151	28.6836	30.7306
12750	chr11	51272521	+	Clk4	utr5	A	G	0.26307	0.26307	0	0	2.75e-05	8.77e-05	2	18.9848	19.2175	21.3315
107684	chr4	46537253	-	Coro2a	utr3	T	C	0.263029	0.263029	0	0	3.66e-07	6.79e-06	2	20.0417	19.9715	17.8809
12235	chr2	127800967	-	Bub1	utr3	T	C	0.26294	0.26294	0	0	3.34e-05	0.000100404	6	35.7827	40.0087	38.0122
13205	chrX	13293385	+	Ddx3x	utr3	A	G	0.262939	0.264304	0.00186233	0.000868056	3.99e-08	2.71e-06	18	176.899	179.019	194.442
71707	chr4	148435479	-	Ubiad1	utr3	T	C	0.262291	0.262291	0	0	5.5e-06	2.95e-05	3	18.7026	16.8502	16.9506
20821	chr7	102558589	-	Trim21	utr3	T	C	0.261988	0.286988	0.0333333	0.0166667	0.000323303	0.000583057	3	7.41391	7.8983	7.49526
59032	chr12	55281376	-	Ppp2r3c	utr3	T	C	0.261538	0.261538	0	0	3.37e-05	0.000101119	3	16.4437	16.5826	18.6693
70231	chr2	70691111	+	Gorasp2	utr3	A	G	0.261503	0.261503	0	0	3.75e-07	6.85e-06	2	32.81	34.9395	25.6583
102323	chr8	13257511	-	Dcun1d2	utr3	T	C	0.26145	0.26145	0	0	2.13e-06	1.69e-05	4	13.0238	15.1519	12.9918
104112	chr11	100476925	-	Acly	utr3	T	C	0.261265	0.261528	0.000525762	0	1.5e-08	1.59e-06	11	218.973	232.443	246.361
67845	chr3	96790064	+	Rnf115	utr3	A	G	0.261034	0.261034	0	0	5.02e-05	0.000134952	2	15.9677	14.9717	13.0424
18010	chr17	34935174	+	Neu1	utr3	A	G	0.26087	0.26087	0	0	2.96e-06	2.03e-05	1	18.5466	14.9405	14.3893
52858	chr7	126980085	+	Cdipt	utr3	A	G	0.260162	0.260162	0	0	9.59e-08	3.95e-06	5	66.2081	53.8881	46.7196
12607	chr17	78919743	-	Cebpz	utr3	T	C	0.259524	0.259524	0	0	0.000318453	0.000576242	1	33.1729	35.3262	40.2726
67125	chr10	127068119	-	Tspan31	cds	T	C	0.259261	0.260073	0.00110337	0.000520021	2.33e-07	5.56e-06	3	158.449	162.974	185.628
68948	chr5	122364739	-	Fam216a	utr3	T	C	0.258913	0.258913	0	0	3.55e-06	2.26e-05	1	40.6449	36.8533	30.153
100737	chr5	73560393	+	Dcun1d4	utr3	A	G	0.258851	0.258851	0	0	0.000168266	0.000342094	3	6.97385	6.60499	7.70698
17069	chr15	74959103	+	Ly6e	utr3	A	G	0.258615	0.259122	0.000260954	0.000753219	2.2e-11	3.61e-08	5	693.229	774.577	815.516
67528	chr8	114152259	+	Nudt7	utr3	A	G	0.25835	0.25835	0	0	3.2e-05	9.73e-05	1	9.08962	8.42019	8.50303
219114	chr14	57806565	-	Ska3	utr3	T	C	0.258333	0.258333	0	0	0.00107605	0.00160604	2	37.6396	37.0574	37.9187
76952	chr19	46886864	-	Nt5c2	utr3	T	C	0.258333	0.258333	0	0	0.000439129	0.000752013	4	34.486	36.8417	39.5398
15932	chr5	108683635	+	Idua	utr3	A	G	0.257835	0.257835	0	0	5.59e-05	0.000145808	2	6.11123	6.09881	5.257
217732	chr12	86962783	+	Cipc	utr3	A	G	0.25774	0.25774	0	0	7.07e-07	9.46e-06	5	26.5797	27.2216	30.1303
53330	chr1	162594659	+	Vamp4	utr3	A	G	0.257653	0.257653	0	0	1.08e-05	4.58e-05	4	6.6476	5.36076	5.80613
71683	chr18	32528847	-	Gypc	utr3	T	C	0.257446	0.260553	0.00621445	0	8.77e-07	1.05e-05	1	37.7438	33.7831	35.7721
22284	chrX	13108067	+	Usp9x	cds	A	G	0.25742	0.25742	0	0	1.25e-05	5.06e-05	8	8.1129	7.9223	7.82844
18003	chr13	41311525	-	Nedd9	utr3	T	C	0.257143	0.257143	0	0	4e-05	0.000114329	3	5.46345	5.56714	5.78579
208263	chr1	156005470	-	Tor1aip1	utr3	T	C	0.257143	0.257143	0	0	0.000351632	0.000624674	5	14.1248	13.4446	14.3129
27418	chr6	31507765	+	Mkln1	utr3	A	G	0.256961	0.256961	0	0	4.8e-07	7.73e-06	1	12.693	11.714	13.7091
320782	chr3	84704300	+	Tmem154	utr3	A	G	0.25695	0.25695	0	0	7.2e-05	0.000176014	3	7.85522	7.75538	8.24279
81018	chr2	167514779	+	Rnf114	utr3	A	G	0.256594	0.260341	0.00347787	0.00401606	1.3e-07	4.33e-06	5	36.5435	33.3202	23.5212
105837	chr15	55567201	+	Mtbp	cds	A	G	0.256589	0.256589	0	0	1.03e-06	1.14e-05	1	14.9063	15.2968	15.8777
94061	chr5	96264439	+	Mrpl1	utr3	A	G	0.25616	0.25616	0	0	8.26e-06	3.84e-05	7	19.997	20.7	22.2418
64209	chr8	94394859	+	Herpud1	utr3	A	G	0.255943	0.259359	0.00564972	0.00118203	2.75e-07	5.99e-06	2	72.3495	65.525	41.8571
11487	chr9	70779336	+	Adam10	utr3	A	G	0.255612	0.258604	0.00268286	0.00330033	4.85e-08	2.96e-06	8	69.7629	62.6146	49.6074
57376	chr11	99209243	-	Smarce1	utr3	T	C	0.255602	0.255602	0	0	2e-06	1.63e-05	3	63.2856	61.9892	73.9419
22346	chr6	113630626	+	Vhl	utr3	A	G	0.255279	0.255279	0	0	3.51e-05	0.00010394	5	8.5314	9.1918	7.07114
11908	chr15	100260808	+	Atf1	utr3	A	G	0.255187	0.255187	0	0	9.7e-06	4.27e-05	5	24.994	25.2192	19.6462
26429	chr5	22486731	-	Orc5	utr3	T	C	0.255179	0.257431	0.0045045	0	6.65e-06	3.32e-05	1	26.4136	26.8535	29.5145
108155	chrX	101683680	+	Ogt	utr3	A	G	0.255122	0.255122	0	0	1.2e-05	4.91e-05	5	36.8663	42.4475	43.1155
66854	chr14	66311218	+	Trim35	utr3	A	G	0.254989	0.256973	0.00396825	0	4.52e-06	2.62e-05	12	19.1168	22.2921	14.0222
68592	chr4	134937325	+	Syf2	utr3	A	G	0.254828	0.254828	0	0	1.67e-06	1.48e-05	2	53.7826	54.2828	55.2986
67951	chr18	67402705	+	Tubb6	utr3	A	G	0.254786	0.258187	0.00680272	0	4.47e-06	2.59e-05	1	89.4816	77.8516	80.408
66743	chr4	117489375	-	Rnf220	utr3	T	C	0.254545	0.254545	0	0	0.000420014	0.000724176	3	8.69609	9.71019	8.66625
16177	chr1	40313675	+	Il1r1	utr3	A	G	0.254491	0.256838	0	0.00469484	2.55e-05	8.28e-05	6	26.2055	30.3523	22.6843
74255	chr4	40736793	-	Smu1	utr3	T	C	0.254321	0.258197	0	0.00775194	3.41e-05	0.000101918	4	101.154	101.855	119.564
11640	chr11	88830846	-	Akap1	utr3	T	C	0.254212	0.254212	0	0	0.00270635	0.00370264	2	25.9571	24.8318	19.9831
67204	chr2	154871782	-	Eif2s2	utr3	T	C	0.254108	0.254108	0	0	7.97e-07	9.99e-06	5	48.2847	48.5896	57.5115
73192	chr10	121588443	-	Xpot	utr3	T	C	0.254041	0.254041	0	0	2.96e-06	2.03e-05	7	25.4284	27.3234	21.7135
99151	chr2	29881953	+	Cercam	utr3	A	G	0.253586	0.253586	0	0	5.03e-05	0.000135221	2	14.0492	11.257	11.0521
67300	chr11	86694939	-	Cltc	utr3	T	C	0.253145	0.254983	0.00367703	0	2.57e-08	2.12e-06	4	111.659	105.843	113.857
56307	chr10	93859211	-	Metap2	utr3	T	C	0.253086	0.253086	0	0	2.05e-06	1.65e-05	10	85.254	83.093	100.064
109075	chr15	76330573	+	Exosc4	utr3	A	G	0.253028	0.253028	0	0	3.09e-06	2.09e-05	2	65.1649	51.6223	44.4193
53378	chr4	6395406	+	Sdcbp	utr3	A	G	0.252931	0.252931	0	0	1.1e-08	1.32e-06	12	258.719	245.092	287.923
230809	chr4	134276929	-	Pdik1l	utr3	T	C	0.252895	0.252895	0	0	0.000257853	0.000483713	2	8.23642	9.06016	8.58777
58222	chr11	115161986	+	Rab37	utr3	A	G	0.252566	0.252566	0	0	1.91e-05	6.77e-05	2	14.6727	14.7346	16.8412
71988	chr14	65819101	-	Esco2	utr3	T	C	0.252564	0.252564	0	0	1.24e-05	5.03e-05	3	31.3385	32.0085	35.124
226151	chr19	44982008	+	Slf2	utr3	A	G	0.252074	0.252074	0	0	3.69e-06	2.31e-05	10	14.346	14.1023	11.2477
15953	chr11	49096786	+	Ifi47	utr3	A	G	0.25206	0.252778	0.00143678	0	6.11e-07	8.72e-06	2	62.3846	63.7367	71.3635
228961	chr2	174122596	+	Npepl1	utr3	A	G	0.251995	0.251995	0	0	8.67e-06	3.95e-05	1	18.2723	21.1607	15.7903
69150	chr16	33298992	+	Snx4	utr3	A	G	0.251909	0.252419	0	0.00101937	1.12e-07	4.16e-06	3	102.432	89.7641	103.932
19192	chr11	101322305	+	Psme3	utr3	A	G	0.251858	0.253205	0	0.00269386	5.67e-08	3.19e-06	9	140.462	145.796	104.314
18045	chr10	82749178	-	Nfyb	utr3	T	C	0.251623	0.251623	0	0	1.41e-06	1.36e-05	8	21.5404	21.6389	25.2609
15201	chr19	38967781	+	Hells	cds	A	G	0.251412	0.251412	0	0	3.55e-07	6.68e-06	6	44.3537	45.0556	35.7526
320150	chr10	110943016	-	Zdhhc17	utr3	T	C	0.25127	0.257937	0	0.0133333	0.000139018	0.000293924	4	5.50997	5.72957	6.5408
11671	chr11	61246112	-	Aldh3a2	utr3	T	C	0.250953	0.250953	0	0	9.62e-06	4.24e-05	4	14.8291	12.2324	10.0218
67588	chr10	128440235	+	Rnf41	utr3	A	G	0.250631	0.250631	0	0	0.000143622	0.000301751	3	17.1017	15.4763	16.6843
11774	chr13	94565925	+	Ap3b1	utr3	A	G	0.250348	0.250348	0	0	4.88e-07	7.79e-06	2	50.023	40.8957	38.2303
77219	chr12	84314356	+	Ptgr2	utr3	A	G	0.25019	0.25019	0	0	1.2e-06	1.24e-05	4	17.6834	18.1468	21.9454
20848	chr11	100887970	-	Stat3	utr3	T	C	0.250159	0.250159	0	0	8.11e-07	1.01e-05	3	44.3449	47.4507	34.2959
219094	chr14	55896736	+	Khnyn	utr3	A	G	0.25	0.25	0	0	7.15e-05	0.000175161	5	12.8282	9.85548	9.01083
50793	chr4	34570124	-	Orc3	utr3	T	C	0.25	0.25	0	0	1.1e-05	4.63e-05	6	34.3206	36.3166	40.7433
76892	chr11	86496530	+	Rnft1	utr3	A	G	0.25	0.25	0	0	0.000467585	0.000791674	8	11.954	9.89216	10.1886
83797	chr15	99712804	+	Smarcd1	utr3	A	G	0.249775	0.249775	0	0	3.38e-05	0.000101339	7	6.47406	7.42807	5.41254
67544	chr17	15402844	+	Fam120b	cds	A	G	0.249414	0.249414	0	0	2.24e-06	1.73e-05	2	11.848	13.0419	14.3055
16956	chr8	68906711	+	Lpl	utr3	A	G	0.249405	0.249405	0	0	0.000949251	0.00143922	2	16.9666	22.4205	23.0071
56367	chr8	83434641	-	Scoc	utr3	T	C	0.249376	0.249376	0	0	2.36e-06	1.79e-05	12	24.9612	24.545	21.096
23955	chr14	30980028	+	Nek4	cds	A	G	0.249349	0.249349	0	0	5.49e-06	2.94e-05	4	10.0586	8.34849	7.89665
75007	chr3	95295743	+	Mindy1	utr3	A	G	0.249191	0.249191	0	0	3.29e-06	2.17e-05	3	12.7793	12.3642	10.7198
74107	chr19	38074241	+	Cep55	utr3	A	G	0.248863	0.248863	0	0	1.46e-06	1.39e-05	2	39.7578	37.9257	37.8711
170460	chr7	83641221	+	Stard5	utr3	A	G	0.248721	0.248721	0	0	1.5e-05	5.71e-05	3	11.4013	12.8411	13.3208
83410	chr19	31085030	+	Cstf2t	utr3	A	G	0.248342	0.252582	0.00292398	0.00555556	9.3e-07	1.08e-05	12	35.4622	30.4891	29.4986
19326	chr17	33746895	-	Rab11b	utr3	T	C	0.24826	0.249109	0.000843882	0.000854701	1.84e-08	1.71e-06	8	28.3707	25.2467	25.3399
11772	chr7	141632620	+	Ap2a2	utr3	A	G	0.248148	0.248148	0	0	0.000223536	0.000430457	1	6.53473	7.76945	5.47012
67474	chr16	17430401	+	Snap29	utr3	A	G	0.248148	0.248148	0	0	0.00018906	0.000376062	3	8.20339	6.98586	7.71193
15526	chr18	34937449	-	Hspa9	utr3	T	C	0.247918	0.247918	0	0	0.00016727	0.000340571	2	457.978	394.503	315.668
72515	chr17	71658347	+	Wdr43	utr3	A	G	0.24786	0.249025	0.002331	0	9.28e-07	1.08e-05	2	152.024	128.766	114.528
66566	chr8	125738844	+	Ntpcr	utr3	A	G	0.247832	0.253209	0.0107527	0	0.000125588	0.000271588	8	22.0679	20.4746	22.9106
103677	chr11	75164174	+	Smg6	utr3	A	G	0.247807	0.247807	0	0	0.000125611	0.000271617	1	11.4001	11.6727	10.4489
108837	chr9	85737555	-	Ibtk	utr5	T	C	0.2478	0.2478	0	0	3.86e-07	6.96e-06	4	25.3816	22.8307	19.2898
[truncated: 1,207 more rows]

## Sheet: LSC
Gene targets by MSI2-HyperTRIBE in LSC
[truncated: 4,163 more rows]

## Sheet: LT-HSC
Gene targets by MSI2-HyperTRIBE in LT-HSC
[truncated: 857 more rows]

[truncated: 7 more sheets: ST-HSC, MPP2, MPP4, RRM(del)MSI2-ADA, RRM(mut)MSI2-ADA, ADA only, Overlap MOLM13 and LSC targets]
