# Supplementary material for: HyperTRIBE uncovers increased MUSASHI-2 RNA binding activity and differential regulation in leukemic stem cells
Source: Nat Commun. 2020 Apr 24;11:2026. doi: 10.1038/s41467-020-15814-8 (PMC7181745; doi:10.1038/s41467-020-15814-8)
Supplement: Supplementary file 6 — Supplementary Data 3 [file 41467_2020_15814_MOESM6_ESM.xlsx]

## Sheet: Overlapping targets HSPCs
LT only(215)	ST only(171)	MPP2 only(107)	MPP4 only(136)	LT-ST shared (103)	MPP2_4 shared (55)	All shared(257)	LT/ST-HSC (LT_ST shared, LTunique, STunique)	MPP2_4(shared and unique)	LT-HSC (full list)
1110038F14Rik	0610030E20Rik	1700021F05Rik	0610012G03Rik	2210016F16Rik	Sept6	Sept2	1110038F14Rik	1700021F05Rik	Aldh6a1
1600012H06Rik	0610037L13Rik	Abcc4	1810013L24Rik	Add3	Abhd13	4833439L19Rik	1600012H06Rik	Abcc4	Smad2
1810030O07Rik	1110008L16Rik	Abhd10	4933404O12Rik	Agfg2	Abi2	4930579G24Rik	1810030O07Rik	Abhd10	Slc25a51
2900097C17Rik	2810474O19Rik	Abhd15	March8	App	Ap1s2	Acbd3	2900097C17Rik	Abhd15	Thoc2
March6	4930523C07Rik	Acbd5	AB124611	Arl15	Azi2	Acox1	March6	Acbd5	Ube2d3
Sept8	Abcd2	Agtpbp1	Abr	Arl6ip1	B4galt1	Actr2	Sept8	Agtpbp1	Dusp11
AI662270	Ankhd1	Amfr	Agfg1	Atp11c	BC147527	Adi1	AI662270	Amfr	Scaf11
AW209491	Ap2a2	Aqr	Ankib1	Atp2c1	Capn5	Agps	AW209491	Aqr	Tmem50b
Abraxas2	Arap1	Arhgap1	Arrdc3	Bcl11a	Cep68	Akap13	Abraxas2	Arhgap1	Itfg1
Adipor1	Arel1	Arhgap19	Ash2l	Bhlhb9	Cnnm3	Akr1b3	Adipor1	Arhgap19	Hspa13
Aen	Arf3	Arl3	Atad5	Bloc1s5	Copg1	Alox5	Aen	Arl3	Cfap97
Anapc1	Arfgef2	Atpif1	Atp1b1	Brip1	Crkl	Angpt1	Anapc1	Atpif1	Fam49b
Ankra2	Arid2	Btg3	Atp2b1	Calm1	Cyp4v3	Api5	Ankra2	Btg3	Rbm8a
Ankrd11	Atp6v1c1	C2cd2	Atxn10	Caprin1	Dag1	Apmap	Ankrd11	C2cd2	Dnajb4
Anxa4	Atxn7l1	Cbl	Azin1	Capza2	Dennd4b	Apobec1	Anxa4	Cbl	Cdk6
Arf6	BC005537	Ccnc	Bahd1	Ccar1	Dntt	Apobec3	Arf6	Ccnc	Ggps1
Arfip1	BC017643	Ccne2	Cacul1	Ccdc43	Elf4	Arcn1	Arfip1	Ccne2	Ubap1
Arhgef39	Bnip3	Cerk	Cbx1	Cdc42se2	Ell	Arhgap18	Arhgef39	Cerk	Sppl2a
Arl14ep	C030006K11Rik	Dnm2	Ccdc50	Chil3	Esyt2	Arih1	Arl14ep	Dnm2	Ebna1bp2
Arpc2	Cables2	Elof1	Cd59a	Chp1	Fam20b	Arpp19	Arpc2	Elof1	Gls
Asb13	Calm2	Emg1	Chchd6	Ckap4	Gem	Arsb	Asb13	Emg1	Uri1
Asb8	Calm3	Enpp5	Cipc	Coro2a	Gna13	Atp6v1a	Asb8	Enpp5	Nup155
Atp1a1	Cbfb	Fam118a	Clcn3	Cpne3	Gse1	Atxn3	Atp1a1	Fam118a	Npl
Aurka	Ccdc28b	Fam46a	Coq10b	Cpsf2	H2-Ob	Bag4	Aurka	Fam46a	Rab31
Avl9	Ccnd2	Fam91a1	Csnk1g3	Crot	Itga4	Blmh	Avl9	Fam91a1	Tcf4
B4galt4	Cd69	Fbxo18	Dcaf12	Ctnna1	Jchain	Bnip3l	B4galt4	Fbxo18	Apmap
BC003965	Cdc23	Fem1a	Dcaf8	Cul3	Kdm3b	Brip1os	BC003965	Fem1a	Parg
BC004004	Cdca7l	Fitm2	Ddx6	Dcun1d1	Mapk1ip1l	Btbd1	BC004004	Fitm2	Taf9
Baz1a	Cdk17	Flywch1	Dennd6a	Dnajc10	Med14	Btg1	Baz1a	Flywch1	Copz1
Bcl7c	Cdk19	Git2	Dhx33	Ebna1bp2	Mef2a	Caml	Bcl7c	Git2	Gpn1
Bfar	Ceacam1	Gng11	Dhx9	Elmo1	Mtfmt	Capza1	Bfar	Gng11	Prkcb
Brcc3	Chfr	Gpatch2l	Dock10	Fam172a	Pcmtd1	Casd1	Brcc3	Gpatch2l	Nutf2
Cand1	Cog3	Gtf2a1	Dpp4	Fam45a	Pdik1l	Cc2d1b	Cand1	Gtf2a1	Cox15
Cavin2	Cptp	Hipk3	Epb41	Flot2	Purb	Ccni	Cavin2	Hipk3	Exoc2
Ccdc32	Cst3	Hs2st1	Epb41l2	Gbp7	Qk	Ccpg1	Ccdc32	Hs2st1	Arl14ep
Ccna2	Ctbp1	Ints7	Erich1	Gnb1	Rmnd5a	Cd164	Ccna2	Ints7	Fam222b
Ccnb1	Ctso	Jade1	Ermp1	Got1	Rsrc1	Cdk6	Ccnb1	Jade1	Hccs
Cebpg	Cux1	Kansl1	Extl2	Gtse1	Rtn4	Celf1	Cebpg	Kansl1	Gtf3c2
Cep120	Cyfip2	Kdm2b	Ezh1	H1f0	Sbk1	Cenph	Cep120	Kdm2b	Fundc1
Chst13	Dcps	Limd1	Fam102b	Haus2	Sec14l1	Cenpq	Chst13	Limd1	Pak2
Ciapin1	Ddit3	Map4k5	Fam117b	Hnrnpa0	Slc12a6	Cep76	Ciapin1	Map4k5	Brd3
Clasrp	Desi1	Matr3	Fam241a	Hnrnpa3	Slc29a3	Chordc1	Clasrp	Matr3	Trim25
Cnot1	Dnajc8	Mettl8	Fbxl3	Hsbp1	Slc35e1	Chuk	Cnot1	Mettl8	N4bp2l1
Cnp	Donson	Mfsd14b	Fbxo3	Ift52	Slc38a7	Cmtm6	Cnp	Mfsd14b	Smyd3
Cpsf6	Dstn	Mgl2	Flvcr1	Kctd10	Smg5	Cnot6	Cpsf6	Mgl2	Tsn
Creb1	Dusp7	Mmgt1	Foxo1	Kif5b	Smim3	Coa5	Creb1	Mmgt1	Cnot6
Cript	Dut	Mrpl35	Gabpa	Lgals9	Snx25	Copz1	Cript	Mrpl35	Snap23
Cryzl2	Eif2ak2	Mrps25	Gemin8	Lpin2	Snx27	Cox15	Cryzl2	Mrps25	Edem1
Cytip	Elp3	Nr2c2	Gga3	Ltf	Tcf12	Csde1	Cytip	Nr2c2	Ube2k
Daglb	Ensa	Nsun2	Gm1966	Mbd4	Ticam2	Csgalnact2	Daglb	Nsun2	Ormdl1
Dcp1a	Eps15	Nup35	Gpatch8	Mctp1	Uhrf1bp1l	Cybb	Dcp1a	Nup35	Tmem33
Dhcr7	Esyt1	Nup50	Gpbp1l1	Mknk1	Yipf6	Dcaf7	Dhcr7	Nup50	Ccna2
Dnajc5	Fam168b	Nusap1	Gpcpd1	Mocs2	Zbtb44	Dck	Dnajc5	Nusap1	Blmh
Dnph1	Fam98a	Ocrl	Ifitm3	Mrpl19	Zfp397	Ddx5	Dnph1	Ocrl	Coa5
Elmod2	Fbxo6	Pcbp3	Khdrbs1	Mycbp	Zfx	Dennd2d	Elmod2	Pcbp3	4833439L19Rik
Eloa	Fgr	Pcyt1a	Khnyn	Naa30		Dnajb4	Eloa	Pcyt1a	Ppic
Emc8	Fkbp1a	Pgrmc2	Kxd1	Nfam1		Dnmt1	Emc8	Pgrmc2	Eml4
Epdr1	Fnbp1	Phtf2	L3mbtl2	Npepl1		Dolpp1	Epdr1	Phtf2	Gmcl1
Esd	Fndc3a	Pign	Lrch3	Nxt2		Dpf2	Esd	Pign	Asap1
Exosc9	Golga7	Polr1a	Lsm12	Papolg		Dtl	Exosc9	Polr1a	Smim15
Fads3	Got2	Prkx	Map3k7	Pcid2		Dusp11	Fads3	Prkx	Map3k20
Fam32a	H2-M3	Prmt6	Mcmbp	Ppt1		Dync1li2	Fam32a	Prmt6	Cenpq
Fbxw4	H3f3a	Prpf18	Mef2d	Prrc1		Edem1	Fbxw4	Prpf18	Alox5
Foxred1	Hbs1l	Pttg1ip	Mlxip	Psd4		Eif1ad	Foxred1	Pttg1ip	Sf3a1
Fxr1	Hnrnpul1	Rab6a	Mpeg1	Qpctl		Elavl1	Fxr1	Rab6a	Arpp19
Galnt7	Ikbip	Rad51ap1	Mtpap	Rab10		Eml4	Galnt7	Rad51ap1	Lman1
Gch1	Ikzf1	Rbsn	Mxd4	Rab5b		Erlin2	Gch1	Rbsn	Stxbp2
Gdap2	Ints10	Recql	Nedd9	Rbm27		Exoc2	Gdap2	Recql	Wipf1
Gid4	Ints5	Rtf1	Nf2	Rcn2		Exoc5	Gid4	Rtf1	Hmgn5
Gimap5	Ipo11	Sfxn2	Nktr	Rdx		Faf1	Gimap5	Sfxn2	Apobec1
Gnb4	Iqgap1	Sgo1	Nosip	Ripk1		Fam107b	Gnb4	Sgo1	Btg1
Gpalpp1	Itih5	Sh3bp5l	Npc2	Rnf34		Fam126a	Gpalpp1	Sh3bp5l	Pggt1b
Gphn	Itm2b	Slc25a16	Nqo1	Rnf6		Fam222b	Gphn	Slc25a16	Rflnb
Gstm7	Keap1	Slc35a1	Nqo2	Sbno1		Fam3c	Gstm7	Slc35a1	Lcp2
Gtpbp2	Klf6	Slc39a3	Nrf1	Sec22b		Fam49b	Gtpbp2	Slc39a3	Pten
Hacd2	Ldlr	Smad1	Nup98	Serinc3		Fbxw11	Hacd2	Smad1	Serpine2
Higd1a	Lipa	Snap47	Osbp	Slc16a1		Fech	Higd1a	Snap47	Herpud2
Hipk2	Lsm14a	Sp100	Otud4	Slc35a3		Fmnl1	Hipk2	Sp100	M6pr
Ibtk	Ly6g	Spred1	Pacs1	Slc38a2		Fundc1	Ibtk	Spred1	Klhdc10
Itgb1bp1	Mcm6	St8sia4	Paics	Spin1		Gca	Itgb1bp1	St8sia4	Pafah1b2
Katnbl1	Meaf6	Stoml2	Pcgf1	Srsf1		Ghitm	Katnbl1	Stoml2	Selenon
Kif3a	Med1	Stx18	Pdcl	Ssr1		Gls	Kif3a	Stx18	Tcea1
Kit	Men1	Taf9b	Pex19	Ssu72		Gmcl1	Kit	Taf9b	Nat2
Krit1	Mettl3	Tbc1d15	Phf12	Stat3		Gmfb	Krit1	Tbc1d15	Nhlrc2
Lactb2	Mfap3	Tdg	Phf20l1	Tcta		Gnpda1	Lactb2	Tdg	Snx10
Larp4	Mia3	Tfrc	Phf8	Tmco3		Gpn1	Larp4	Tfrc	Zmym2
Lcp2	Mis18a	Tial1	Pigh	Tmem129		Gpr160	Lcp2	Tial1	Rap1b
Lman2	Mkrn1	Timm17b	Plekhm1	Tmem141		Gspt1	Lman2	Timm17b	Ska2
Lrrc40	Mlx	Tmem127	Pou2af1	Tmem185a		H3f3b	Lrrc40	Tmem127	Nme1
Man1b1	Mogat2	Tmem186	Ppp4r2	Tmem19		Hax1	Man1b1	Tmem186	Sdf4
Mark3	Mplkip	Tmf1	Prdm4	Tmem250-ps		Hccs	Mark3	Tmf1	Sptlc2
Mblac1	Mrm1	Tnfrsf1b	Preb	Tmem9b		Hdlbp	Mblac1	Tnfrsf1b	Ero1l
Mbtps1	Mtus1	Tomm20	Prpf38b	Tox4		Heatr3	Mbtps1	Tomm20	Arl5a
Med25	Myl6	Ube2w	Prpf4	Tpm3		Herpud2	Med25	Ube2w	Tacc1
Mef2c	Naa60	Ubr2	Prr14l	Tsr2		Hjurp	Mef2c	Ubr2	Wdr82
Mllt3	Naglu	Uhrf2	Rab14	Twsg1		Hmg20a	Mllt3	Uhrf2	Cd164
Mpp5	Nek9	Uqcc3	Rab3d	Tyms		Hmgn5	Mpp5	Uqcc3	Tmx4
Msl2	Neu1	Vcpip1	Rasgrp2	Ubqln1		Hnrnph1	Msl2	Vcpip1	Ncoa7
Msl3l2	Nfic	Virma	Rb1	Vps25		Hspa14	Msl3l2	Virma	Cmtm6
Naa15	Nfkbib	Vps28	Rcn1	Wipi2		Ier3ip1	Naa15	Vps28	Narf
Narf	Nrbp1	Zdhhc20	Rmi2	Xxylt1		Impa1	Narf	Zdhhc20	Tsr2
Nat2	Nubp2	Zdhhc9	Rnft1	Yipf4		Inip	Nat2	Zdhhc9	Pdcl3
Nceh1	Pbdc1	Zeb2	Rpap2	Zdhhc24		Irak4	Nceh1	Zeb2	Atp6v1a
Ncoa4	Peli1	Zfand2a	Rsrc2			Isca1	Ncoa4	Zfand2a	Rbbp4
Ncoa7	Pgam1	Zfp280b	Satb1			Isg20l2	Ncoa7	Zfp280b	Med25
Nde1	Pik3cg	Zkscan1	Selenot			Itfg1	Nde1	Zkscan1	Foxred1
Ndrg3	Poglut1	Zmym3	Slc17a5			Itgb1	Ndrg3	Zmym3	Sh3bgrl
Ndufb8	Ppat		Slc2a8			Itsn2	Ndufb8	0610012G03Rik	Nkap
Nfatc3	Ppp1r15b		Slc35g1			Jtb	Nfatc3	1810013L24Rik	Itgb1
Nfkbie	Ppp3cb		Smad4			Kpna3	Nfkbie	4933404O12Rik	Pdk3
Nol7	Prkag1		Snhg15			Lamp2	Nol7	March8	Gca
Nploc4	Prune1		Sox12			Laptm4b	Nploc4	AB124611	Tmem229b
Nsfl1c	Racgap1		Srsf6			Lcp1	Nsfl1c	Abr	Rfxap
Numb	Rap1a		St6gal1			Leprotl1	Numb	Agfg1	Rabgap1l
Nup153	Rassf5		Strn3			Lin7c	Nup153	Ankib1	Dtx3l
Oaz2	Rbm3		Stxbp1			Lman1	Oaz2	Arrdc3	Cep76
Ogfrl1	Rnf181		Tbc1d14			M6pr	Ogfrl1	Ash2l	Sbno1
Ovca2	Rnf20		Tbc1d8			Mapk1	Ovca2	Atad5	Bcl7c
Pafah1b1	Rpl13a		Terf2ip			Mapk3	Pafah1b1	Atp1b1	Prrc2c
Parp3	Rps26		Tgfbr2			Mapre2	Parp3	Atp2b1	Klhl24
Pdcl3	Rragc		Tmem184b			Marveld1	Pdcl3	Atxn10	Gnb4
Pdzd8	Rrn3		Trp53i11			Mbnl1	Pdzd8	Azin1	Rgs19
Pear1	Rtf2		Ttc37			Mbnl2	Pear1	Bahd1	Plek
Pecam1	Scarb1		Uhmk1			Me2	Pecam1	Cacul1	Syk
Pgghg	Sdhaf3		Ulk2			Mlec	Pgghg	Cbx1	Rapgef6
Pi4k2a	Sf3b1		Urm1			Mob4	Pi4k2a	Ccdc50	Ovca2
Pkig	Sh3bp5		Usp24			Msantd4	Pkig	Cd59a	Kdm5a
Plpp6	Skp1a		Vav2			Msn	Plpp6	Chchd6	Mis18bp1
Plxnc1	Slc28a2		Vwa8			Mtmr2	Plxnc1	Cipc	Fam3c
Pnn	Slc35c2		Wbp11			Mtpn	Pnn	Clcn3	Hacd2
Poli	Slc39a11		Zbtb8a			Ncbp2	Poli	Coq10b	Lamp2
Prdx3	Smndc1		Zcchc11			Ncf1	Prdx3	Csnk1g3	Elmod2
Prkch	Snap29		Zfp36			Ndfip1	Prkch	Dcaf12	Haus2
Prpf40a	Sp110		Zfp36l1			Nfe2l2	Prpf40a	Dcaf8	Tmem64
Psmf1	Spc24		Zfp664			Nip7	Psmf1	Ddx6	Exoc5
Pxmp4	Sppl3		Zmynd11			Nme1	Pxmp4	Dennd6a	Foxp1
Pyurf	Srp72					Npl	Pyurf	Dhx33	Lrrfip1
Rab2b	Stard5					Nras	Rab2b	Dhx9	Rnf138
Rab8a	Stx6					Nucks1	Rab8a	Dock10	Kif5b
Rabepk	Stxbp3					Nup155	Rabepk	Dpp4	Casd1
Rabgef1	Taf13					Nup214	Rabgef1	Epb41	Fam126a
Rad17	Tbc1d9b					Nupl1	Rad17	Epb41l2	Pxylp1
Ralbp1	Tgoln1					Nutf2	Ralbp1	Erich1	Panx1
Rb1cc1	Thumpd1					Oard1	Rb1cc1	Ermp1	Rtca
Rbm12	Tmem154					Oaz1	Rbm12	Extl2	Socs5
Rbpms2	Tmem80					Ormdl1	Rbpms2	Ezh1	Ifitm6
Rela	Tor2a					Osbpl8	Rela	Fam102b	Etfbkmt
Rfk	Tpd52l2					P4hb	Rfk	Fam117b	Eif4g2
Rpa2	Tpp1					Pafah1b2	Rpa2	Fam241a	Hnrnph1
Rpl15	Tram1					Pak2	Rpl15	Fbxl3	Cnot1
Rpp38	Trappc6b					Parg	Rpp38	Fbxo3	Zbtb1
Rps6kb1	Tspan14					Pclaf	Rps6kb1	Flvcr1	Taco1
Rtca	Tuba4a					Pdk3	Rtca	Foxo1	Vezf1
Sap18	Tubgcp5					Pdrg1	Sap18	Gabpa	Trappc5
Scaf11	Uba5					Pds5b	Scaf11	Gemin8	Rad18
Sde2	Ubald1					Plek	Sde2	Gga3	G2e3
Sgpl1	Ube2b					Poldip2	Sgpl1	Gm1966	Mrpl57
Sh3kbp1	Unc119b					Ppic	Sh3kbp1	Gpatch8	Dtl
Slain2	Usp7					Ppip5k2	Slain2	Gpbp1l1	Trnt1
Slc30a7	Vamp3					Ppp1cb	Slc30a7	Gpcpd1	Ncf1
Slc35a5	Vma21					Pqlc3	Slc35a5	Ifitm3	Fam32a
Slc35f5	Vmac					Prkar2a	Slc35f5	Khdrbs1	Tmem141
Slc7a6	Washc4					Prkcb	Slc7a6	Khnyn	Hspa14
Smc5	Wdr45					Prps2	Smc5	Kxd1	Mknk1
Socs2	Wdr6					Pspc1	Socs2	L3mbtl2	Rab8b
Socs5	Wdr73					Ptbp3	Socs5	Lrch3	Srebf1
Sptlc2	Wdr77					Pten	Sptlc2	Lsm12	Nsfl1c
Sqle	Zdhhc6					Ptp4a2	Sqle	Map3k7	Tm9sf3
Srebf1	Zfp324					Pxylp1	Srebf1	Mcmbp	Snrnp200
Srek1ip1	Zfp592					Rab21	Srek1ip1	Mef2d	Arih1
Srsf3	Zfp954					Rab27a	Srsf3	Mlxip	Hax1
Stambpl1						Rab31	Stambpl1	Mpeg1	Ppip5k2
Stat1						Rab32	Stat1	Mtpap	Csgalnact2
Stim1						Rad18	Stim1	Mxd4	Acsl4
Stk24						Rap1b	Stk24	Nedd9	Tfam
Stk38						Rap2c	Stk38	Nf2	Rab2b
Stx2						Rbbp4	Stx2	Nktr	Arhgap18
Sufu						Rbm8a	Sufu	Nosip	Acbd3
Suv39h1						Rbpms	Suv39h1	Npc2	0610010F05Rik
Tfam						Rflnb	Tfam	Nqo1	Hipk1
Tldc1						Rgs19	Tldc1	Nqo2	Arfgef1
Tmed5						Rnf11	Tmed5	Nrf1	Zswim1
Tmem176a						Rnf138	Tmem176a	Nup98	Dolpp1
Tmem38b						Rnf14	Tmem38b	Osbp	Sub1
Tmem94						Rnf166	Tmem94	Otud4	Strbp
Tob2						Rnf168	Tob2	Pacs1	Nucks1
Treml2						Rnf4	Treml2	Paics	Rap2c
Trim30a						Rtn3	Trim30a	Pcgf1	Cd55
Trim37						Scd2	Trim37	Pdcl	Tceanc
Trip12						Sdf4	Trip12	Pex19	Ap1g1
Trmt6						Sel1l	Trmt6	Phf12	Nfe2l2
Tspyl1						Serf2	Tspyl1	Phf20l1	Sf3b2
Txnl1						Serpine2	Txnl1	Phf8	Mad2l1
Ublcp1						Sf3a1	Ublcp1	Pigh	Son
Ubtf						Sf3b2	Ubtf	Plekhm1	Ghitm
Usp15						Sh3bgrl	Usp15	Pou2af1	Tmem38b
Vps53						Shoc2	Vps53	Ppp4r2	Ube2j1
Wdr26						Siah1b	Wdr26	Prdm4	Leprotl1
Wdr36						Ska2	Wdr36	Preb	Acox1
Wdr4						Slc25a51	Wdr4	Prpf38b	Adi1
Wdr43						Slc30a9	Wdr43	Prpf4	Cybb
Wrn						Slc35b4	Wrn	Prr14l	Mllt3
Xpot						Smad2	Xpot	Rab14	Map2k7
Xrcc4						Smarca5	Xrcc4	Rab3d	Celf1
Yme1l1						Smim15	Yme1l1	Rasgrp2	B3galt6
Zbed3						Snrnp200	Zbed3	Rb1	Tia1
Zfp120						Snx10	Zfp120	Rcn1	Atxn3
Zfp266						Sod2	Zfp266	Rmi2	Mtmr2
Zfp322a						Spns2	Zfp322a	Rnft1	Gspt1
Zfp512						Sppl2a	Zfp512	Rpap2	Fcho2
Zfp553						Srrm2	Zfp553	Rsrc2	Mzt1
Zfp644						Srsf10	Zfp644	Satb1	Mxd1
Zfp956						Ssr3	Zfp956	Selenot	Wdr26
Zmym2						Sub1	Zmym2	Slc17a5	Ppp1cb
Zpr1						Syk	Zpr1	Slc2a8	Ing5
						Sypl	0610030E20Rik	Slc35g1	Nek6
						Tacc1	0610037L13Rik	Smad4	U2surp
						Taf9	1110008L16Rik	Snhg15	Apobec3
						Tcea1	2810474O19Rik	Sox12	Ccni
						Tmbim1	4930523C07Rik	Srsf6	Ctdspl2
						Tmem123	Abcd2	St6gal1	Chordc1
						Tmem209	Ankhd1	Strn3	Rbm27
						Tmem229b	Ap2a2	Stxbp1	Pja2
						Tmem33	Arap1	Tbc1d14	Mrpl19
						Tmem50b	Arel1	Tbc1d8	Mbnl2
						Tmem64	Arf3	Terf2ip	Brix1
						Tmem69	Arfgef2	Tgfbr2	Heatr3
						Tmx4	Arid2	Tmem184b	Caprin1
						Tor3a	Atp6v1c1	Trp53i11	Rnf166
						Tprkb	Atxn7l1	Ttc37	Tfdp2
						Trappc4	BC005537	Uhmk1	BC004004
						Trappc5	BC017643	Ulk2	Mob4
						Trim44	Bnip3	Urm1	Rab27a
						Trnt1	C030006K11Rik	Usp24	Ube2e3
						Tsn	Cables2	Vav2	Erlin2
						Tspan13	Calm2	Vwa8	Mapk3
						Tspan3	Calm3	Wbp11	Rab21
						Ubap1	Cbfb	Zbtb8a	Tmem159
						Ube2d2a	Ccdc28b	Zcchc11	Ddx5
						Ube2d3	Ccnd2	Zfp36	Smim19
						Ube2e3	Cd69	Zfp36l1	Zfp655
						Ube2j1	Cdc23	Zfp664	Decr1
						Ube2k	Cdca7l	Zmynd11	Zfp260
						Ube2l3	Cdk17	Sept6	Rest
						Ube2l6	Cdk19	Abhd13	Pyurf
						Ube2n	Ceacam1	Abi2	Fam120aos
						Uri1	Chfr	Ap1s2	Fmnl1
						Vkorc1l1	Cog3	Azi2	Mbnl1
						Vps11	Cptp	B4galt1	Mbtps1
						Vps26a	Cst3	BC147527	Brip1os
						Xpo1	Ctbp1	Capn5	Chil3
						Ythdf1	Ctso	Cep68	Ptp4a2
						Ywhag	Cux1	Cnnm3	Lin7c
						Zbtb1	Cyfip2	Copg1	Chuk
						Zdhhc3	Dcps	Crkl	Zdhhc3
						Zmpste24	Ddit3	Cyp4v3	Gphn
						Zswim1	Desi1	Dag1	Slc30a9
							Dnajc8	Dennd4b	Aen
							Donson	Dntt	Zfp322a
							Dstn	Elf4	Ube2g2
							Dusp7	Ell	Arhgef39
							Dut	Esyt2	Scd2
							Eif2ak2	Fam20b	Ube2l6
							Elp3	Gem	Siah1b
							Ensa	Gna13	Ier3ip1
							Eps15	Gse1	Fam107b
							Esyt1	H2-Ob	Ube2d2a
							Fam168b	Itga4	Tyms
							Fam98a	Jchain	Pdk1
							Fbxo6	Kdm3b	Mpp5
							Fgr	Mapk1ip1l	Marveld1
							Fkbp1a	Med14	Arl15
							Fnbp1	Mef2a	Piga
							Fndc3a	Mtfmt	Gpalpp1
							Golga7	Pcmtd1	Ncoa4
							Got2	Pdik1l	Shoc2
							H2-M3	Purb	Vps26a
							H3f3a	Qk	Pwwp2a
							Hbs1l	Rmnd5a	Sod2
							Hnrnpul1	Rsrc1	Asb13
							Ikbip	Rtn4	Pclaf
							Ikzf1	Sbk1	Bmi1
							Ints10	Sec14l1	Lcp1
							Ints5	Slc12a6	Eif1ad
							Ipo11	Slc29a3	Hjurp
							Iqgap1	Slc35e1	Sypl
							Itih5	Slc38a7	Rab32
							Itm2b	Smg5	Hipk2
							Keap1	Smim3	Elavl1
							Klf6	Snx25	Irgm2
							Ldlr	Snx27	Wrb
							Lipa	Tcf12	Ubtf
							Lsm14a	Ticam2	Slc25a32
							Ly6g	Uhrf1bp1l	Eloa
							Mcm6	Yipf6	Kpna3
							Meaf6	Zbtb44	Rassf3
							Med1	Zfp397	2019-09-02
							Men1	Zfx	Ccpg1
							Mettl3		Emc8
							Mfap3		Nras
							Mia3		Sash3
							Mis18a		Pdrg1
							Mkrn1		Zbtb14
							Mlx		Usp15
							Mogat2		Pear1
							Mplkip		Nampt
							Mrm1		Atp6v1b2
							Mtus1		Rdx
							Myl6		Gnpda1
							Naa60		Brip1
							Naglu		Angpt1
							Nek9		Nup214
							Neu1		Tspan13
							Nfic		Mtpn
							Nfkbib		Gcsh
							Nrbp1		Katnbl1
							Nubp2		Mlec
							Pbdc1		Rwdd2b
							Peli1		Tmbim1
							Pgam1		Tmed5
							Pik3cg		Fam76a
							Poglut1		Cpne3
							Ppat		Hmg20a
							Ppp1r15b		Iscu
							Ppp3cb		Rnf11
							Prkag1		Oard1
							Prune1		Npat
							Racgap1		Ndufb8
							Rap1a		Msn
							Rassf5		Prps2
							Rbm3		Fmr1
							Rnf181		Srrm2
							Rnf20		Syncrip
							Rpl13a		Faf1
							Rps26		Qpctl
							Rragc		Oxr1
							Rrn3		Dennd2d
							Rtf2		Spop
							Scarb1		Phc2
							Sdhaf3		Gpr160
							Sf3b1		Stag1
							Sh3bp5		Naa30
							Skp1a		Epdr1
							Slc28a2		Rnf168
							Slc35c2		Slc35b4
							Slc39a11		Tor1aip2
							Smndc1		Ckap4
							Snap29		H3f3b
							Sp110		Chic2
							Spc24		Oaz1
							Sppl3		Otud6b
							Srp72		Ssr3
							Stard5		Serbp1
							Stx6		Entpd5
							Stxbp3		Agps
							Taf13		Nipa2
							Tbc1d9b		Isca1
							Tgoln1		Stard7
							Thumpd1		Snx12
							Tmem154		D10Wsu102e
							Tmem80		Med22
							Tor2a		Ube2l3
							Tpd52l2		Mapk1
							Tpp1		Wdr36
							Tram1		Tmem209
							Trappc6b		Akap13
							Tspan14		Dnmt1
							Tuba4a		Trappc4
							Tubgcp5		Impa1
							Uba5		Ciapin1
							Ubald1		Ltn1
							Ube2b		Avl9
							Unc119b		Trip12
							Usp7		Plin3
							Vamp3		Hnrnpa3
							Vma21		Gzf1
							Vmac		1600012H06Rik
							Washc4		Serf2
							Wdr45		Msl3l2
							Wdr6		Inip
							Wdr73		Gbp7
							Wdr77		Akr1b3
							Zdhhc6		Acadsb
							Zfp324		Cdkn2aip
							Zfp592		Gpd1l
							Zfp954		Nxt2
							2210016F16Rik		Tmco3
							Add3		Fech
							Agfg2		Zfp706
							App		Tbc1d22a
							Arl15		Msl3
							Arl6ip1		Commd7
							Atp11c		Zdhhc24
							Atp2c1		Prpf40a
							Bcl11a		Mapre2
							Bhlhb9		Smn1
							Bloc1s5		Tmem18
							Brip1		2610301B20Rik
							Calm1		Poldip2
							Caprin1		Derl2
							Capza2		Rwdd4a
							Ccar1		Baz1b
							Ccdc43		Irak4
							Cdc42se2		Patz1
							Chil3		Dpf2
							Chp1		Ankrd11
							Ckap4		Slc14a1
							Coro2a		Dync1li2
							Cpne3		Osbpl8
							Cpsf2		Xpot
							Crot		Cpsf2
							Ctnna1		Stat1
							Cul3		Arhgef6
							Dcun1d1		Cc2d1b
							Dnajc10		Tmem123
							Ebna1bp2		Jtb
							Elmo1		Anxa4
							Fam172a		Agfg2
							Fam45a		Sel1l
							Flot2		Rlim
							Gbp7		Ywhag
							Gnb1		Ndfip1
							Got1		Higd1a
							Gtse1		Mbp
							H1f0		Ythdf1
							Haus2		Snip1
							Hnrnpa0		Sec22b
							Hnrnpa3		Gimap5
							Hsbp1		Rps6kb1
							Ift52		Sh3glb1
							Kctd10		Reep3
							Kif5b		Nupl1
							Lgals9		Arsb
							Lpin2		Sufu
							Ltf		Laptm4b
							Mbd4		Lig3
							Mctp1		Bnip3l
							Mknk1		Creb1
							Mocs2		Poli
							Mrpl19		Hadh
							Mycbp		Kif3a
							Naa30		Zmpste24
							Nfam1		Cbx6
							Npepl1		Cep120
							Nxt2		Rnf14
							Papolg		Repin1
							Pcid2		Parp3
							Ppt1		Tprkb
							Prrc1		Chst13
							Psd4		Cd44
							Qpctl		Psmf1
							Rab10		Ubfd1
							Rab5b		Cenph
							Rbm27		Ccl9
							Rcn2		Tox4
							Rdx		Rnf6
							Ripk1		Ptbp3
							Rnf34		Prkar2a
							Rnf6		Pds5b
							Sbno1		Gtpbp2
							Sec22b		Pxmp4
							Serinc3		2900097C17Rik
							Slc16a1		Tmem185a
							Slc35a3		Api5
							Slc38a2		Ncbp2
							Spin1		Rbpms
							Srsf1		D030028A08Rik
							Ssr1		Fgfr1op
							Ssu72		Esd
							Stat3		Bhlhb9
							Tcta		Trim44
							Tmco3		Tug1
							Tmem129		Tspan3
							Tmem141		Ublcp1
							Tmem185a		Smarca5
							Tmem19		Ankra2
							Tmem250-ps		Pcp4l1
							Tmem9b		Fam104a
							Tox4		Cebpg
							Tpm3		Anxa7
							Tsr2		Bag4
							Twsg1		Reep5
							Tyms		Rad17
							Ubqln1		Arf6
							Vps25		Rabepk
							Wipi2		Eif1a
							Xxylt1		Fam172a
							Yipf4		Wdr4
							Zdhhc24		Mycbp
									Igtp
									Bckdha
									Elmo1
									Mblac1
									Spns2
									Etnk1
									Ubqln1
									Nceh1
									Cryzl2
									Cttn
									Tcta
									App
									Morf4l1
									Far1
									B3gnt2
									Luc7l
									Coro2a
									Klf11
									Tmem263
									Zfp266
									Naa40
									Hdlbp
									Nfe2l1
									Atp8a1
									Tmem176a
									Clec5a
									Pqlc3
									Gch1
									Ppm1b
									P4hb
									Zfp367
									Ltf
									Msl2
									Runx1
									Spast
									Wipi2
									Vkorc1l1
									Cand1
									Tsc22d3
									Fastkd3
									Sgta
									Srek1ip1
									Izumo4
									Slc30a7
									Dnph1
									Mcur1
									Yipf4
									Naa50
									Rpe
									Bin3
									Nfkbie
									Pnn
									2019-03-06
									Insig2
									Prkaa1
									Pitpna
									Srsf1
									Etv5
									Zfp512
									Sdad1
									Smim7
									Itsn2
									Dnajc10
									Dnajc5
									Calm1
									Rpp38
									Rfk
									Pgam5
									Csf2rb
									Slc38a1
									Sacm1l
									Srsf11
									Tspyl1
									Cnp
									Fkrp
									Psmg3
									Tprgl
									Emd
									Gstm7
									Stk24
									Papolg
									Add3
									Lrrc57
									Mef2c
									Slc35f5
									Ssu72
									Sap18
									Dcaf7
									Rab5b
									Asb8
									Cavin2
									Slc16a1
									Ptp4a1
									Vti1a
									Ctnna1
									Spty2d1
									B3galnt2
									Ccar1
									Rell1
									Ripor2
									Rnf34
									Ccdc32
									Ncl
									Tmem129
									4930579G24Rik
									Pcnp
									Atp1a1
									Rnf4
									Igfbp4
									Pgghg
									Atp2c1
									Nol7
									Ppp3r1
									Lman2
									Ube2n
									Hsbp1
									Tmem19
									Cul5
									Abraxas2
									Baz1a
									Bod1l
									F2rl2
									Rb1cc1
									Exosc9
									Add1
									Spint2
									Plxnc1
									Hnrnpa0
									Dhcr7
									Smarcd2
									Sde2
									Dcp1a
									Pecam1
									Trim37
									Gatc
									Naa15
									Pspc1
									Mgea5
									Arl6ip1
									Nfam1
									Sgpl1
									Socs2
									Cbll1
									2610002M06Rik
									Ogfrl1
									Srsf10
									Dck
									Psma3
									Gys1
									Tldc1
									Nip7
									Treml2
									Vps53
									Lpin2
									Msantd4
									Nup153
									Kdsr
									Aurka
									Magt1
									Rab8a
									Cul3
									2210016F16Rik
									Cdc25b
									Csde1
									Stk40
									Bclaf1
									AW549877
									Eif4h
									2810006K23Rik
									Cpsf6
									Ctdsp2
									Tmed3
									Psd4
									Rbpms2
									Fbxw11
									Msantd3
									Ubiad1
									Xpo1
									H1f0
									Bcl11a
									Slc7a6
									Ado
									1810030O07Rik
									Mark3
									Got1
									Caml
									Fut11
									Pdzd8
									Vps11
									Ift52
									Fbxo8
									Stim1
									Serinc3
									Spin1
									2019-09-08
									Btbd1
									Ccng1
									Arcn1
									Lgals9
									Abcb10
									Stambpl1
									Rtn3
									Pcid2
									Slc35a5
									Trim30a
									AI662270
									Brcc3
									Dcun1d1
									Ptpn12
									Twsg1
									Wdr43
									Actr2
									Gng10
									Lactb2
									Arfip1
									Galnt7
									B4galt4
									Impad1
									Skap2
									Cd1d1
									Oaz2
									Mapk14
									Yme1l1
									Capza1
									Fam204a
									Ccdc43
									Usp22
									Prrc1
									Pi4k2a
									Rab10
									Zfp644
									Fam45a
									Cdkn2aipnl
									Pafah1b1
									Ripk1
									Rcn2
									Adipor1
									Anapc1
									Paip2
									Ppt1
									Sh3kbp1
									Stat3
									Rela
									Tmem9b
									Mpv17
									Dda1
									Ibtk
									Smc2
									Zfp956
									Crot
									Zranb2
									Rbm18
									Cytip
									Clasrp
									Map1lc3b
									Usp14
									Xxylt1
									Orai2
									Tmem94
									Plpp6
									Nploc4
									Itgb1bp1
									Ralbp1
									Gabarapl2
									Mctp1
									Zfp120
									Sft2d2
									Xrcc2
									Arpc2
									Slc33a1
									Rnf13
									Gtse1
									Trmt6
									Ankrd13a
									Mllt10
									Rpa2
									Traf6
									Nfatc3
									Bloc1s5
									Me2
									Isg20l2
									1110038F14Rik
									Prkch
									Tpm3
									Tmem250-ps
									Prmt3
									Gapvd1
									Tor3a
									Kctd10
									Prkar2b
									Nde1
									Kit
									Cd2bp2
									Zfp553
									Osbpl9
									Slc35a3
									Tmem69
									Txnl1
									Ssr1
									BC003965
									Gnb1
									Capza2
									AW209491
									Atp11c
									Krit1
									Pkig
									Cdca3
									Ccnb1
									Fxr1
									Kras
									Stx2
									Gid4
									Fads3
									Slc38a2
									Tob2
									Zpr1
									Klf10
									Xrcc4
									Cln5
									Cdc42se2
									Phip
									Mcl1
									Wdr48
									Fbxw4
									Ppp1cc
									Mocs2
									Numb
									Smc5
									Rbpj
									Rnf38
									Bfar
									Chp1
									Ran
									Vps25
									Mbd4
									Slain2
									Slc25a36
									Cstf2t
									Vcl
									Wrn
									Rpl15
									Mat2a
									Sqle
									Rab33b
									Flot2
									Twf1
									Cript
									Rabgef1
									Nol10
									Zbed3
									Lrrc40
									Canx
									Gdap2
									Rbm12
									Exoc4
									Daglb
									Srsf3
									Btf3l4
									Suv39h1
									Acap2
									Larp4
									Prdx3
									Man1b1
									Npepl1
									Gmfb
									Stk38
									Ndrg3

## Sheet: LT-ST RNAseqGene&Drug
Term	Overlap	P-value	Adjusted P-value	Old P-value	Old Adjusted P-value	Z-score	Combined Score	Genes
DAPT_Cochlea_10_uM_Post_natal_day_0_GSE83340_up	54/893	8.48092e-10	3.14763e-08	8.14469e-12	5.03808e-10	-2.72071	56.8302	CYFIP2;ZFP644;APP;ARL6IP1;CCND2;ZMYM2;RB1CC1;ARID2;SKP1A;SREBF1;ANXA4;RPL13A;BAZ1A;FNDC3A;ELMO1;SRSF3;ANAPC1;ITIH5;WDR26;CNP;SRSF1;ATP1A1;ATP2C1;ADD3;2810474O19RIK;SBNO1;FAM168B;SGPL1;CAND1;CUX1;KRIT1;CTNNA1;RPL15;ZFP266;SLC38A2;SF3B1;MBTPS1;HNRNPA3;CDK19;CPSF6;RDX;H3F3A;NUP153;CORO2A;ANKHD1;RPS26;H1F0;CNOT1;CAPRIN1;TPP1;TRIP12;CALM1;SERINC3;CALM2
Jmjd1c_Bone_marrow_cells_Loss_GSE75576_up	44/498	1.81668e-13	2.14552e-10	5.84479e-15	7.22687e-12	-1.85078	54.2956	CYFIP2;PPP1R15B;APP;SCARB1;ARL6IP1;IKZF1;ADIPOR1;LIPA;PIK3CG;CST3;FAM168B;CCNB1;CCND2;CUX1;RASSF5;ESD;LGALS9;CYTIP;LDLR;HNRNPA3;TPM3;NFAM1;PGAM1;NCOA4;DSTN;FNDC3A;CORO2A;TUBA4A;TMEM154;CCNA2;BC005537;MYL6;KLF6;STK24;ARPC2;CAPZA2;GNB1;PPT1;LCP2;ESYT1;SERINC3;CALM1;CALM2;ITM2B
Tet1_Bone_Marrow_(LT-HSC_cells_)_Knockout_GSE65955_down	40/499	4.93688e-11	4.27533e-09	1.89405e-12	1.64025e-10	-2.09219	49.6512	CYFIP2;ITIH5;ANKRD11;SRSF1;IQGAP1;ATP1A1;TOB2;RBM3;CCND2;CUX1;RPL15;PLXNC1;LGALS9;SF3B1;SLC38A2;MEF2C;HNRNPA3;FNBP1;STAT1;TPM3;H3F3A;RPL13A;CORO2A;RPS26;BC005537;KLF6;ARPC2;HNRNPUL1;CNOT1;CAPRIN1;TREML2;KIT;GNB1;SRSF3;CALM3;MCM6;SERINC3;CALM1;CALM2;ITM2B
FBXL10_Male_-_Whole_embryo_Ablation_GSE76552_up	42/497	2.87415e-12	4.66691e-10	1.00639e-13	1.63412e-11	-1.74689	46.4241	IPO11;ARL6IP1;SRSF1;IQGAP1;ADD3;WDR43;FXR1;PNN;CCNB1;ZMYM2;SRP72;CTNNA1;SSR1;SF3B1;ZFP266;HNRNPA3;SLC16A1;CPSF6;PGAM1;BNIP3;RDX;NCOA4;RPL13A;DSTN;PRPF40A;FNDC3A;H1F0;TWSG1;CNOT1;CAPRIN1;CAPZA2;DNAJC10;MKRN1;YME1L1;SRSF3;TRIP12;MCM6;ESYT1;CALM1;CALM2;ANAPC1;PAFAH1B1
Id3_Spleen_B_cells_Knockout_GSE72831_up	50/899	5.52238e-08	9.19689e-07	7.93232e-10	1.58524e-08	-2.666	44.5539	ARL6IP1;IKZF1;RBM3;CTSO;CCND2;KIF5B;SPIN1;CYTIP;MEF2C;USP7;SCAF11;TPM3;PGAM1;RPL13A;FNDC3A;CKAP4;CCNA2;HNRNPUL1;SRSF3;MAN1B1;MCM6;ARF6;CNP;CUL3;ANKRD11;SRSF1;IQGAP1;ATP1A1;ADD3;SOCS2;CCNB1;FAM168B;RAP1A;RACGAP1;LMAN2;TGOLN1;SSR1;RPL15;SLC38A2;EPS15;SF3B1;HNRNPA3;GOT2;KLF6;CAPRIN1;TRIP12;PKIG;CALM1;SERINC3;CALM2
IFNg_Primary_bone_marrow-derived_macrophages_(BMDM)_3_hrs_GSE77885_up	45/628	1.21414e-10	9.85726e-09	2.71266e-12	2.20234e-10	-1.93386	44.1536	ARF3;PPP1R15B;TRIM30A;ARL6IP1;IKZF1;2810474O19RIK;SPTLC2;PSD4;TGOLN1;KRIT1;FLOT2;RIPK1;LGALS9;LDLR;SNAP29;PARP3;GBP7;AREL1;BC017643;STAT1;TPM3;SP110;PGAM1;STAT3;EIF2AK2;FNDC3A;GTPBP2;CORO2A;TOX4;BC005537;KLF6;ARPC2;TREML2;CAPZA2;PPT1;PELI1;LCP2;TRIP12;ESYT1;CD69;SLC28A2;SERINC3;LPIN2;CDC42SE2;ARF6
SUZ12_HEK293T_knockdown_GSE50177_down	43/496	6.60667e-13	2.14552e-10	2.22536e-14	7.22687e-12	-1.5546	43.5996	ARL6IP1;CUL3;SRSF1;IQGAP1;ATP1A1;HIGD1A;ADD3;WDR43;CCAR1;AURKA;RBM3;PNN;FAM168B;BRIP1;CCNB1;CAND1;RACGAP1;KIF5B;UBTF;RBM12;LDLR;EPS15;SREBF1;USP7;CPSF6;RDX;NCOA4;DSTN;PRPF40A;RPS26;CCNA2;SQLE;EBNA1BP2;CAPRIN1;PPT1;SRSF3;TFAM;TRIM37;DHCR7;MCM6;NAA15;CALM1;CALM2
Mycobacterium_tuberculosis_GC1237_Macrophage_4hr_GSE67427_down	42/496	2.69103e-12	4.66691e-10	9.45307e-14	1.63412e-11	-1.63407	43.5335	APP;TRAM1;TBC1D9B;ARL6IP1;SH3KBP1;SRSF1;IQGAP1;LIPA;PRDX3;RBM3;SGPL1;RAP1A;KIF5B;SSR1;PLXNC1;LGALS9;SF3B1;ATP6V1C1;MBD4;HNRNPA3;SLC16A1;GCH1;STAT1;TPM3;PGAM1;NCOA4;TPD52L2;RAB10;NCEH1;ARPC2;DNAJC5;CAPRIN1;CAPZA2;GNB1;NUMB;GNB4;TPP1;TRIP12;SEC22B;CALM2;ITM2B;ARF6
TOX4_HCT116_knockdown_GSE56788_up	43/496	6.60667e-13	2.14552e-10	2.22536e-14	7.22687e-12	-1.53141	42.9491	PPP1R15B;APP;NDUFB8;CBFB;ARL6IP1;ANKRD11;ATP1A1;ADIPOR1;PRDX3;FXR1;FAM168B;CCNB1;RACGAP1;KIF5B;UBQLN1;CTNNA1;RPL15;LDLR;SLC38A2;SREBF1;GOT1;PGAM1;H3F3A;GOT2;MTUS1;NRBP1;RAB10;FKBP1A;CCNA2;MYL6;H1F0;ARPC2;CNOT1;CAPRIN1;GNB1;CALM3;TRIP12;MCM6;FAM98A;AVL9;CALM1;CALM2;PAFAH1B1
Rcor1_Fetal_Liver_Knockout_GSE50708_up	42/495	2.51911e-12	4.66691e-10	8.87795e-14	1.63412e-11	-1.60158	42.7735	PPP1R15B;NDRG3;CBFB;ARL6IP1;IQGAP1;HIGD1A;ADD3;PRDX3;RBM3;RAP1A;CCND2;RACGAP1;ESD;CPNE3;SF3B1;ZFP266;HNRNPA3;TPM3;PGAM1;BNIP3;STAT3;NCOA4;RPL13A;DSTN;PRPF40A;RPS26;FKBP1A;SLC7A6;EBNA1BP2;TSPAN14;H1F0;ARPC2;TREML2;CAPZA2;YME1L1;SRSF3;RNF181;SERINC3;CALM1;CALM2;LPIN2;ITM2B
Bcl9/9l_Colon_epithelium_Knockout_GSE60837_up	41/497	1.13638e-11	1.47615e-09	4.16738e-13	5.41343e-11	-1.68629	42.4956	WDR26;ARL6IP1;SRSF1;CCNB1;SGPL1;CCND2;SPTLC2;RFK;KIF5B;TGOLN1;CHP1;CPNE3;LGALS9;SKP1A;SF3B1;GALNT7;HNRNPA3;SLC16A1;SLC35A3;ANXA4;MTUS1;EIF2AK2;DSTN;LARP4;CCNA2;SQLE;BC005537;CEACAM1;H1F0;CNOT1;CAPRIN1;CAPZA2;GNB1;DNAJC10;YME1L1;SRSF3;TRIP12;SERINC3;CALM1;CALM2;PAFAH1B1
Notch1_T_lymphocyte_read_article_GSE66147_up	41/497	1.13638e-11	1.47615e-09	4.16738e-13	5.41343e-11	-1.68189	42.3846	CBFB;CNP;ARL6IP1;CTBP1;SRSF1;ATP1A1;TYMS;LIPA;RBM3;PNN;CCNB1;RACGAP1;LMAN2;UBQLN1;UBTF;SSR1;SKP1A;SLC38A2;AGFG2;HNRNPA0;SREBF1;HNRNPA3;DUT;DESI1;TPM3;PGAM1;RDX;H3F3A;NFATC3;RPL13A;RPA2;FKBP1A;CCNA2;HNRNPUL1;GNB4;SRSF3;CALM3;MCM6;CALM1;CALM2;ITM2B
TTP_BMDM_Knockout_GSE78209_down	38/499	6.63451e-10	2.53477e-08	2.85049e-11	1.05794e-09	-1.96964	41.6254	SCARB1;WDR26;ARL6IP1;IQGAP1;ATP1A1;ADD3;LIPA;PIK3CG;CCNB1;SGPL1;RACGAP1;CUX1;FLOT2;PLXNC1;STX2;GTSE1;SLC38A2;SREBF1;PGAM1;GOT2;RPL13A;CORO2A;FKBP1A;CCNA2;SQLE;BC005537;NCEH1;HNRNPUL1;CNOT1;NFIC;ELMO1;TPP1;CALM3;DHCR7;MCM6;ESYT1;SERINC3;ANAPC1
TGFB3_Palatal_shelves_E16.5_knockout_GSE45568_down	40/496	4.10858e-11	3.81217e-09	1.58826e-12	1.47367e-10	-1.73896	41.588	CYFIP2;ARF3;APP;ARL6IP1;CTBP1;SRSF1;CEBPG;ATP1A1;OAZ2;RBM3;PPP3CB;CCND2;RFK;RPL15;SKP1A;SLC38A2;HNRNPA0;HNRNPA3;HSBP1;TPM3;PGAM1;H3F3A;RPL13A;DSTN;RAB10;MYL6;H1F0;RCN2;ARPC2;DNAJC5;CAPZA2;GNB1;SRSF3;CALM3;SERINC3;CALM1;CALM2;ITM2B;PAFAH1B1;ARF6
Trim33_B_lymphoblastic_leukemia_cells_Knockdown_GSE66232_up	39/498	1.73142e-10	1.12456e-08	7.0313e-12	4.56683e-10	-1.84786	41.5341	CYFIP2;CBFB;SRSF1;IQGAP1;2810474O19RIK;PNN;SBNO1;FAM168B;PPP3CB;CAND1;KIF5B;UBQLN1;LGALS9;ARID2;GTSE1;LDLR;SLC38A2;HNRNPA0;MED1;USP7;HNRNPA3;SLC16A1;CPSF6;TPM3;RDX;CPSF2;PRPF40A;NUP153;LARP4;CCNA2;CNOT1;CAPRIN1;PPT1;CALM3;MCM6;NAA15;SERINC3;ANAPC1;PAFAH1B1
SUZ12_HEK293T_knockdown_GSE50177_down	43/494	5.76253e-13	2.14552e-10	1.95512e-14	7.22687e-12	-1.47263	41.5021	HBS1L;WDR26;SRSF1;SMC5;IQGAP1;ATP1A1;WDR43;CCAR1;PRDX3;PNN;CCNB1;CAND1;KIF5B;RB1CC1;UBQLN1;RPL15;RBM12;SF3B1;SLC38A2;TMED5;MED1;HNRNPA3;SLC16A1;TPM3;H3F3A;PRPF40A;NUP153;BAZ1A;TPD52L2;CCNA2;SQLE;XPOT;CNOT1;CAPRIN1;DNAJC10;SRSF3;TFAM;TRIP12;DNAJC8;MCM6;NAA15;CALM2;ANAPC1
Tet1_Bone_Marrow_(MPP_cells)_Knockout_GSE65955_down	37/499	2.32676e-09	6.43076e-08	1.06403e-10	2.9408e-09	-2.07964	41.3407	CYFIP2;CBFB;SRSF1;IQGAP1;IKZF1;ATP1A1;RBM3;CUX1;SSR1;RPL15;LGALS9;SF3B1;SLC38A2;HNRNPA0;HNRNPA3;TPM3;PGAM1;H3F3A;NCOA4;RPL13A;RPS26;BC005537;KLF6;ARPC2;HNRNPUL1;CNOT1;CAPRIN1;KIT;ELMO1;SRSF3;CALM3;MCM6;SERINC3;CALM1;CALM2;ITM2B;ARF6
MSI2_Hematopoietic_Stem_knockdown_GSE70685_down	42/495	2.51911e-12	4.66691e-10	8.87795e-14	1.63412e-11	-1.51705	40.516	APP;TRAM1;ARL6IP1;INTS10;IQGAP1;WDR43;PRDX3;RBM3;PNN;CCNB1;CAND1;SRP72;RACGAP1;SSR1;RPL15;SF3B1;HNRNPA3;SLC16A1;FNBP1;HSBP1;TPM3;SCAF11;NCOA4;CPSF2;RPL13A;PRPF40A;RPS26;FKBP1A;CCNA2;ARPC2;XPOT;CAPRIN1;DNAJC10;PPT1;GNB4;YME1L1;SRSF3;TFAM;DNAJC8;NAA15;CALM2;ANAPC1
miR-146a_Emu-Myc_146a_tumor_cells_Knockout_GSE67113_up	38/498	6.26912e-10	2.46775e-08	2.69853e-11	1.031e-09	-1.82108	38.5891	PPP1R15B;TRAM1;ANKRD11;CDCA7L;SRSF1;IKZF1;ATP1A1;WDR43;RBM3;PNN;LMAN2;UBTF;SSR1;RPL15;ARID2;SF3B1;SLC38A2;HNRNPA0;USP7;HNRNPA3;SLC16A1;CPSF6;SCAF11;PGAM1;H3F3A;GOT2;PRPF40A;BAZ1A;CCNA2;NPEPL1;ARPC2;HNRNPUL1;CNOT1;CAPRIN1;MCM6;NAA15;SERINC3;CALM1
KH-CB19_Embryonic_stem_cells_0_hrs_GSE57231_down	40/495	3.86324e-11	3.81217e-09	1.49727e-12	1.47367e-10	-1.60784	38.5511	RRN3;ARL6IP1;CUL3;SRSF1;ATP1A1;FXR1;SBNO1;CCNB1;CAND1;CTNNA1;SSR1;SKP1A;SF3B1;SLC38A2;WDR36;USP7;GOT1;PGAM1;H3F3A;GOT2;TXNL1;DSTN;NUP153;LARP4;WDR77;CCNA2;ARPC2;CNOT1;CAPRIN1;CAPZA2;GNB1;MKRN1;YME1L1;SRSF3;TRIP12;MCM6;NAA15;CALM2;ANAPC1;PAFAH1B1
Ch25h_BMDM_Knockout_GSE58993_down	38/498	6.26912e-10	2.46775e-08	2.69853e-11	1.031e-09	-1.79002	37.9308	ARF3;PPP1R15B;USP15;RNF34;TRIM30A;STXBP3;ARL6IP1;SMC5;IQGAP1;LIPA;2810474O19RIK;CCND2;SPTLC2;ESD;KRIT1;ATXN7L1;SLC38A2;GBP7;AREL1;STAT1;SP110;STAT3;EIF2AK2;FNDC3A;BC005537;KLF6;NCEH1;ARPC2;PELI1;GNB4;TRIP12;ESYT1;CD69;SLC28A2;SERINC3;CALM1;PI4K2A;ITM2B
LKB1_HuH-28_knockdown_GSE59855_down	40/496	4.10858e-11	3.81217e-09	1.58826e-12	1.47367e-10	-1.562	37.3558	MOCS2;TBC1D9B;ATP1A1;TYMS;ADD3;AURKA;PNN;OGFRL1;CCNB1;SGPL1;RACGAP1;KIF5B;STK38;CTNNA1;SSR1;SLC38A2;SLC35A5;ATP6V1C1;TMED5;RAB8A;ARFGEF2;HNRNPA3;RALBP1;TPM3;NCOA4;PRPF40A;LARP4;TPD52L2;RCN2;STK24;CNOT1;VMA21;DNAJC5;CAPRIN1;TPP1;TRIP12;SERINC3;SEC22B;PI4K2A;PAFAH1B1
Id3_Spleen_B_cells_Knockout_GSE72831_down	48/847	5.89998e-08	9.70137e-07	9.97079e-10	1.96243e-08	-2.23477	37.1993	ARF3;UNC119B;RAB5B;TRAM1;WDR26;CNP;ARL6IP1;ANKRD11;IQGAP1;IKZF1;ATP1A1;TOB2;CST3;FAM168B;SGPL1;SUFU;LMAN2;PSD4;SH3BP5;UBQLN1;UBTF;RPL15;PLXNC1;SF3B1;MEF2C;FNBP1;STAT1;BCL11A;H3F3A;CPSF2;NFATC3;ARAP1;ANKHD1;HIPK2;RPS26;MYL6;TWSG1;TREML2;PECAM1;SRSF3;ZFP592;CALM3;TPP1;TRIP12;MCM6;SLC28A2;NFKBIE;CDC42SE2
Nod2_Small_intestine_Knockout_GSE76504_down	37/498	2.20343e-09	6.22228e-08	1.00921e-10	2.84991e-09	-1.84407	36.7584	TRAM1;ARL6IP1;SLC35F5;SRSF1;IQGAP1;ADD3;RBM3;CCND2;SPTLC2;KIF5B;TGOLN1;NEU1;CTNNA1;SSR1;CHP1;RPL15;SF3B1;LDLR;TPM3;ANXA4;H3F3A;RPL13A;DSTN;LARP4;CORO2A;RPS26;H1F0;DNAJC5;CAPRIN1;CAPZA2;YME1L1;SRSF3;CALM3;SERINC3;CALM1;CALM2;ITM2B
BEGAIN_HCT116_knockdown_GSE56788_up	39/497	1.6322e-10	1.11591e-08	6.64298e-12	4.5417e-10	-1.60145	36.0901	PPP1R15B;APP;RAB5B;TRAM1;WDR26;ZDHHC6;MIA3;ADIPOR1;PRDX3;SGPL1;KIF5B;UBQLN1;WDR6;LDLR;SLC38A2;TMED5;HNRNPA0;SLC16A1;HSBP1;H3F3A;RPL13A;BAZ1A;FNDC3A;NRBP1;ANKHD1;CKAP4;FKBP1A;SQLE;MYL6;KLF6;TSPAN14;NPLOC4;GNB1;PPT1;CALM3;DHCR7;MCM6;SEC22B;VAMP3
Asthma_TH2_cells_(Blood_PMBC)_GSE75011_up	40/494	3.6319e-11	3.81217e-09	1.41128e-12	1.47367e-10	-1.49488	35.935	CYFIP2;TRAM1;DCUN1D1;THUMPD1;GIMAP5;ATP1A1;MLLT3;ADD3;PNN;SBNO1;RAP1A;RASSF5;STK38;SSR1;CPNE3;RPL15;GOLGA7;EPS15;SLC30A7;CPSF6;STAT1;TPM3;SCAF11;SP110;H3F3A;NCOA4;METTL3;RPL13A;DSTN;RPS26;PYURF;TSPAN14;CAPZA2;LCP2;SERINC3;SEC22B;CALM1;CALM2;ITM2B;CDC42SE2
Panobinostat_+_5-Azacytidine_JJN3_24hr-10nM_GSE56623_up	38/497	5.92287e-10	2.46775e-08	2.55432e-11	1.031e-09	-1.66493	35.3749	TRAM1;WDR26;NDRG3;NARF;ARL6IP1;IQGAP1;ATP2C1;ADD3;FXR1;NEU1;CTNNA1;CHP1;CPNE3;RPL15;SF3B1;SLC38A2;ATP6V1C1;NEK9;SREBF1;MEF2C;RALBP1;TPM3;H3F3A;STAT3;NCOA4;RPL13A;RAB10;MYL6;KLF6;ARPC2;HNRNPUL1;GNB1;CALM3;TRIP12;ESYT1;SERINC3;CALM1;ITM2B
SNTA1_RKO_knockdown_GSE68219_down	38/497	5.92287e-10	2.46775e-08	2.55432e-11	1.031e-09	-1.62876	34.6064	ARF3;TRAM1;ARL6IP1;ANKRD11;SRSF1;IQGAP1;ATP1A1;AURKA;PRDX3;PNN;CCNB1;CAND1;RACGAP1;KIF5B;SSR1;CPNE3;RBM12;SF3B1;SLC38A2;ATP6V1C1;HNRNPA3;CPSF6;HSBP1;TPM3;SCAF11;PGAM1;H3F3A;CCNA2;H1F0;XPOT;CAPRIN1;YME1L1;SRSF3;MCM6;ESYT1;NAA15;CALM1;CALM2
JAK2_HCT116_knockdown_GSE56788_down	39/496	1.5384e-10	1.11021e-08	6.2752e-12	4.5286e-10	-1.53	34.5705	ARF3;APP;SCARB1;TRAM1;ARL6IP1;SRSF1;ATP1A1;PRDX3;OGFRL1;CCNB1;CAND1;RACGAP1;UBTF;SSR1;CPNE3;RPL15;RBM12;HNRNPA0;HNRNPA3;HSBP1;TPM3;PGAM1;H3F3A;GOT2;RPL13A;FKBP1A;CCNA2;SQLE;NPLOC4;RCN2;CAPRIN1;GNB1;SRSF3;CALM3;TRIP12;DHCR7;MCM6;CALM1;ARF6
Msi2_Leukemia_stem_cells_(LSCs)_Knockout_GSE64545_up	37/498	2.20343e-09	6.22228e-08	1.00921e-10	2.84991e-09	-1.73309	34.5461	CYFIP2;NAA60;ABCD2;ARL6IP1;IQGAP1;IKZF1;RBM3;RACGAP1;PSD4;NEU1;GTSE1;LDLR;ATP6V1C1;SREBF1;TPM3;NFAM1;H3F3A;MTUS1;DSTN;TUBA4A;CKAP4;CCNA2;MYL6;CEACAM1;CREB1;ARPC2;HNRNPUL1;GNB1;PPT1;TPP1;CHIL3;ESYT1;SLC28A2;SERINC3;CALM1;CALM2;ITM2B
H2AZ_Embryonic_stem_cells_Knockdown_GSE40065_up	37/498	2.20343e-09	6.22228e-08	1.00921e-10	2.84991e-09	-1.72904	34.4653	RRN3;SRSF1;WDR43;FXR1;PNN;SBNO1;CCNB1;KIF5B;UBTF;SSR1;SKP1A;SF3B1;LDLR;SLC38A2;USP7;HNRNPA3;DUT;SLC16A1;CPSF6;TPM3;PGAM1;BNIP3;RDX;PRPF40A;NUP153;LARP4;CKAP4;FKBP1A;SQLE;EBNA1BP2;CREB1;XPOT;CNOT1;CAPRIN1;SRSF3;NAA15;CALM1
PRMT4_CD34+_knockdown_GSE46056_down	38/497	5.92287e-10	2.46775e-08	2.55432e-11	1.031e-09	-1.60191	34.0359	ARF3;RRN3;CBFB;SRSF1;ATP1A1;ADIPOR1;TYMS;CST3;OGFRL1;CCNB1;SRP72;RACGAP1;ENSA;SF3B1;PDZD8;HNRNPA0;MED1;HNRNPA3;DUT;H3F3A;NFATC3;FKBP1A;CCNA2;STK24;HNRNPUL1;XPOT;CNOT1;GNB1;PPT1;YME1L1;SRSF3;CALM3;MCM6;ESYT1;SERINC3;CALM1;CALM2;ANAPC1
Blimp1_Bone_marrow_Knockout_GSE70813_down	38/497	5.92287e-10	2.46775e-08	2.55432e-11	1.031e-09	-1.59563	33.9025	CYFIP2;ARF3;TRAM1;WDR26;TBC1D9B;IQGAP1;IKZF1;PIK3CG;SOCS2;FAM168B;CCND2;PSD4;RASSF5;TGOLN1;CTNNA1;WDR6;FNBP1;TPM3;STAT3;NFATC3;MSL2;NUP153;BAZ1A;TMEM154;RAB10;BC005537;KLF6;STIM1;ARPC2;HNRNPUL1;CNOT1;CAPRIN1;ZFP592;LCP2;TRIP12;ESYT1;SERINC3;ANAPC1
SRA_MCF7_knockdown_GSE52385_down	37/498	2.20343e-09	6.22228e-08	1.00921e-10	2.84991e-09	-1.69649	33.8165	PPP1R15B;CBFB;ARL6IP1;SRSF1;ATP1A1;AURKA;BRIP1;CCNB1;CAND1;SRP72;RACGAP1;UBTF;CTNNA1;CPNE3;RPL15;SF3B1;ATP6V1C1;HNRNPA3;GCH1;TPM3;RDX;SSU72;TPD52L2;ANKHD1;RAB10;CCNA2;RCN2;XPOT;RPS6KB1;CNOT1;CAPRIN1;GNB1;YME1L1;SRSF3;MCM6;CALM1;CALM2
YY1_Bone_marrow_pro-B_cells_Knockout_GSE73534_up	36/499	7.91618e-09	1.60674e-07	3.86787e-10	7.85056e-09	-1.80341	33.6415	APP;IQGAP1;ATP2C1;ADD3;OGFRL1;FLOT2;CPNE3;PLXNC1;TMEM38B;PDZD8;HNRNPA3;STAT1;TPM3;NFAM1;PGAM1;STAT3;NCOA4;MTUS1;DSTN;BAZ1A;TUBA4A;CKAP4;RPS26;FGR;BC005537;KLF6;CEACAM1;ARPC2;CNOT1;CHIL3;ESYT1;NAA15;CALM1;LY6G;ITM2B;LTF
Satb1_Midbrain_Dopaminergic_Neurons_Knockdown_GSE70133_up	36/499	7.91618e-09	1.60674e-07	3.86787e-10	7.85056e-09	-1.80189	33.613	NAA60;APP;NDUFB8;TBC1D9B;NDRG3;CNP;ARL6IP1;ANKRD11;PRDX3;FXR1;CST3;SBNO1;CAND1;SRP72;RFK;CHP1;SF3B1;EPS15;GOT1;TAF13;PGAM1;BNIP3;TXNL1;NFATC3;RPL13A;DSTN;AEN;WDR77;NSFL1C;ARPC2;RRAGC;CNOT1;GNB1;SERINC3;SEC22B;LPIN2
EIF3L_HCT116_knockdown_GSE56788_up	39/495	1.44974e-10	1.10777e-08	5.9269e-12	4.5286e-10	-1.48366	33.6115	CYFIP2;APP;CBFB;ARL6IP1;SRSF1;IQGAP1;ATP1A1;PRDX3;FAM168B;CAND1;RACGAP1;KIF5B;SPIN1;UBQLN1;CTNNA1;FLOT2;RBM12;PDZD8;MBTPS1;USP7;SLC16A1;PGAM1;H3F3A;DSTN;NUP153;FNDC3A;NRBP1;HIPK2;RAB10;SQLE;CAPRIN1;YME1L1;CALM3;TRIP12;NAA15;CALM2;ANAPC1;PAFAH1B1;ARF6
Satb1_Cancer-Associated_Dendritic_Cells_(DCs)_knockdown_GSE76776_down	38/496	5.59481e-10	2.46775e-08	2.41746e-11	1.031e-09	-1.5639	33.3173	APP;TRAM1;TRIM30A;ARL6IP1;CUL3;SRSF1;IQGAP1;ATP1A1;LIPA;RBM3;SGPL1;SPTLC2;ESD;SSR1;RPL15;SF3B1;TMED5;RAB8A;GBP7;STAT1;TPM3;ANXA4;PGAM1;BNIP3;NCOA4;RPL13A;ARAP1;FNDC3A;MYL6;KLF6;ARPC2;CAPRIN1;CAPZA2;SRSF3;CALM3;TRIP12;CALM1;ARF6
NMP_U266_24hr-10nM_GSE56623_up	38/496	5.59481e-10	2.46775e-08	2.41746e-11	1.031e-09	-1.56211	33.2793	ARF3;RAB5B;ARL6IP1;IQGAP1;ATP2C1;OAZ2;PRDX3;FXR1;FAM168B;ENSA;NEU1;FLOT2;CPNE3;RPL15;SF3B1;SLC38A2;ARFGEF2;HNRNPA3;FNBP1;TPM3;H3F3A;NCOA4;RPL13A;NRBP1;RAB10;MYL6;RCN2;CNOT1;CAPRIN1;CAPZA2;GNB1;MKRN1;CALM3;TRIP12;ESYT1;SERINC3;CALM1;CALM2
Allergic_Rhinitis_TH2_cells_(Blood_PMBC)_GSE75011_up	38/495	5.28404e-10	2.46775e-08	2.28761e-11	1.031e-09	-1.5316	32.7167	CYFIP2;TRAM1;USP15;ARL6IP1;DCUN1D1;THUMPD1;GIMAP5;ADD3;PNN;SBNO1;RAP1A;ZMYM2;CAND1;SSR1;SAP18;CPNE3;SLC38A2;GOLGA7;EPS15;TSPYL1;STAT1;TPM3;SCAF11;SP110;YIPF4;H3F3A;EIF2AK2;PRPF40A;RPS26;TOX4;CAPZA2;PELI1;YME1L1;SERINC3;SEC22B;CALM1;ITM2B;CDC42SE2
5-Azacytidine_JJN3_4hr-10nM_GSE56623_up	38/495	5.28404e-10	2.46775e-08	2.28761e-11	1.031e-09	-1.5156	32.375	RRN3;CDCA7L;ATP2C1;WDR43;FXR1;FAM168B;CDC23;SRP72;ENSA;UBQLN1;SAP18;RPL15;CYTIP;SF3B1;MED1;NEK9;USP7;RALBP1;SLC16A1;CPSF6;TPM3;NCOA4;CPSF2;RPL13A;RPA2;PRPF40A;NUP153;RAB10;MYL6;CAPRIN1;GNB1;PPT1;YME1L1;MCM6;NAA15;CDC42SE2;PAFAH1B1;ZPR1
TGFB3_Palatal_shelves_E16.5_GSE45568_down	37/496	1.97507e-09	6.22228e-08	9.07513e-11	2.84991e-09	-1.60587	32.1859	CYFIP2;ARF3;PPP1R15B;APP;ARL6IP1;SRSF1;CEBPG;ATP1A1;OAZ2;RFK;KIF5B;WDR6;SKP1A;SF3B1;SLC38A2;HNRNPA0;HNRNPA3;HSBP1;PGAM1;H3F3A;RPL13A;DSTN;RAB10;SQLE;BC005537;H1F0;RCN2;DNAJC5;GNB1;SRSF3;TRIM37;CALM3;SERINC3;CALM1;CALM2;ITM2B;PAFAH1B1
Doxycycline_Embryonic_stem_cells_2_ug-ml_GSE72178_down	48/924	7.60481e-07	6.54215e-06	1.39231e-08	1.63765e-07	-2.27852	32.1027	HBS1L;RRN3;SRSF1;WDR43;CCAR1;2810474O19RIK;FXR1;RBM3;PPP3CB;CCND2;KIF5B;STK38;CTNNA1;SKP1A;GTSE1;ZFP266;SLC38A2;HNRNPA0;CDK17;DUT;RALBP1;CPSF6;GOT1;FNBP1;PGAM1;BNIP3;GOT2;H3F3A;DSTN;PRPF40A;NUP153;AEN;LARP4;WDR77;FKBP1A;SQLE;H1F0;XPOT;RPS6KB1;CAPRIN1;SRSF3;TRIP12;NAA15;MCM6;SERINC3;LSM14A;VAMP3;PAFAH1B1
Trex1_Spleenic_B_cells_Knockout_GSE77693_down	35/499	2.61109e-08	4.4629e-07	1.36831e-09	2.27876e-08	-1.81471	31.6865	TRIM30A;FXR1;PNN;SBNO1;CCND2;TGOLN1;KRIT1;UBQLN1;PLXNC1;CYTIP;SLC38A2;TMED5;PARP3;GBP7;CPSF6;BC017643;FNBP1;STAT1;SP110;BCL11A;STAT3;NFATC3;ATP11C;NUP153;BAZ1A;ANKHD1;BC005537;CREB1;CAPRIN1;SRSF3;TRIP12;NAA15;SLC28A2;PAFAH1B1;ARF6
BEGAIN_HCT116_knockdown_GSE56788_down	38/493	4.71094e-10	2.46775e-08	2.04757e-11	1.031e-09	-1.4584	31.3206	UNC119B;SCARB1;IPO11;ARL6IP1;SRSF1;IQGAP1;THUMPD1;ATP1A1;ATP2C1;HACD2;FAM168B;CCNB1;RACGAP1;PPAT;CTNNA1;CPNE3;RPL15;SF3B1;HNRNPA3;STAT1;TPM3;PGAM1;RDX;DSTN;TPD52L2;EBNA1BP2;H1F0;RCN2;HNRNPUL1;XPOT;CAPRIN1;YME1L1;SRSF3;TRIM37;NAA15;CALM1;LSM14A;ARF6
Myelodysplastic_Syndrome_Megakaryotype_Erythroid_Progenitor_Cell_GSE55689_up	37/496	1.97507e-09	6.22228e-08	9.07513e-11	2.84991e-09	-1.55557	31.1778	ARL6IP1;DCUN1D1;IQGAP1;HIGD1A;WDR43;CCAR1;PRDX3;SBNO1;SSR1;SAP18;CHP1;SF3B1;EPS15;SLC30A7;HNRNPA3;TSPYL1;TPM3;SCAF11;STAT3;NCOA4;RPA2;DSTN;PRPF40A;TUBA4A;FKBP1A;MYL6;ARPC2;CAPZA2;PPT1;YME1L1;SRSF3;TPP1;DNAJC8;DCP1A;CALM1;CALM2;CDC42SE2
Myelodysplastic_Syndrome_Hematopoietic_Stem_Cells_GSE55689_down	38/495	5.28404e-10	2.46775e-08	2.28761e-11	1.031e-09	-1.45845	31.1541	USP15;MCTP1;ARL6IP1;MLLT3;ATP2C1;PNN;PRRC1;RB1CC1;ESD;STK38;CTNNA1;SSR1;CPNE3;RPL15;SLC38A2;PDZD8;WDR36;MEF2C;TSPYL1;CPSF6;SCAF11;RDX;METTL3;RPL13A;ELP3;NUP153;IBTK;CNOT1;KIT;SDE2;ELMO1;NCOA7;CD69;SERINC3;ITM2B;CDC42SE2;PAFAH1B1;ZPR1
CDK10_HCT116_knockdown_GSE56788_up	38/495	5.28404e-10	2.46775e-08	2.28761e-11	1.031e-09	-1.45501	31.0807	APP;TRAM1;TBC1D9B;ARL6IP1;ANKRD11;IQGAP1;FAM168B;CAND1;RACGAP1;KIF5B;UBQLN1;CTNNA1;RPL15;SF3B1;LDLR;TMED5;RAB8A;HSBP1;PGAM1;H3F3A;GOT2;NCOA4;RPL13A;DSTN;NRBP1;MYL6;NPLOC4;ARPC2;RPS6KB1;CAPRIN1;GNB1;YME1L1;CALM3;TRIP12;NAA15;SERINC3;CALM1;CALM2
SAP130_HCT116_knockdown_GSE56788_up	37/497	2.0863e-09	6.22228e-08	9.57077e-11	2.84991e-09	-1.55487	31.0786	APP;USP15;MYCBP;NARF;SRSF1;ATP1A1;CCNB1;RB1CC1;NEU1;CTNNA1;CHP1;CPNE3;RBM12;LDLR;SLC38A2;PDZD8;PGAM1;BNIP3;STAT3;MTUS1;SSU72;RPL13A;DSTN;AEN;BAZ1A;NRBP1;TUBA4A;HIPK2;SQLE;MYL6;EBNA1BP2;H1F0;NPLOC4;DNAJC10;CALM3;DHCR7;ESYT1
Dicer1_Non-small_cell_lung_cancer_cells_Knockout_GSE57043_up	36/498	7.51294e-09	1.57408e-07	3.67551e-10	7.70078e-09	-1.65238	30.9104	ARF3;APP;ARL6IP1;SUV39H1;ATP1A1;PEAR1;LIPA;CST3;TGOLN1;KRIT1;LGALS9;SF3B1;LDLR;GALNT7;ARFGEF2;MBTPS1;HNRNPA3;H3F3A;DSTN;NRBP1;FKBP1A;CCNA2;MYL6;SLC7A6;TWSG1;CNOT1;DNAJC5;CAPRIN1;YME1L1;TPP1;MCM6;SERINC3;CALM2;ANAPC1;ITM2B;VAMP3
Bcl9/9l_APC-KRAS_Bcl9/9l_Knockout_GSE60837_down	37/496	1.97507e-09	6.22228e-08	9.07513e-11	2.84991e-09	-1.52785	30.6223	APP;WDR26;SRSF1;IQGAP1;HIGD1A;RBM3;CCND2;KIF5B;ESD;TGOLN1;SSR1;SKP1A;SF3B1;SLC38A2;HNRNPA3;SLC35A3;TPM3;PGAM1;BNIP3;H3F3A;DSTN;RAB10;BC005537;KLF6;ARPC2;CAPRIN1;CAPZA2;DNAJC10;SRSF3;TRIP12;SERINC3;CALM1;LY6G;CALM2;ITM2B;PAFAH1B1;ARF6
U2AF1(S34F)_Bone_marrow_Mutant_GSE66793_down	34/498	7.95338e-08	1.07619e-06	4.49025e-09	6.07588e-08	-1.8603	30.4106	TRAM1;SRSF1;IQGAP1;ATP1A1;CST3;RBM3;CUX1;LMAN2;SSR1;RPL15;SKP1A;SF3B1;USP7;TPM3;PGAM1;H3F3A;NCOA4;RPL13A;BAZ1A;TUBA4A;RPS26;MYL6;ARPC2;CNOT1;CAPRIN1;CAPZA2;SRSF3;CALM3;TRIP12;MCM6;CALM1;CALM2;ITM2B;ARF6
PSMD13_HCT116_knockdown_GSE56788_up	36/498	7.51294e-09	1.57408e-07	3.67551e-10	7.70078e-09	-1.59339	29.807	WDR26;ARL6IP1;RTCA;IQGAP1;ATP1A1;KIF5B;ENSA;UBQLN1;CTNNA1;LDLR;SLC38A2;TPM3;TAF13;STAT3;TXNL1;NCOA4;MTUS1;DSTN;LARP4;TPD52L2;NRBP1;TUBA4A;RAB10;FKBP1A;NSFL1C;MYL6;KLF6;NPLOC4;ARPC2;CALM3;TRIP12;FAM98A;SERINC3;CALM1;CALM2;PAFAH1B1
Retinoic_Acid_Testis_(Mouse_Spermatocytes)_100_nM_GSE77051_up	37/496	1.97507e-09	6.22228e-08	9.07513e-11	2.84991e-09	-1.48272	29.7176	PPP1R15B;ZFP644;WDR26;ARL6IP1;SMC5;IQGAP1;CCAR1;SBNO1;CAND1;TGOLN1;SSR1;WDR6;SKP1A;SF3B1;MED1;ARFGEF2;MBTPS1;TSPYL1;NCOA4;CHFR;ANKHD1;BC005537;RCN2;STIM1;HNRNPUL1;CNOT1;KIT;DNAJC10;TUBGCP5;YME1L1;SRSF3;NAA15;SERINC3;CALM1;CALM2;LSM14A;PAFAH1B1
Fanconi_Anemia_iPSCs_GSE57826_up	35/498	2.48347e-08	4.30137e-07	1.30271e-09	2.1977e-08	-1.6787	29.3958	ARF3;UNC119B;ARL6IP1;ANKRD11;SRSF1;ATP1A1;SPPL3;OAZ2;RBM3;PNN;FAM168B;CCND2;UBTF;SAP18;WDR6;RPL15;HNRNPA0;SREBF1;HNRNPA3;CPSF6;TPM3;PGAM1;H3F3A;RPL13A;AEN;CKAP4;RPS26;MYL6;NPLOC4;HNRNPUL1;CAPRIN1;GNB1;SRSF3;ESYT1;CALM2
Nrp1neg_Colonic_lamina_propria_Knockdout_GSE71304_down	34/498	7.95338e-08	1.07619e-06	4.49025e-09	6.07588e-08	-1.79255	29.3029	SH3KBP1;ANKRD11;NOL7;IQGAP1;2810474O19RIK;RBM3;CCND2;LGALS9;CYTIP;SF3B1;HNRNPA0;HNRNPA3;FNBP1;STAT1;TPM3;SCAF11;H3F3A;STAT3;RPL13A;CORO2A;BC005537;MYL6;KLF6;ARPC2;GNB1;SRSF3;LCP2;CALM1;CALM2;LSM14A;ITM2B;PAFAH1B1;ARF6;NFKBIB
Tunicamycin_HEK293-T_1ug-ml-1hr_GSE65778_up	36/497	7.12912e-09	1.54345e-07	3.49224e-10	7.56071e-09	-1.55709	29.2096	RBM27;TRAM1;ARL6IP1;SRSF1;HIGD1A;WDR43;AURKA;PRDX3;RBM3;PNN;CCNB1;CPNE3;RPL15;SF3B1;WDR36;SLC16A1;CPSF6;HSBP1;TPM3;PGAM1;H3F3A;NCOA4;RPA2;WDR77;RPS26;CCNA2;PYURF;MYL6;XPOT;VMA21;CAPRIN1;SRSF3;CALM3;DNAJC8;CALM1;CALM2
NAF1_MCF-7_knockdown_GSE66158_down	36/497	7.12912e-09	1.54345e-07	3.49224e-10	7.56071e-09	-1.55527	29.1755	ARF3;RAB5B;SRSF1;HACD2;RBM3;BRIP1;ZMYM2;CAND1;ENSA;SPIN1;UBTF;SAP18;WDR6;CPNE3;SF3B1;SLC38A2;ATP6V1C1;HNRNPA0;HNRNPA3;HSBP1;H3F3A;NCOA4;DSTN;FKBP1A;MYL6;XPOT;RPS6KB1;PPT1;SRSF3;TRIM37;DNAJC8;MCM6;SERINC3;CALM1;CALM2;ITM2B
Tex10_Embryonic_Stem_cells_Knockdown_GSE66734_down	34/499	8.344e-08	1.10601e-06	4.70744e-09	6.23976e-08	-1.78589	29.1084	ARL6IP1;ANKRD11;SRSF1;ATP1A1;WDR43;FXR1;RBM3;CCNB1;CAND1;UBTF;RPL15;SF3B1;HNRNPA0;USP7;HNRNPA3;SLC16A1;CPSF6;TPM3;PGAM1;RDX;H3F3A;GOT2;RPL13A;NUP153;LARP4;WDR77;RPS26;CNOT1;CAPRIN1;MKRN1;SRSF3;TRIP12;MCM6;CALM1
Bmal1_U2OS_knockdown_GSE56924_down	37/495	1.86947e-09	6.22228e-08	8.60395e-11	2.84991e-09	-1.43994	28.9393	TRAM1;ARL6IP1;ANKRD11;CDCA7L;SRSF1;TYMS;ADD3;AURKA;RBM3;PNN;OGFRL1;BRIP1;CCNB1;RACGAP1;KIF5B;RB1CC1;SPIN1;UBTF;SF3B1;GTSE1;RALBP1;TPM3;RDX;H3F3A;EIF2AK2;MPP5;TMCO3;CCNA2;H1F0;TWSG1;HNRNPUL1;CAPRIN1;SRSF3;MCM6;CALM1;CALM2;SPC24
SAHA_Hippocampus_(CA1_subregion)_0.67g_GSE63943_up	44/790	3.50364e-07	3.82456e-06	8.50082e-09	1.11541e-07	-1.93142	28.7092	CYFIP2;APP;TBC1D9B;CNP;ARL6IP1;CUL3;SRSF1;CCAR1;RBM3;SBNO1;PPP3CB;FAM168B;KIF5B;RB1CC1;TGOLN1;ENSA;SPIN1;RPL15;SKP1A;SLC38A2;EPS15;ATP6V1C1;CDK17;MEF2C;HNRNPA3;SLC16A1;UBE2B;TPM3;PGAM1;BNIP3;DSTN;H1F0;RCN2;CAPRIN1;CAPZA2;SRSF3;TRIM37;TRIP12;CALM1;SERINC3;CALM2;LPIN2;ITM2B;PAFAH1B1
Irf4_CD8+_T_cells_knockout_GSE49929_down	35/498	2.48347e-08	4.30137e-07	1.30271e-09	2.1977e-08	-1.62638	28.4796	CYFIP2;ARF3;UNC119B;TRAM1;CNP;ARL6IP1;SH3KBP1;IQGAP1;IKZF1;ATP1A1;ADIPOR1;ADD3;RBM3;RACGAP1;STK38;CHP1;CPNE3;LGALS9;CYTIP;RAB8A;SREBF1;AREL1;PGAM1;BNIP3;NFATC3;4930523C07RIK;CCNA2;CREB1;STIM1;HNRNPUL1;CNOT1;CALM3;ESYT1;SERINC3;ITM2B
Anisomycin_Fibroblasts_(3T3_cells)_188.5_nM_1_hr_GSE55776_down	35/497	2.36173e-08	4.30137e-07	1.2401e-09	2.1977e-08	-1.60727	28.2258	APP;CTBP1;IQGAP1;ATP1A1;LIPA;AP2A2;CST3;CCND2;SRP72;LMAN2;KRIT1;CTNNA1;WDR6;RPL15;SLC38A2;MBTPS1;HNRNPA3;CPSF6;STAT1;PGAM1;H3F3A;GOT2;TMEM176A;RPL13A;DSTN;RPS26;CAPRIN1;GNB1;TPP1;CALM3;TRIP12;SERINC3;CALM1;ANAPC1;ITM2B
Panobinostat_+_5-Azacytidine_U266_24hr-10nM_GSE56623_up	35/498	2.48347e-08	4.30137e-07	1.30271e-09	2.1977e-08	-1.60904	28.1759	CYFIP2;ARF3;TRAM1;WDR26;ARL6IP1;SH3KBP1;LIPA;FXR1;NEU1;CTNNA1;CHP1;CPNE3;RPL15;SF3B1;SLC38A2;ATP6V1C1;MEF2C;STAT1;TPM3;NCOA4;RPL13A;MYL6;KLF6;H1F0;RCN2;STIM1;ARPC2;CAPRIN1;DNAJC10;MKRN1;TPP1;CALM3;DNAJC8;SERINC3;CALM1
Panobinostat_U266_4hr-10nM_GSE56623_up	35/498	2.48347e-08	4.30137e-07	1.30271e-09	2.1977e-08	-1.57367	27.5566	ARF3;PPP1R15B;WDR26;ARL6IP1;MIA3;ATP2C1;FXR1;SBNO1;NEU1;CHP1;CPNE3;SF3B1;SNAP29;ATP6V1C1;AGFG2;STAT1;TPM3;STAT3;NCOA4;ANKHD1;RAB10;TOX4;SQLE;RCN2;STIM1;CNOT1;KCTD10;DNAJC5;DNAJC10;MKRN1;TPP1;DNAJC8;ESYT1;CALM1;PI4K2A
Doxycycline_T-ALL_cells_600_mg-kg_3_days_GSE54447_up	37/493	1.67409e-09	6.04068e-08	7.73045e-11	2.7894e-09	-1.36197	27.5227	TRAM1;WDR26;NDRG3;CBFB;ARL6IP1;CTBP1;ANKRD11;IQGAP1;IKZF1;ADD3;LIPA;RBM3;FAM168B;RAP1A;CUX1;PSD4;KIF5B;LGALS9;ARID2;CYTIP;SF3B1;SREBF1;HNRNPA3;DESI1;STAT1;TPM3;H3F3A;NFATC3;ARPC2;HNRNPUL1;PECAM1;GNB4;LCP2;TRIP12;ESYT1;CALM1;ITM2B
NFYA_HCT116_knockdown_GSE56788_up	36/497	7.12912e-09	1.54345e-07	3.49224e-10	7.56071e-09	-1.46268	27.4386	APP;TRAM1;NARF;IQGAP1;PRDX3;FXR1;SGPL1;UBQLN1;PSMF1;LDLR;PDZD8;ATP6V1C1;HNRNPA0;TSPYL1;PGAM1;H3F3A;STAT3;MTUS1;SSU72;DSTN;WIPI2;TPD52L2;NRBP1;TUBA4A;FKBP1A;MYL6;H1F0;NPLOC4;ARPC2;CAPRIN1;YME1L1;TPP1;CALM3;TRIP12;FAM98A;PAFAH1B1
Cxcr4_T-cell_acute_lymphoblastic_leukemia_(T-ALL)_cells_Knockout_GSE60367_down	34/498	7.95338e-08	1.07619e-06	4.49025e-09	6.07588e-08	-1.67525	27.3855	PPP1R15B;SH3KBP1;CUL3;ANKRD11;SRSF1;LIPA;RBM3;PNN;CCNB1;SRP72;CUX1;LGALS9;SF3B1;SLC38A2;EPS15;USP7;DUT;DESI1;RDX;H3F3A;CPSF2;NFATC3;TUBA4A;RPS26;CCNA2;CNOT1;CAPRIN1;SRSF3;CALM3;TRIP12;MCM6;SERINC3;ANAPC1;LTF
Mycobacterium_tuberculosis_(MTB)_H37Rv_Macrophage_4hr_GSE67427_down	35/497	2.36173e-08	4.30137e-07	1.2401e-09	2.1977e-08	-1.55308	27.2741	APP;TBC1D9B;ARL6IP1;SRSF1;IQGAP1;LIPA;PRDX3;RBM3;SGPL1;RAP1A;RPL15;PLXNC1;LGALS9;SF3B1;ATP6V1C1;MBD4;HNRNPA3;SLC16A1;TPM3;PGAM1;NCOA4;TPD52L2;RAB10;ARPC2;DNAJC5;CAPRIN1;CAPZA2;GNB1;NUMB;TPP1;TRIP12;SEC22B;CALM2;ITM2B;ARF6
POLR2D_HCT116_knockdown_GSE56788_down	34/498	7.95338e-08	1.07619e-06	4.49025e-09	6.07588e-08	-1.65993	27.135	TBC1D9B;CTBP1;CDCA7L;SRSF1;TYMS;CCAR1;FXR1;RBM3;FAM168B;CCNB1;SRP72;SSR1;CPNE3;RPL15;RBM12;SF3B1;SLC38A2;RAB8A;SREBF1;USP7;HNRNPA3;CPSF6;RDX;RPL13A;CCNA2;XPOT;CNOT1;CAPRIN1;GNB1;SRSF3;MCM6;NAA15;LSM14A;ARF6
Relapsing-remitting_multiple_sclerosis_(RRMS)_PBMC_GSE66573_down	36/495	6.41627e-09	1.51541e-07	3.15138e-10	7.44299e-09	-1.43053	26.9862	CYFIP2;WDR26;ANKRD11;IQGAP1;IKZF1;GIMAP5;ATP1A1;ADIPOR1;ADD3;OGFRL1;RASSF5;STK38;RPL15;PLXNC1;SF3B1;HNRNPA3;FNBP1;STAT3;NCOA4;RPL13A;ARAP1;TMEM154;FGR;KLF6;TSPAN14;HNRNPUL1;DNAJC5;GNB1;PPT1;NUMB;LCP2;ESYT1;CALM1;LPIN2;ITM2B;CDC42SE2
Silvestrol_KOPT-K1_25nM_GSE56887_down	36/495	6.41627e-09	1.51541e-07	3.15138e-10	7.44299e-09	-1.42939	26.9646	CYFIP2;RAB5B;TRAM1;ARL6IP1;CUL3;ANKRD11;SRSF1;SMC5;IQGAP1;TYMS;PRDX3;SRP72;CUX1;PSD4;KIF5B;SSR1;WDR6;SF3B1;SLC38A2;HNRNPA0;SREBF1;CPSF6;TPM3;PGAM1;H3F3A;FKBP1A;CCNA2;NPLOC4;HNRNPUL1;CNOT1;GNB1;PECAM1;TRIP12;ESYT1;CALM2;ITM2B
UTX_Bone_marrow_Knockout_GSE56690_down	33/498	2.46592e-07	2.76141e-06	1.50405e-08	1.65573e-07	-1.77142	26.9532	TRAM1;WDR26;CTBP1;SH3KBP1;IKZF1;ATP1A1;RBM3;PNN;LMAN2;KIF5B;RPL15;LGALS9;SF3B1;HNRNPA0;HNRNPA3;DUT;CPSF6;DESI1;TPM3;H3F3A;GOT2;RPL13A;RPS26;MYL6;ARPC2;HNRNPUL1;CAPRIN1;GNB1;SRSF3;SERINC3;CALM1;CALM2;ITM2B
ZnF1_Thymus_Knockout_GSE47496_up	34/498	7.95338e-08	1.07619e-06	4.49025e-09	6.07588e-08	-1.64271	26.8536	CNP;ARL6IP1;SRSF1;IKZF1;ATP1A1;LIPA;AURKA;RBM3;CCNB1;RACGAP1;CUX1;RASSF5;NEK9;DUT;PRKCH;DESI1;STAT1;TPM3;SP110;NDE1;CCNA2;ARPC2;HNRNPUL1;CNOT1;TREML2;PPT1;GNB4;LCP2;CALM3;DHCR7;MCM6;SERINC3;ANAPC1;ITM2B
HER2_BT-474_knockdown_GSE60182_down	36/495	6.41627e-09	1.51541e-07	3.15138e-10	7.44299e-09	-1.41717	26.7341	APP;ARL6IP1;SRSF1;IQGAP1;AURKA;RBM3;PNN;CCNB1;RACGAP1;KIF5B;CTNNA1;RPL15;SF3B1;MED1;ARFGEF2;USP7;TPM3;H3F3A;CPSF2;RPL13A;DSTN;PRPF40A;BAZ1A;RAB10;CCNA2;MYL6;XPOT;CNOT1;CAPRIN1;YME1L1;SRSF3;TRIM37;NAA15;SERINC3;CALM1;CALM2
Rb1_Colon_knockout_GSE71924_up	35/497	2.36173e-08	4.30137e-07	1.2401e-09	2.1977e-08	-1.52161	26.7215	WDR26;SRSF1;IQGAP1;TYMS;HIGD1A;RBM3;CCNB1;RACGAP1;KIF5B;ESD;CHP1;TMEM38B;SLC38A2;HNRNPA3;STARD5;SLC16A1;SLC35A3;TPM3;ANXA4;PGAM1;DSTN;CORO2A;CCNA2;KLF6;CEACAM1;H1F0;CNOT1;CAPZA2;GNB1;SRSF3;NCOA7;MCM6;CALM1;CALM2;LPIN2
Mef2c_Heart_conditional_Knockout_GSE68147_up	35/497	2.36173e-08	4.30137e-07	1.2401e-09	2.1977e-08	-1.52081	26.7073	WDR26;ARL6IP1;ANKRD11;SRSF1;ATP1A1;RBM3;CUX1;KIF5B;SPIN1;CTNNA1;SSR1;SF3B1;ZFP266;SLC38A2;MEF2C;HNRNPA3;TPM3;PGAM1;RDX;H3F3A;CKAP4;FKBP1A;H1F0;ARPC2;CNOT1;KCTD10;CAPRIN1;GNB1;SRSF3;TRIP12;SERINC3;CALM1;CALM2;ANAPC1;PAFAH1B1
IRF1_Primary_bone_marrow-derived_macrophages_(BMDM)_Knockout_GSE77885_up	34/499	8.344e-08	1.10601e-06	4.70744e-09	6.23976e-08	-1.63684	26.679	ARF3;PPP1R15B;TRIM30A;IKZF1;SPTLC2;PSD4;TGOLN1;KRIT1;FLOT2;RIPK1;LGALS9;LDLR;SNAP29;GBP7;BC017643;STAT1;SP110;PGAM1;STAT3;EIF2AK2;FNDC3A;CORO2A;KLF6;ARPC2;TREML2;CAPZA2;PPT1;LCP2;TRIP12;ESYT1;CD69;SLC28A2;CDC42SE2;ARF6
HER2_BT474_knockdown_GSE60182_down	36/495	6.41627e-09	1.51541e-07	3.15138e-10	7.44299e-09	-1.41383	26.6711	APP;ARL6IP1;SRSF1;IQGAP1;AURKA;RBM3;PNN;CCNB1;RACGAP1;KIF5B;CTNNA1;RPL15;SF3B1;MED1;ARFGEF2;USP7;TPM3;H3F3A;CPSF2;RPL13A;DSTN;PRPF40A;BAZ1A;RAB10;CCNA2;MYL6;XPOT;CNOT1;CAPRIN1;YME1L1;SRSF3;TRIM37;NAA15;SERINC3;CALM1;CALM2
GLI1_HCT116_(8h)_Knockdown_GSE57871_up	36/496	6.76384e-09	1.54144e-07	3.31766e-10	7.56071e-09	-1.41167	26.5558	APP;TRAM1;NARF;ARL6IP1;PRKAG1;IQGAP1;ATP1A1;FXR1;FAM168B;NEU1;CTNNA1;CHP1;RBM12;PDZD8;HNRNPA0;TSPYL1;GOT1;HSBP1;TPM3;BNIP3;H3F3A;NCOA4;MTUS1;DSTN;NRBP1;RAB10;RPS26;MYL6;H1F0;ARPC2;CALM3;ESYT1;FAM98A;SERINC3;CALM1;CALM2
ZRSR2__Bone_Marrow_knockdown_GSE63816_down	36/495	6.41627e-09	1.51541e-07	3.15138e-10	7.44299e-09	-1.4013	26.4348	HBS1L;TRAM1;ARL6IP1;FAM45A;DCUN1D1;IQGAP1;ATP2C1;ADD3;CCAR1;WRN;PRRC1;SRP72;ESD;SSR1;CHP1;FLOT2;RPL15;SLC38A2;EPS15;PDZD8;CDK19;FNBP1;STAT3;GOT2;RPL13A;IBTK;H1F0;XPOT;KCTD10;KIT;DNAJC10;PECAM1;SERINC3;CALM2;CDC42SE2;ZPR1
Panobinostat_+_5-Azacytidine_JJN3_GSE56623_up	36/495	6.41627e-09	1.51541e-07	3.15138e-10	7.44299e-09	-1.38987	26.2191	PPP1R15B;TRAM1;ARL6IP1;CDCA7L;ATP2C1;FXR1;SBNO1;SRP72;ENSA;NEU1;UBQLN1;SSR1;SAP18;CPNE3;RPL15;SF3B1;GOLGA7;ATP6V1C1;NEK9;MEF2C;RALBP1;TPM3;STAT3;NCOA4;RPL13A;PRPF40A;TUBA4A;RAB10;TOX4;SQLE;MYL6;GNB1;PPT1;YME1L1;DNAJC8;CALM1
ZNA_MCF7_30uM-12hrs_GSE59251_down	34/498	7.95338e-08	1.07619e-06	4.49025e-09	6.07588e-08	-1.59381	26.0541	ARF3;ARL6IP1;SRSF1;ATP1A1;TYMS;AURKA;BRIP1;CCNB1;CAND1;RACGAP1;UBTF;RPL15;SREBF1;HNRNPA3;HSBP1;TPM3;PGAM1;H3F3A;GOT2;DSTN;RPS26;CCNA2;SQLE;MYL6;H1F0;HNRNPUL1;RPS6KB1;PPT1;SRSF3;CALM3;DHCR7;MCM6;CALM1;CALM2
CPSF2_HEK293T_knockdown_GSE60391_up	36/495	6.41627e-09	1.51541e-07	3.15138e-10	7.44299e-09	-1.37878	26.0099	APP;WDR26;TBC1D9B;ARL6IP1;SRSF1;MIA3;IQGAP1;ATP1A1;ADD3;CCAR1;PRDX3;FXR1;PNN;CAND1;KIF5B;CPNE3;RPL15;SF3B1;HNRNPA3;SLC16A1;CPSF6;TPM3;SCAF11;PGAM1;BNIP3;PRPF40A;NUP153;BAZ1A;H1F0;RCN2;HNRNPUL1;XPOT;CNOT1;CAPRIN1;CALM3;LSM14A
Retinoic_Acid_Embryonic_Stem_Cells_2_uM_4_days_GSE71802_up	36/495	6.41627e-09	1.51541e-07	3.15138e-10	7.44299e-09	-1.37505	25.9395	ZFP644;WDR26;NARF;CBFB;SLAIN2;ATP2C1;ADD3;2810474O19RIK;RBM3;FAM168B;ZMYM2;CUX1;RB1CC1;SPIN1;SSR1;RPL15;SKP1A;SF3B1;ZFP266;HNRNPA0;GALNT7;UBE2B;BNIP3;H3F3A;FNDC3A;MPP5;H1F0;TWSG1;RCN2;CAPZA2;YME1L1;SRSF3;FAM32A;SERINC3;ITM2B;PAFAH1B1
TCF7L2__Pancreatic_Ductal_Carcinoma_Cell_knockdown_GSE63776_down	36/496	6.76384e-09	1.54144e-07	3.31766e-10	7.56071e-09	-1.36911	25.7553	WDR26;ANKRD11;AURKA;PRDX3;FXR1;CCNB1;RACGAP1;RB1CC1;CTNNA1;GTSE1;LDLR;EPS15;PDZD8;GOT1;TPM3;SCAF11;NCOA4;SSU72;EPDR1;NUP153;BAZ1A;LARP4;WDR77;HIPK2;RAB10;EBNA1BP2;IBTK;H1F0;CNOT1;YME1L1;TPP1;AVL9;SERINC3;CALM2;VAMP3;PAFAH1B1
4-hydroxytamoxifen_Embrionic_stem_cells_0.1_uM_8_hrs_GSE84953_down	35/497	2.36173e-08	4.30137e-07	1.2401e-09	2.1977e-08	-1.46359	25.7024	SRSF1;WDR43;CCAR1;AURKA;FXR1;PNN;CCNB1;CDC23;SRP72;RACGAP1;PPAT;UBQLN1;CTNNA1;SF3B1;GTSE1;WDR36;USP7;SCAF11;RDX;TXNL1;RPL13A;ELP3;PRPF40A;ANKHD1;TOX4;CCNA2;NSFL1C;EBNA1BP2;CAPRIN1;SRSF3;TRIP12;DNAJC8;MCM6;CALM2;ANAPC1
GATA2_Ch-CRPC_(DU145-DR_culture(AR+))_Knockdown_GSE58966_up	35/496	2.24562e-08	4.30137e-07	1.18034e-09	2.1977e-08	-1.42568	25.1087	TRAM1;SRSF1;RNF6;TYMS;PRDX3;FXR1;RBM3;PNN;SBNO1;FAM168B;RACGAP1;KIF5B;SSR1;ATP6V1C1;MBTPS1;STAT1;TPM3;BNIP3;H3F3A;TMCO3;NRBP1;RAB10;MYL6;KLF6;NCEH1;ARPC2;XPOT;GNB1;DNAJC10;YME1L1;SRSF3;AVL9;CALM1;CALM2;ARF6
GAB2_Bone_Marrow_Knockout_GSE75615_up	33/499	2.58146e-07	2.84179e-06	1.57382e-08	1.70366e-07	-1.62837	24.702	CYFIP2;TRIM30A;CNP;ANKRD11;PIK3CG;STAMBPL1;CUX1;PAPOLG;RB1CC1;RPL15;LGALS9;CYTIP;SF3B1;SLC38A2;GBP7;PRKCH;BC017643;STAT1;H3F3A;RPL13A;CORO2A;TMCO3;KLF6;HNRNPUL1;TREML2;PPT1;PECAM1;TRIP12;ESYT1;CD69;SLC28A2;SERINC3;ITM2B
AE9aMeis2_Bone_marrow_GSE81329_up	33/499	2.58146e-07	2.84179e-06	1.57382e-08	1.70366e-07	-1.62667	24.6761	CYFIP2;APP;ABCD2;WDR26;TRIM30A;ADD3;CST3;RBM3;OGFRL1;PSD4;SSR1;FLOT2;FNBP1;STAT1;SP110;NFAM1;PGAM1;NCOA4;MTUS1;CORO2A;TUBA4A;CKAP4;BC005537;KLF6;CEACAM1;H1F0;ARPC2;TREML2;CHIL3;ESYT1;CALM1;ITM2B;LTF
Panobinostat_Neuroblastoma_5mg-kg_GSE69869_down	34/497	7.57993e-08	1.07619e-06	4.28254e-09	6.07588e-08	-1.50171	24.6208	CTBP1;ANKRD11;SRSF1;CCAR1;RBM3;PNN;FAM168B;CCNB1;RACGAP1;SPIN1;UBTF;WDR6;ARID2;SF3B1;SLC38A2;HNRNPA0;HNRNPA3;DUT;CPSF6;SCAF11;H3F3A;GOT2;RPL13A;HIPK2;RPS26;CCNA2;HNRNPUL1;CNOT1;CAPRIN1;GNB1;SRSF3;MCM6;CALM2;PAFAH1B1
Dlx3_Femur_diaphysis_knockout_GSE53105_up	32/498	7.39634e-07	6.40523e-06	4.89201e-08	4.20843e-07	-1.7401	24.5652	APP;WDR26;ARL6IP1;CTBP1;SRSF1;IQGAP1;ATP1A1;CST3;RBM3;UBTF;SF3B1;HNRNPA0;USP7;HNRNPA3;TPM3;H3F3A;NCOA4;RPL13A;BC005537;MYL6;HNRNPUL1;CAPRIN1;GNB1;MKRN1;SRSF3;CALM3;CHIL3;SERINC3;CALM1;CALM2;ITM2B;LTF
CNS2_Regulatory_T_(Treg)_cells_knockout_GSE57272_down	40/729	1.77062e-06	1.49279e-05	6.13359e-08	5.17372e-07	-1.84976	24.4986	ITIH5;HBS1L;TRIM30A;SRSF1;GIMAP5;RBM3;CTSO;RAP1A;CCND2;RPL15;LGALS9;SF3B1;HNRNPA0;HNRNPA3;GBP7;AREL1;STAT1;TPM3;SP110;H3F3A;MSL2;EIF2AK2;RPL13A;GTPBP2;TMEM154;RPS26;MYL6;H1F0;TWSG1;ARPC2;CAPZA2;LCP2;NCOA7;DNAJC8;MCM6;ESYT1;SLC28A2;SERINC3;CALM1;ITM2B
SMCX_Embryonic_cortex_Knockout_GSE61024_down	35/495	2.13489e-08	4.26649e-07	1.12331e-09	2.17789e-08	-1.38128	24.3965	ARF3;ARL6IP1;SRSF1;RBM3;FAM168B;PPP3CB;SPIN1;SKP1A;SF3B1;ZFP266;EPS15;HNRNPA0;MEF2C;HNRNPA3;TSPYL1;HSBP1;TPM3;PGAM1;H3F3A;DSTN;RAB10;SQLE;BC005537;KLF6;DNAJC5;CAPRIN1;CAPZA2;GNB1;YME1L1;SRSF3;CALM3;CALM1;CALM2;CDC42SE2;PAFAH1B1
GLI1_HCT116_(8h)_Knockdown_GSE57871_down	34/497	7.57993e-08	1.07619e-06	4.28254e-09	6.07588e-08	-1.48786	24.3937	ARF3;UNC119B;IPO11;SRSF1;TYMS;HACD2;WDR43;CCAR1;AURKA;RBM3;CCNB1;CAND1;UBQLN1;UBTF;SAP18;RPL15;SLC38A2;ATP6V1C1;PGAM1;GOT2;CPSF2;RPL13A;FKBP1A;CCNA2;TSPAN14;STK24;HNRNPUL1;XPOT;GNB1;YME1L1;SRSF3;CIAPIN1;MCM6;ARF6
Panobinostat_+_5-Azacytidine_U266_4hr-10nM_GSE56623_up	34/497	7.57993e-08	1.07619e-06	4.28254e-09	6.07588e-08	-1.48582	24.3603	ARF3;WDR26;ARL6IP1;SH3KBP1;IQGAP1;FXR1;SBNO1;NEU1;SSR1;CHP1;CPNE3;RPL15;SF3B1;ATP6V1C1;NEK9;ARFGEF2;GOT1;TPM3;STAT3;NCOA4;RPL13A;TPD52L2;ANKHD1;RAB10;TOX4;XPOT;CNOT1;DNAJC5;GNB1;DNAJC10;MKRN1;SERINC3;CALM1;PI4K2A
Eed_Small_intestinal_crypts_Knockout_GSE81576_up	40/732	1.95872e-06	1.49279e-05	6.80479e-08	5.70285e-07	-1.84568	24.2582	ARF3;APP;SRSF1;IQGAP1;ATP1A1;CCND2;LMAN2;KIF5B;CTNNA1;CHP1;RPL15;LGALS9;SKP1A;SF3B1;HNRNPA0;GALNT7;HNRNPA3;SLC35A3;TPM3;ANXA4;H3F3A;NCOA4;EIF2AK2;RPL13A;DSTN;PRPF40A;RPS26;MYL6;CEACAM1;ARPC2;CAPRIN1;KIT;GNB1;DNAJC10;CALM3;TRIP12;CALM1;CALM2;ITM2B;LTF
BZLT_Akata_Knockdown_GSE79304_down	34/497	7.57993e-08	1.07619e-06	4.28254e-09	6.07588e-08	-1.44773	23.7359	SRSF1;ATP1A1;TYMS;AURKA;CCNB1;CAND1;RPL15;RBM12;SF3B1;HNRNPA0;ARFGEF2;USP7;HNRNPA3;DUT;SLC16A1;CPSF6;PGAM1;GOT2;RPL13A;NUP153;FKBP1A;CCNA2;HNRNPUL1;XPOT;CNOT1;CAPRIN1;GNB1;DNAJC10;SRSF3;MCM6;NAA15;CALM2;LSM14A;ANAPC1
Erlotinib_11-18_GSE65420_down	43/840	4.2805e-06	2.942e-05	1.22242e-07	1.01141e-06	-1.90711	23.5746	ARF3;ANKRD11;SRSF1;IQGAP1;ATP1A1;TYMS;RELA;WDR43;PNN;SRP72;PPAT;UBQLN1;MLX;SSR1;SLC38A2;TMED5;HNRNPA3;DUT;SLC16A1;GOT1;DESI1;TPM3;PGAM1;GOT2;RDX;NUP153;AEN;LARP4;TPD52L2;TUBA4A;WDR77;RAB10;H1F0;EBNA1BP2;ARPC2;CNOT1;DNAJC5;PPT1;SRSF3;ESYT1;MCM6;CALM1;CALM2
Tbx1_P19Cl6_during_cardiomyocytes_differentiation_siRNA_GSE79941_down	32/499	7.72627e-07	6.55975e-06	5.10928e-08	4.33788e-07	-1.66398	23.4179	ANKRD11;IQGAP1;WDR43;RBM3;SBNO1;FAM168B;KIF5B;UBTF;CTNNA1;SSR1;RPL15;TMEM38B;ARID2;SF3B1;SLC38A2;EPS15;HNRNPA3;CPSF6;TPM3;SCAF11;PGAM1;BNIP3;TXNL1;RPL13A;CORO2A;BC005537;KLF6;CAPRIN1;MKRN1;TRIP12;VAMP3;PAFAH1B1
Utx_Spleen_Knockout_GSE64969_down	33/498	2.46592e-07	2.76141e-06	1.50405e-08	1.65573e-07	-1.5224	23.1642	ITIH5;WDR26;TRIM30A;SRSF1;NOL7;IQGAP1;MLLT3;TYMS;ADD3;CCND2;CAND1;STK38;CYTIP;EPS15;USP7;PARP3;STARD5;TPM3;PBDC1;H3F3A;4930523C07RIK;MSL2;PRPF40A;HIPK2;TOX4;ARPC2;DNAJC5;TREML2;PPT1;PECAM1;LCP2;PAFAH1B1;ARF6
Cyclophosphamide_B16F10_tumors_in_C57BL-6_mice_GSE71491_down	34/495	6.88177e-08	1.07619e-06	3.89398e-09	6.07588e-08	-1.39255	22.9656	PPP1R15B;ANKRD11;SRSF1;ATP1A1;RBM3;CCNB1;RACGAP1;SSR1;RPL15;SF3B1;SLC38A2;HNRNPA0;HNRNPA3;TPM3;PGAM1;RDX;H3F3A;RPL13A;PRPF40A;LARP4;RPS26;CCNA2;H1F0;HNRNPUL1;CNOT1;CAPRIN1;GNB1;SRSF3;TRIP12;MCM6;CALM1;CALM2;ANAPC1;ARF6
miR-18a_Heart_Knockout_GSE63813_up	33/497	2.35522e-07	2.73163e-06	1.43719e-08	1.63765e-07	-1.50166	22.9176	APP;SRSF1;ATP1A1;ADD3;FXR1;CCNB1;CCND2;KIF5B;CTNNA1;SSR1;SF3B1;SLC38A2;HNRNPA0;HNRNPA3;PGAM1;BNIP3;RDX;H3F3A;RPL13A;DSTN;RPS26;FKBP1A;CCNA2;MYL6;H1F0;CNOT1;CAPRIN1;TRIP12;SERINC3;CALM1;CALM2;ANAPC1;PAFAH1B1
Rpl11_Hematopoietic_progenitor_cells_Loss_GSE72537_up	32/498	7.39634e-07	6.40523e-06	4.89201e-08	4.20843e-07	-1.61994	22.8689	MRPL19;RBM3;CCND2;CUX1;SSR1;RPL15;LGALS9;TMED5;HNRNPA0;MEF2C;HNRNPA3;DUT;TPM3;PGAM1;H3F3A;DSTN;BAZ1A;TUBA4A;RPS26;FKBP1A;BC005537;MYL6;KLF6;ARPC2;CAPZA2;GNB1;SRSF3;SERINC3;CALM1;CALM2;ITM2B;ARF6
DRB_(dichlorobenzimidazole_1-??-D-ribofuranoside)_Foresking_Fibroblasts_(HF1)_60min_GSE55534_up	34/497	7.57993e-08	1.07619e-06	4.28254e-09	6.07588e-08	-1.38663	22.7341	TRAM1;WDR26;UBA5;SRSF1;MLLT3;PNN;OGFRL1;EXOSC9;KIF5B;SAP18;SF3B1;SLC38A2;SMNDC1;TMED5;HNRNPA0;IKBIP;GALNT7;HNRNPA3;UBE2B;SCAF11;H3F3A;TXNL1;NCOA4;DSTN;RPS26;PYURF;ARPC2;SRSF3;TFAM;SEC22B;CALM1;CALM2;ARF6;ZPR1
IPTKB_Hematopoietic_stem_cell_Knockout_GSE56613_up	33/497	2.35522e-07	2.73163e-06	1.43719e-08	1.63765e-07	-1.47071	22.4452	CYFIP2;PPP1R15B;ANKRD11;SRSF1;ATP1A1;RBM3;SSR1;LGALS9;SF3B1;HNRNPA0;USP7;HNRNPA3;STAT1;TPM3;SCAF11;PGAM1;H3F3A;STAT3;CPSF2;RPL13A;BAZ1A;TUBA4A;ARPC2;HNRNPUL1;CNOT1;CAPRIN1;PECAM1;SRSF3;CHIL3;MCM6;ESYT1;SERINC3;CALM2
Tunicamycin_C57BL-6J_mice_-_primary_Mouse_Embryonic_Fibroblasts_GSE63756_up	34/494	6.55572e-08	1.05134e-06	3.71241e-09	5.9536e-08	-1.3492	22.3163	APP;CUL3;ANKRD11;SRSF1;WDR43;FADS3;RBM3;KIF5B;ESD;SSR1;SF3B1;SLC38A2;TMED5;ARL14EP;HNRNPA3;GOT1;TPM3;RPL13A;DSTN;PRPF40A;IBTK;KLF6;ARPC2;XPOT;CAPRIN1;DDIT3;CAPZA2;DNAJC10;SRSF3;NAA15;SERINC3;CALM1;CALM2;PAFAH1B1
Panobinostat_JJN3_4hr-10nM_GSE56623_up	33/498	2.46592e-07	2.76141e-06	1.50405e-08	1.65573e-07	-1.46311	22.2621	CYFIP2;ARF3;PPP1R15B;APP;WDR26;NARF;ARL6IP1;ATP2C1;ADD3;SBNO1;RB1CC1;NEU1;CPNE3;GOLGA7;ATP6V1C1;SREBF1;MEF2C;TPM3;H3F3A;STAT3;TUBA4A;TOX4;SQLE;MYL6;H1F0;TWSG1;ARPC2;DNAJC5;CALM3;ESYT1;CALM1;PI4K2A;ITM2B
Sox2_Stomach_Knockout_GSE83964_down	33/498	2.46592e-07	2.76141e-06	1.50405e-08	1.65573e-07	-1.4618	22.242	PPP1R15B;APP;RAB5B;TRAM1;TMEM94;IQGAP1;ATP1A1;SBNO1;CCND2;KIF5B;ESD;TGOLN1;CTNNA1;CHP1;SLC38A2;HNRNPA3;SLC16A1;TPM3;ANXA4;SLC39A11;DSTN;TUBA4A;HIPK2;BC005537;KLF6;TWSG1;NCEH1;CNOT1;KCTD10;CAPRIN1;CALM1;ITM2B;ARF6
Pcbp2_Fetal_liver_knockout_GSE72491_up	33/496	2.24917e-07	2.73163e-06	1.37314e-08	1.63765e-07	-1.44829	22.1698	SRSF1;CCAR1;RBM3;CTNNA1;SSR1;RPL15;SKP1A;SF3B1;SLC38A2;HNRNPA3;CPSF6;TPM3;SCAF11;PGAM1;BNIP3;RDX;H3F3A;GOT2;RPL13A;DSTN;PRPF40A;RPS26;CCNA2;H1F0;CNOT1;CAPRIN1;GNB1;YME1L1;SRSF3;TRIP12;MCM6;CALM1;CALM2
PKC412_MDAMB468_1uM-6hrs_GSE63721_up	34/495	6.88177e-08	1.07619e-06	3.89398e-09	6.07588e-08	-1.33096	21.95	APP;TBC1D9B;CEBPG;ATP1A1;TYMS;RELA;AURKA;PRDX3;FAM168B;SRP72;CTNNA1;SF3B1;LDLR;SREBF1;HNRNPA3;GOT1;TPM3;H3F3A;NCOA4;DONSON;GTPBP2;SQLE;STK24;HNRNPUL1;XPOT;CAPRIN1;DDIT3;MKRN1;PPT1;YME1L1;DHCR7;MCM6;NFKBIE;CALM2
2,3,7,8-tetrachlorodibenzo-p-dioxin_(TCDD)_Primary_B_cell_30_nM_8_hr_GSE80953_up	34/488	4.88392e-08	8.23924e-07	2.7799e-09	4.571e-08	-1.30225	21.9231	TRAM1;ARL6IP1;CEP120;SMC5;IQGAP1;FXR1;SSR1;SAP18;RPL15;CYTIP;SLC38A2;EPS15;USP7;UBE2B;FNBP1;SCAF11;PGAM1;H3F3A;NCOA4;MSL2;RPL13A;CKAP4;KLF6;STK24;ARPC2;CAPZA2;GNB1;SRSF3;CALM3;CALM1;NFKBIE;CALM2;ITM2B;ARF6
FLT3_Thymus_-_leukemic_cells_Knockout_GSE61971_down	33/496	2.24917e-07	2.73163e-06	1.37314e-08	1.63765e-07	-1.42894	21.8736	CYFIP2;CNP;ARL6IP1;SH3KBP1;ANKRD11;IQGAP1;IKZF1;ATP1A1;LIPA;RBM3;FAM168B;CUX1;STX6;RPL15;SKP1A;SF3B1;MBTPS1;USP7;HNRNPA3;DESI1;STAT1;TPM3;H3F3A;RPL13A;RPS26;BC005537;ARPC2;CNOT1;PPT1;SRSF3;LCP2;ESYT1;ITM2B
Utx_Spleen_Knockout_GSE64969_up	33/497	2.35522e-07	2.73163e-06	1.43719e-08	1.63765e-07	-1.42738	21.7839	ARL6IP1;ANKRD11;IKZF1;TOB2;CCAR1;PNN;SBNO1;LMAN2;KIF5B;TGOLN1;UBTF;SSR1;RPL15;SLC38A2;PDZD8;TMED5;HNRNPA3;RALBP1;PRKCH;STAT1;SCAF11;RDX;RPL13A;RPA2;BAZ1A;RPS26;BC005537;MYL6;YME1L1;CALM3;DNAJC8;SERINC3;CALM1
GLI1_HCT116_knockdown_GSE56788_up	34/496	7.22295e-08	1.07619e-06	4.0839e-09	6.07588e-08	-1.32473	21.7831	TRAM1;ARL6IP1;PRKAG1;ADIPOR1;FAM168B;CTNNA1;CHP1;RBM12;PDZD8;HNRNPA0;TSPYL1;SLC16A1;GOT1;HSBP1;H3F3A;NCOA4;MTUS1;DSTN;NRBP1;WDR77;RAB10;RPS26;MYL6;IBTK;H1F0;VMA21;CALM3;DNAJC8;ESYT1;FAM98A;NAA15;CALM1;CALM2;VAMP3
Msi1_MIA_PaCa-2_Knockdown_GSE75797_down	34/496	7.22295e-08	1.07619e-06	4.0839e-09	6.07588e-08	-1.32437	21.7772	ARF3;RAB5B;CNP;ARL6IP1;FAM45A;IQGAP1;PRDX3;FXR1;SBNO1;RB1CC1;SPIN1;CTNNA1;CPNE3;SF3B1;PDZD8;RALBP1;H3F3A;RPL13A;DSTN;PRPF40A;FNDC3A;NRBP1;EBNA1BP2;IBTK;H1F0;TWSG1;HNRNPUL1;CNOT1;CAPZA2;GNB1;MKRN1;CALM2;CDC42SE2;ARF6
Dlx3_Femur_metaphysis_knockout_GSE53105_down	32/498	7.39634e-07	6.40523e-06	4.89201e-08	4.20843e-07	-1.54164	21.7635	PPP1R15B;WDR26;CNP;ARL6IP1;CTBP1;SRSF1;IQGAP1;IKZF1;RBM3;UBTF;SF3B1;HNRNPA0;USP7;HNRNPA3;DUT;SLC16A1;TPM3;H3F3A;NCOA4;RPL13A;TUBA4A;CCNA2;BC005537;HNRNPUL1;CAPRIN1;MKRN1;SRSF3;CALM3;CHIL3;MCM6;SERINC3;LTF
IRF8_Spleen_Knockout_GSE70711_down	32/498	7.39634e-07	6.40523e-06	4.89201e-08	4.20843e-07	-1.54105	21.7551	CYFIP2;ARF3;WDR26;CNP;IQGAP1;IKZF1;RBM3;RPL15;SF3B1;MEF2C;HNRNPA3;FNBP1;TPM3;SCAF11;H3F3A;CPSF2;NFATC3;RPL13A;BAZ1A;ANKHD1;CCNA2;ARPC2;RPS6KB1;CNOT1;CAPRIN1;GNB1;SRSF3;TRIP12;SERINC3;CALM1;CALM2;LSM14A
KH-CB19_Embryonic_stem_cells_2_hrs_GSE57231_down	33/497	2.35522e-07	2.73163e-06	1.43719e-08	1.63765e-07	-1.42339	21.723	RBM27;PPP1R15B;RRN3;ANKRD11;SRSF1;WDR43;AURKA;RBM3;SBNO1;FAM168B;CCNB1;CAND1;KIF5B;WDR6;RPL15;SF3B1;SLC38A2;MBTPS1;USP7;SCAF11;PRPF40A;NUP153;LARP4;WDR77;XPOT;CNOT1;CAPRIN1;SRSF3;TRIP12;NAA15;DCP1A;CALM2;ANAPC1
Rhinovirus_Tracheal-bronchial_GSE61141_down	33/497	2.35522e-07	2.73163e-06	1.43719e-08	1.63765e-07	-1.42129	21.6909	ARF3;APP;RAB5B;IQGAP1;ATP1A1;ADIPOR1;CST3;ENSA;SSR1;CHP1;FLOT2;RPL15;ARID2;SLC38A2;TPM3;STAT3;NCOA4;MTUS1;RPL13A;HIPK2;TSPAN14;STK24;ARPC2;HNRNPUL1;CNOT1;NFIC;CAPRIN1;GNB1;TPP1;CALM3;TRIP12;CALM1;ITM2B
Lapatinib_HCC1419_1uM-70d_GSE62074_down	33/497	2.35522e-07	2.73163e-06	1.43719e-08	1.63765e-07	-1.42086	21.6845	APP;ARL6IP1;SRSF1;MIA3;IQGAP1;HIGD1A;AURKA;SPTLC2;KIF5B;ENSA;CTNNA1;CPNE3;RPL15;SF3B1;SLC38A2;ATP6V1C1;GALNT7;SREBF1;ARFGEF2;SLC35A3;HSBP1;RPL13A;DSTN;TPD52L2;RAB10;MYL6;XPOT;CNOT1;DNAJC5;PPT1;SERINC3;SEC22B;CALM2
GLI1_HCT116_(4h)_Knockdown_GSE57871_down	33/497	2.35522e-07	2.73163e-06	1.43719e-08	1.63765e-07	-1.4109	21.5324	ARF3;UNC119B;IPO11;SRSF1;TYMS;HACD2;WDR43;AURKA;CCNB1;CAND1;UBTF;SSR1;SAP18;WDR6;CPNE3;ATP6V1C1;WDR36;HNRNPA3;PGAM1;RDX;GOT2;CPSF2;FKBP1A;CCNA2;TSPAN14;UBLCP1;STK24;GNB1;YME1L1;SRSF3;CIAPIN1;MCM6;ARF6
FBXL10_Female_-_Whole_embryo_Ablation_GSE76552_down	33/496	2.24917e-07	2.73163e-06	1.37314e-08	1.63765e-07	-1.39842	21.4064	ARL6IP1;SRSF1;TYMS;WDR43;PRDX3;RBM3;CCNB1;CAND1;PPAT;CTNNA1;SKP1A;HNRNPA3;DUT;TPM3;PBDC1;RDX;H3F3A;TXNL1;CPSF2;DSTN;CCNA2;NSFL1C;MYL6;EBNA1BP2;CAPRIN1;CAPZA2;SRSF3;CALM3;DNAJC8;MCM6;CALM1;CALM2;VAMP3
FancC_mature_mouse_B_cells_Knockout_GSE76634_up	31/499	2.23536e-06	1.5528e-05	1.60931e-07	1.10026e-06	-1.60458	20.8773	CYFIP2;ADIPOR1;SGPL1;RAP1A;TGOLN1;SPIN1;UBQLN1;RPL15;SMNDC1;MEF2C;GOT1;SCAF11;NFATC3;RPL13A;LARP4;IBTK;KLF6;TSPAN14;TWSG1;RRAGC;HNRNPUL1;CAPRIN1;DDIT3;CAPZA2;MKRN1;PELI1;SDE2;CD69;NFKBIE;LSM14A;ARF6
Dot1l_Common_myeloid_progenitors_Knockout_GSE76748_up	32/499	7.72627e-07	6.55975e-06	5.10928e-08	4.33788e-07	-1.46115	20.5634	APP;SCARB1;RAB5B;ABCD2;MOGAT2;IQGAP1;ATP1A1;CST3;OGFRL1;LMAN2;PSD4;NEU1;MLX;CYTIP;SLC38A2;ATP6V1C1;TPM3;NFAM1;MTUS1;DSTN;BAZ1A;TUBA4A;FKBP1A;BC005537;CEACAM1;ARPC2;LCP2;CALM3;CHIL3;CALM1;CALM2;ITM2B
CFTR_Colon_Knockout_GSE76095_up	43/845	4.96673e-06	3.38157e-05	1.42812e-07	1.05688e-06	-1.68159	20.5369	ITIH5;PPP1R15B;SLC35F5;IQGAP1;ATP1A1;HIGD1A;ADIPOR1;CCND2;SPTLC2;CUX1;RFK;TGOLN1;CTNNA1;CHP1;LGALS9;SLC38A2;LDLR;GALNT7;SLC16A1;SLC35A3;TPM3;SLC39A11;DSTN;CORO2A;TMCO3;CCNA2;SQLE;MYL6;KLF6;CEACAM1;ARPC2;KCTD10;DNAJC5;GNB1;MKRN1;CAPZA2;DNAJC10;CALM3;CALM1;LY6G;CALM2;ITM2B;ARF6
Mef2c/d_proB-cells_knockout_GSE73561_up	33/496	2.24917e-07	2.73163e-06	1.37314e-08	1.63765e-07	-1.33959	20.5058	USP15;TRIM30A;ARL6IP1;SH3KBP1;ANKRD11;CCND2;CUX1;PSD4;RASSF5;SH3BP5;CTNNA1;SF3B1;SLC38A2;SREBF1;CDK19;MEF2C;USP7;GBP7;CPSF6;FNBP1;STAT1;BCL11A;DUSP7;H1F0;STK24;KIT;PPT1;PKIG;SLC28A2;SERINC3;ITM2B;CDC42SE2;LTF
LPS_BMDM_10_ng-ml_3_hrs_GSE78209_down	35/608	2.79098e-06	1.92845e-05	1.44775e-07	1.05688e-06	-1.59479	20.3959	NAA60;SCARB1;ATP1A1;LIPA;PIK3CG;CST3;SGPL1;CUX1;LMAN2;ESD;STX2;SLC38A2;FNBP1;TPM3;NFAM1;PGAM1;NCOA4;RPL13A;UBALD1;TUBA4A;DUSP7;RPS26;BC005537;TSPAN14;NCEH1;ARPC2;NFIC;NUMB;TPP1;CALM3;MCM6;SERINC3;CALM1;ITM2B;ARF6
POLR2D_HCT116_knockdown_GSE56788_up	34/494	6.55572e-08	1.05134e-06	3.71241e-09	5.9536e-08	-1.22953	20.3368	CNP;ARL6IP1;IQGAP1;ATP1A1;ADIPOR1;ATP2C1;HACD2;LMAN2;NEU1;SAP18;TMED5;TSPYL1;HSBP1;TPM3;PGAM1;H3F3A;STAT3;NCOA4;DSTN;AEN;PRPF40A;TMCO3;TUBA4A;TOX4;MYL6;H1F0;ARPC2;RPS6KB1;YME1L1;CALM3;TRIP12;CALM1;CALM2;ITM2B
METTL3_MDA-MB_knockdown_GSE70061_up	32/498	7.39634e-07	6.40523e-06	4.89201e-08	4.20843e-07	-1.43691	20.285	PPP1R15B;ARL6IP1;CDCA7L;IQGAP1;ADIPOR1;AURKA;FXR1;OGFRL1;BRIP1;CCNB1;CDC23;EXOSC9;SAP18;SF3B1;ATP6V1C1;TMED5;RNF20;ARFGEF2;RALBP1;XRCC4;RDX;MTUS1;NUP153;NRBP1;CCNA2;SLC7A6;EBNA1BP2;NCEH1;PPT1;PELI1;TRIM37;CALM3
ZnF4_Thymus_Knockout_GSE32190_up	31/499	2.23536e-06	1.5528e-05	1.60931e-07	1.10026e-06	-1.55249	20.1996	CYFIP2;WDR26;TRIM30A;SH3KBP1;IQGAP1;IKZF1;ATP1A1;MLLT3;CCAR1;CCND2;CUX1;CTNNA1;ARID2;CYTIP;MBTPS1;PRKCH;STAT1;SCAF11;STAT3;TMEM176A;EIF2AK2;PRPF40A;NUP153;ANKHD1;BC005537;KLF6;H1F0;CNOT1;NCOA7;TRIP12;NAA15
Hobit_Bone_marrow_Knockout_GSE70813_down	33/496	2.24917e-07	2.73163e-06	1.37314e-08	1.63765e-07	-1.29138	19.7678	CYFIP2;TRAM1;WDR26;TRIM30A;TBC1D9B;IQGAP1;IKZF1;PIK3CG;CST3;CCND2;PSD4;RASSF5;TGOLN1;SSR1;CYTIP;LDLR;PRKCH;FNBP1;STAT1;STAT3;NFATC3;NUP153;CORO2A;TMEM154;BC005537;STIM1;ARPC2;CNOT1;TRIP12;ESYT1;SERINC3;PI4K2A;ANAPC1
NHD13_Myelodysplastic_syndrome_stem_cells_Overexpression_GSE76840_down	32/497	7.07952e-07	6.34228e-06	4.68342e-08	4.16696e-07	-1.39231	19.7164	CYFIP2;IPO11;NDRG3;ANKRD11;DCUN1D1;IQGAP1;CROT;MLLT3;TYMS;SBNO1;CCND2;KRIT1;PLXNC1;SKP1A;CYTIP;SF3B1;MEF2C;GBP7;TPM3;GOT2;WDR77;TSPAN14;CNOT1;KIT;GNB1;ELMO1;GNB4;YME1L1;SRSF3;LCP2;MCM6;ANAPC1
Dot1l_Common_myeloid_progenitors_Knockout_GSE76748_down	32/497	7.07952e-07	6.34228e-06	4.68342e-08	4.16696e-07	-1.38697	19.6407	CYFIP2;WDR26;SRSF1;IKZF1;MLLT3;TYMS;PRDX3;RBM3;CAND1;CUX1;RPL15;LGALS9;SF3B1;HNRNPA3;SLC16A1;FNBP1;SCAF11;PGAM1;H3F3A;RPL13A;CORO2A;HIPK2;RAB10;KIT;GNB1;DNAJC10;PECAM1;SRSF3;MCM6;ESYT1;SERINC3;B4GALT4
CDK12_HCT116_knockdown_GSE58107_up	33/495	2.14758e-07	2.73163e-06	1.31177e-08	1.63765e-07	-1.27424	19.5643	PPP1R15B;APP;HBS1L;TRAM1;RRN3;IQGAP1;ATP1A1;PRDX3;FXR1;CAND1;KIF5B;UBQLN1;CTNNA1;SSR1;SF3B1;PDZD8;ARFGEF2;HNRNPA3;SLC16A1;PGAM1;RDX;NCOA4;LARP4;NPLOC4;RPS6KB1;CNOT1;CAPRIN1;DNAJC10;YME1L1;TRIP12;CALM1;CALM2;ZPR1
Xbp1_Liver_Knockout_GSE64824_up	39/733	4.97214e-06	3.38157e-05	1.92051e-07	1.30615e-06	-1.59129	19.4324	APP;ARL6IP1;CROT;HACD2;LIPA;PRDX3;SOCS2;CHP1;RPL15;LGALS9;SKP1A;SLC38A2;GOT1;GCH1;TPM3;PGAM1;BNIP3;H3F3A;STAT3;GOT2;TMEM176A;MTUS1;RPL13A;DSTN;RPS26;FKBP1A;SQLE;BC005537;MYL6;CEACAM1;LACTB2;NFIC;CAPRIN1;GNB1;DHCR7;SERINC3;CALM1;ITM2B;ARF6
Staphylococcus_epidermidis_Macrophage_4hr_GSE67427_down	32/497	7.07952e-07	6.34228e-06	4.68342e-08	4.16696e-07	-1.35586	19.2002	APP;TBC1D9B;ARL6IP1;SH3KBP1;IQGAP1;ATP1A1;LIPA;PRDX3;CST3;SGPL1;CTNNA1;RPL15;PLXNC1;MBD4;SLC16A1;TPM3;PGAM1;NCOA4;RPL13A;TPD52L2;MYL6;ARPC2;DNAJC5;CAPRIN1;GNB1;PPT1;NUMB;TPP1;TRIP12;CALM2;PI4K2A;ITM2B
GLI1_HCT116_knockdown_GSE56788_down	32/497	7.07952e-07	6.34228e-06	4.68342e-08	4.16696e-07	-1.33378	18.8875	ARF3;IPO11;ANKRD11;TYMS;HACD2;CCAR1;AURKA;CCNB1;CAND1;UBTF;CPNE3;RPL15;SLC38A2;SREBF1;HNRNPA3;PGAM1;RDX;GOT2;CPSF2;RPL13A;FKBP1A;TSPAN14;STK24;XPOT;NFIC;CAPRIN1;GNB1;YME1L1;CIAPIN1;MCM6;ANAPC1;ARF6
Mycobacterium_smegmatis_Macrophage_4hr_GSE67427_down	32/497	7.07952e-07	6.34228e-06	4.68342e-08	4.16696e-07	-1.32662	18.7861	APP;TBC1D9B;ARL6IP1;SH3KBP1;IQGAP1;LIPA;PRDX3;RBM3;SGPL1;RAP1A;RPL15;PLXNC1;CYTIP;SF3B1;MBD4;HNRNPA3;SLC16A1;TPM3;PGAM1;NCOA4;TPD52L2;ARPC2;DNAJC5;CAPRIN1;CAPZA2;GNB1;PPT1;TPP1;TRIP12;SEC22B;CALM2;ITM2B
Nutlin-3a_MCF7_5uM-24hrs_GSE47042_down	32/497	7.07952e-07	6.34228e-06	4.68342e-08	4.16696e-07	-1.32213	18.7225	ARL6IP1;SRSF1;ATP1A1;AURKA;BRIP1;CCNB1;CAND1;RACGAP1;KIF5B;UBQLN1;UBTF;CTNNA1;SF3B1;USP7;HNRNPA3;TPM3;PGAM1;CCNA2;H1F0;HNRNPUL1;XPOT;RPS6KB1;CAPRIN1;PPT1;YME1L1;SRSF3;TRIM37;CALM3;MCM6;CALM1;CALM2;ANAPC1
5-Azacytidine_U266_4hr-10nM_GSE56623_down	32/497	7.07952e-07	6.34228e-06	4.68342e-08	4.16696e-07	-1.30944	18.5428	NDUFB8;NARF;SRSF1;ATP1A1;TYMS;ADD3;PRDX3;CCNB1;RACGAP1;LMAN2;LDLR;HNRNPA3;DUT;STAT1;PGAM1;H3F3A;RPA2;TUBA4A;HAUS2;HIPK2;CCNA2;SQLE;MYL6;PPT1;PECAM1;SRSF3;TPP1;ITGB1BP1;DHCR7;CALM1;TMEM19;CALM2
IL-13_Small_intestine_(Nod2_knockout)_25ug_GSE76504_up	32/497	7.07952e-07	6.34228e-06	4.68342e-08	4.16696e-07	-1.30502	18.4803	ITIH5;SRSF1;IQGAP1;SGPL1;PSD4;KIF5B;CTNNA1;SF3B1;LDLR;SLC38A2;SREBF1;MEF2C;STAT1;TPM3;ANXA4;H3F3A;STAT3;RPL13A;DSTN;GTPBP2;CORO2A;SQLE;MYL6;KLF6;CAPZA2;PELI1;CHIL3;SLC28A2;CALM1;ITM2B;CDC42SE2;ARF6
RBM38_NA_knockdown_GSE87710_up	32/497	7.07952e-07	6.34228e-06	4.68342e-08	4.16696e-07	-1.30128	18.4273	USP15;WDR26;NARF;CEBPG;ATP1A1;ADIPOR1;RACGAP1;RB1CC1;ENSA;UBTF;CTNNA1;RPL15;PSMF1;STX2;SF3B1;MARK3;USP7;H3F3A;NCOA4;RPL13A;AEN;GTPBP2;NRBP1;RAB10;MYL6;H1F0;STK24;HNRNPUL1;XPOT;CNOT1;DNAJC8;PI4K2A
Rocaglamide_A_HEK_293_T-REx_cell_GSE70211_up	32/497	7.07952e-07	6.34228e-06	4.68342e-08	4.16696e-07	-1.29306	18.3109	APP;WDR26;IQGAP1;ATP1A1;CCNB1;CCND2;CAND1;KIF5B;UBQLN1;CTNNA1;SLC38A2;USP7;HNRNPA3;SLC16A1;SCAF11;RDX;NCOA4;PRPF40A;NUP153;BAZ1A;LARP4;SQLE;HNRNPUL1;CNOT1;GNB1;YME1L1;SRSF3;TRIP12;NAA15;CALM2;ANAPC1;PAFAH1B1
Jmjd1c_Bone_marrow_cells_GSE75579_up	31/499	2.23536e-06	1.5528e-05	1.60931e-07	1.10026e-06	-1.40236	18.2463	CYFIP2;TRAM1;TBC1D9B;IQGAP1;IKZF1;CUX1;SSR1;WDR6;LGALS9;SKP1A;SLC38A2;MED1;DUT;TPM3;PGAM1;STAT3;GOT2;TXNL1;SLC39A11;TUBA4A;FKBP1A;ARPC2;KCTD10;NFIC;CAPRIN1;KIT;GNB1;LCP2;CALM3;MCM6;ITM2B
Trex1_Spleenic_B_cells_Knockout_GSE77693_up	32/496	6.77534e-07	6.34228e-06	4.48318e-08	4.16696e-07	-1.28247	18.2172	CYFIP2;CNP;CTBP1;SH3KBP1;ANKRD11;IQGAP1;IKZF1;ADD3;RBM3;FAM168B;CTSO;RASSF5;WDR6;RPL15;HNRNPA0;NEK9;HNRNPA3;TPM3;SCAF11;H3F3A;GOT2;4930523C07RIK;RPL13A;CORO2A;UBLCP1;ARPC2;HNRNPUL1;DNAJC5;TREML2;PECAM1;CALM3;ESYT1
miR-148a_B_lymphocytes_GSE75809_down	32/496	6.77534e-07	6.34228e-06	4.48318e-08	4.16696e-07	-1.2754	18.1168	CYFIP2;ARF3;TRAM1;CNP;ARL6IP1;SH3KBP1;SRSF1;RBM3;PNN;CAND1;SH3BP5;SSR1;SKP1A;SF3B1;EPS15;MEF2C;HNRNPA3;SCAF11;SP110;PGAM1;GOT2;RPL13A;PRPF40A;BAZ1A;CCNA2;ARPC2;CAPRIN1;GNB1;SRSF3;NAA15;ANAPC1;CDC42SE2
Msi2_MIA_PaCa-2_Knockdown_GSE75797_down	32/496	6.77534e-07	6.34228e-06	4.48318e-08	4.16696e-07	-1.26466	17.9642	UNC119B;RAB5B;TBC1D9B;SRSF1;IQGAP1;THUMPD1;ATP1A1;CCAR1;PNN;OGFRL1;CTNNA1;WDR6;CPNE3;RPL15;SNAP29;HNRNPA3;HSBP1;PGAM1;RDX;H3F3A;WIPI2;NRBP1;RAB10;FKBP1A;XPOT;TFAM;TRIP12;DNAJC8;CALM1;CALM2;CDC42SE2;ARF6
Clobetasol_Embryonic_stem_cells_2hrs_GSE63804_up	32/496	6.77534e-07	6.34228e-06	4.48318e-08	4.16696e-07	-1.2635	17.9478	ARL6IP1;ANKRD11;ATP1A1;CST3;FAM168B;UBQLN1;CTNNA1;SKP1A;SF3B1;LDLR;SLC38A2;HNRNPA0;SREBF1;TPM3;H3F3A;STAT3;RPL13A;DSTN;HIPK2;RPS26;SQLE;HNRNPUL1;CNOT1;CAPRIN1;GNB1;SRSF3;TRIP12;DHCR7;CALM1;CALM2;ANAPC1;ITM2B
Imatinib_CML15-CML17_5uM_GSE60065_up	32/497	7.07952e-07	6.34228e-06	4.68342e-08	4.16696e-07	-1.26499	17.9134	APP;SH3KBP1;IQGAP1;ADD3;LIPA;CST3;NEU1;SF3B1;SLC38A2;ARFGEF2;STAT1;NFAM1;H3F3A;NCOA4;RPL13A;ARAP1;HIPK2;FGR;SQLE;MYL6;TSPAN14;H1F0;ARPC2;DNAJC5;PPT1;PECAM1;TPP1;LCP2;TRIP12;ESYT1;CALM1;ITM2B
RBFOX2_HEK293T_knockdown_GSE60391_up	32/496	6.77534e-07	6.34228e-06	4.48318e-08	4.16696e-07	-1.25605	17.842	APP;WDR26;ARL6IP1;ANKRD11;SRSF1;IQGAP1;ATP1A1;WDR43;CCAR1;PNN;CAND1;KIF5B;UBTF;WDR6;SF3B1;SLC38A2;HNRNPA0;HNRNPA3;SLC16A1;PGAM1;AEN;NUP153;BAZ1A;ANKHD1;MYL6;CNOT1;CAPRIN1;YME1L1;SRSF3;CALM3;CALM2;LSM14A
Ginkgolic_Acid_MCF10A_30uM-72hrs_GSE61727_down	33/496	2.24917e-07	2.73163e-06	1.37314e-08	1.63765e-07	-1.15804	17.7267	SRSF1;ATP1A1;HIGD1A;HACD2;WDR43;RBM3;OGFRL1;FAM168B;SPTLC2;ENSA;KRIT1;CHP1;RPL15;SLC38A2;TSPYL1;TPM3;PGAM1;H3F3A;ATP11C;DSTN;EBNA1BP2;VMA21;DNAJC5;TRMT6;TFAM;NCOA7;SERINC3;CALM1;CALM2;ITM2B;CDC42SE2;PAFAH1B1;ARF6
UTX_Spleen_Knockout_GSE56690_up	32/496	6.77534e-07	6.34228e-06	4.48318e-08	4.16696e-07	-1.24477	17.6818	SRSF1;IQGAP1;IKZF1;RAP1A;CCND2;RPL15;LGALS9;CYTIP;SLC38A2;EPS15;TMED5;PRKCH;TPM3;PGAM1;H3F3A;RPL13A;BAZ1A;LARP4;TUBA4A;RAB10;RPS26;PDCL3;MYL6;ARPC2;CAPRIN1;GNB1;PECAM1;LCP2;NCOA7;TRIP12;ESYT1;CALM1
PSMD13_HCT116_(12h)_Knockdown_GSE57871_up	32/497	7.07952e-07	6.34228e-06	4.68342e-08	4.16696e-07	-1.24719	17.6613	ARL6IP1;RTCA;IQGAP1;ATP1A1;ATP2C1;HIGD1A;KIF5B;UBQLN1;CTNNA1;RPL15;LDLR;SLC38A2;TPM3;TXNL1;NCOA4;DSTN;TPD52L2;NRBP1;TUBA4A;RAB10;RPS26;FKBP1A;NSFL1C;MYL6;NPLOC4;ARPC2;YME1L1;TRIP12;SERINC3;CALM1;CALM2;PAFAH1B1
Rb1_Lung_knockout_GSE71924_up	31/498	2.14449e-06	1.52224e-05	1.5438e-07	1.07817e-06	-1.34343	17.5353	APP;CTBP1;SRSF1;IQGAP1;ATP1A1;CST3;RAP1A;KIF5B;CTNNA1;RPL15;SKP1A;HNRNPA3;TPM3;ANXA4;RDX;H3F3A;DSTN;DUSP7;FKBP1A;BC005537;KLF6;CAPRIN1;GNB1;PECAM1;SRSF3;CHIL3;MCM6;SERINC3;CALM1;LPIN2;ITM2B
MITF_501_Melanocytes_knockdown_GSE61966_up	38/727	9.8694e-06	5.69793e-05	4.21272e-07	2.65567e-06	-1.51711	17.4864	APP;CNP;ANKRD11;IQGAP1;ATP1A1;LIPA;RBM3;FAM168B;CTNNA1;RPL15;SF3B1;MEF2C;STAT1;TPM3;ANXA4;PGAM1;H3F3A;STAT3;EIF2AK2;RPL13A;DSTN;AEN;CKAP4;RPS26;FKBP1A;MYL6;TSPAN14;ARPC2;CAPRIN1;KIT;GNB1;TPP1;CALM3;TRIP12;CALM1;CALM2;ITM2B;PAFAH1B1
ZFP36L3_Yolk_sac_knockout_GSE66138_up	31/499	2.23536e-06	1.5528e-05	1.60931e-07	1.10026e-06	-1.3423	17.4648	APP;ARL6IP1;IQGAP1;ADIPOR1;ATP2C1;LIPA;AP2A2;SGPL1;KIF5B;TGOLN1;NEU1;UBQLN1;CTNNA1;LDLR;ATP6V1C1;SREBF1;ARFGEF2;MBTPS1;RALBP1;TPM3;DSTN;FNDC3A;CKAP4;TSPAN14;TWSG1;CNOT1;GNB1;TPP1;CALM3;TRIP12;SERINC3
All-trans_retinoic_acid_Embryonal_carcinoma_cell_line_6_hrs_GSE56893_up	32/495	6.48333e-07	6.34228e-06	4.29097e-08	4.16696e-07	-1.2241	17.442	PPP1R15B;WDR26;SRSF1;SLAIN2;IQGAP1;ATP1A1;OAZ2;CCAR1;2810474O19RIK;FXR1;RBM3;RACGAP1;KIF5B;CTNNA1;WDR6;HNRNPA3;DUT;GOT1;GOT2;PRPF40A;LARP4;STK24;CNOT1;KIT;MKRN1;PECAM1;YME1L1;TRIP12;MCM6;CALM1;CALM2;PAFAH1B1
hnRNPU_HeLa_Knockdown_GSE45157_up	32/496	6.77534e-07	6.34228e-06	4.48318e-08	4.16696e-07	-1.22091	17.3428	ARF3;APP;CBFB;ARL6IP1;ANKRD11;IQGAP1;RBM3;SBNO1;SPIN1;SH3BP5;CHP1;RPL15;HNRNPA0;HNRNPA3;RDX;H3F3A;MTUS1;EIF2AK2;RPL13A;PRPF40A;ANKHD1;RAB10;MYL6;HNRNPUL1;XPOT;CAPZA2;YME1L1;TFAM;CALM3;DNAJC8;CALM2;PAFAH1B1
LPS_BMDM_10_ng-ml_6_hrs_GSE78209_down	34/573	2.00315e-06	1.49279e-05	1.12163e-07	9.33976e-07	-1.30736	17.1536	SCARB1;IQGAP1;ATP1A1;LIPA;PIK3CG;CST3;SGPL1;CUX1;ESD;SLC38A2;FNBP1;TPM3;NFAM1;PGAM1;NCOA4;RPL13A;UBALD1;TUBA4A;DUSP7;RPS26;FKBP1A;BC005537;NCEH1;ARPC2;HNRNPUL1;NFIC;NUMB;TPP1;CALM3;MCM6;SERINC3;CALM1;ITM2B;CDC42SE2
Tunicamycin_CAST-EiJ_mice_-_primary_Mouse_Embryonic_Fibroblasts_GSE63756_up	32/494	6.20304e-07	6.34228e-06	4.1065e-08	4.16696e-07	-1.19622	17.0976	APP;CUL3;ANKRD11;SRSF1;IQGAP1;WDR43;FADS3;RBM3;SRP72;KIF5B;RB1CC1;SSR1;SF3B1;SLC38A2;TMED5;HNRNPA3;DSTN;PRPF40A;NUP153;RAB10;IBTK;KLF6;ARPC2;XPOT;CAPRIN1;DDIT3;DNAJC10;SRSF3;TRIP12;NAA15;SERINC3;PAFAH1B1
5-Azacytidine_JJN3_4hr-10nM_GSE56623_down	32/496	6.77534e-07	6.34228e-06	4.48318e-08	4.16696e-07	-1.20132	17.0645	CYFIP2;APP;SCARB1;CTBP1;SRSF1;ADD3;DNPH1;PRDX3;CCNB1;RAP1A;CCND2;LMAN2;RASSF5;MLX;CTNNA1;FLOT2;CPNE3;SREBF1;MBTPS1;HNRNPA3;DUT;FNBP1;PGAM1;H3F3A;GOT2;SQLE;ARPC2;SRSF3;CALM3;DHCR7;ESYT1;CALM1
BRD4_HCT116_knockdown_GSE73317_down	31/498	2.14449e-06	1.52224e-05	1.5438e-07	1.07817e-06	-1.2963	16.9201	APP;SCARB1;RRN3;CDCA7L;SRSF1;ZDHHC6;THUMPD1;WDR43;FXR1;RBM3;KIF5B;UBQLN1;SSR1;RPL15;RBM12;SLC38A2;SREBF1;USP7;HNRNPA3;TPM3;SCAF11;PRPF40A;RPS26;CCNA2;SQLE;XPOT;RPS6KB1;GNB1;SRSF3;DHCR7;FAM98A
2,3,7,8-tetrachlorodibenzo-p-dioxin_(TCDD)_Primary_B_cell_30_nM_24_hr_GSE80953_down	32/494	6.20304e-07	6.34228e-06	4.1065e-08	4.16696e-07	-1.18048	16.8727	TRAM1;CBFB;IKZF1;ADD3;CCAR1;OGFRL1;RAP1A;SH3BP5;CPNE3;RPL15;SLC38A2;EPS15;MEF2C;TPM3;SCAF11;BCL11A;H3F3A;NFATC3;ANKHD1;TMEM154;MYL6;CREB1;CAPZA2;DNAJC10;PECAM1;GNB4;PKIG;TMEM19;CALM2;LSM14A;ITM2B;CDC42SE2
PQBP1_Cortical_neurons_Knockdown_GSE44402_down	31/498	2.14449e-06	1.52224e-05	1.5438e-07	1.07817e-06	-1.2909	16.8496	WDR26;CBFB;CUL3;MLLT3;OAZ2;CCAR1;CST3;FAM168B;CCND2;KIF3A;RB1CC1;SH3BP5;CHP1;WDR6;PLXNC1;MEF2C;HNRNPA3;RDX;H3F3A;CABLES2;TWSG1;ARPC2;XPOT;KCTD10;CAPRIN1;CAPZA2;GNB1;SRSF3;CALM1;CDC42SE2;PAFAH1B1
DICER1_Fibroblast_Overexpression_GSE44158_down	32/496	6.77534e-07	6.34228e-06	4.48318e-08	4.16696e-07	-1.17798	16.733	PPP1R15B;SH3KBP1;SRSF1;FOXRED1;CST3;RBM3;CCNB1;RACGAP1;CUX1;RFK;SSR1;DCPS;HNRNPA0;MEF2C;HNRNPA3;SLC16A1;CPSF6;ANXA4;PGAM1;H3F3A;EPDR1;LARP4;CCNA2;SQLE;H1F0;DDIT3;CAPZA2;ELMO1;SRSF3;MCM6;SERINC3;CALM2
PAX2_REP_knockdown_GSE59781_up	32/496	6.77534e-07	6.34228e-06	4.48318e-08	4.16696e-07	-1.17702	16.7193	TBC1D9B;ANKRD11;IQGAP1;FXR1;RBM3;OGFRL1;KIF5B;ENSA;STK38;CTNNA1;FLOT2;LDLR;SLC38A2;IKBIP;HNRNPA3;TSPYL1;TPM3;STAT3;SSU72;MPP5;TMCO3;TPD52L2;CKAP4;HIPK2;MYL6;KLF6;KCTD10;NFIC;CAPRIN1;GNB1;CALM1;PAFAH1B1
GAB2_Bone_Marrow_Knockout_GSE75615_down	31/497	2.05704e-06	1.49279e-05	1.48077e-07	1.05688e-06	-1.27007	16.6306	IPO11;CBFB;SRSF1;IKZF1;WDR43;RBM3;CCNB1;PPAT;SSR1;WDR36;HNRNPA3;DUT;SLC16A1;TPM3;PGAM1;RDX;GOT2;PRPF40A;NUP153;BAZ1A;LARP4;TUBA4A;CCNA2;ARPC2;CNOT1;CAPRIN1;SRSF3;TRIM37;MCM6;CALM1;ANAPC1
GATA2_Ch-CRPC_(22Rv1-DR_culture_(AR-))_Knockdown_GSE58966_up	31/497	2.05704e-06	1.49279e-05	1.48077e-07	1.05688e-06	-1.26882	16.6142	ARF3;UNC119B;RAB5B;WDR26;CEBPG;RELA;SBNO1;FAM168B;SRP72;CUX1;KIF5B;UBQLN1;RPL15;SF3B1;SLC38A2;NEK9;MBTPS1;SCAF11;H3F3A;RPL13A;FNDC3A;GTPBP2;LARP4;ANKHD1;HIPK2;NPLOC4;XPOT;CNOT1;DDIT3;AVL9;SERINC3
Ezh2_Small_intestinal_crypts_Knockout_GSE81576_up	30/498	6.00544e-06	3.48262e-05	4.72276e-07	2.72661e-06	-1.36986	16.4697	ARL6IP1;SRSF1;ATP1A1;ADD3;RBM3;CCND2;RFK;LMAN2;CTNNA1;RPL15;LGALS9;HNRNPA3;TPM3;ANXA4;PGAM1;H3F3A;RPL13A;DSTN;RPS26;MYL6;H1F0;CNOT1;CAPRIN1;GNB1;SRSF3;CALM3;MCM6;SERINC3;CALM1;CALM2
PSMD13_HCT116_(8h)_Knockdown_GSE57871_up	31/498	2.14449e-06	1.52224e-05	1.5438e-07	1.07817e-06	-1.25652	16.4009	WDR26;RTCA;IQGAP1;ATP1A1;KIF5B;ENSA;UBQLN1;CTNNA1;SSR1;LDLR;TPM3;TXNL1;NCOA4;DSTN;LARP4;TMCO3;TPD52L2;NRBP1;TUBA4A;RAB10;FKBP1A;NSFL1C;MYL6;NPLOC4;ARPC2;YME1L1;TRIP12;SERINC3;CALM1;CALM2;PAFAH1B1
Alkbh1_Embryonic_stem_cells_Knockout_GSE71943_up	31/497	2.05704e-06	1.49279e-05	1.48077e-07	1.05688e-06	-1.2522	16.3966	PPP1R15B;ARL6IP1;ANKRD11;IQGAP1;ATP1A1;SBNO1;CCNB1;SGPL1;KIF5B;STK38;CTNNA1;SKP1A;SF3B1;MBTPS1;USP7;HNRNPA3;PGAM1;BNIP3;GOT2;NCOA4;NUP153;ANKHD1;CNOT1;CAPRIN1;KIT;GNB1;MKRN1;PECAM1;TRIP12;SERINC3;ANAPC1
Trisomy_21_Fetal_Fibroblasts_GSE55504_up	32/495	6.48333e-07	6.34228e-06	4.29097e-08	4.16696e-07	-1.14772	16.3537	APP;TRAM1;ANKRD11;SRSF1;IQGAP1;ATP2C1;KIF5B;CTNNA1;SSR1;SF3B1;SLC38A2;HNRNPA3;STAT1;HSBP1;TPM3;NCOA4;DSTN;MYL6;TWSG1;ARPC2;XPOT;CAPRIN1;GNB1;DNAJC10;YME1L1;TRIP12;FAM98A;SERINC3;SEC22B;CALM1;CALM2;PAFAH1B1
Vemurafenib_A375_6hr-0.1uM_GSE64741_up	31/497	2.05704e-06	1.49279e-05	1.48077e-07	1.05688e-06	-1.23325	16.1484	UNC119B;SCARB1;TBC1D9B;CNP;ARL6IP1;PRKAG1;KEAP1;MIA3;ADD3;RBM3;CAND1;TMEM129;UBTF;CTNNA1;WDR6;RNF20;SREBF1;MEF2C;STAT1;SCAF11;RDX;STAT3;NCOA4;MYL6;H1F0;XPOT;CNOT1;CAPRIN1;PPT1;CALM3;PAFAH1B1
PRMT5_A549_Knockdown_GSE80182_up	31/497	2.05704e-06	1.49279e-05	1.48077e-07	1.05688e-06	-1.23152	16.1258	CYFIP2;CBFB;ARL6IP1;CUL3;SRSF1;CEBPG;WDR43;OGFRL1;CAND1;RACGAP1;KIF5B;UBTF;SF3B1;LDLR;TMED5;HNRNPA3;TPM3;BAZ1A;KLF6;TSPAN14;H1F0;HNRNPUL1;XPOT;CAPRIN1;TRMT6;SRSF3;TFAM;CALM3;CALM1;PAFAH1B1;ARF6
DICER1_Hippocampus_Knockout_GSE60261_down	31/497	2.05704e-06	1.49279e-05	1.48077e-07	1.05688e-06	-1.2198	15.9724	ARF3;NDRG3;ARL6IP1;CST3;OGFRL1;PPP3CB;KIF3A;ENSA;SKP1A;EPS15;ATP6V1C1;CDK17;HNRNPA3;TSPYL1;ARL15;PGAM1;H3F3A;RPL13A;DSTN;TUBA4A;FKBP1A;BC005537;MYL6;ARPC2;CAPZA2;GNB1;CALM3;CALM1;CALM2;ITM2B;PAFAH1B1
Tbx1_P19Cl6_during_cardiomyocytes_differentiation_siRNA_GSE79941_up	31/496	1.97289e-06	1.49279e-05	1.42016e-07	1.05688e-06	-1.21274	15.9306	RAB5B;TRAM1;NARF;CTBP1;AP2A2;PPP3CB;CCND2;STK38;WDR6;SKP1A;LDLR;MEN1;HNRNPA0;SREBF1;UBE2B;H3F3A;GOT2;DSTN;PRPF40A;LARP4;NRBP1;RPS26;MYL6;SLC7A6;H1F0;NPLOC4;MFAP3;PECAM1;TFAM;MCM6;CDC42SE2
Panobinostat_+_5-Azacytidine_JJN3_GSE56623_down	31/497	2.05704e-06	1.49279e-05	1.48077e-07	1.05688e-06	-1.20761	15.8127	APP;SCARB1;CTBP1;SRSF1;KEAP1;TYMS;DNPH1;WDR43;PRDX3;CCNB1;CCND2;LMAN2;RASSF5;UBTF;WDR6;CYTIP;MBTPS1;WDR36;HNRNPA3;DUT;SLC16A1;STAT1;PGAM1;SSU72;AEN;NUP153;CCNA2;IBTK;NFIC;SRSF3;FAM98A
T0901317_Tumor-HT-29_48hrs_GSE77039_down	31/497	2.05704e-06	1.49279e-05	1.48077e-07	1.05688e-06	-1.20326	15.7558	APP;RAB5B;TRAM1;CDCA7L;IQGAP1;ATP1A1;ADD3;CST3;PRRC1;WDR6;FLOT2;RPL15;SF3B1;SREBF1;MBTPS1;TPM3;ANXA4;H3F3A;RPL13A;DSTN;ARAP1;CORO2A;SQLE;MYL6;GNB1;TPP1;CALM3;DHCR7;SERINC3;CALM1;ITM2B
Influenza_A549_GSE68673_down	31/497	2.05704e-06	1.49279e-05	1.48077e-07	1.05688e-06	-1.19562	15.6557	APP;TRAM1;ARL6IP1;SRSF1;IQGAP1;CCNB1;CAND1;KIF5B;UBQLN1;CTNNA1;RPL15;SF3B1;SLC38A2;PDZD8;TPM3;ANXA4;PGAM1;RDX;NCOA4;MTUS1;RPL13A;DSTN;RAB10;MYL6;HNRNPUL1;CNOT1;CAPRIN1;TRIP12;CALM1;CALM2;PAFAH1B1
Cxcr4_T-cell_acute_lymphoblastic_leukemia_(T-ALL)_cells_Knockout_GSE60367_up	30/498	6.00544e-06	3.48262e-05	4.72276e-07	2.72661e-06	-1.29648	15.5874	CYFIP2;ARF3;WDR26;ATP1A1;ADD3;SBNO1;FAM168B;CCND2;PSD4;RASSF5;TGOLN1;RPL15;CYTIP;PRKCH;UBE2B;STAT1;TPM3;STAT3;RPL13A;NUP153;BC005537;MYL6;STIM1;ARPC2;TREML2;PELI1;ESYT1;CALM1;CDC42SE2;ARF6
Tunicamycin_129S1Sv-ImJ_mice_-_primary_Mouse_Embryonic_Fibroblasts_GSE63756_up	31/494	1.81405e-06	1.49279e-05	1.3058e-07	1.05688e-06	-1.17755	15.5671	SH3KBP1;CUL3;ANKRD11;SRSF1;WDR43;CCAR1;RBM3;KIF5B;ESD;SSR1;SF3B1;SLC38A2;TMED5;HNRNPA3;RPL13A;DSTN;PRPF40A;IBTK;KLF6;ARPC2;XPOT;CAPRIN1;DDIT3;CAPZA2;DNAJC10;SRSF3;TRIP12;SERINC3;CALM1;CALM2;PAFAH1B1
Zmiz1_T_lymphocyte_read_article_GSE66147_up	31/496	1.97289e-06	1.49279e-05	1.42016e-07	1.05688e-06	-1.17189	15.394	TBC1D9B;CBFB;ARL6IP1;SH3KBP1;SRSF1;IKZF1;RBM3;FAM168B;CCNB1;RACGAP1;KIF5B;RPL15;LGALS9;SKP1A;SLC38A2;EPS15;HNRNPA0;HNRNPA3;NFATC3;BAZ1A;CCNA2;BC005537;HNRNPUL1;CAPRIN1;GNB1;SRSF3;LCP2;MCM6;ESYT1;NFKBIE;CALM2
CDK9_HCT116_knockdown_GSE58107_down	31/497	2.05704e-06	1.49279e-05	1.48077e-07	1.05688e-06	-1.17253	15.3534	TRAM1;ARL6IP1;CDCA7L;SRSF1;DCUN1D1;IQGAP1;PRDX3;RBM3;SBNO1;CCNB1;CAND1;RACGAP1;KIF5B;RB1CC1;CTNNA1;RPL15;SF3B1;SLC38A2;PDZD8;SLC16A1;RDX;ATP11C;RPL13A;IBTK;H1F0;XPOT;RPS6KB1;CAPZA2;SRSF3;NAA15;CALM1
Panobinostat_JJN3_4hr-10nM_GSE56623_down	31/496	1.97289e-06	1.49279e-05	1.42016e-07	1.05688e-06	-1.16077	15.2478	CTBP1;SRSF1;KEAP1;TYMS;WDR43;RBM3;FAM168B;CCNB1;CCND2;UBTF;WDR6;CYTIP;RBM12;WDR36;USP7;SLC16A1;SSU72;RPL13A;NUP153;CCNA2;SLC7A6;HNRNPUL1;XPOT;CNOT1;NFIC;CAPRIN1;SRSF3;MCM6;NAA15;CALM2;PAFAH1B1
MOV10_HEK293F_knockdown_GSE50499_down	31/496	1.97289e-06	1.49279e-05	1.42016e-07	1.05688e-06	-1.15209	15.1339	CTBP1;SRSF1;ADIPOR1;TYMS;HIGD1A;PRDX3;FAM168B;RAP1A;CCND2;CAND1;ENSA;RPL15;SLC35A5;HNRNPA3;CPSF6;TPM3;H3F3A;EIF2AK2;RPL13A;DSTN;RAB10;CCNA2;HNRNPUL1;XPOT;VMA21;DNAJC5;GNB1;CALM3;MCM6;CALM2;LSM14A
DMOG_Splenic_CD4+_T_cells_1_mM_GSE85131_down	31/496	1.97289e-06	1.49279e-05	1.42016e-07	1.05688e-06	-1.14804	15.0807	TRAM1;WDR26;ARL6IP1;SH3KBP1;IKZF1;ATP1A1;ADD3;LIPA;2810474O19RIK;FAM168B;SGPL1;CUX1;RASSF5;STK38;WDR6;SLC38A2;HNRNPA3;RALBP1;AREL1;H3F3A;NCOA4;RPL13A;NUP153;RPS26;TSPAN14;TWSG1;PECAM1;TPP1;SLC28A2;SERINC3;ITM2B
Miconazole_Embryonic_stem_cells_2_hrs_GSE63804_down	31/494	1.81405e-06	1.49279e-05	1.3058e-07	1.05688e-06	-1.13959	15.0653	ZFP644;WDR26;NOL7;NXT2;CCAR1;FXR1;RBM3;RAP1A;KIF5B;RB1CC1;TMEM38B;PDZD8;MEF2C;HNRNPA3;CPSF6;SCAF11;RDX;H3F3A;PRPF40A;BFAR;FNDC3A;LARP4;MPP5;TWSG1;CREB1;CAPRIN1;CAPZA2;PELI1;YME1L1;CALM1;PAFAH1B1
NMP_JJN3_4hr-10nM_GSE56623_down	31/496	1.97289e-06	1.49279e-05	1.42016e-07	1.05688e-06	-1.14407	15.0286	SCARB1;TRAM1;SRSF1;ATP1A1;TYMS;WDR43;CCND2;RASSF5;PPAT;UBTF;WDR6;CYTIP;RBM12;SF3B1;WDR36;USP7;HNRNPA3;SLC16A1;STAT1;PGAM1;GOT2;AEN;NUP153;TUBA4A;SLC7A6;ARPC2;XPOT;CAPRIN1;SRSF3;FAM98A;NAA15
DAXX_PC3_knockdown_GSE68645_down	31/494	1.81405e-06	1.49279e-05	1.3058e-07	1.05688e-06	-1.12126	14.823	APP;TRAM1;SRSF1;IQGAP1;ATP1A1;CAND1;SRP72;KIF5B;CPNE3;SF3B1;SLC38A2;TPM3;SCAF11;DSTN;PRPF40A;MPP5;HIPK2;RAB10;FKBP1A;H1F0;TWSG1;XPOT;CNOT1;CAPRIN1;GNB1;DNAJC10;NUMB;TFAM;TRIP12;CALM1;ANAPC1
Ezh2_Embryonic_Stem_Cells_knockout_GSE58016_down	30/497	5.77285e-06	3.39318e-05	4.53856e-07	2.65567e-06	-1.22712	14.8019	UNC119B;ARL6IP1;SRSF1;IQGAP1;FXR1;SBNO1;SGPL1;CAND1;SPIN1;RBPMS2;CTNNA1;FLOT2;SF3B1;USP7;HNRNPA3;H3F3A;CPSF2;DSTN;NUP153;RPS26;TOX4;CNOT1;CAPRIN1;YME1L1;RNF181;TRIP12;MCM6;CALM2;ANAPC1;PAFAH1B1
Ezh2_Embryonic_Stem_Cells_Knockout_GSE58023_down	30/497	5.77285e-06	3.39318e-05	4.53856e-07	2.65567e-06	-1.22244	14.7455	UNC119B;ARL6IP1;SRSF1;IQGAP1;FXR1;SBNO1;SGPL1;CAND1;SPIN1;RBPMS2;CTNNA1;FLOT2;SF3B1;USP7;HNRNPA3;H3F3A;CPSF2;DSTN;NUP153;RPS26;TOX4;CNOT1;CAPRIN1;YME1L1;RNF181;TRIP12;MCM6;CALM2;ANAPC1;PAFAH1B1
KDM2B_HSPCs_Knockout_GSE70728_up	29/499	1.68454e-05	8.3202e-05	1.45317e-06	7.15025e-06	-1.33836	14.7105	APP;SRSF1;ATP1A1;TYMS;WDR43;CCND2;LMAN2;SSR1;RPL15;HNRNPA0;HNRNPA3;TPM3;PGAM1;BNIP3;GOT2;MTUS1;RPL13A;DSTN;LARP4;RPS26;FKBP1A;CCNA2;BC005537;XPOT;CAPRIN1;SRSF3;MCM6;ESYT1;SERINC3
Erlotinib_11-18_GSE65420_up	41/902	0.000107597	0.000388245	4.29277e-06	1.84037e-05	-1.56606	14.3093	ARF3;RAB5B;TRAM1;NARF;ARL6IP1;CTBP1;SLC35F5;TMEM94;FADS3;SGPL1;CUX1;ENSA;SH3BP5;CTNNA1;WDR6;RPL15;LDLR;HNRNPA0;MBTPS1;SLC35A3;HSBP1;STAT3;H3F3A;MTUS1;DSTN;RPL13A;WIPI2;ARAP1;GTPBP2;HIPK2;RPS26;SQLE;MYL6;KIT;GNB1;MKRN1;PELI1;NCOA7;DHCR7;SEC22B;LPIN2
Baf60c_Cardiac_precursor_stage_(D5.3)_knockout_GSE59383_up	29/498	1.62294e-05	8.10846e-05	1.39929e-06	6.98436e-06	-1.29672	14.3011	IPO11;WDR26;CUL3;ANKRD11;SRSF1;SMC5;FXR1;CCND2;RPL15;SF3B1;MED1;SLC16A1;UBE2B;PGAM1;NCOA4;RPL13A;DSTN;NUP153;LARP4;RPS26;H1F0;ARPC2;CNOT1;CAPRIN1;PECAM1;TRIP12;MCM6;CALM2;PAFAH1B1
Estradiol_G1E-ER-GATA-1_cells_1_uM_48_hrs_GSE74371_down	30/495	5.33228e-06	3.39318e-05	4.18998e-07	2.65567e-06	-1.16768	14.1776	SRSF1;WDR43;RBM3;PNN;CCNB1;CCND2;SSR1;RPL15;SF3B1;HNRNPA3;PGAM1;RDX;H3F3A;GOT2;CPSF2;RPL13A;PRPF40A;CORO2A;RPS26;CCNA2;EBNA1BP2;ARPC2;XPOT;CNOT1;CAPRIN1;KIT;SRSF3;MCM6;CALM1;ANAPC1
miR-92a-1_Whole_embryo_Knockout_GSE63813_down	30/496	5.54855e-06	3.39318e-05	4.36104e-07	2.65567e-06	-1.16678	14.1204	IPO11;SRSF1;IQGAP1;ADD3;WDR43;2810474O19RIK;RBM3;CCNB1;ZMYM2;KRIT1;SF3B1;ZFP266;MED1;RDX;H3F3A;MSL2;LRRC40;NUP153;ANKHD1;RPS26;HNRNPUL1;CNOT1;CAPRIN1;GNB1;YME1L1;SRSF3;TRIM37;TRIP12;MCM6;NAA15
SGC0946_&_I-BET_MV4-11_GSE71777_up	30/498	6.00544e-06	3.48262e-05	4.72276e-07	2.72661e-06	-1.17118	14.0809	UNC119B;RAB5B;WDR26;STXBP3;ARL6IP1;IQGAP1;ADD3;HACD2;OAZ2;CST3;SUFU;NEU1;STK38;CTNNA1;WDR6;CPNE3;RPL15;HNRNPA0;NEK9;TSPYL1;H3F3A;STAT3;RPL13A;NRBP1;MYL6;H1F0;TWSG1;NPLOC4;CALM1;ITM2B
ELAVL2_NPC_Knockdown_GSE69092_up	31/495	1.89193e-06	1.49279e-05	1.36186e-07	1.05688e-06	-1.06487	14.0328	CYFIP2;APP;RAB5B;TRAM1;ATP1A1;ADD3;OGFRL1;FAM168B;SGPL1;CCND2;CUX1;CTNNA1;CPNE3;RPL15;EPS15;TMED5;SREBF1;SLC16A1;RDX;H3F3A;STAT3;NCOA4;EIF2AK2;DSTN;HIPK2;VMA21;CAPRIN1;PPT1;TPP1;CALM1;ITM2B
Nfib_Primary_lung_tumor-derived_cells_Overexpression_GSE82005_up	30/497	5.77285e-06	3.39318e-05	4.53856e-07	2.65567e-06	-1.16312	14.03	CYFIP2;ARL6IP1;ANKRD11;SRSF1;ATP1A1;FAM168B;CAND1;UBTF;SSR1;RPL15;SKP1A;ARID2;SF3B1;SLC38A2;PCID2;RDX;H3F3A;RPL13A;DSTN;CORO2A;TMCO3;H1F0;TWSG1;CAPRIN1;GNB1;ELMO1;SRSF3;MCM6;CALM2;PAFAH1B1
ISRIB_HEK293-T_200nM-1hr_GSE65778_up	30/497	5.77285e-06	3.39318e-05	4.53856e-07	2.65567e-06	-1.1463	13.8271	PPP1R15B;TRAM1;SRSF1;ATP1A1;WDR43;PRDX3;RBM3;PNN;KIF5B;CPNE3;RPL15;RBM12;SF3B1;SLC16A1;CPSF6;PGAM1;H3F3A;NUP153;LARP4;RPS26;PYURF;MYL6;XPOT;CNOT1;CAPRIN1;GNB1;SRSF3;CALM3;TRIP12;DNAJC8
All-trans_retinoic_acid_Embryonal_carcinoma_cell_line_48_hrs_GSE56893_up	31/495	1.89193e-06	1.49279e-05	1.36186e-07	1.05688e-06	-1.04007	13.706	ARF3;APP;TRAM1;WDR26;CBFB;ARL6IP1;ATP1A1;ADD3;CST3;SGPL1;CCND2;CTNNA1;SSR1;SLC38A2;MBTPS1;HNRNPA3;RDX;H3F3A;CKAP4;SLC7A6;KLF6;RCN2;ARPC2;KCTD10;GNB1;DNAJC10;SERINC3;CALM1;CALM2;ITM2B;PAFAH1B1
IFNg_Primary_bone_marrow-derived_macrophages_(BMDM)_3_hrs_GSE77885_down	33/614	2.20327e-05	0.000108411	1.40332e-06	6.98436e-06	-1.27309	13.6513	WDR26;SRSF1;IQGAP1;LIPA;PIK3CG;FAM168B;CUX1;KIF5B;ESD;SH3BP5;UBTF;SLC38A2;AGFG2;HNRNPA0;NEK9;PRKCH;FNBP1;SCAF11;NFAM1;NCOA4;NFATC3;LARP4;TUBA4A;CCNA2;SQLE;TSPAN14;XPOT;NFIC;CAPRIN1;NUMB;MCM6;CALM1;CALM2
LKB1_RBE_knockdown_GSE59855_down	31/495	1.89193e-06	1.49279e-05	1.36186e-07	1.05688e-06	-1.03042	13.5788	ARL6IP1;CTBP1;SH3KBP1;ANKRD11;SRSF1;TYMS;AURKA;CCNB1;RACGAP1;KIF5B;ENSA;CTNNA1;SF3B1;PDZD8;RAB8A;HNRNPA3;TPM3;ANXA4;PRPF40A;RAB10;H1F0;STK24;CNOT1;CAPRIN1;SRSF3;CALM3;TRIP12;MCM6;CALM1;CALM2;PAFAH1B1
Akti-1-2_MCF7_GSE71900_down	30/497	5.77285e-06	3.39318e-05	4.53856e-07	2.65567e-06	-1.12319	13.5483	RRN3;TBC1D9B;ANKRD11;CEBPG;TMEM94;AURKA;RBM3;FAM168B;CUX1;KIF5B;NEU1;CTNNA1;WDR6;RPL15;LDLR;MBTPS1;RPL13A;AEN;GTPBP2;TPD52L2;RPS26;H1F0;HNRNPUL1;XPOT;RPS6KB1;DNAJC5;DDIT3;GNB1;DHCR7;ESYT1
DDX5_Th17_cells_Knockout_GSE70108_down	30/497	5.77285e-06	3.39318e-05	4.53856e-07	2.65567e-06	-1.12078	13.5192	CYFIP2;WDR26;TRIM30A;PIK3CG;RBM3;CCND2;TGOLN1;KRIT1;CHP1;CYTIP;SF3B1;AREL1;FNBP1;STAT1;PGAM1;BNIP3;STAT3;TMEM176A;FNDC3A;HIPK2;IBTK;KLF6;H1F0;DNAJC5;CAPZA2;PELI1;CALM1;ITM2B;PAFAH1B1;ARF6
LMNB1_Embryonic_Stem_Cells_Knockout_GSE62684_up	29/499	1.68454e-05	8.3202e-05	1.45317e-06	7.15025e-06	-1.22689	13.4853	WDR43;CCAR1;2810474O19RIK;FXR1;RBM3;PNN;CCNB1;KIF5B;RBPMS2;UBQLN1;SF3B1;ZFP266;SLC38A2;USP7;SLC16A1;CPSF6;H3F3A;STAT3;DSTN;NUP153;LARP4;WDR77;XPOT;CNOT1;DNAJC5;CAPRIN1;SRSF3;CALM2;ANAPC1
Gefitinib_NSCLC-Parental_PC9-Gefitinib-tolerant_24hrs_GSE75602_down	30/497	5.77285e-06	3.39318e-05	4.53856e-07	2.65567e-06	-1.1166	13.4688	CDCA7L;SRSF1;IQGAP1;ATP1A1;WDR43;CCNB1;UBQLN1;USP7;HNRNPA3;DESI1;TPM3;PGAM1;RDX;GOT2;TUBA4A;WDR77;FKBP1A;CCNA2;EBNA1BP2;TSPAN14;H1F0;NCEH1;STK24;XPOT;CNOT1;CAPRIN1;GNB1;DNAJC10;SRSF3;CALM2
Miconazole_Embryonic_stem_cells_6_hrs_GSE63804_down	30/496	5.54855e-06	3.39318e-05	4.36104e-07	2.65567e-06	-1.10602	13.3851	ZFP644;WDR26;CUL3;SRSF1;CCAR1;RBM3;PNN;SBNO1;ZMYM2;KIF5B;RB1CC1;KRIT1;ARID2;SF3B1;ZFP266;SLC38A2;HNRNPA3;CPSF6;SCAF11;PRPF40A;LARP4;MPP5;RAB10;ZFP322A;BC005537;CREB1;VMA21;YME1L1;NAA15;PAFAH1B1
Lsd1_Oocyte_knockout_GSE73803_down	30/497	5.77285e-06	3.39318e-05	4.53856e-07	2.65567e-06	-1.10318	13.307	RBM27;USP15;DCUN1D1;ZDHHC24;SLAIN2;MLLT3;2810474O19RIK;CCNB1;RAP1A;RB1CC1;SPIN1;RBPMS2;ARFIP1;SKP1A;RALBP1;RDX;NCOA4;MTUS1;FNDC3A;LARP4;DUSP7;HIPK2;CNOT1;ZFP592;TRIP12;DCP1A;CALM1;CALM2;LPIN2;CDC42SE2
PNN__HCET_knockdown_GSE73060_up	30/497	5.77285e-06	3.39318e-05	4.53856e-07	2.65567e-06	-1.08756	13.1185	APP;ARL6IP1;SRSF1;IQGAP1;ATP1A1;CCNB1;KIF5B;CPNE3;RPL15;SF3B1;SLC38A2;ARFGEF2;HSBP1;TPM3;RDX;RPL13A;DSTN;PRPF40A;RAB10;MYL6;XPOT;CNOT1;CAPRIN1;DNAJC10;SRSF3;TRIP12;NAA15;SERINC3;CALM1;CALM2
SGC0946_MV4-11_GSE71777_down	30/497	5.77285e-06	3.39318e-05	4.53856e-07	2.65567e-06	-1.07726	12.9943	ARL6IP1;SH3KBP1;ANKRD11;CEBPG;IQGAP1;IKZF1;ATP1A1;TYMS;PRDX3;RBM3;KIF5B;SF3B1;SLC38A2;SREBF1;MEF2C;HNRNPA3;DUT;TPM3;PGAM1;ARPC2;HNRNPUL1;XPOT;CNOT1;CAPRIN1;GNB1;SRSF3;TRIP12;MCM6;ESYT1;CALM2
Mettl3_Embroid_bodies_knockout_GSE61997_down	29/498	1.62294e-05	8.10846e-05	1.39929e-06	6.98436e-06	-1.17751	12.9864	APP;TRAM1;ARL6IP1;IQGAP1;ATP1A1;AP2A2;CST3;CCNB1;CAND1;LMAN2;KIF5B;CTNNA1;SSR1;RPL15;SKP1A;SF3B1;SLC16A1;PGAM1;DSTN;CKAP4;MYL6;ARPC2;KIT;DNAJC10;CALM3;CALM1;CALM2;CDC42SE2;PAFAH1B1
Klf3_Fetal_Liver_Knockout_GSE50554_down	30/497	5.77285e-06	3.39318e-05	4.53856e-07	2.65567e-06	-1.06987	12.9052	TRAM1;WDR26;NARF;CUL3;TMEM94;IKZF1;ATP1A1;PRDX3;RAP1A;RFK;MKNK1;ESD;UBTF;SSR1;CHP1;GBP7;YIPF4;H3F3A;TXNL1;NCOA4;TUBA4A;HIPK2;RAB10;BC005537;IBTK;KLF6;TRIM37;NCOA7;TRIP12;MCM6
MeCP2_Olfactory_epithelium_knockout_GSE71126_up	29/499	1.68454e-05	8.3202e-05	1.45317e-06	7.15025e-06	-1.17083	12.8691	CYFIP2;APP;NDRG3;TMEM94;MIA3;IQGAP1;ATP1A1;ADIPOR1;SGPL1;RFK;KIF5B;UBQLN1;CTNNA1;SLC38A2;SREBF1;PGAM1;GOT2;MTUS1;CEACAM1;HNRNPUL1;CNOT1;NFIC;GNB1;CALM3;TRIP12;SERINC3;CALM1;ITM2B;LTF
KCNK1_RKO_knockdown_GSE68219_down	30/497	5.77285e-06	3.39318e-05	4.53856e-07	2.65567e-06	-1.06508	12.8473	ARL6IP1;SRSF1;SLAIN2;IQGAP1;WDR43;CCAR1;PNN;CCNB1;CAND1;KIF5B;ENSA;SSR1;CPNE3;RBM12;ATP6V1C1;TMED5;HNRNPA3;GOT2;CPSF2;TUBA4A;HIPK2;FKBP1A;EBNA1BP2;VMA21;CAPRIN1;GNB1;YME1L1;SRSF3;TFAM;NAA15
RGS18_HCT116_knockdown_GSE56788_up	31/495	1.89193e-06	1.49279e-05	1.36186e-07	1.05688e-06	-0.9749	12.8472	PPP1R15B;ADIPOR1;PRDX3;UBQLN1;CHP1;RPL15;PSMF1;SLC38A2;MBTPS1;HNRNPA3;HSBP1;TPM3;PGAM1;RDX;H3F3A;GOT2;MTUS1;SSU72;TPD52L2;NRBP1;TUBA4A;MYL6;KLF6;H1F0;NPLOC4;GNB1;CALM3;SERINC3;CALM1;VAMP3;PAFAH1B1
nmf205_Cerebellum_Knockout_GSE79929_up	30/497	5.77285e-06	3.39318e-05	4.53856e-07	2.65567e-06	-1.05905	12.7746	PPP1R15B;APP;CNP;ANKRD11;CEBPG;CST3;SBNO1;FAM168B;CCND2;CUX1;KIF5B;MKNK1;SPIN1;UBQLN1;SF3B1;SLC38A2;EPS15;ARL14EP;HNRNPA3;RPL13A;RAB10;XPOT;CNOT1;CAPRIN1;GNB1;SRSF3;TRIP12;SERINC3;ANAPC1;PAFAH1B1
PDPN_Macrophages_knockdown_GSE79160_up	30/497	5.77285e-06	3.39318e-05	4.53856e-07	2.65567e-06	-1.05718	12.7521	IPO11;DCUN1D1;ATP1A1;FADS3;CCND2;SH3BP5;SSR1;FLOT2;LDLR;SLC38A2;TMED5;CDK17;GALNT7;TPM3;LARP4;CKAP4;FKBP1A;SQLE;EBNA1BP2;KLF6;NCEH1;XPOT;GNB1;DNAJC10;PELI1;PECAM1;GNB4;PKIG;CALM1;CALM2
Retinoic_Acid_Embryonic_Stem_Cells_2_uM_4_days_GSE71802_down	30/496	5.54855e-06	3.39318e-05	4.36104e-07	2.65567e-06	-1.05037	12.7115	RRN3;ANKRD11;SUV39H1;SRSF1;IQGAP1;ATP1A1;WDR43;CCNB1;PPAT;CTNNA1;LDLR;SLC38A2;USP7;SLC16A1;TPM3;PGAM1;RDX;GOT2;RPL13A;DSTN;AEN;PRPF40A;NUP153;LARP4;WDR77;RPS26;EBNA1BP2;KLF6;CNOT1;TRIP12
MLL1_Common_myeloid_progenitors_Knockout_GSE76749_down	30/495	5.33228e-06	3.39318e-05	4.18998e-07	2.65567e-06	-1.04627	12.7035	CYFIP2;ITIH5;WDR26;TBC1D9B;ANKRD11;IKZF1;MLLT3;SOCS2;CUX1;RPL15;LGALS9;SKP1A;SF3B1;SLC38A2;MEF2C;HNRNPA3;FNBP1;PGAM1;BNIP3;H3F3A;RPL13A;FNDC3A;CORO2A;CKAP4;HIPK2;KLF6;KIT;DNAJC10;SRSF3;SERINC3
Tetradotoxin_Hippocampus_1_uM_GSE67245_up	30/496	5.54855e-06	3.39318e-05	4.36104e-07	2.65567e-06	-1.03879	12.5714	ARL6IP1;PPP3CB;SH3BP5;UBQLN1;PLXNC1;SKP1A;EPS15;MEF2C;HNRNPA3;SLC16A1;UBE2B;HSBP1;TPM3;PGAM1;H3F3A;NCOA4;DSTN;RAB10;RPS26;FKBP1A;ARPC2;CAPRIN1;KIT;CAPZA2;GNB1;SRSF3;SEC22B;CALM1;CALM2;ITM2B
Rpl11_Hematopoietic_progenitor_cells_Loss_GSE72537_down	29/498	1.62294e-05	8.10846e-05	1.39929e-06	6.98436e-06	-1.12958	12.4578	SCARB1;USP15;NARF;CNP;MLLT3;AP2A2;FADS3;PNN;WRN;CCNB1;UBQLN1;UBTF;SAP18;STX2;EPS15;SREBF1;PBDC1;TXNL1;NCOA4;METTL3;RPL13A;RPA2;CCNA2;UBLCP1;MKRN1;INTS5;TRIM37;CALM3;MCM6
Perhexiline_CUTLL1_GSE66014_up	30/495	5.33228e-06	3.39318e-05	4.18998e-07	2.65567e-06	-1.00338	12.1828	CYFIP2;RAB5B;WDR26;ARL6IP1;MIA3;IKZF1;SPTLC2;RB1CC1;NEU1;WDR6;RPL15;SF3B1;LDLR;SLC38A2;NEK9;MBTPS1;SLC35C2;NFATC3;MSL2;RPL13A;FNDC3A;CHFR;ANKHD1;RAB10;SQLE;H1F0;GID4;TPP1;DHCR7;SERINC3
DAPT_Cochlea_10_uM_Post_natal_day_5_GSE83340_up	39/871	0.000215172	0.000761605	1.03206e-05	4.00005e-05	-1.43213	12.093	ITIH5;CYFIP2;SCARB1;APP;RAB5B;WDR26;SLC35F5;IQGAP1;ATP1A1;SGPL1;KIF5B;RB1CC1;KRIT1;SLC38A2;EPS15;LDLR;HNRNPA3;CDK19;SLC16A1;TMEM176A;MTUS1;DSTN;FNDC3A;ANKHD1;SQLE;H1F0;KLF6;TWSG1;CNOT1;CAPRIN1;ELMO1;SRSF3;TPP1;TRIP12;DHCR7;CALM1;SERINC3;CALM2;ITM2B
All-trans_retinoic_acid_Embryonal_carcinoma_cell_line_12_hrs_GSE56893_up	30/494	5.12378e-06	3.39318e-05	4.02517e-07	2.65567e-06	-0.992534	12.0907	WDR26;CUL3;SRSF1;SLAIN2;IQGAP1;CCAR1;FXR1;RBM3;ZMYM2;CCND2;KIF5B;CTNNA1;WDR6;HNRNPA3;DUT;RDX;H3F3A;PRPF40A;KLF6;CNOT1;CAPRIN1;KIT;CAPZA2;MKRN1;YME1L1;SRSF3;TRIP12;CALM1;CALM2;PAFAH1B1
GLI1_HCT116_(4h)_Knockdown_GSE57871_up	30/496	5.54855e-06	3.39318e-05	4.36104e-07	2.65567e-06	-0.998362	12.0822	APP;TRAM1;ARL6IP1;PRKAG1;IQGAP1;ATP1A1;FXR1;FAM168B;CTNNA1;SF3B1;HNRNPA0;TSPYL1;GOT1;HSBP1;TPM3;H3F3A;NCOA4;MTUS1;DSTN;NRBP1;RPS26;MYL6;H1F0;ARPC2;CALM3;DNAJC8;ESYT1;FAM98A;CALM1;CALM2
Ezh2_Spleen_Knockout_GSE76602_down	29/497	1.5634e-05	7.99552e-05	1.34727e-06	6.89016e-06	-1.08771	12.0367	UNC119B;SH3KBP1;ATP1A1;AP2A2;PIK3CG;CST3;RBM3;FAM168B;CTNNA1;RPL15;PLXNC1;CYTIP;SF3B1;FNBP1;TPM3;PGAM1;GOT2;TMEM176A;RPL13A;BAZ1A;CORO2A;RPS26;MYL6;ARPC2;CNOT1;CAPRIN1;PPT1;SERINC3;CALM1
CCNK_HCT116_knockdown_GSE56788_up	30/496	5.54855e-06	3.39318e-05	4.36104e-07	2.65567e-06	-0.992756	12.0143	ARL6IP1;SH3KBP1;IQGAP1;ATP1A1;SRP72;KIF5B;CTNNA1;RBM12;MBTPS1;USP7;SLC16A1;GOT1;TPM3;H3F3A;GOT2;DSTN;PRPF40A;FNDC3A;NRBP1;HIPK2;RAB10;FKBP1A;KLF6;ARPC2;CAPRIN1;GNB1;DNAJC10;CALM3;TRIP12;CALM1
CNS2_Regulatory_T_(Treg)_cells_knockout_GSE57272_up	36/750	9.8458e-05	0.00038402	5.42873e-06	2.31971e-05	-1.29874	11.982	CYFIP2;ARF3;ITIH5;WDR26;NDRG3;SH3KBP1;ANKRD11;IQGAP1;IKZF1;ATP1A1;ADD3;2810474O19RIK;FAM168B;CCND2;RASSF5;TGOLN1;SH3BP5;UBQLN1;UBTF;XXYLT1;ARID2;CYTIP;PARP3;RALBP1;FNBP1;STAT3;NUP153;CORO2A;HIPK2;FKBP1A;CNOT1;TREML2;ELMO1;TRIP12;CALM1;CDC42SE2
mir-93_Kidney_(podocyte)_Transfected_GSE64080_up	30/496	5.54855e-06	3.39318e-05	4.36104e-07	2.65567e-06	-0.984489	11.9143	ARF3;WDR26;ANKRD11;IQGAP1;ATP1A1;LIPA;AP2A2;CTNNA1;GTSE1;GOLGA7;TMED5;HSBP1;TPM3;PGAM1;H3F3A;NCOA4;DSTN;CHFR;HIPK2;MYL6;KLF6;NCEH1;ARPC2;CNOT1;CAPRIN1;DDIT3;GNB1;RNF181;CALM3;ITM2B
Myelodysplastic_Syndrome_Megakaryotype_Erythroid_Progenitor_Cell_GSE55689_down	29/498	1.62294e-05	8.10846e-05	1.39929e-06	6.98436e-06	-1.07794	11.8883	NDUFB8;POGLUT1;FAM45A;CEBPG;ADIPOR1;RABEPK;SOCS2;PNN;CDC23;PRRC1;STK38;SPIN1;CTNNA1;RPL15;LGALS9;SLC38A2;PDZD8;MBD4;WDR36;MEF2C;DUT;TXNL1;RPL13A;ANKHD1;PYURF;IBTK;CNOT1;CD69;ZPR1
UTX_Muscle_satellite_cells_Knockin_GSE69968_up	30/494	5.12378e-06	3.39318e-05	4.02517e-07	2.65567e-06	-0.974359	11.8693	APP;WDR26;CBFB;ANKRD11;IQGAP1;ATP1A1;CCND2;KIF5B;CTNNA1;SF3B1;SLC38A2;HNRNPA0;MEF2C;HNRNPA3;TPM3;PGAM1;RDX;H3F3A;RPL13A;DSTN;CKAP4;ARPC2;CAPRIN1;GNB1;SRSF3;TRIP12;CALM1;CALM2;ITM2B;PAFAH1B1
PSMD13_HCT116_(8h)_Knockdown_GSE57871_down	29/498	1.62294e-05	8.10846e-05	1.39929e-06	6.98436e-06	-1.07444	11.8496	TBC1D9B;CBFB;SRSF1;TYMS;PRDX3;RBM3;OGFRL1;CCNB1;ESD;UBTF;RPL15;SF3B1;HNRNPA0;HNRNPA3;CPSF6;HSBP1;PGAM1;H3F3A;RPL13A;CCNA2;SQLE;H1F0;HNRNPUL1;CAPRIN1;GNB1;SRSF3;DHCR7;MCM6;LSM14A
Hnrnpk_TT2_embryonic_stem_cells_siRNA_GSE84386_up	28/498	4.22868e-05	0.000182494	4.01155e-06	1.73123e-05	-1.17593	11.8428	ARL6IP1;CCAR1;2810474O19RIK;SGPL1;CAND1;RPL15;SF3B1;GTSE1;ATP6V1C1;ARFGEF2;HNRNPA3;HSBP1;NCOA4;RPL13A;DSTN;AEN;WDR77;RPS26;MYL6;RRAGC;DDIT3;PECAM1;SDE2;RNF181;TPP1;CCDC43;SERINC3;CALM2
CFIm25__Hela_knockdown_GSE42420_up	30/496	5.54855e-06	3.39318e-05	4.36104e-07	2.65567e-06	-0.966905	11.7015	ARF3;SCARB1;TRAM1;IQGAP1;LIPA;FXR1;SBNO1;PRRC1;SRP72;KIF5B;ENSA;SSR1;CHP1;SLC38A2;TMED5;ARFGEF2;WDR36;HNRNPA3;SLC16A1;CPSF6;STAT3;SSU72;FNDC3A;TUBA4A;SLC7A6;YME1L1;TRIP12;SERINC3;SEC22B;ITM2B
Ptbp1_Embryonic_stem_cell_(mESC)_knockdown_GSE71075_down	29/497	1.5634e-05	7.99552e-05	1.34727e-06	6.89016e-06	-1.05045	11.6243	ANKRD11;SRSF1;IQGAP1;ATP1A1;TYMS;RBM3;SBNO1;SPIN1;RBPMS2;SKP1A;ARID2;SF3B1;SLC38A2;HNRNPA0;WDR36;USP7;HNRNPA3;TPM3;PGAM1;H3F3A;RPL13A;TUBA4A;SQLE;HNRNPUL1;XPOT;GNB1;MKRN1;SRSF3;TRIP12
MSI2_Hematopoietic_Stem_Overexpression_GSE70685_down	29/497	1.5634e-05	7.99552e-05	1.34727e-06	6.89016e-06	-1.03842	11.4912	USP15;WDR26;SH3KBP1;ANKRD11;IQGAP1;IKZF1;CST3;OGFRL1;KIF5B;UBQLN1;MEF2C;USP7;STAT3;NCOA4;PRPF40A;BAZ1A;ANKHD1;SQLE;MYL6;KLF6;ARPC2;HNRNPUL1;CNOT1;KIT;TPP1;TRIP12;CALM1;CALM2;ITM2B
Mef2c/d_proB-cells_knockout_GSE73561_down	28/498	4.22868e-05	0.000182494	4.01155e-06	1.73123e-05	-1.13707	11.4515	CYFIP2;TRAM1;WDR26;CNP;CTBP1;IQGAP1;IKZF1;RBM3;RACGAP1;STAMBPL1;UBTF;ARID2;HNRNPA0;HNRNPA3;AREL1;SLC16A1;SCAF11;H3F3A;RPL13A;RPS26;CCNA2;HNRNPUL1;SRSF3;CALM3;CD69;CALM1;CALM2;ARF6
CFIm25__Hela_knockdown_GSE42420_down	29/497	1.5634e-05	7.99552e-05	1.34727e-06	6.89016e-06	-1.02241	11.314	APP;SRSF1;ATP1A1;FAM168B;CUX1;UBQLN1;RPL15;RBM12;AGFG2;HNRNPA0;TSPYL1;TPM3;PGAM1;BNIP3;GOT2;NCOA4;RPL13A;DSTN;TPD52L2;NRBP1;RAB10;RPS26;MYL6;NCEH1;DNAJC5;GNB1;SRSF3;TPP1;CALM2
Down_Sydrome_iPSCs_GSE52249_down	30/494	5.12378e-06	3.39318e-05	4.02517e-07	2.65567e-06	-0.928632	11.3122	TBC1D9B;ARL6IP1;CTBP1;TYMS;RBM3;FAM168B;CCND2;CAND1;CUX1;KIF5B;RPL15;SLC38A2;HNRNPA0;HNRNPA3;PGAM1;BNIP3;RDX;H3F3A;CKAP4;HIPK2;MYL6;TSPAN14;H1F0;GNB1;GNB4;SRSF3;CALM3;TRIP12;CALM2;PAFAH1B1
Myelodysplastic_Syndrome_Bone_Marrow_GSE63816_down	29/497	1.5634e-05	7.99552e-05	1.34727e-06	6.89016e-06	-1.02144	11.3033	CYFIP2;PPP1R15B;USP15;WDR26;ADIPOR1;ADD3;RABGEF1;RASSF5;SH3BP5;CYTIP;PGAM1;BNIP3;H3F3A;STAT3;TPD52L2;CKAP4;TMEM154;MYL6;KLF6;ARPC2;DDIT3;MKRN1;PELI1;NUMB;LCP2;DHCR7;CD69;ITM2B;LTF
MEF2_Skeletal_muscle_(C2C12_Myoblast)_Silencing_GSE61205_up	29/496	1.50586e-05	7.99552e-05	1.29703e-06	6.89016e-06	-1.01624	11.2839	ARF3;NDRG3;SH3KBP1;SRSF1;IQGAP1;RBM3;FAM168B;ESD;SSR1;SF3B1;SLC38A2;MBTPS1;HNRNPA3;SLC16A1;EPDR1;FNDC3A;RPS26;BC005537;KLF6;H1F0;KCTD10;CAPRIN1;DNAJC10;SRSF3;CALM3;CALM1;CALM2;ITM2B;PAFAH1B1
Akti-1-2_MCF7_GSE71900_up	29/497	1.5634e-05	7.99552e-05	1.34727e-06	6.89016e-06	-1.01895	11.2757	ARF3;TRAM1;MEAF6;SRSF1;IQGAP1;PRDX3;BRIP1;CAND1;SPIN1;CPNE3;SLC38A2;HNRNPA3;TPM3;SCAF11;H3F3A;DSTN;NUP153;CCNA2;SQLE;MYL6;ARPC2;CAPRIN1;CAPZA2;PPT1;SRSF3;TRIM37;MCM6;CALM1;CALM2
ZnF4_Thymus_Knockout_GSE47496_up	29/497	1.5634e-05	7.99552e-05	1.34727e-06	6.89016e-06	-1.01758	11.2606	CYFIP2;ARF3;TRIM30A;CNP;SH3KBP1;CUL3;IKZF1;ATP1A1;MLLT3;PNN;SBNO1;CTNNA1;ARID2;CYTIP;EPS15;MBTPS1;HNRNPA3;PRKCH;STAT1;STAT3;TMEM176A;RPL13A;NUP153;H1F0;PPT1;YME1L1;NCOA7;SERINC3;ANAPC1
Klf3_Fetal_Liver_Knockout_GSE50554_up	29/496	1.50586e-05	7.99552e-05	1.29703e-06	6.89016e-06	-1.0124	11.2412	PPP1R15B;FAM45A;CTBP1;CEP120;IQGAP1;ADIPOR1;2810474O19RIK;RACGAP1;KRIT1;STX2;GOLGA7;EPS15;USP7;SLC16A1;ARL15;NDE1;NFATC3;RPL13A;BAZ1A;GTPBP2;RPS26;CCNA2;TSPAN14;STK24;MFAP3;TREML2;SERINC3;CALM1;CALM2
Satb1_Midbrain_Dopaminergic_Neurons_Knockdown_GSE70133_down	30/496	5.54855e-06	3.39318e-05	4.36104e-07	2.65567e-06	-0.922808	11.1678	CYFIP2;ARF3;WDR26;RTCA;ATP1A1;HIGD1A;OAZ2;ENSA;SPIN1;WDR6;PDZD8;HNRNPA0;GCH1;HSBP1;GOT2;SSU72;NRBP1;TUBA4A;RAB10;FKBP1A;MYL6;RCN2;KCTD10;CAPRIN1;RNF181;CALM3;TRIP12;CALM1;CALM2;PAFAH1B1
JAK2_HCT116_knockdown_GSE56788_up	29/498	1.62294e-05	8.10846e-05	1.39929e-06	6.98436e-06	-1.01078	11.1476	USP15;WDR26;MEAF6;SH3KBP1;ANKRD11;CEBPG;TOB2;CCAR1;FXR1;PPAT;SAP18;CHP1;TLDC1;SLC38A2;MARK3;TMED5;USP7;STAT3;AEN;BFAR;NRBP1;RAB10;MYL6;KLF6;H1F0;DDIT3;MKRN1;SERINC3;ZPR1
Myelodysplastic_Syndrome_Hematopoietic_Stem_Cells_GSE55689_up	30/495	5.33228e-06	3.39318e-05	4.18998e-07	2.65567e-06	-0.914713	11.1062	CTBP1;DCUN1D1;PRDX3;RBM3;IFT52;SPTLC2;SAP18;LDLR;RAB8A;SLC30A7;FNBP1;STAT1;HSBP1;TPM3;BCL11A;H3F3A;STAT3;NCOA4;DSTN;PRPF40A;RPS26;FKBP1A;MYL6;KLF6;H1F0;ARPC2;SRSF3;DNAJC8;ESYT1;CALM2
Barx2_Skeletal_muscle_(primary_myoblasts)_knockout_GSE53398_up	29/495	1.45026e-05	7.99552e-05	1.24853e-06	6.89016e-06	-0.984415	10.9675	APP;ARL6IP1;SRSF1;IQGAP1;ATP1A1;FADS3;RBM3;CCNB1;CAND1;SSR1;RPL15;SF3B1;SLC38A2;HNRNPA0;HNRNPA3;TPM3;RDX;H3F3A;RPL13A;RPS26;CCNA2;HNRNPUL1;XPOT;CAPRIN1;GNB1;SRSF3;CALM3;CALM2;LSM14A
WZ4002_NSCLC-Parental_PC9-GR3_24hrs_GSE75602_down	29/497	1.5634e-05	7.99552e-05	1.34727e-06	6.89016e-06	-0.98825	10.936	ARL6IP1;ANKRD11;CDCA7L;SRSF1;ATP1A1;TYMS;WDR43;AURKA;FAM168B;CCNB1;HNRNPA3;TPM3;PGAM1;GOT2;TPD52L2;FKBP1A;CCNA2;EBNA1BP2;TSPAN14;H1F0;HNRNPUL1;XPOT;CNOT1;DNAJC10;SRSF3;TFAM;MCM6;CALM2;ARF6
TCF7L2__Pancreatic_Ductal_Carcinoma_Cell_knockdown_GSE63776_up	29/497	1.5634e-05	7.99552e-05	1.34727e-06	6.89016e-06	-0.986947	10.9216	APP;IPO11;ARL6IP1;IQGAP1;ATP2C1;HACD2;LIPA;SBNO1;CAND1;UBTF;WDR6;SLC38A2;GALNT7;SREBF1;MBTPS1;SLC16A1;FNBP1;RDX;STAT3;ATP11C;DSTN;FNDC3A;FKBP1A;NCEH1;HNRNPUL1;GNB1;DNAJC10;LSM14A;LPIN2
ADAR_E861A_Fetal_Liver_Mutant_GSE58917_down	29/497	1.5634e-05	7.99552e-05	1.34727e-06	6.89016e-06	-0.984935	10.8994	WDR26;NARF;CTBP1;CUL3;SRSF1;IKZF1;ATP1A1;AP2A2;WRN;CCNB1;RACGAP1;UBTF;STX2;EPS15;USP7;H3F3A;GOT2;NCOA4;NUP153;BAZ1A;HIPK2;CCNA2;HNRNPUL1;CNOT1;CAPRIN1;TRIM37;MCM6;SERINC3;ANAPC1
Doxycycline_Embryonic_stem_cells_2_ug-ml_GSE72178_up	40/925	0.000362199	0.00110186	1.71105e-05	6.02347e-05	-1.3681	10.8399	ARF3;CYFIP2;RRN3;ANKRD11;SRSF1;IQGAP1;AP2A2;FXR1;CAND1;STK38;UBTF;CTNNA1;RPL15;ARID2;GTSE1;SF3B1;HNRNPA0;HNRNPA3;DUT;TPM3;PGAM1;BNIP3;GOT2;NCOA4;DSTN;RPL13A;LARP4;ANKHD1;WDR77;RPS26;SQLE;MYL6;MED25;KLF6;KCTD10;CAPRIN1;GNB1;CALM3;TRIP12;CALM1
Meis1-Jmjd1c1_Hoxa9_-_Bone_marrow_cells_GSE75581_down	28/498	4.22868e-05	0.000182494	4.01155e-06	1.73123e-05	-1.07022	10.7782	CYFIP2;PPP1R15B;SCARB1;TRAM1;SRSF1;CST3;RBM3;SRP72;LMAN2;SSR1;CYTIP;HNRNPA3;TPM3;PGAM1;H3F3A;RPL13A;DSTN;TUBA4A;RPS26;BC005537;ARPC2;CAPRIN1;SRSF3;CHIL3;MCM6;SERINC3;CALM2;ITM2B
hnRNPU_HeLa_Knockdown_GSE45157_down	28/499	4.37993e-05	0.000188395	4.15813e-06	1.78854e-05	-1.06665	10.7048	CYFIP2;UNC119B;PPP1R15B;TRAM1;TYMS;HACD2;CCNB1;CUX1;RFK;CTNNA1;FLOT2;SF3B1;GTSE1;SLC38A2;PDZD8;SREBF1;MBTPS1;DESI1;STAT1;NCOA4;SREK1IP1;TUBA4A;CAPRIN1;DNAJC10;SRSF3;DHCR7;MCM6;VAMP3
PBS-1086_11-18_GSE65420_down	29/497	1.5634e-05	7.99552e-05	1.34727e-06	6.89016e-06	-0.960036	10.6238	SRSF1;WDR43;RBM3;PNN;FAM168B;RBM12;WDR36;USP7;HNRNPA3;STAT1;TPM3;PGAM1;STAT3;GOT2;AEN;BAZ1A;LARP4;TUBA4A;WDR77;EBNA1BP2;HNRNPUL1;CAPRIN1;KIT;SRSF3;TFAM;NCOA7;MCM6;NAA15;ANAPC1
CPI360_KARPAS-422_GSE62056_down	29/496	1.50586e-05	7.99552e-05	1.29703e-06	6.89016e-06	-0.953475	10.587	CYFIP2;PPP1R15B;CEBPG;HACD2;CCAR1;OGFRL1;FAM168B;ZMYM2;KIF5B;RPL15;SLC38A2;ZBED3;MED1;MEF2C;DUT;SLC16A1;GOT1;FNBP1;RPL13A;XPOT;DDIT3;DNAJC10;NCOA7;MCM6;SERINC3;LSM14A;CDC42SE2;PAFAH1B1;ARF6
Cortistatin_A_HCT116_100nM-24hrs_GSE78506_up	29/496	1.50586e-05	7.99552e-05	1.29703e-06	6.89016e-06	-0.949156	10.539	APP;ARL6IP1;ZDHHC6;ATP1A1;TYMS;AURKA;PRDX3;CCNB1;RACGAP1;KIF5B;RPL15;TPM3;PGAM1;RDX;RPL13A;PRPF40A;TPD52L2;CCNA2;SQLE;MYL6;IBTK;XPOT;RPS6KB1;CNOT1;CAPRIN1;CALM3;MCM6;CALM1;CALM2
BRD9-inhibitor_HL60_GSE79284_up	28/498	4.22868e-05	0.000182494	4.01155e-06	1.73123e-05	-1.04355	10.5096	ARF3;APP;WDR26;ARL6IP1;IQGAP1;TYMS;OGFRL1;PSD4;KIF5B;FLOT2;SF3B1;USP7;HNRNPA3;NFAM1;H3F3A;NCOA4;ARAP1;TUBA4A;HIPK2;FGR;MYL6;TSPAN14;DNAJC5;GNB1;PECAM1;TPP1;CALM3;TRIP12
TOX4_HCT116_knockdown_GSE56788_down	29/496	1.50586e-05	7.99552e-05	1.29703e-06	6.89016e-06	-0.944682	10.4893	TRAM1;CDCA7L;SMC5;IQGAP1;TOB2;RBM3;SRP72;SPTLC2;LMAN2;SSR1;CPNE3;MBTPS1;WDR36;HNRNPA3;SLC16A1;TPM3;CPSF2;RPL13A;TPD52L2;DUSP7;TOX4;NSFL1C;HNRNPUL1;XPOT;DNAJC5;DNAJC10;TFAM;DNAJC8;ARF6
miR-92a-1_Tail_bud_Knockout_GSE63813_up	28/498	4.22868e-05	0.000182494	4.01155e-06	1.73123e-05	-1.04152	10.4892	APP;WDR26;CTBP1;ANKRD11;MIA3;ATP1A1;MLLT3;FXR1;RBM3;PPP3CB;KIF5B;UBQLN1;WDR6;RPL15;ARID2;LDLR;SLC38A2;MBTPS1;PGAM1;GOT2;LARP4;CKAP4;WDR77;HIPK2;SQLE;BC005537;CNOT1;GNB1
AUF1_Skeletal_muscle_hindlimb_Knockout_GSE83555_down	29/496	1.50586e-05	7.99552e-05	1.29703e-06	6.89016e-06	-0.940092	10.4384	APP;SCARB1;ANKRD11;IQGAP1;CST3;CCND2;KIF5B;TGOLN1;CTNNA1;SF3B1;SLC38A2;MEF2C;HNRNPA3;GBP7;TPM3;STAT3;RPL13A;DSTN;FKBP1A;MYL6;KLF6;KCTD10;PECAM1;SRSF3;SLC28A2;SERINC3;CALM1;CALM2;ITM2B
Myotonic_Dystrophy_Left_Ventricles_GSE67812_down	29/497	1.5634e-05	7.99552e-05	1.34727e-06	6.89016e-06	-0.938126	10.3814	APP;WDR26;HIGD1A;ADD3;PRDX3;FXR1;FAM168B;CCND2;KIF5B;RB1CC1;CTNNA1;CPNE3;SF3B1;SLC38A2;ARFGEF2;MBTPS1;TSPYL1;SLC16A1;GOT1;RDX;GOT2;NCOA4;MTUS1;TUBA4A;HIPK2;CAPZA2;YME1L1;CALM1;PAFAH1B1
CFTR_Colon_Knockdown_GSE76095_down	28/498	4.22868e-05	0.000182494	4.01155e-06	1.73123e-05	-1.02849	10.3579	PPP1R15B;SRSF1;IQGAP1;SBNO1;CAND1;KIF5B;CTNNA1;SSR1;CPNE3;SF3B1;LDLR;HNRNPA3;STAT1;ANXA4;FNDC3A;LARP4;ANKHD1;BC005537;IBTK;CEACAM1;TWSG1;CNOT1;CAPRIN1;DNAJC10;TRIP12;NAA15;ANAPC1;ARF6
TGM5_HCT116_knockdown_GSE56788_up	29/497	1.5634e-05	7.99552e-05	1.34727e-06	6.89016e-06	-0.934826	10.3448	TRAM1;IQGAP1;HACD2;PRDX3;PPAT;KIF5B;CTNNA1;RBM12;LDLR;RAB8A;HNRNPA0;SLC16A1;HSBP1;TPM3;PGAM1;DSTN;AEN;LARP4;TPD52L2;NRBP1;SQLE;MYL6;TSPAN14;H1F0;PPT1;CALM3;DHCR7;CALM1;CALM2
CCNK_HCT116_knockdown_GSE56788_down	29/496	1.50586e-05	7.99552e-05	1.29703e-06	6.89016e-06	-0.923784	10.2573	PPP1R15B;TBC1D9B;CNP;SRSF1;RABEPK;FXR1;RBM3;CCNB1;UBTF;MLX;WDR6;CPNE3;RPL15;HNRNPA3;PGAM1;CPSF2;SSU72;RPL13A;TUBA4A;WDR77;RPS26;MYL6;EBNA1BP2;H1F0;XPOT;CNOT1;DHCR7;MCM6;ESYT1
Shh_Forelimb_Null_GSE58645_down	28/498	4.22868e-05	0.000182494	4.01155e-06	1.73123e-05	-1.01651	10.2373	IPO11;USP15;RRN3;SRSF1;WDR43;SOCS2;CCNB1;PPAT;KIF5B;SF3B1;ZFP266;SLC38A2;WDR36;DUT;SLC16A1;TPM3;PGAM1;TXNL1;NUP153;LARP4;WDR77;SQLE;SLC7A6;XPOT;DNAJC10;SRSF3;CALM1;CDC42SE2
G9a_Embryonic_stem_cell_Knockout_GSE49669_down	29/496	1.50586e-05	7.99552e-05	1.29703e-06	6.89016e-06	-0.915116	10.161	PPP1R15B;CUL3;ANKRD11;SRSF1;ADIPOR1;WDR43;SOCS2;FAM168B;KIF5B;SKP1A;SF3B1;EMC8;MBTPS1;HNRNPA3;TPM3;H3F3A;GOT2;NUP153;SLC7A6;NPLOC4;ARPC2;CNOT1;GNB1;PECAM1;SDE2;CCDC43;TRIP12;MCM6;CALM2
Tunicamycin_PWK-PhJ_mice_-_primary_Mouse_Embryonic_Fibroblasts_GSE63756_up	29/495	1.45026e-05	7.99552e-05	1.24853e-06	6.89016e-06	-0.911366	10.1537	PPP1R15B;APP;ANKRD11;IQGAP1;WDR43;FADS3;RBM3;KIF5B;RB1CC1;SSR1;SF3B1;SLC38A2;TMED5;ARL14EP;HNRNPA3;RPL13A;DSTN;PRPF40A;WIPI2;GTPBP2;IBTK;KLF6;ARPC2;XPOT;DDIT3;DNAJC10;SRSF3;SERINC3;PAFAH1B1
5-Azacytidine-CdR_HEK_293T_GSE62591_up	28/498	4.22868e-05	0.000182494	4.01155e-06	1.73123e-05	-0.999027	10.0612	SRSF1;IQGAP1;ATP1A1;SBNO1;CAND1;KIF5B;RB1CC1;UBQLN1;CTNNA1;RPL15;SLC38A2;USP7;SLC16A1;CPSF6;TPM3;H3F3A;NCOA4;NUP153;CKAP4;MYL6;NPLOC4;HNRNPUL1;XPOT;CNOT1;CAPRIN1;CALM3;TRIP12;CALM1
4-hydroxytamoxifen_Embrionic_stem_cells_0.1_uM_0_hrs_GSE84953_down	28/497	4.08217e-05	0.000182225	3.86972e-06	1.72741e-05	-0.993381	10.0394	PPP1R15B;ARL6IP1;ANKRD11;ADIPOR1;2810474O19RIK;SOCS2;KIF5B;STK38;RBPMS2;UBTF;RPL15;LDLR;SLC38A2;HNRNPA0;MBTPS1;HNRNPA3;PGAM1;H3F3A;RPL13A;TUBA4A;RPS26;FKBP1A;SQLE;RPS6KB1;CNOT1;MKRN1;SRSF3;CALM3
RGS18_HCT116_knockdown_GSE56788_down	29/497	1.5634e-05	7.99552e-05	1.34727e-06	6.89016e-06	-0.902768	9.99008	APP;CBFB;ARL6IP1;SMC5;ATP1A1;TOB2;TYMS;RBM3;OGFRL1;FAM168B;CCNB1;RACGAP1;SSR1;SF3B1;GTSE1;SLC16A1;CPSF6;BNIP3;RPL13A;CCNA2;SQLE;TSPAN14;ARPC2;XPOT;SRSF3;SEC22B;CALM2;CDC42SE2;ARF6
Panobinostat_+_5-Azacytidine_U266_4hr-10nM_GSE56623_down	28/498	4.22868e-05	0.000182494	4.01155e-06	1.73123e-05	-0.991661	9.98706	NDUFB8;SUV39H1;SRSF1;KEAP1;OVCA2;TYMS;AURKA;PRDX3;CCNB1;CCND2;LMAN2;CYTIP;LDLR;SLC38A2;HNRNPA3;DUT;PGAM1;H3F3A;RPA2;CCNA2;MYL6;KLF6;PPT1;PECAM1;SRSF3;TMEM19;CALM2;ARF6
OVOL1_Trophoblast_knockdown_GSE66962_up	29/496	1.50586e-05	7.99552e-05	1.29703e-06	6.89016e-06	-0.897474	9.96515	CYFIP2;PPP1R15B;APP;RAB5B;ARL6IP1;IQGAP1;HACD2;AURKA;PRDX3;FXR1;PRRC1;RFK;SPIN1;UBQLN1;CTNNA1;RPL15;SF3B1;SLC38A2;SLC16A1;PGAM1;BNIP3;H3F3A;RPL13A;XPOT;CNOT1;GNB1;MKRN1;CALM2;LSM14A
EPAS1_Yolk_sac_Knockdown_GSE62974_down	28/497	4.08217e-05	0.000182225	3.86972e-06	1.72741e-05	-0.985592	9.96069	PPP1R15B;WDR26;CBFB;ARL6IP1;ANKRD11;SRSF1;SMC5;FXR1;FAM168B;RACGAP1;SPIN1;SF3B1;SLC38A2;HNRNPA3;SCAF11;H3F3A;RPL13A;PRPF40A;CCNA2;BC005537;TWSG1;CNOT1;CAPRIN1;YME1L1;SRSF3;CALM2;ANAPC1;PAFAH1B1
AEMeis2_Bone_marrow_GSE81329_down	27/498	0.00010613	0.00038402	1.11164e-05	4.00005e-05	-1.08436	9.92277	UNC119B;SCARB1;NDRG3;ARL6IP1;CTBP1;IQGAP1;PRDX3;CCND2;CTNNA1;LGALS9;DUT;TPM3;PGAM1;RDX;CORO2A;CHFR;HIPK2;RPS26;H1F0;GNB1;MKRN1;GNB4;SRSF3;LCP2;ESYT1;CDC42SE2;LTF
Idiopathic_Pulmonary_Fibroisis_Lung_Tissue_GSE52463_down	28/498	4.22868e-05	0.000182494	4.01155e-06	1.73123e-05	-0.971261	9.7816	APP;TRAM1;IQGAP1;ATP1A1;ATP2C1;RBM3;KIF5B;CTNNA1;RPL15;SF3B1;LDLR;SLC38A2;TPM3;PGAM1;RDX;STAT3;RPL13A;DSTN;RPS26;SQLE;MYL6;KLF6;ARPC2;XPOT;PECAM1;SRSF3;CALM1;CALM2
MOV10_HEK293F_Overexpression_GSE50499_down	29/496	1.50586e-05	7.99552e-05	1.29703e-06	6.89016e-06	-0.878699	9.75668	CYFIP2;ARF3;TBC1D9B;ARL6IP1;ATP1A1;ADIPOR1;CCAR1;RBM3;FAM168B;CCNB1;ENSA;UBTF;WDR6;SF3B1;HNRNPA0;HNRNPA3;TPM3;PGAM1;RDX;H3F3A;WDR77;FKBP1A;MYL6;HNRNPUL1;DNAJC5;CAPRIN1;GNB1;CALM3;DNAJC8
Blinc1_Pancreas_Knockout_GSE73711_down	28/495	3.80285e-05	0.000182225	3.59978e-06	1.7255e-05	-0.955202	9.72125	APP;SRSF1;ATP1A1;CST3;RBM3;CTNNA1;SSR1;HNRNPA0;MBTPS1;HNRNPA3;TPM3;PGAM1;RDX;H3F3A;RPL13A;CKAP4;RPS26;FKBP1A;MYL6;H1F0;CAPRIN1;GNB1;DNAJC10;SRSF3;SERINC3;CALM1;CALM2;ITM2B
EWSFLI1_A673_knockdown_GSE60949_up	29/495	1.45026e-05	7.99552e-05	1.24853e-06	6.89016e-06	-0.857316	9.55152	APP;SCARB1;RAB5B;TRAM1;MIA3;IQGAP1;LIPA;FADS3;CST3;LMAN2;CTNNA1;SSR1;LDLR;SLC38A2;NCOA4;DSTN;FNDC3A;CKAP4;HIPK2;FKBP1A;MYL6;CEACAM1;RCN2;XPOT;DNAJC10;RNF181;TPP1;FAM98A;ITM2B
GPR65_BMDMs_Knockout_GSE69445_down	27/499	0.000109696	0.00038933	1.15008e-05	4.07072e-05	-1.04065	9.48847	KEAP1;TOB2;AP2A2;RABEPK;CST3;CCND2;CUX1;PAPOLG;STX6;FBXO6;ARID2;PDZD8;SLC16A1;STAT1;QPCTL;STAT3;LARP4;TMEM80;TMCO3;MYL6;MED25;XPOT;NFIC;CAPRIN1;LCP2;FAM32A;ARF6
Silvestrol_MDA-MB-231_25nM-2hr_GSE61375_up	29/494	1.39653e-05	7.99552e-05	1.20171e-06	6.89016e-06	-0.843452	9.4289	PPP1R15B;APP;TRAM1;ARL6IP1;ANKRD11;TYMS;PRDX3;OGFRL1;FAM168B;SSR1;LDLR;SLC38A2;TMED5;IKBIP;SLC30A7;HNRNPA3;DUT;YIPF4;DSTN;NUP153;GTPBP2;HIPK2;KLF6;DNAJC10;SRSF3;ITGB1BP1;DHCR7;SERINC3;ARF6
LKB1_SSP25_knockdown_GSE59855_down	29/496	1.50586e-05	7.99552e-05	1.29703e-06	6.89016e-06	-0.844596	9.37803	MYCBP;CTBP1;SH3KBP1;KEAP1;AURKA;CCNB1;SGPL1;RACGAP1;KIF5B;CTNNA1;RAB8A;HNRNPA3;RALBP1;TPM3;NCOA4;DONSON;RPL13A;EPDR1;LARP4;TPD52L2;RAB10;KLF6;RRAGC;CAPRIN1;SRSF3;TRIM37;DNAJC8;PI4K2A;PAFAH1B1
Ezh1_Mammary_gland_knockout_GSE70440_up	27/499	0.000109696	0.00038933	1.15008e-05	4.07072e-05	-1.02587	9.35372	CTBP1;SRSF1;RBM3;OGFRL1;CTNNA1;SF3B1;HNRNPA0;SREBF1;HNRNPA3;STAT1;TPM3;H3F3A;STAT3;RPL13A;DSTN;CORO2A;RPS26;BC005537;MYL6;CEACAM1;H1F0;KIT;GNB1;SRSF3;SERINC3;CALM2;ITM2B
ISRIB_&_Tunicamycin_HEK293-T_200nM_&_1ug-ml-1hr_GSE65778_up	28/497	4.08217e-05	0.000182225	3.86972e-06	1.72741e-05	-0.92035	9.30133	RBM27;TRAM1;ARL6IP1;SRSF1;ADIPOR1;HIGD1A;WDR43;PRDX3;RBM3;CCNB1;CPNE3;RPL15;RBM12;SF3B1;SLC16A1;HSBP1;PGAM1;H3F3A;NCOA4;RPA2;RPS26;CCNA2;PYURF;MYL6;XPOT;CAPRIN1;DNAJC8;CALM2
NMP_JJN3_24hr-10nM_GSE56623_up	28/497	4.08217e-05	0.000182225	3.86972e-06	1.72741e-05	-0.915709	9.25442	RAB5B;WDR26;ARL6IP1;IQGAP1;ENSA;NEU1;CTNNA1;WDR6;FLOT2;CPNE3;SLC38A2;NEK9;MBTPS1;H3F3A;STAT3;NCOA4;WIPI2;MYL6;KLF6;GNB1;MKRN1;CALM3;ESYT1;MAN1B1;SERINC3;CALM1;LPIN2;ITM2B
Doxycycline_Subcutaneous_tumor_(Splenic_cells_from_diseased_mir-155LSLtTA_mice)_2.3mg-kg_GSE61851_up	27/498	0.00010613	0.00038402	1.11164e-05	4.00005e-05	-1.00487	9.19541	CYFIP2;ZFP644;WDR26;CNP;ANKRD11;IQGAP1;PIK3CG;STAMBPL1;RB1CC1;KRIT1;ATXN7L1;TMEM38B;ARID2;SF3B1;AREL1;CPSF6;DESI1;STAT1;H3F3A;CPSF2;4930523C07RIK;FNDC3A;ANKHD1;CREB1;PECAM1;TRIP12;SERINC3
Trex2_Skin_Knockout_GSE74528_down	28/497	4.08217e-05	0.000182225	3.86972e-06	1.72741e-05	-0.906991	9.16632	APP;AP2A2;CCAR1;CST3;OGFRL1;TMED5;HNRNPA3;RALBP1;TPM3;BNIP3;H3F3A;TMEM176A;RPL13A;BAZ1A;ARAP1;CKAP4;FGR;MYL6;ARPC2;CAPZA2;PPT1;PECAM1;CALM3;SERINC3;CALM1;CALM2;ITM2B;LTF
AEMeis2_Bone_marrow_GSE81329_up	27/499	0.000109696	0.00038933	1.15008e-05	4.07072e-05	-0.999019	9.10885	CYFIP2;TRAM1;WDR26;TRIM30A;IKZF1;MLLT3;SOCS2;CUX1;PSD4;CYTIP;EPS15;ARL14EP;GBP7;FNBP1;STAT1;NCOA4;RPL13A;DSTN;FNDC3A;KLF6;TREML2;CAPZA2;TRIP12;CHIL3;LPIN2;ITM2B;ZPR1
Sip1_Lens_Knockout_GSE49949_up	27/499	0.000109696	0.00038933	1.15008e-05	4.07072e-05	-0.988796	9.01565	CYFIP2;ARF3;APP;HBS1L;ARL6IP1;ANKRD11;IQGAP1;CCND2;CAND1;RACGAP1;LMAN2;STK38;CTNNA1;WDR6;SF3B1;SLC38A2;NEK9;SREBF1;MBTPS1;TPM3;H3F3A;TSPAN14;CNOT1;CAPRIN1;TRIP12;CALM1;ANAPC1
recombinant_murine_SAA1_Th17_cells_2ng-ml_48_hrs_GSE71281_down	28/496	3.94027e-05	0.000182225	3.73251e-06	1.72741e-05	-0.888774	9.01366	RRN3;SH3KBP1;SRSF1;DCUN1D1;IKZF1;THUMPD1;TYMS;RBM3;CCND2;SRP72;GTSE1;ZFP266;TMED5;DUT;SLC16A1;TPM3;AEN;WDR77;EBNA1BP2;DNAJC5;CAPRIN1;TSR2;SRSF3;LCP2;NCOA7;ESYT1;CD69;CALM1
Nurr1_Substantia_nigra_dopaminergic_neurons_conditional_Knockout_GSE42912_up	28/497	4.08217e-05	0.000182225	3.86972e-06	1.72741e-05	-0.887381	8.96814	CYFIP2;ARF3;APP;NDRG3;ANKRD11;GPHN;RBM3;PNN;OGFRL1;PPP3CB;RB1CC1;SPIN1;KRIT1;SF3B1;SLC38A2;HNRNPA3;PCID2;GOT1;UBE2B;LRRC40;CHFR;TUBA4A;BC005537;DNAJC5;DNAJC10;TRIP12;SERINC3;LPIN2
IL-10_Macrophages_100ng-ml_4_hrs_GSE49449_up	32/664	0.000222596	0.00078574	1.68887e-05	5.96153e-05	-1.04848	8.81788	TRIM30A;ARL6IP1;ATP1A1;LIPA;CST3;RBM3;ESD;LGALS9;ATP6V1C1;HNRNPA3;STAT1;TPM3;ANXA4;PGAM1;H3F3A;RPL13A;CORO2A;RPS26;FGR;MYL6;KLF6;ARPC2;CAPZA2;GNB1;PPT1;TPP1;CHIL3;SLC28A2;SERINC3;CALM1;CALM2;ITM2B
Olig2_Brain_tumor_conditional_Knockout_GSE71493_down	27/499	0.000109696	0.00038933	1.15008e-05	4.07072e-05	-0.961963	8.77099	CYFIP2;SCARB1;WDR26;CNP;ARL6IP1;SH3KBP1;ATP1A1;ADD3;RBM3;CCNB1;SF3B1;HNRNPA0;HNRNPA3;TPM3;PGAM1;STAT3;GOT2;TMEM176A;KLF6;H1F0;NPLOC4;ARPC2;HNRNPUL1;DNAJC5;GNB1;CDC42SE2;PAFAH1B1
Ptf1a_14_days_-_Pancreas_conditional_knockout_GSE70542_up	27/498	0.00010613	0.00038402	1.11164e-05	4.00005e-05	-0.957611	8.76295	APP;TRAM1;MIA3;ATP1A1;CST3;CCND2;LMAN2;TGOLN1;CHP1;RPL15;SF3B1;SLC38A2;HNRNPA3;SLC35A3;ANXA4;H3F3A;MTUS1;RPL13A;DSTN;FNDC3A;RPS26;MYL6;H1F0;SERINC3;CALM1;ITM2B;B4GALT4
Baf60c_Cardiomyocyte_stage_(D10)_knockout_GSE59383_down	27/499	0.000109696	0.00038933	1.15008e-05	4.07072e-05	-0.959105	8.74493	CEBPG;SLAIN2;IQGAP1;ATP1A1;ATP2C1;FADS3;PRRC1;CCND2;PPAT;KIF5B;SH3BP5;CTNNA1;RPL15;LDLR;SLC38A2;GOT1;BAZ1A;GTPBP2;CCNA2;MYL6;H1F0;TWSG1;NCEH1;XPOT;DDIT3;GNB1;LSM14A
2,3,7,8-tetrachlorodibenzo-p-dioxin_(TCDD)_Primary_B_cell_30_nM_4_hr_GSE80953_up	28/496	3.94027e-05	0.000182225	3.73251e-06	1.72741e-05	-0.862253	8.74469	ARL6IP1;CEP120;CEBPG;SMC5;IQGAP1;ATP1A1;RBM3;CAND1;SRP72;RASSF5;TMED5;HNRNPA0;USP7;FNBP1;SCAF11;PGAM1;H3F3A;STAT3;NCOA4;MSL2;PRPF40A;CKAP4;RAB10;CAPRIN1;TRIP12;CD69;CALM1;ARF6
SAP130_HCT116_knockdown_GSE56788_down	28/497	4.08217e-05	0.000182225	3.86972e-06	1.72741e-05	-0.860335	8.6948	ARF3;HBS1L;IPO11;TBC1D9B;CBFB;ARL6IP1;CTBP1;TYMS;PRDX3;SGPL1;KIF5B;SPIN1;RPL15;SF3B1;SREBF1;HNRNPA3;HSBP1;TPM3;GOT2;RAB10;CCNA2;CNOT1;NFIC;CAPRIN1;GNB1;YME1L1;CALM2;ARF6
Perhexiline_CUTLL1_GSE66014_down	28/497	4.08217e-05	0.000182225	3.86972e-06	1.72741e-05	-0.845141	8.54124	CBFB;SRSF1;IQGAP1;ATP1A1;TYMS;PRDX3;PNN;CAND1;RACGAP1;USP7;HNRNPA3;DUT;FNBP1;TPM3;PGAM1;BNIP3;GOT2;FKBP1A;CCNA2;ARPC2;HNRNPUL1;XPOT;CNOT1;GNB1;SRSF3;CALM3;MCM6;NAA15
Sim2_Embryonic_stem_cells_Expression_GSE59373_down	27/497	0.000102669	0.00038402	1.07437e-05	4.00005e-05	-0.92989	8.54011	ARL6IP1;CUL3;SRSF1;NOL7;THUMPD1;WDR43;FXR1;RBM3;PRRC1;CCND2;RPL15;SKP1A;SMNDC1;PGAM1;BNIP3;H3F3A;TXNL1;RPL13A;DSTN;FKBP1A;MYL6;CAPRIN1;MKRN1;YME1L1;SRSF3;CALM1;CALM2
Schizophrena_hIPSC_NPC_GSE63738_up	28/496	3.94027e-05	0.000182225	3.73251e-06	1.72741e-05	-0.841215	8.53133	UNC119B;ARL6IP1;ANKRD11;SRSF1;ATP1A1;LIPA;PNN;CCNB1;CAND1;RACGAP1;KIF5B;CTNNA1;RBM12;SF3B1;SLC38A2;TPM3;PGAM1;H3F3A;CKAP4;HIPK2;CCNA2;XPOT;CNOT1;CAPRIN1;GNB1;SRSF3;CALM3;CALM2
LNC277_A673_knockdown_GSE60949_up	28/497	4.08217e-05	0.000182225	3.86972e-06	1.72741e-05	-0.841774	8.50721	APP;RAB5B;CBFB;ANKRD11;IQGAP1;CST3;CTNNA1;SAP18;SF3B1;SLC38A2;HNRNPA3;UBE2B;TXNL1;FNDC3A;TPD52L2;CKAP4;HIPK2;RAB10;TOX4;MYL6;RCN2;HNRNPUL1;XPOT;CAPZA2;CALM3;CALM2;ITM2B;ZPR1
Ezh2_Mammary_gland_knockout_GSE70440_up	27/497	0.000102669	0.00038402	1.07437e-05	4.00005e-05	-0.922927	8.47616	ARL6IP1;SRSF1;IQGAP1;ATP1A1;OGFRL1;SH3BP5;CTNNA1;SKP1A;SF3B1;SLC38A2;SREBF1;HNRNPA3;STAT1;TMEM176A;RPL13A;DSTN;CORO2A;RPS26;BC005537;CEACAM1;H1F0;CAPRIN1;KIT;GNB1;CALM2;ITM2B;ARF6
PRMT4_CD34+_knockdown_GSE46056_up	28/497	4.08217e-05	0.000182225	3.86972e-06	1.72741e-05	-0.83831	8.47221	HBS1L;IQGAP1;ADD3;LIPA;FXR1;RB1CC1;CTNNA1;RPL15;LGALS9;LDLR;SLC38A2;CDK17;FNBP1;TPM3;ANXA4;BNIP3;RDX;NCOA4;RPL13A;ARAP1;MYL6;KLF6;ARPC2;CAPZA2;MKRN1;TPP1;DHCR7;ITM2B
Rapamycin_Heart_14_ppm_GSE48043_down	28/495	3.80285e-05	0.000182225	3.59978e-06	1.7255e-05	-0.829565	8.44263	APP;WDR26;ATP1A1;FXR1;CST3;CCND2;KIF5B;SF3B1;SLC38A2;HNRNPA3;STAT1;TPM3;BNIP3;RPL13A;DSTN;BC005537;MYL6;NCEH1;CAPZA2;PECAM1;SRSF3;TRIP12;CHIL3;SERINC3;CALM1;CALM2;ITM2B;PAFAH1B1
Panobinostat_Neuroblastoma_5mg-kg_GSE69869_up	28/497	4.08217e-05	0.000182225	3.86972e-06	1.72741e-05	-0.835244	8.44122	ITIH5;SCARB1;ARL6IP1;IQGAP1;ATP1A1;LIPA;CST3;SGPL1;CCND2;SPTLC2;TGOLN1;CTNNA1;CHP1;CPNE3;FNBP1;PGAM1;STAT3;RAB10;MYL6;H1F0;ARPC2;PPT1;RNF181;TPP1;SERINC3;CALM1;PI4K2A;ITM2B
Cyclophosphamide_GL261_tumors_in_C57BL-6_mice_GSE71491_up	27/498	0.00010613	0.00038402	1.11164e-05	4.00005e-05	-0.918708	8.40695	APP;TRIM30A;ARL6IP1;IQGAP1;LIPA;CST3;SGPL1;CCND2;TGOLN1;GBP7;FNBP1;STAT1;TPM3;SP110;ANXA4;ARAP1;FNDC3A;BC005537;KLF6;ARPC2;CAPZA2;TPP1;CHIL3;ESYT1;SERINC3;CALM1;ITM2B
SRT3025_cKit+_Sca1+_Lin-_cells_(KSL)_GSE60941_down	27/497	0.000102669	0.00038402	1.07437e-05	4.00005e-05	-0.909971	8.35718	TRIM30A;CBFB;IQGAP1;PIK3CG;SOCS2;RBM3;CCND2;RB1CC1;TGOLN1;LGALS9;ZFP266;TPM3;RDX;NFATC3;EIF2AK2;PRPF40A;TUBA4A;BC005537;NCEH1;CNOT1;CAPRIN1;CAPZA2;PECAM1;NCOA7;TRIP12;MCM6;ANAPC1
Tet3_Oocytes_conditional_Knockout_GSE61329_down	27/498	0.00010613	0.00038402	1.11164e-05	4.00005e-05	-0.91314	8.356	RBM27;RRN3;CUL3;RNF6;CCAR1;SBNO1;PPAT;KIF5B;RB1CC1;KRIT1;SF3B1;TMED5;MED1;USP7;YIPF4;MTUS1;RPL13A;PRPF40A;BAZ1A;LARP4;TPD52L2;DUSP7;EBNA1BP2;GID4;GNB1;YME1L1;CDC42SE2
ZnF1_Thymus_Knockout_GSE32190_down	27/498	0.00010613	0.00038402	1.11164e-05	4.00005e-05	-0.913003	8.35475	CYFIP2;CTBP1;SH3KBP1;TOB2;PNN;FAM168B;ZMYM2;CCND2;UBTF;LGALS9;SLC38A2;AGFG2;HNRNPA0;HNRNPA3;SLC16A1;FNBP1;H3F3A;4930523C07RIK;RPS26;H1F0;CREB1;HNRNPUL1;CAPRIN1;CALM3;CALM1;ITM2B;ARF6
MEP50_A549_Knockdown_GSE80182_down	28/497	4.08217e-05	0.000182225	3.86972e-06	1.72741e-05	-0.817691	8.26383	PPP1R15B;APP;WDR26;PRDX3;RB1CC1;UBQLN1;SSR1;RPL15;RBM12;SLC38A2;ARFGEF2;AREL1;TPM3;ANXA4;PGAM1;MTUS1;EPDR1;DSTN;NUP153;FNDC3A;LARP4;WDR77;SQLE;NPLOC4;TRIP12;DHCR7;CALM2;ITM2B
ADAR_Fetal_liver_Knockout_GSE71042_up	27/497	0.000102669	0.00038402	1.07437e-05	4.00005e-05	-0.892371	8.19553	NARF;CEBPG;ADIPOR1;MLLT3;RBM3;SRP72;ESD;CHP1;RPL15;SF3B1;AREL1;UBE2B;STAT1;SCAF11;PGAM1;YIPF4;BNIP3;RPL13A;DSTN;WIPI2;GTPBP2;RPS26;DDIT3;MKRN1;SERINC3;LPIN2;ITM2B
Firre_Embryonic_stem_cells_Knockout_GSE45157_down	28/497	4.08217e-05	0.000182225	3.86972e-06	1.72741e-05	-0.807595	8.1618	ARF3;APP;ARL6IP1;CUL3;ANKRD11;IQGAP1;ATP1A1;ATP2C1;HACD2;WDR43;AURKA;CDC23;CTNNA1;SSR1;SF3B1;SLC38A2;USP7;HNRNPA3;SLC16A1;RDX;DSTN;SLC7A6;RCN2;GNB1;TRIM37;TRIP12;NAA15;CALM1
BRD4_HT29_knockdown_GSE73317_down	27/498	0.00010613	0.00038402	1.11164e-05	4.00005e-05	-0.890063	8.14483	SRSF1;RNF6;ATP1A1;WDR43;CCNB1;KIF5B;UBQLN1;RPL15;RBM12;HNRNPA3;SLC16A1;TPM3;SCAF11;PGAM1;GOT2;PRPF40A;TPD52L2;TUBA4A;CCNA2;SQLE;XPOT;GNB1;SRSF3;DHCR7;NAA15;CALM1;CALM2
miR21_Mammary_gland_Knockout_GSE50068_up	27/498	0.00010613	0.00038402	1.11164e-05	4.00005e-05	-0.888891	8.1341	ITIH5;APP;ABCD2;IQGAP1;ATP1A1;FADS3;CTNNA1;SF3B1;SREBF1;HNRNPA3;H3F3A;STAT3;RPL13A;DSTN;RPS26;BC005537;MYL6;KLF6;CAPRIN1;KIT;GNB1;SRSF3;TRIP12;SERINC3;CALM1;CALM2;ITM2B
PRMT9_HeLa_knockdown_GSE63953_down	27/498	0.00010613	0.00038402	1.11164e-05	4.00005e-05	-0.888873	8.13393	APP;ARL6IP1;ANKRD11;CDCA7L;SRSF1;IQGAP1;ATP1A1;PRDX3;FXR1;RBM3;SBNO1;CCNB1;KIF5B;CTNNA1;CHP1;RPL15;RDX;H3F3A;NCOA4;RPL13A;HNRNPUL1;XPOT;CNOT1;CAPRIN1;SRSF3;CALM2;ANAPC1
TGFB3_Palatal_shelves_E15.5_knockout_GSE45568_up	27/498	0.00010613	0.00038402	1.11164e-05	4.00005e-05	-0.885673	8.10465	APP;WDR26;ANKRD11;SRSF1;IQGAP1;ATP1A1;CCAR1;PNN;CCND2;STK38;KRIT1;WDR6;SF3B1;SLC38A2;MBTPS1;USP7;HNRNPA3;CPSF6;TPM3;FNDC3A;RPS26;BC005537;CNOT1;CAPRIN1;SRSF3;CALM1;ANAPC1
EHF_A549_Overexpression_GSE63397_down	28/496	3.94027e-05	0.000182225	3.73251e-06	1.72741e-05	-0.799011	8.10331	APP;TRAM1;ARL6IP1;MIA3;ATP2C1;PRDX3;RBM3;LMAN2;SSR1;CHP1;RPL15;PDZD8;TMED5;HNRNPA3;STAT1;ANXA4;MTUS1;RPL13A;DSTN;FNDC3A;IBTK;H1F0;RCN2;CAPZA2;DNAJC10;YME1L1;TPP1;CALM2
WZ4002_NSCLC-Parental_PC9-WZ4002-tolerant_24hrs_GSE75602_down	27/498	0.00010613	0.00038402	1.11164e-05	4.00005e-05	-0.883264	8.08261	CDCA7L;SRSF1;IQGAP1;ATP1A1;WDR43;CCNB1;UBQLN1;LDLR;USP7;HNRNPA3;DESI1;TPM3;PGAM1;WDR77;FKBP1A;CCNA2;EBNA1BP2;H1F0;NCEH1;HNRNPUL1;XPOT;CNOT1;CAPRIN1;DNAJC10;SRSF3;TRIP12;CALM2
Multiple_Sclerosis_T_Cells_GSE66763_down	27/498	0.00010613	0.00038402	1.11164e-05	4.00005e-05	-0.874197	7.99964	CYFIP2;PPP1R15B;SH3KBP1;ANKRD11;IKZF1;GIMAP5;TOB2;ADD3;CCAR1;SBNO1;ESD;SH3BP5;SF3B1;SLC38A2;SP110;NFATC3;RPL13A;ANKHD1;SLC7A6;KLF6;TSPAN14;ELMO1;SRSF3;LCP2;ESYT1;CALM1;PAFAH1B1
CFTR_Ileum_Knockout_GSE76095_down	27/498	0.00010613	0.00038402	1.11164e-05	4.00005e-05	-0.872611	7.98513	SLC35F5;RBM3;KIF5B;NEU1;CTNNA1;CHP1;SKP1A;HNRNPA3;TPM3;ANXA4;H3F3A;TMEM176A;RPL13A;DSTN;CORO2A;SQLE;KLF6;CEACAM1;ARPC2;KCTD10;CAPZA2;SRSF3;SERINC3;CALM1;ITM2B;CDC42SE2;ARF6
Snord116_Brain_cortices_Deletion_GSE43575_down	27/497	0.000102669	0.00038402	1.07437e-05	4.00005e-05	-0.869252	7.98322	ARF3;APP;ARL6IP1;ADIPOR1;ATP2C1;TYMS;SBNO1;FAM168B;RFK;TGOLN1;SPIN1;KRIT1;UBTF;SF3B1;GOT1;UBE2B;PGAM1;H3F3A;EIF2AK2;FKBP1A;BC005537;MYL6;CAPZA2;GNB1;SRSF3;DNAJC8;CALM2
Rosiglitazone_Tumor-HT-29_48hrs_GSE77039_down	28/496	3.94027e-05	0.000182225	3.73251e-06	1.72741e-05	-0.785134	7.96257	APP;SH3KBP1;CEBPG;IQGAP1;ATP1A1;ZMYM2;KIF5B;WDR6;FLOT2;RPL15;SF3B1;SLC38A2;PDZD8;ZBED3;HNRNPA3;TPM3;ANXA4;H3F3A;RPL13A;SQLE;HNRNPUL1;XPOT;GNB1;DNAJC10;CALM3;SERINC3;CALM2;ITM2B
JUN_PC3_knockdown_GSE53470_up	28/496	3.94027e-05	0.000182225	3.73251e-06	1.72741e-05	-0.779777	7.90824	TRAM1;ARL6IP1;ATP1A1;ADIPOR1;HIGD1A;RBM3;CAND1;KIF5B;SSR1;SF3B1;SLC38A2;HNRNPA3;STAT1;EIF2AK2;RAB10;MYL6;XPOT;CAPRIN1;DNAJC10;PPT1;YME1L1;SRSF3;TPP1;TRIP12;SEC22B;CALM1;CALM2;ITM2B
IRF1_Primary_bone_marrow-derived_macrophages_(BMDM)_Knockout_GSE77885_down	27/498	0.00010613	0.00038402	1.11164e-05	4.00005e-05	-0.856853	7.84093	WDR26;SRSF1;LIPA;PIK3CG;FAM168B;CUX1;KIF5B;ESD;SH3BP5;UBTF;SLC38A2;HNRNPA0;NEK9;FNBP1;SCAF11;NFAM1;NCOA4;TUBA4A;CCNA2;TSPAN14;XPOT;NFIC;CAPRIN1;NUMB;MCM6;CALM1;CALM2
WZ4002_NSCLC-Parental_PC9-GR2_24hrs_GSE75602_down	27/498	0.00010613	0.00038402	1.11164e-05	4.00005e-05	-0.854138	7.81608	SH3KBP1;ANKRD11;CDCA7L;SRSF1;IQGAP1;ATP1A1;CCNB1;KIF5B;LDLR;SLC38A2;HNRNPA3;SLC16A1;TPM3;PGAM1;TPD52L2;CKAP4;RAB10;FKBP1A;CCNA2;H1F0;STK24;XPOT;CNOT1;GNB1;DNAJC10;SRSF3;CALM2
ZnF1_Thymus_Knockout_GSE47496_down	27/498	0.00010613	0.00038402	1.11164e-05	4.00005e-05	-0.853598	7.81114	CYFIP2;NARF;SH3KBP1;ANKRD11;TOB2;PNN;PSD4;UBTF;RPL15;LGALS9;CYTIP;SF3B1;SLC38A2;AGFG2;CDK17;USP7;TSPYL1;CPSF6;FNBP1;MSL2;RPL13A;GTPBP2;BC005537;KLF6;CAPRIN1;SRSF3;PAFAH1B1
SRT3025_cKit+_Sca1+_Lin-_cells_(KSL)_GSE60941_up	27/497	0.000102669	0.00038402	1.07437e-05	4.00005e-05	-0.843116	7.74318	ARF3;SRSF1;IKZF1;PEAR1;CST3;CUX1;LMAN2;PSD4;RPL15;LDLR;SLC38A2;HNRNPA0;CDK17;SREBF1;HNRNPA3;SP110;BCL11A;RPL13A;ARAP1;GTPBP2;NPEPL1;ARPC2;KIT;SRSF3;CALM3;CLASRP;ITM2B
CPI360_KARPAS-422_GSE62056_up	27/498	0.00010613	0.00038402	1.11164e-05	4.00005e-05	-0.842183	7.70668	CNP;SRSF1;SPTLC2;UBTF;CPNE3;SF3B1;LDLR;USP7;HNRNPA3;GCH1;STAT1;SCAF11;SP110;STAT3;GOT2;EIF2AK2;BAZ1A;WDR77;SQLE;MYL6;RCN2;HNRNPUL1;PECAM1;SRSF3;TRIP12;DHCR7;CALM1
5-Azacytidine_JJN3_24hr-10nM_GSE56623_down	27/498	0.00010613	0.00038402	1.11164e-05	4.00005e-05	-0.83972	7.68414	CYFIP2;APP;SCARB1;TRAM1;CTBP1;ANKRD11;RBM3;RAP1A;CCND2;CUX1;LMAN2;VPS53;CPNE3;PLXNC1;CYTIP;SLC38A2;ARFGEF2;GOT2;NFATC3;SSU72;HIPK2;SQLE;TWSG1;DNAJC5;PELI1;ELMO1;DHCR7
C9orf72_Spinal_cord_Knockdown_GSE77681_up	27/498	0.00010613	0.00038402	1.11164e-05	4.00005e-05	-0.83931	7.68039	CYFIP2;ARF3;APP;ABCD2;NARF;ANKRD11;ATP1A1;TOB2;CST3;RBM3;FAM168B;CAND1;SLC38A2;MEN1;GOT1;FNBP1;PGAM1;GOT2;RPL13A;NFIC;MKRN1;CALM3;ESYT1;CLASRP;SERINC3;CALM1;CALM2
IL-10_Macrophages_100ng-ml_4_hrs_GSE49449_down	32/679	0.000329614	0.00100509	2.56287e-05	8.97348e-05	-0.955997	7.66479	ARF3;APP;RAB5B;WDR26;ANKRD11;IQGAP1;FAM168B;SGPL1;KIF5B;CTNNA1;CHP1;RPL15;PLXNC1;LDLR;ARFGEF2;STAT3;NCOA4;RPL13A;ARAP1;HIPK2;BC005537;MYL6;CNOT1;DNAJC5;CAPRIN1;TRIP12;DHCR7;ESYT1;DAGLB;CALM2;PI4K2A;ANAPC1
KCNK1_RKO_knockdown_GSE68219_up	28/495	3.80285e-05	0.000182225	3.59978e-06	1.7255e-05	-0.750104	7.63395	APP;RAB5B;CNP;ATP2C1;TYMS;RBM3;CCND2;NEU1;CTNNA1;WDR6;RPL15;LDLR;SLC38A2;CDK17;SREBF1;TPM3;H3F3A;DSTN;FNDC3A;TPD52L2;NRBP1;MYL6;KLF6;NPLOC4;CNOT1;TPP1;CALM3;ESYT1
Smc3_Embryonic_fibroblast_Knockout_GSE68831_up	28/496	3.94027e-05	0.000182225	3.73251e-06	1.72741e-05	-0.746313	7.56887	ARF3;APP;CTBP1;ATP1A1;FADS3;CST3;RBM3;FAM168B;NAGLU;LMAN2;WDR6;RPL15;HNRNPA0;MBTPS1;TSPYL1;TPM3;PGAM1;STAT3;GOT2;TMEM176A;RPL13A;DSTN;CKAP4;FKBP1A;MYL6;H1F0;CALM3;ESYT1
Klf2_proB-cells_knockout_GSE73560_up	26/499	0.000264374	0.00080805	3.07144e-05	9.3438e-05	-0.911653	7.51033	CYFIP2;CNP;CTBP1;ANKRD11;SRSF1;IQGAP1;IKZF1;RBM3;CUX1;UBTF;RPL15;LGALS9;SF3B1;HNRNPA3;TPM3;H3F3A;RPL13A;RPS26;HNRNPUL1;CNOT1;SRSF3;CALM3;PKIG;SERINC3;CALM1;CALM2
Hira_Oocyte_Knockout_GSE73381_up	28/495	3.80285e-05	0.000182225	3.59978e-06	1.7255e-05	-0.736426	7.49473	WDR26;RNF34;ARL6IP1;SLAIN2;MLLT3;2810474O19RIK;CCNB1;RASSF5;UBQLN1;CTNNA1;ARFIP1;SF3B1;ZBED3;USP7;RALBP1;H3F3A;CRIPT;BAZ1A;DUSP7;FKBP1A;CCNA2;NCEH1;GNB1;TRIP12;CALM1;LPIN2;VAMP3;CDC42SE2
Nova1_midhindbrain_Knockout_GSE69711_down	27/497	0.000102669	0.00038402	1.07437e-05	4.00005e-05	-0.812128	7.45858	NDUFB8;USP15;NDRG3;ARL6IP1;SRSF1;KIF3A;RPL15;PLXNC1;SKP1A;SNAP29;ATP6V1C1;PGAM1;H3F3A;NCOA4;RPL13A;NUP153;FNDC3A;RPS26;SQLE;KLF6;CREB1;CAPRIN1;SRSF3;CALM3;CALM1;CALM2;CDC42SE2
DDPA5_HCT116_knockdown_GSE56788_down	27/498	0.00010613	0.00038402	1.11164e-05	4.00005e-05	-0.803665	7.35422	ARF3;PPP1R15B;SCARB1;NDUFB8;RRN3;TOB2;FAM168B;SPTLC2;UBTF;CPNE3;RPL15;RBM12;SF3B1;HNRNPA0;SREBF1;USP7;TSPYL1;H3F3A;MTUS1;RPL13A;SQLE;KLF6;H1F0;CNOT1;SRSF3;MCM6;ARF6
5-Azacytidine_JJN3_24hr-10nM_GSE56623_up	27/497	0.000102669	0.00038402	1.07437e-05	4.00005e-05	-0.79952	7.34279	ARL6IP1;SRSF1;IQGAP1;ATP1A1;ATP2C1;TYMS;ENSA;UBTF;WDR6;RPL15;SF3B1;SREBF1;USP7;HNRNPA3;STAT1;TPM3;RPL13A;WDR77;FKBP1A;MYL6;HNRNPUL1;CAPRIN1;PPT1;SRSF3;TRIP12;MCM6;ESYT1
Panobinostat_U266_24hr-10nM_GSE56623_up	27/498	0.00010613	0.00038402	1.11164e-05	4.00005e-05	-0.795604	7.28045	CYFIP2;ARF3;ARL6IP1;SH3KBP1;ATP2C1;LIPA;FXR1;NEU1;CTNNA1;CHP1;CPNE3;RPL15;SLC38A2;ATP6V1C1;STAT1;TPM3;RPL13A;MYL6;KLF6;H1F0;STIM1;ARPC2;MKRN1;TPP1;CALM3;CALM1;ARF6
OPC_Cerebral_Cortex_Knockdown_GSE74647_up	28/495	3.80285e-05	0.000182225	3.59978e-06	1.7255e-05	-0.70906	7.21623	NDRG3;FAM45A;ATP1A1;CST3;RBM3;CCND2;GOLGA7;TMED5;AREL1;SLC16A1;DESI1;FNBP1;HSBP1;TAF13;RDX;NCOA4;DSTN;AEN;RAB10;KLF6;STIM1;VMA21;CAPZA2;PPT1;CALM1;TMEM9B;ITM2B;VAMP3
Blimp1_Bone_marrow_knockout_GSE70981_up	26/499	0.000264374	0.00080805	3.07144e-05	9.3438e-05	-0.869175	7.16039	CYFIP2;TRAM1;CNP;IQGAP1;IKZF1;CST3;RBM3;CTSO;RAP1A;LMAN2;TGOLN1;RPL15;MEF2C;HNRNPA3;H3F3A;TMEM176A;RPL13A;TMEM154;RPS26;MYL6;ARPC2;SERINC3;CALM1;ITM2B;CDC42SE2;ARF6
Haloperidol_Striatum_GSE67750_down	27/497	0.000102669	0.00038402	1.07437e-05	4.00005e-05	-0.779562	7.1595	CYFIP2;ARF3;CST3;SBNO1;OGFRL1;FAM168B;PPP3CB;CCND2;KIF5B;SPIN1;SKP1A;SLC38A2;EPS15;ATP6V1C1;SOCS5;CDK17;MEF2C;HNRNPA3;RPL13A;EPDR1;DNAJC5;CAPRIN1;GNB1;TRIM37;CALM1;CALM2;PAFAH1B1
RBM47_H358_knockdown_GSE75491_down	27/497	0.000102669	0.00038402	1.07437e-05	4.00005e-05	-0.77905	7.1548	APP;TRAM1;SLC35F5;CEBPG;PRDX3;NEU1;SSR1;ARFIP1;SLC38A2;TMED5;SLC30A7;GALNT7;TAF13;ANXA4;SLC39A11;GTPBP2;CORO2A;TMCO3;IBTK;KLF6;XPOT;RPS6KB1;KATNBL1;DDIT3;CAPZA2;DNAJC10;CDC42SE2
Imatinib_BM1K-BM9_5uM_GSE60065_up	27/497	0.000102669	0.00038402	1.07437e-05	4.00005e-05	-0.777799	7.14331	ARF3;SH3KBP1;SRSF1;ATP1A1;TYMS;PNN;CCNB1;CAND1;SRP72;KIF5B;SF3B1;HNRNPA3;STAT1;PGAM1;PRPF40A;NUP153;BAZ1A;HIPK2;XPOT;CNOT1;CAPRIN1;SRSF3;CALM3;TRIP12;MCM6;NAA15;ANAPC1
4_Skin_Biopsy_(Non-Lesion)_16hrs_GSE47944_up	27/497	0.000102669	0.00038402	1.07437e-05	4.00005e-05	-0.764522	7.02137	APP;TRAM1;SRSF1;WDR43;RBM3;SRP72;KIF5B;UBQLN1;RPL15;HNRNPA3;STAT1;TPM3;RPL13A;PRPF40A;CKAP4;FKBP1A;MYL6;KLF6;ARPC2;XPOT;CAPRIN1;GNB1;DNAJC10;PECAM1;SRSF3;TRIP12;CALM2
Roxadust_Retina_GSE74170_up	27/497	0.000102669	0.00038402	1.07437e-05	4.00005e-05	-0.758346	6.96465	NDRG3;NARF;ARL6IP1;ATP2C1;HIGD1A;AP2A2;CST3;TLDC1;RPL15;SKP1A;SF3B1;HNRNPA0;SLC16A1;DESI1;PGAM1;BNIP3;RDX;H3F3A;SSU72;RPL13A;MYL6;H1F0;HNRNPUL1;KCTD10;DNAJC5;CAPRIN1;SRSF3
Yersinia_pseudotuberculosis_Macrophage_4hr_GSE67427_down	27/497	0.000102669	0.00038402	1.07437e-05	4.00005e-05	-0.739618	6.79265	WDR26;TBC1D9B;ARL6IP1;SRSF1;ATP1A1;LIPA;CST3;SGPL1;RPL15;CYTIP;SF3B1;ATP6V1C1;MBD4;SLC16A1;NCOA4;RPL13A;TPD52L2;ARPC2;DNAJC5;CAPRIN1;GNB1;NUMB;TPP1;SEC22B;CALM2;PI4K2A;ITM2B
NFYA_HCT116_knockdown_GSE56788_down	28/495	3.80285e-05	0.000182225	3.59978e-06	1.7255e-05	-0.664118	6.75885	RRN3;ANKRD11;SLAIN2;ATP1A1;TYMS;RBM3;OGFRL1;BRIP1;CCNB1;SRP72;KIF5B;WDR6;RPL15;SF3B1;GTSE1;SLC30A7;NEK9;HNRNPA3;TPM3;RPL13A;NUP153;FNDC3A;HIPK2;IBTK;RCN2;HNRNPUL1;DNAJC8;ARF6
LPS_Astrocyte_GSE75246_up	27/497	0.000102669	0.00038402	1.07437e-05	4.00005e-05	-0.73435	6.74427	ITIH5;WDR26;TRIM30A;SMC5;GPHN;CCAR1;2810474O19RIK;SBNO1;RB1CC1;TGOLN1;SF3B1;LDLR;MARK3;PARP3;GBP7;SLC16A1;STAT1;TPM3;STAT3;4930523C07RIK;EIF2AK2;BC005537;IBTK;CAPRIN1;TRIP12;SERINC3;ANAPC1
EPZ6438_KARPAS-422_GSE62056_down	27/496	9.93089e-05	0.00038402	1.03824e-05	4.00005e-05	-0.726364	6.6951	CYFIP2;CEBPG;HACD2;CCAR1;OGFRL1;FAM168B;ZMYM2;KIF5B;RPL15;SLC38A2;ZBED3;MED1;MEF2C;DUT;SLC16A1;GOT1;FNBP1;RPL13A;XPOT;DDIT3;DNAJC10;NCOA7;MCM6;SERINC3;LSM14A;CDC42SE2;PAFAH1B1
Phenobarbital_HepaRG_GSE71446_down	28/495	3.80285e-05	0.000182225	3.59978e-06	1.7255e-05	-0.656766	6.68403	ARF3;APP;SCARB1;TRAM1;IQGAP1;ATP1A1;TOB2;HIGD1A;PRDX3;SLC38A2;SREBF1;TPM3;ANXA4;PGAM1;BNIP3;STAT3;NCOA4;DSTN;TUBA4A;FKBP1A;MYL6;KLF6;ARPC2;HNRNPUL1;CAPZA2;GNB1;ESYT1;LPIN2
BRD9-inhibitor_MV4-11_GSE79284_up	27/496	9.93089e-05	0.00038402	1.03824e-05	4.00005e-05	-0.720049	6.63689	ARF3;ARL6IP1;SRSF1;IQGAP1;IKZF1;ATP1A1;CCAR1;CST3;OGFRL1;PSD4;KIF5B;UBQLN1;WDR6;RPL15;HNRNPA0;TPM3;SCAF11;H3F3A;RPL13A;ARAP1;FGR;MYL6;DNAJC5;GNB1;CALM3;TRIP12;ESYT1
T0901317_Tumor-HT-29_24hrs_GSE77039_down	27/497	0.000102669	0.00038402	1.07437e-05	4.00005e-05	-0.722255	6.63319	APP;RAB5B;SH3KBP1;CDCA7L;IQGAP1;RBM3;ZMYM2;SPTLC2;KIF5B;CTNNA1;LGALS9;LDLR;SLC38A2;PDZD8;AGFG2;SREBF1;ANXA4;RPL13A;ARAP1;KLF6;H1F0;DNAJC10;TPP1;SERINC3;CALM1;LPIN2;ITM2B
SOD1_Astrocytes_Overexpression_3_days_GSE49023_down	26/498	0.000256314	0.000787121	2.97439e-05	9.09112e-05	-0.800721	6.62124	APP;POGLUT1;CCAR1;SOCS2;PNN;CCND2;KIF5B;ESD;SAP18;RPL15;SKP1A;SLC38A2;SREBF1;HNRNPA3;TPM3;RPL13A;DSTN;RPS26;MYL6;RCN2;CNOT1;CAPRIN1;SRSF3;CALM3;ESYT1;CALM2
Dexamethasone_Fetal_liver_burst-forming_unit_erythroid_(BFU-E)_cells_100_nM_12_hrs_GSE63836_up	26/498	0.000256314	0.000787121	2.97439e-05	9.09112e-05	-0.7947	6.57146	WDR26;SRSF1;IKZF1;PRDX3;RBM3;RPL15;SF3B1;GOLGA7;HNRNPA0;HNRNPA3;TPM3;PGAM1;H3F3A;NCOA4;RPL13A;BAZ1A;RPS26;MYL6;ARPC2;CNOT1;CAPRIN1;KIT;SRSF3;TRIP12;SERINC3;CALM1
DMOG_Retina_GSE74170_up	27/496	9.93089e-05	0.00038402	1.03824e-05	4.00005e-05	-0.712343	6.56586	NDRG3;NARF;CUL3;SRSF1;ADIPOR1;ATP2C1;CST3;RBM3;WDR6;RPL15;SKP1A;SF3B1;PGAM1;BNIP3;H3F3A;SSU72;RPL13A;DSTN;DNAJC5;CAPRIN1;GNB1;SRSF3;CALM3;TRIP12;CALM1;CALM2;PAFAH1B1
2,3,7,8-tetrachlorodibenzo-p-dioxin_(TCDD)_Primary_B_cell_30_nM_4_hr_GSE80953_down	27/491	8.39424e-05	0.000359872	8.73669e-06	3.72097e-05	-0.697096	6.54251	IKZF1;RAP1A;PSD4;RB1CC1;ENSA;SAP18;RPL15;SF3B1;MEF2C;HNRNPA3;UBE2B;RPL13A;BFAR;TMEM154;RPS26;TOX4;FKBP1A;MYL6;CNOT1;GNB4;SRSF3;RNF181;TFAM;FAM98A;PKIG;SEC22B;CDC42SE2
Doxycycline_T-ALL_cells_600_mg-kg_3_days_GSE54447_down	26/498	0.000256314	0.000787121	2.97439e-05	9.09112e-05	-0.787685	6.51345	SRSF1;ATP1A1;WDR43;PPAT;RPL15;SLC38A2;TMED5;HNRNPA0;DUT;SLC16A1;PGAM1;RDX;GOT2;RPL13A;LARP4;WDR77;RPS26;H1F0;GID4;XPOT;CAPRIN1;SRSF3;MCM6;NAA15;SERINC3;ANAPC1
Kap1_Skeletal_muscle_Knockdown_GSE62659_down	26/498	0.000256314	0.000787121	2.97439e-05	9.09112e-05	-0.782141	6.46761	SRSF1;IQGAP1;RBM3;CCNB1;RACGAP1;ESD;CTNNA1;SSR1;SF3B1;SLC38A2;HNRNPA3;SLC16A1;TPM3;SCAF11;PGAM1;LARP4;TUBA4A;CCNA2;H1F0;NFIC;CAPRIN1;SRSF3;MCM6;NAA15;CALM1;ANAPC1
Panobinostat_JJN3_24hr-10nM_GSE56623_down	27/496	9.93089e-05	0.00038402	1.03824e-05	4.00005e-05	-0.701211	6.46325	SCARB1;CBFB;SRSF1;KEAP1;ATP1A1;TYMS;PRDX3;RBM3;CCND2;SRP72;UBTF;SSR1;SF3B1;RAB8A;USP7;HNRNPA3;SLC16A1;PGAM1;GOT2;CCNA2;SLC7A6;EBNA1BP2;XPOT;CNOT1;CAPRIN1;MCM6;CALM2
Hobit_Bone_marrow_Knockout_GSE70813_up	27/496	9.93089e-05	0.00038402	1.03824e-05	4.00005e-05	-0.695305	6.40882	ARL6IP1;CROT;ATP1A1;SOCS2;RBM3;RACGAP1;RPL15;HNRNPA0;HNRNPA3;RALBP1;TPM3;PGAM1;H3F3A;TMEM176A;RPL13A;RPS26;CCNA2;MYL6;KLF6;TREML2;PECAM1;SRSF3;CALM3;CALM1;CALM2;ITM2B;ARF6
Huntington's_(Grade_3)_BA4_(Motor_Cortex)_Grade_3_GSE79666_down	27/496	9.93089e-05	0.00038402	1.03824e-05	4.00005e-05	-0.693421	6.39145	CYFIP2;ARF3;APP;NDUFB8;NDRG3;CNP;ARL6IP1;ATP1A1;ENSA;ATP6V1C1;MEF2C;GOT1;STAT1;PGAM1;EPDR1;DSTN;DNAJC5;GNB1;ELMO1;TRIM37;CALM3;ITGB1BP1;ESYT1;SERINC3;CALM1;CALM2;PAFAH1B1
beta-catenin_Skin_Mutation_(Deletion)_GSE75944_down	27/495	9.60479e-05	0.00038402	1.00323e-05	4.00005e-05	-0.685944	6.34543	MLLT3;SPPL3;RBM3;FAM168B;PRRC1;KIF5B;RB1CC1;SPIN1;RPL15;EPS15;HNRNPA3;FNBP1;HSBP1;PGAM1;STAT3;RPL13A;DSTN;RPS26;CCNA2;KLF6;H1F0;KCTD10;GNB1;CALM3;ESYT1;CALM1;LSM14A
Myelodysplastic_Syndrome_Granulocyte-Macrophage_Progenitor_Cell_GSE55689_down	27/496	9.93089e-05	0.00038402	1.03824e-05	4.00005e-05	-0.678455	6.2535	ARL6IP1;SRSF1;IQGAP1;PRDX3;RBM3;BRIP1;CCNB1;CDC23;PRRC1;RACGAP1;ESD;WDR6;RPL15;SLC38A2;GALNT7;MEF2C;HNRNPA3;NCOA4;METTL3;RPL13A;RPA2;IBTK;KIT;PECAM1;CD69;SERINC3;ANAPC1
4-hydroxytamoxifen_Embrionic_stem_cells_0.1_uM_4_hrs_GSE84953_up	27/496	9.93089e-05	0.00038402	1.03824e-05	4.00005e-05	-0.674384	6.21598	SRSF1;WDR43;AURKA;FXR1;PNN;CCNB1;CDC23;UBQLN1;CTNNA1;TMEM38B;GTSE1;SREBF1;ARFGEF2;WDR36;USP7;SCAF11;RDX;ELP3;PRPF40A;ANKHD1;TOX4;CCNA2;NSFL1C;CAPRIN1;TRIP12;MCM6;PAFAH1B1
Dlx3(Dlx3-K14)_Enamel_organ_conditional_Knockout_GSE57984_down	26/498	0.000256314	0.000787121	2.97439e-05	9.09112e-05	-0.751399	6.2134	CROT;ATP1A1;ATP2C1;CCND2;SRP72;RFK;CHP1;SKP1A;ATP6V1C1;HNRNPA3;PGAM1;GOT2;NCOA4;DSTN;TMCO3;RPS26;BC005537;MYL6;STIM1;PECAM1;SRSF3;CALM3;TRIP12;CALM1;CALM2;ITM2B
LPS_BMDM_10_ng-ml_6_hrs_GSE78209_up	28/551	0.000233774	0.000787121	2.34287e-05	8.22537e-05	-0.741915	6.20327	PPP1R15B;TRIM30A;IKZF1;CCND2;CPNE3;ATXN7L1;LGALS9;LDLR;GBP7;AREL1;STAT1;SP110;STAT3;EIF2AK2;ARAP1;FNDC3A;CORO2A;TOX4;KLF6;VMA21;CAPZA2;PELI1;LCP2;TRIP12;CD69;SLC28A2;PI4K2A;NFKBIB
ABCA4_Retina_knockout_GSE63772_up	26/498	0.000256314	0.000787121	2.97439e-05	9.09112e-05	-0.742177	6.13714	CYFIP2;ZFP644;APP;ARL6IP1;ATP1A1;ADD3;AP2A2;CST3;OGFRL1;ZMYM2;KIF5B;CTNNA1;SLC38A2;HNRNPA0;CDK19;HNRNPA3;GOT1;STAT1;H3F3A;STAT3;DSTN;CAPRIN1;CALM2;LSM14A;ITM2B;PAFAH1B1
Desipramine_Brain_-_Nucleus_accumbens_(Rgs9_KO)_naive_x_treated__15mg-kg_2x_daily_GSE71527_up	27/495	9.60479e-05	0.00038402	1.00323e-05	4.00005e-05	-0.658272	6.08945	APP;CNP;ARL6IP1;CST3;CCND2;KIF5B;ENSA;TGOLN1;CHP1;WDR6;SKP1A;SLC38A2;EPS15;SREBF1;HNRNPA3;GOT1;PGAM1;H3F3A;RPL13A;DSTN;TUBA4A;H1F0;RCN2;DNAJC5;GNB1;ITM2B;PAFAH1B1
miR-92a-1_Heart_Knockout_GSE63813_up	26/498	0.000256314	0.000787121	2.97439e-05	9.09112e-05	-0.733461	6.06507	APP;SCARB1;NARF;MIA3;ADIPOR1;AP2A2;AURKA;RBM3;PPP3CB;RPL15;TMEM38B;GTSE1;LDLR;SLC38A2;SNAP29;MBTPS1;PGAM1;PBDC1;BNIP3;RPL13A;CKAP4;CCNA2;SQLE;H1F0;DHCR7;MCM6
Tunicamycin_NOD-ShiLtJ_mice_-_primary_Mouse_Embryonic_Fibroblasts_GSE63756_up	27/496	9.93089e-05	0.00038402	1.03824e-05	4.00005e-05	-0.653357	6.02217	ANKRD11;CEBPG;IQGAP1;WDR43;FADS3;SRP72;KIF5B;RB1CC1;TGOLN1;SSR1;SF3B1;SLC38A2;TMED5;ARL14EP;HNRNPA3;GOT1;DSTN;IBTK;KLF6;XPOT;CAPRIN1;DDIT3;DNAJC10;SRSF3;TRIP12;SERINC3;PAFAH1B1
UTX_Spleen_Knockout_GSE56690_down	25/499	0.000612492	0.00160409	7.91128e-05	0.000206776	-0.812967	6.01431	ITIH5;TRAM1;BHLHB9;WDR26;CUL3;THUMPD1;ATP1A1;2810474O19RIK;RBM3;PNN;RB1CC1;XXYLT1;RBM12;AGFG2;USP7;CPSF6;RPA2;PRPF40A;CORO2A;TWSG1;TRMT6;SRSF3;TFAM;MCM6;CDC42SE2
Tunicamycin_NZO-H1LtJ_mice_-_primary_Mouse_Embryonic_Fibroblasts_GSE63756_up	27/494	9.28832e-05	0.00038402	9.69292e-06	4.00005e-05	-0.640297	5.94462	PPP1R15B;APP;ANKRD11;IQGAP1;WDR43;RBM3;KIF5B;RB1CC1;SSR1;SF3B1;SLC38A2;TMED5;ARL14EP;HNRNPA3;DSTN;PRPF40A;IBTK;KLF6;XPOT;CAPRIN1;DDIT3;DNAJC10;SRSF3;TRIP12;NAA15;SERINC3;PAFAH1B1
MOV10_HEK293F_knockdown_GSE50499_up	27/496	9.93089e-05	0.00038402	1.03824e-05	4.00005e-05	-0.644718	5.94255	ARL6IP1;IQGAP1;TOB2;WDR43;CCAR1;SGPL1;CUX1;LMAN2;IKBIP;GALNT7;SLC16A1;PGAM1;AEN;BAZ1A;NRBP1;ANKHD1;CKAP4;FKBP1A;KLF6;H1F0;PPT1;YME1L1;SRSF3;TPP1;TRIM37;DCP1A;ANAPC1
hnRNPL_Fetal_Liver_Knockout_GSE57875_down	26/497	0.000248473	0.000787121	2.88011e-05	9.09112e-05	-0.715695	5.94039	CYFIP2;PPP1R15B;WDR26;TBC1D9B;ARL6IP1;IKZF1;OGFRL1;WRN;STX2;SKP1A;SLC38A2;EPS15;WDR36;HNRNPA3;H3F3A;NCOA4;CORO2A;CCNA2;CNOT1;KIT;SRSF3;MCM6;SERINC3;LPIN2;ANAPC1;ITM2B
Desipramine_Brain_-_Nucleus_accumbens_saline_x_treated_15mg-kg_2x_daily_GSE71527_down	27/493	8.98124e-05	0.000382512	9.36407e-06	3.96219e-05	-0.637051	5.93591	BHLHB9;MCTP1;CNP;ARL6IP1;CUL3;DCUN1D1;GPALPP1;HIGD1A;RBM3;RAP1A;TGOLN1;SAP18;SKP1A;EPS15;HNRNPA3;H3F3A;TXNL1;NCOA4;MPP5;UBLCP1;VMA21;CAPZA2;DNAJC10;GNB4;YME1L1;SRSF3;AVL9
Miconazole_Embryonic_stem_cells_6_hrs_GSE63804_up	26/498	0.000256314	0.000787121	2.97439e-05	9.09112e-05	-0.715931	5.92011	ARF3;SCARB1;NDUFB8;CNP;ARL6IP1;CTBP1;CST3;CCND2;RPL15;LDLR;HNRNPA0;HSBP1;PGAM1;H3F3A;RPL13A;ELP3;RPS26;FKBP1A;SQLE;MYL6;GNB1;CALM3;DHCR7;CALM1;CALM2;ITM2B
IL-4_BMDM_40_ng-ml_GSE58283_down	26/498	0.000256314	0.000787121	2.97439e-05	9.09112e-05	-0.711043	5.87969	WDR26;TRIM30A;ARL6IP1;IQGAP1;ADIPOR1;RBM3;FAM168B;SGPL1;SF3B1;STAT1;TPM3;H3F3A;NCOA4;RPL13A;ARAP1;BC005537;KLF6;NCEH1;ARPC2;RRAGC;CAPRIN1;CAPZA2;SERINC3;CALM2;LPIN2;ITM2B
NMP_U266_4hr-10nM_GSE56623_down	26/498	0.000256314	0.000787121	2.97439e-05	9.09112e-05	-0.709223	5.86464	TRAM1;SRSF1;KEAP1;IKZF1;TYMS;CCND2;RASSF5;UBTF;WDR6;CYTIP;RBM12;SF3B1;RAB8A;MEF2C;HNRNPA3;STAT1;PGAM1;RPL13A;TUBA4A;HIPK2;MYL6;KLF6;ARPC2;SRSF3;CDC42SE2;ARF6
EPAS1_HUVEC_knockdown_GSE62974_down	27/496	9.93089e-05	0.00038402	1.03824e-05	4.00005e-05	-0.632203	5.82719	APP;TRAM1;ARL6IP1;ATP1A1;ADD3;SSR1;RPL15;SLC38A2;HNRNPA3;SLC16A1;FNBP1;TPM3;RDX;NCOA4;MTUS1;RPL13A;CKAP4;RPS26;MYL6;RCN2;XPOT;CAPRIN1;DNAJC10;PECAM1;YME1L1;ESYT1;TMEM9B
CNBP_HEK293T_knockdown_GSE76627_up	26/498	0.000256314	0.000787121	2.97439e-05	9.09112e-05	-0.700718	5.79431	RBM27;TRAM1;CBFB;SMC5;ATP1A1;TOB2;FAM168B;CCND2;PPAT;SLC38A2;PDZD8;TMED5;WDR36;SLC16A1;CPSF6;H3F3A;SSU72;SREK1IP1;NUP153;FNDC3A;SQLE;KCTD10;TFAM;CALM1;VAMP3;ARF6
WZ4002_NSCLC-Parental_PC9-GR3_24hrs_GSE75602_up	27/497	0.000102669	0.00038402	1.07437e-05	4.00005e-05	-0.629617	5.7824	APP;RAB5B;TRAM1;TMEM94;HACD2;SGPL1;STK38;CHP1;RPL15;LDLR;AGFG2;MBTPS1;RALBP1;ANXA4;STAT3;NCOA4;RPL13A;DSTN;MPP5;TMCO3;SQLE;MYL6;SLC7A6;PPT1;NCOA7;DHCR7;ITM2B
PRDM14_KH2_embryonic_stem_cells_Knockout_GSE71674_down	26/498	0.000256314	0.000787121	2.97439e-05	9.09112e-05	-0.694344	5.7416	RBM27;RRN3;ANKRD11;SRSF1;ATP1A1;WDR43;2810474O19RIK;CCNB1;RBPMS2;UBQLN1;UBTF;CTNNA1;SLC38A2;HNRNPA0;USP7;TPM3;NUP153;WDR77;XPOT;CAPRIN1;MKRN1;TRIP12;DNAJC8;MCM6;NAA15;VAMP3
Bmpr1a_Hairbulb_Knockout_GSE61505_up	26/498	0.000256314	0.000787121	2.97439e-05	9.09112e-05	-0.685198	5.66597	CYFIP2;ARF3;APP;IQGAP1;ATP1A1;CST3;CCND2;CUX1;CTNNA1;SF3B1;SLC38A2;SREBF1;MBTPS1;HNRNPA3;ARL15;BCL11A;H3F3A;STAT3;MTUS1;BC005537;MYL6;KLF6;CNOT1;CAPRIN1;GNB1;TRIP12
Msi2_MIA_PaCa-2_Knockdown_GSE75797_up	26/498	0.000256314	0.000787121	2.97439e-05	9.09112e-05	-0.674342	5.5762	APP;SCARB1;WDR26;ARL6IP1;MIA3;ATP2C1;HACD2;LIPA;FXR1;CCNB1;KIF5B;UBQLN1;LDLR;SLC38A2;SLC16A1;STAT3;EBNA1BP2;IBTK;KLF6;NCEH1;CNOT1;CAPRIN1;YME1L1;MCM6;ESYT1;SERINC3
RNPK1_A673_knockdown_GSE60890_down	27/493	8.98124e-05	0.000382512	9.36407e-06	3.96219e-05	-0.598007	5.5721	CUL3;UBA5;MIA3;IQGAP1;ATP2C1;WDR43;CAND1;SRP72;UBQLN1;PDZD8;RAB8A;HNRNPA3;SLC35A3;HSBP1;ATP11C;LRRC40;BAZ1A;FNDC3A;SQLE;PLPP6;MYL6;RCN2;STK24;NFIC;GNB4;PAFAH1B1;ARF6
GPR65_BMDMs_Knockout_GSE69445_up	26/497	0.000248473	0.000787121	2.88011e-05	9.09112e-05	-0.667274	5.53849	WDR26;TRIM30A;SH3KBP1;MIA3;IQGAP1;CCAR1;PRDX3;SBNO1;RACGAP1;KIF5B;RB1CC1;STK38;SH3BP5;SSR1;EPS15;TPM3;ANXA4;H3F3A;RPL13A;GID4;ARPC2;SERINC3;CALM1;CALM2;PI4K2A;ITM2B
PER2__Endometrial_Stromal_knockdown_GSE62854_up	26/498	0.000256314	0.000787121	2.97439e-05	9.09112e-05	-0.669056	5.5325	APP;TRAM1;ARL6IP1;ATP1A1;FAM168B;SRP72;CTNNA1;SLC38A2;USP7;AEN;FNDC3A;NRBP1;KLF6;H1F0;ARPC2;HNRNPUL1;XPOT;CNOT1;CAPRIN1;GNB1;SRSF3;TRIP12;AVL9;SERINC3;CALM2;ITM2B
ETS2_Skin_Overexpression_GSE74868_down	26/498	0.000256314	0.000787121	2.97439e-05	9.09112e-05	-0.66384	5.48936	ITIH5;STXBP3;ARL6IP1;ANKRD11;IQGAP1;CST3;CCND2;CUX1;RB1CC1;SF3B1;ZFP266;SLC38A2;CPSF6;FNBP1;BNIP3;H3F3A;NFATC3;DSTN;ANKHD1;RAB10;SLC7A6;H1F0;STIM1;PECAM1;ITM2B;PAFAH1B1
DAPT_Cochlea_10_uM_Post_natal_day_5_GSE83340_down	37/923	0.00228523	0.00517163	0.00015746	0.000408266	-0.900813	5.4781	CYFIP2;MOCS2;IQGAP1;PEAR1;LIPA;CST3;CCND2;NEU1;SSR1;RPL15;SKP1A;SOCS5;SREBF1;TAF13;PGAM1;GOT2;H3F3A;4930523C07RIK;RPL13A;GDAP2;CKAP4;WDR77;FKBP1A;CCNA2;RPS26;NFIC;CAPRIN1;KIT;GNB4;TRIM37;CALM3;CIAPIN1;MCM6;CALM1;GSTM7;CALM2;ANAPC1
17-betaestradiol_Oviduct_epithelial_cell_line_1_nM_GSE67207_down	26/497	0.000248473	0.000787121	2.88011e-05	9.09112e-05	-0.659744	5.47599	APP;ANKRD11;SRSF1;CCAR1;RBM3;CAND1;ESD;RPL15;SF3B1;SLC38A2;ATP6V1C1;USP7;HNRNPA3;CPSF6;SCAF11;PGAM1;GOT2;RPL13A;LARP4;RPS26;SLC7A6;XPOT;CNOT1;NFIC;CAPRIN1;SRSF3
MITF_501_Melanocytes_knockdown_GSE61966_down	35/816	0.000966223	0.00252033	6.7895e-05	0.000203071	-0.788707	5.4753	CYFIP2;PPP1R15B;SCARB1;APP;HBS1L;RAB5B;NARF;WDR26;SLC35F5;ATP1A1;TYMS;AURKA;CCNB1;NAGLU;PPAT;NEU1;PLXNC1;LDLR;ATP6V1C1;PRKCH;STAT1;SP110;MTUS1;EIF2AK2;BAZ1A;ARAP1;CCNA2;H1F0;CEACAM1;PPT1;CALM3;TPP1;MCM6;AVL9;VAMP3
LIN41_hESC_knockdown_GSE52133_down	26/498	0.000256314	0.000787121	2.97439e-05	9.09112e-05	-0.645536	5.338	UNC119B;CDCA7L;SRSF1;ATP1A1;TOB2;WDR43;CCAR1;PRDX3;PPAT;SLC38A2;USP7;HNRNPA3;PGAM1;RDX;CPSF2;PRPF40A;NUP153;FNDC3A;CKAP4;RPS26;XPOT;DNAJC10;MCM6;CALM1;LSM14A;ANAPC1
BRG1_MCF-10A_Knockdown_GSE74716_down	27/494	9.28832e-05	0.00038402	9.69292e-06	4.00005e-05	-0.570769	5.29912	APP;TRAM1;ARL6IP1;IQGAP1;CCAR1;FXR1;PNN;CAND1;KIF5B;SF3B1;SLC38A2;TMED5;HNRNPA3;SCAF11;BNIP3;RDX;PRPF40A;HIPK2;MYL6;IBTK;KLF6;CAPZA2;DNAJC10;YME1L1;TRIP12;NAA15;CALM2
miR-18a_Tail_bud_Knockout_GSE63813_up	26/497	0.000248473	0.000787121	2.88011e-05	9.09112e-05	-0.596619	4.95204	WDR26;ANKRD11;2810474O19RIK;RBM3;SBNO1;FAM168B;PPP3CB;CCNB1;RACGAP1;KIF5B;SPIN1;ARID2;SF3B1;ZFP266;SLC38A2;HNRNPA0;HNRNPA3;CPSF6;H3F3A;HIPK2;CCNA2;H1F0;CNOT1;TRIP12;ANAPC1;PAFAH1B1
FFAR3_Pancreatic_islets_knockout_GSE67991_up	26/497	0.000248473	0.000787121	2.88011e-05	9.09112e-05	-0.591671	4.91098	UNC119B;TRAM1;WDR26;ANKRD11;SLC35F5;CEP120;CEBPG;IQGAP1;UBE2B;TPM3;STAT3;NCOA4;DSTN;FNDC3A;SQLE;BC005537;TWSG1;XPOT;TRIP12;ESYT1;AVL9;SERINC3;LPIN2;PI4K2A;CDC42SE2;ARF6
PTP1B_Macrophages_Knockout_GSE49449_up	26/497	0.000248473	0.000787121	2.88011e-05	9.09112e-05	-0.591543	4.90991	TRIM30A;ARL6IP1;RELA;CST3;KIF3A;ESD;KRIT1;FLOT2;LGALS9;SLC16A1;HSBP1;TPM3;ANXA4;NFAM1;STAT3;DSTN;ARAP1;RPS26;FGR;MYL6;TSPAN14;CAPZA2;PPT1;SLC28A2;CALM1;CALM2
Brpf1_Fetal_liver_Null_GSE83483_down	26/497	0.000248473	0.000787121	2.88011e-05	9.09112e-05	-0.59004	4.89744	CYFIP2;DCUN1D1;SMC5;IKZF1;MLLT3;PIK3CG;CCAR1;PNN;CCNB1;ZMYM2;RPL15;LGALS9;SLC38A2;CDK17;CDK19;MEF2C;BCL11A;H3F3A;NCOA4;DSTN;H1F0;CNOT1;KIT;SERINC3;CALM2;ITM2B
heat-inactivated_MTB_H37Rv_Macrophage_18hr_GSE67427_down	26/497	0.000248473	0.000787121	2.88011e-05	9.09112e-05	-0.5869	4.87137	TBC1D9B;SH3KBP1;SRSF1;ATP1A1;LIPA;AP2A2;CST3;SGPL1;RPL15;LGALS9;HNRNPA3;SLC16A1;STAT1;TPM3;PGAM1;RPL13A;TPD52L2;RPS26;PPT1;PECAM1;SRSF3;TPP1;CALM3;MCM6;CALM2;ITM2B
4-hydroxytamoxifen_Oviduct_epithelial_cell_line_100_nM_GSE67207_up	26/497	0.000248473	0.000787121	2.88011e-05	9.09112e-05	-0.585089	4.85634	ARF3;APP;ATP1A1;SOCS2;RBM3;SGPL1;TGOLN1;RPL15;SKP1A;ATP6V1C1;PGAM1;TMEM176A;DSTN;RAB10;FKBP1A;MYL6;H1F0;TWSG1;ARPC2;DNAJC5;CAPZA2;GNB1;ESYT1;SERINC3;CALM2;ITM2B
SOD1(G93A_mutant)_Astrocytes_Transgenic_3_days_GSE49023_down	25/498	0.000595051	0.00157749	7.67574e-05	0.000203071	-0.653415	4.85282	CTBP1;SRSF1;TMEM94;ATP1A1;RBM3;CCNB1;CAND1;RACGAP1;LMAN2;CTNNA1;RPL15;HNRNPA0;SREBF1;TPM3;RPL13A;RPS26;CCNA2;MYL6;MED25;H1F0;CAPRIN1;SRSF3;MCM6;VAMP3;CDC42SE2
Mecp2_Microglia_Null_GSE66211_up	25/499	0.000612492	0.00160409	7.91128e-05	0.000206776	-0.651465	4.81952	ITIH5;APP;WDR26;ANKRD11;IQGAP1;IKZF1;ATP1A1;TOB2;RBM3;OGFRL1;SLC38A2;CDK19;MEF2C;SLC16A1;FNBP1;STAT3;RPL13A;KLF6;NFIC;TUBGCP5;PECAM1;ELMO1;SRSF3;ESYT1;SERINC3
EVX1_CJ9_stem_cells_knockout_GSE70419_up	25/499	0.000612492	0.00160409	7.91128e-05	0.000206776	-0.649287	4.80341	PPP1R15B;WDR26;SRSF1;ADIPOR1;WDR43;CCNB1;CAND1;RACGAP1;SF3B1;LDLR;HNRNPA0;SLC16A1;H3F3A;NUP153;FNDC3A;ANKHD1;SQLE;H1F0;CNOT1;TRIP12;DHCR7;DNAJC8;MCM6;CALM1;CALM2
Polycystic_Liver_Disease_Biliary_Stem_Cell_GSE73579_down	26/497	0.000248473	0.000787121	2.88011e-05	9.09112e-05	-0.570978	4.73922	APP;ANKRD11;ATP1A1;ADD3;PRDX3;CCNB1;KIF5B;UBQLN1;CTNNA1;SF3B1;SLC38A2;HNRNPA3;TPM3;MYL6;IBTK;KLF6;H1F0;STK24;HNRNPUL1;XPOT;CNOT1;CAPRIN1;GNB1;CALM3;CALM1;CALM2
Brg1_Heart_(cardiac_cushion)_conditional_Knockout_GSE67786_up	25/498	0.000595051	0.00157749	7.67574e-05	0.000203071	-0.634027	4.70883	WDR26;ANKRD11;IQGAP1;ATP1A1;CCND2;CAND1;KIF5B;CTNNA1;RPL15;SF3B1;MEF2C;USP7;HNRNPA3;SCAF11;PGAM1;H3F3A;MYL6;CNOT1;CAPRIN1;GNB1;DNAJC10;PECAM1;TRIP12;NAA15;PAFAH1B1
Lin28_Neural_stem_cells_Overexpression_GSE77851_up	25/499	0.000612492	0.00160409	7.91128e-05	0.000206776	-0.636106	4.70589	ARL6IP1;SRSF1;FXR1;FAM168B;CCNB1;RACGAP1;RPL15;SLC38A2;GOLGA7;HNRNPA3;CPSF6;PGAM1;RDX;RPL13A;AEN;FNDC3A;CCNA2;HNRNPUL1;CNOT1;KCTD10;SRSF3;TRIP12;NAA15;ANAPC1;CDC42SE2
METTL3_MDA-MB_knockdown_GSE70061_down	26/497	0.000248473	0.000787121	2.88011e-05	9.09112e-05	-0.564446	4.685	APP;MIA3;ATP1A1;CAND1;KIF5B;RB1CC1;CTNNA1;CPNE3;RPL15;LDLR;SLC38A2;BNIP3;METTL3;RPL13A;FNDC3A;CKAP4;IBTK;XPOT;CNOT1;CAPRIN1;DNAJC10;SRSF3;TRIP12;ESYT1;CALM2;LPIN2
DDPA5_HCT116_knockdown_GSE56788_up	26/497	0.000248473	0.000787121	2.88011e-05	9.09112e-05	-0.560743	4.65426	APP;TRAM1;ANKRD11;ADIPOR1;TYMS;PRDX3;FXR1;SGPL1;SRP72;KIF5B;RB1CC1;CTNNA1;SSR1;MBTPS1;PGAM1;RDX;TXNL1;NRBP1;IBTK;TSPAN14;ARPC2;XPOT;GNB1;CALM3;TRIP12;CALM2
LKB1_SSP25_knockdown_GSE59855_up	26/497	0.000248473	0.000787121	2.88011e-05	9.09112e-05	-0.546356	4.53485	ARF3;APP;SCARB1;ARL6IP1;IQGAP1;ATP1A1;ADIPOR1;ATP2C1;HACD2;SBNO1;CAND1;SLC38A2;GALNT7;SLC16A1;PGAM1;RDX;FNDC3A;HIPK2;FKBP1A;SQLE;MYL6;TSPAN14;HNRNPUL1;GNB1;CALM2;LSM14A
5-Azacytidine_U266_24hr-10nM_GSE56623_down	25/498	0.000595051	0.00157749	7.67574e-05	0.000203071	-0.593542	4.40816	NDUFB8;TRAM1;MYCBP;CBFB;ARL6IP1;WDR4;PRUNE1;ADD3;SPPL3;AURKA;CCNB1;RACGAP1;SPTLC2;LMAN2;GTSE1;GOT1;NFATC3;CKAP4;CCNA2;NCEH1;MFAP3;PECAM1;ELMO1;TMEM19;CALM2
Panobinostat_U266_24hr-10nM_GSE56623_down	25/498	0.000595051	0.00157749	7.67574e-05	0.000203071	-0.590661	4.38676	SRSF1;KEAP1;TYMS;PRDX3;RBM3;FAM168B;CCNB1;CCND2;LMAN2;UBQLN1;SSR1;PLXNC1;CYTIP;TMED5;USP7;HNRNPA3;LARP4;HAUS2;HIPK2;CCNA2;HNRNPUL1;XPOT;CNOT1;SRSF3;MCM6
Gefitinib_NSCLC-Parental_PC9-Gefitinib-tolerant_24hrs_GSE75602_up	26/497	0.000248473	0.000787121	2.88011e-05	9.09112e-05	-0.527947	4.38205	RAB5B;TRAM1;TMEM94;HACD2;SGPL1;STK38;CHP1;SLC38A2;AGFG2;GALNT7;MBTPS1;RALBP1;ANXA4;STAT3;NCOA4;RPL13A;DSTN;ARAP1;TMCO3;SQLE;MYL6;PPT1;NCOA7;DHCR7;SERINC3;ITM2B
FancC_mature_mouse_B_cells_Knockout_GSE76634_down	25/499	0.000612492	0.00160409	7.91128e-05	0.000206776	-0.591107	4.37299	TRIM30A;ANKRD11;SRSF1;ADD3;PNN;STK38;SF3B1;USP7;HNRNPA3;CPSF6;FNBP1;STAT1;TPM3;SP110;4930523C07RIK;BAZ1A;GTPBP2;ANKHD1;BC005537;CNOT1;SRSF3;ESYT1;SLC28A2;SERINC3;CALM1
nSR100/Srrm4_Hippocampus_Knockout_GSE65818_down	26/496	0.000240846	0.000787121	2.78855e-05	9.09112e-05	-0.52244	4.35263	CYFIP2;ARF3;APP;CTBP1;CUL3;ATP2C1;FAM168B;PPP3CB;CAND1;SPIN1;SH3BP5;UBQLN1;WDR6;HNRNPA0;HNRNPA3;TPM3;GOT2;RAB10;FKBP1A;SQLE;DNAJC5;GNB1;CALM3;CALM1;CALM2;PAFAH1B1
Salmonella_HT-29_cells_(shCTRL)_0.5hrs_GSE62520_up	26/497	0.000248473	0.000787121	2.88011e-05	9.09112e-05	-0.52397	4.34905	TRAM1;ANKRD11;SRSF1;CEBPG;ATP1A1;RBM3;ENSA;SLC38A2;HNRNPA0;HNRNPA3;GOT1;TPM3;H3F3A;GOT2;SSU72;GTPBP2;TPD52L2;FKBP1A;EBNA1BP2;ARPC2;HNRNPUL1;XPOT;SRSF3;MCM6;CALM1;CALM2
Msi2_Leukemia_stem_cells_(LSCs)_Knockout_GSE64545_down	25/499	0.000612492	0.00160409	7.91128e-05	0.000206776	-0.587627	4.34725	WDR26;TBC1D9B;ANKRD11;MRPL19;SRSF1;DCUN1D1;WDR43;CCND2;SSR1;SLC38A2;HNRNPA0;MEF2C;USP7;SLC16A1;PGAM1;GOT2;RPL13A;WIPI2;FKBP1A;XPOT;CNOT1;CAPRIN1;DNAJC10;MCM6;ANAPC1
Ptbp2_Neuronal_progenitor_cell_(mNPC)_knockodown_GSE70985_down	25/498	0.000595051	0.00157749	7.67574e-05	0.000203071	-0.582129	4.32339	CBFB;ANKRD11;SRSF1;WDR43;CCAR1;RBM3;PNN;FAM168B;ARID2;SF3B1;PDZD8;USP7;HNRNPA3;CPSF6;TPM3;SCAF11;PGAM1;PRPF40A;BAZ1A;FNDC3A;RPS26;CCNA2;SQLE;HNRNPUL1;PAFAH1B1
GSK126_KARPAS-422_GSE62056_down	26/496	0.000240846	0.000787121	2.78855e-05	9.09112e-05	-0.518496	4.31978	CYFIP2;PPP1R15B;CEBPG;HACD2;CCAR1;OGFRL1;FAM168B;RPL15;SLC38A2;ZBED3;MED1;MEF2C;DUT;SLC16A1;GOT1;FNBP1;RPL13A;XPOT;DDIT3;DNAJC10;NCOA7;MCM6;SERINC3;LSM14A;CDC42SE2;PAFAH1B1
GATA2_Ch-CRPC_(ARCaPM-DR_culture(AR+))_Knockdown_GSE58966_up	26/496	0.000240846	0.000787121	2.78855e-05	9.09112e-05	-0.511464	4.26119	ARF3;APP;TRAM1;ARL6IP1;LIPA;RBM3;SBNO1;OGFRL1;CCND2;CUX1;RFK;RPL15;SLC38A2;PDZD8;GALNT7;MBTPS1;WDR36;SCAF11;H3F3A;LARP4;FKBP1A;EBNA1BP2;TFAM;AVL9;CALM2;B4GALT4
Klf6_Immature_oligodendrocytes_Silenced_GSE79244_up	26/497	0.000248473	0.000787121	2.88011e-05	9.09112e-05	-0.511853	4.24847	ARF3;APP;CBFB;ARL6IP1;ATP1A1;SBNO1;CCND2;KIF5B;WDR6;ARID2;SF3B1;SLC38A2;SREBF1;USP7;PGAM1;H3F3A;RPL13A;HIPK2;FKBP1A;CNOT1;ELMO1;TRIP12;SERINC3;CALM2;ANAPC1;CDC42SE2
Slfn5_786-0_knockdown_GSE64399_down	26/497	0.000248473	0.000787121	2.88011e-05	9.09112e-05	-0.506509	4.20411	TRAM1;SRSF1;ATP1A1;WDR43;KIF5B;UBQLN1;CTNNA1;RPL15;SF3B1;WDR36;SLC16A1;STAT1;TPM3;PGAM1;RPL13A;PRPF40A;TOX4;MYL6;NCEH1;ARPC2;XPOT;CAPRIN1;YME1L1;SRSF3;NAA15;CALM2
Cyclophosphamide_LLC_tumors_in_C57BL-6_mice_GSE71491_up	26/496	0.000240846	0.000787121	2.78855e-05	9.09112e-05	-0.504357	4.20198	ARF3;WDR26;ANKRD11;IQGAP1;CCNB1;STK38;CTNNA1;SSR1;SF3B1;TPM3;STAT3;GOT2;TMEM176A;FNDC3A;HIPK2;BC005537;KLF6;CNOT1;CAPRIN1;CAPZA2;GNB1;TRIP12;SERINC3;CALM1;CALM2;ITM2B
WZ4002_NSCLC-Parental_PC9_24hrs_GSE75602_down	26/497	0.000248473	0.000787121	2.88011e-05	9.09112e-05	-0.503881	4.1823	ARF3;ANKRD11;SRSF1;ATP1A1;CCNB1;RPL15;LDLR;SLC38A2;TMED5;SREBF1;HNRNPA3;TPM3;PGAM1;RPL13A;CKAP4;FKBP1A;H1F0;STK24;XPOT;CNOT1;CAPRIN1;DNAJC10;PECAM1;SRSF3;DHCR7;CALM2
BRD9-inhibitor_HeLa_GSE79284_up	26/496	0.000240846	0.000787121	2.78855e-05	9.09112e-05	-0.496779	4.13885	APP;SCARB1;ARL6IP1;SRSF1;ATP1A1;PRDX3;CCNB1;KIF5B;CTNNA1;SLC38A2;SLC16A1;TPM3;PGAM1;RDX;TUBA4A;WDR77;CCNA2;RCN2;HNRNPUL1;XPOT;CNOT1;CAPRIN1;GNB1;CALM3;DHCR7;CALM2
FUS_Motor_neuron_Knockdown_GSE77707_down	25/498	0.000595051	0.00157749	7.67574e-05	0.000203071	-0.555292	4.12408	TRAM1;NARF;SRSF1;ATP1A1;CCND2;KIF5B;SPIN1;CTNNA1;CPNE3;RPL15;SLC38A2;ATP6V1C1;SLC16A1;CPSF6;PGAM1;ELMOD2;STAT3;NCOA4;CPSF2;RPL13A;MYL6;XPOT;TRAPPC6B;GNB1;GNB4
YY1_Bone_marrow_pro-B_cells_Knockout_GSE73534_down	25/498	0.000595051	0.00157749	7.67574e-05	0.000203071	-0.54977	4.08307	USP15;CNP;ARL6IP1;SRSF1;RBM3;CCNB1;STAMBPL1;WDR6;MEF2C;USP7;DUT;RALBP1;SLC16A1;RDX;H3F3A;RPL13A;H1F0;HNRNPUL1;MKRN1;SRSF3;CALM3;MCM6;CD69;PKIG;SERINC3
NIPBL_Mouse_embryonic_fibroblasts_Mutant_GSE64706_up	26/495	0.000233427	0.000787121	2.69962e-05	9.09112e-05	-0.486501	4.06844	APP;WDR26;FAM45A;SH3KBP1;ANKRD11;SRSF1;WDR45;SRP72;RB1CC1;SPIN1;CTNNA1;SSR1;SAP18;ATXN7L1;TMEM38B;AW209491;ZFP266;RAB8A;NEK9;USP7;PGAM1;NCOA4;RPL13A;NRBP1;DNAJC10;CALM1
Clobetasol_Embryonic_stem_cells_6_hrs_GSE63804_down	26/495	0.000233427	0.000787121	2.69962e-05	9.09112e-05	-0.483602	4.04419	CYFIP2;CNP;SRSF1;RBM3;FAM168B;SGPL1;CAND1;WDR6;SKP1A;ZFP266;USP7;HNRNPA3;PGAM1;H3F3A;RPL13A;WDR77;BC005537;TSPAN14;RCN2;CAPRIN1;KIT;GNB1;SRSF3;ANAPC1;CDC42SE2;PAFAH1B1
CFTR_Duodenum_Knockout_GSE76095_up	25/498	0.000595051	0.00157749	7.67574e-05	0.000203071	-0.539236	4.00483	NDUFB8;ATP1A1;RBM3;RFK;ESD;LDLR;SLC16A1;GOT1;TPM3;PGAM1;SLC35C2;STAT3;NCOA4;RPL13A;DSTN;TUBA4A;RPS26;SQLE;BC005537;KLF6;CEACAM1;GNB1;SLC28A2;CALM1;CDC42SE2
MEP50_A549_Knockdown_GSE80182_up	26/496	0.000240846	0.000787121	2.78855e-05	9.09112e-05	-0.477092	3.97483	CYFIP2;CBFB;ARL6IP1;CUL3;CEBPG;OGFRL1;RACGAP1;KIF5B;UBTF;CTNNA1;SF3B1;TMED5;HNRNPA0;RDX;RPL13A;HIPK2;RAB10;CCNA2;TSPAN14;HNRNPUL1;XPOT;NFIC;TFAM;CALM3;CALM1;ARF6
FOXA2_Endodermal_knockdown_GSE44875_down	25/498	0.000595051	0.00157749	7.67574e-05	0.000203071	-0.534926	3.97282	IQGAP1;ATP1A1;ZMYM2;CTNNA1;FLOT2;CPNE3;SF3B1;SLC35A3;STAT1;TPM3;RDX;NCOA4;SREK1IP1;PRPF40A;HIPK2;KLF6;H1F0;ARPC2;CNOT1;KIT;GNB1;MKRN1;PELI1;CALM3;B4GALT4
miR-92a-1_Tail_bud_Knockout_GSE63813_down	25/496	0.000561468	0.00157749	7.22342e-05	0.000203071	-0.52995	3.96665	RBM27;PPP1R15B;SRSF1;PNN;ZMYM2;SKP1A;SF3B1;ZFP266;HNRNPA0;HNRNPA3;DUT;SLC16A1;BNIP3;H3F3A;TXNL1;RPL13A;PRPF40A;NUP153;RPS26;MYL6;YME1L1;SRSF3;DNAJC8;CALM1;CALM2
miR-92a-1_Whole_embryo_Knockout_GSE63813_up	25/498	0.000595051	0.00157749	7.67574e-05	0.000203071	-0.533257	3.96043	APP;WDR26;CTBP1;MIA3;ATP1A1;FXR1;PPP3CB;CCND2;LMAN2;KIF5B;UBQLN1;RPL15;LDLR;SLC38A2;HNRNPA0;MBTPS1;TPM3;PGAM1;PBDC1;GOT2;CKAP4;FKBP1A;SQLE;BC005537;MED25
NMP_JJN3_24hr-10nM_GSE56623_down	26/496	0.000240846	0.000787121	2.78855e-05	9.09112e-05	-0.467843	3.89776	APP;SCARB1;TRAM1;SRSF1;ATP1A1;TYMS;SRP72;SSR1;CYTIP;HNRNPA3;DUT;SLC16A1;STAT1;TPM3;PGAM1;GOT2;TUBA4A;FKBP1A;CCNA2;SLC7A6;EBNA1BP2;ARPC2;XPOT;CNOT1;PPT1;MCM6
Drc_Embryonic_stem_cells_Knockout_GSE55338_up	25/498	0.000595051	0.00157749	7.67574e-05	0.000203071	-0.524598	3.89611	ANKRD11;IQGAP1;RBM3;SBNO1;CCND2;CAND1;KIF5B;STK38;RBPMS2;SF3B1;LDLR;USP7;RALBP1;FNBP1;TPM3;BAZ1A;FNDC3A;ANKHD1;HNRNPUL1;CAPRIN1;PECAM1;CCDC43;TRIP12;CALM1;CALM2
4-hydroxytamoxifen_Embrionic_stem_cells_0.1_uM_0_hrs_GSE84953_up	26/496	0.000240846	0.000787121	2.78855e-05	9.09112e-05	-0.46711	3.89166	SRSF1;IQGAP1;WDR43;FXR1;CCNB1;CDC23;SRP72;UBQLN1;CTNNA1;GTSE1;SREBF1;ARFGEF2;WDR36;RDX;ELP3;PRPF40A;ANKHD1;TOX4;CCNA2;NSFL1C;CAPRIN1;KIT;PECAM1;TRIP12;MCM6;SERINC3
Prmt5_Neural_Stem/Progenitors_Cells_knockout_GSE45284_down	25/498	0.000595051	0.00157749	7.67574e-05	0.000203071	-0.522268	3.87881	ARL6IP1;CTBP1;SRSF1;CCNB1;RACGAP1;LDLR;HNRNPA0;SREBF1;HNRNPA3;CPSF6;TPM3;RDX;H3F3A;RPL13A;RPS26;CCNA2;SQLE;H1F0;CAPRIN1;SRSF3;CALM3;DHCR7;MCM6;CALM2;ANAPC1
Prox1_Lens_knockout_GSE69940_up	25/497	0.000578046	0.00157749	7.4465e-05	0.000203071	-0.519386	3.87247	APP;ARL6IP1;SRSF1;ATP1A1;FAM168B;CCND2;WDR6;RPL15;SKP1A;SF3B1;HNRNPA0;HNRNPA3;CPSF6;PGAM1;H3F3A;RPL13A;CKAP4;RPS26;H1F0;CAPRIN1;GNB1;SRSF3;CALM3;CALM1;CALM2
heat-inactivated_MTB_H37Rv_Macrophage_48hr_GSE67427_up	25/498	0.000595051	0.00157749	7.67574e-05	0.000203071	-0.513267	3.81197	APP;TRAM1;ARL6IP1;IQGAP1;ADIPOR1;ATP2C1;LIPA;SGPL1;MKNK1;CTNNA1;SLC38A2;SREBF1;STAT1;TPM3;STAT3;NCOA4;TMEM176A;CKAP4;HIPK2;NCEH1;CAPRIN1;LCP2;SEC22B;CALM1;NFKBIE
Miconazole_Embryonic_stem_cells_12_hrs_GSE63804_up	26/494	0.000226211	0.000787121	2.61327e-05	9.05237e-05	-0.451029	3.78596	ARF3;SCARB1;CNP;ARL6IP1;CTBP1;ATP1A1;AP2A2;FAM168B;CCND2;CAND1;WDR6;RPL15;SF3B1;LDLR;SLC38A2;PGAM1;RPL13A;SQLE;TSPAN14;CNOT1;GNB1;SRSF3;DHCR7;MCM6;ANAPC1;CDC42SE2
PBS-1086_&_Erlotinib_11-18_GSE65420_up	26/496	0.000240846	0.000787121	2.78855e-05	9.09112e-05	-0.454181	3.78395	RAB5B;TRAM1;ARL6IP1;ATP1A1;LMAN2;ENSA;CTNNA1;SSR1;RPL15;SLC38A2;HNRNPA0;MBTPS1;SLC35A3;RPL13A;DSTN;GTPBP2;RAB10;TOX4;SQLE;MYL6;XPOT;CNOT1;KIT;GNB1;SEC22B;LPIN2
DMOG_Splenic_CD4+_T_cells_1_mM_GSE85131_up	25/498	0.000595051	0.00157749	7.67574e-05	0.000203071	-0.506065	3.75848	CYFIP2;SRSF1;IQGAP1;HIGD1A;RBM3;CCND2;CAND1;CPNE3;STAT1;TPM3;PGAM1;BNIP3;RDX;STAT3;BAZ1A;LARP4;CORO2A;TUBA4A;KLF6;GNB1;DNAJC10;SRSF3;MCM6;ESYT1;CALM1
GFP_Retina_Expression_GSE56473_down	25/497	0.000578046	0.00157749	7.4465e-05	0.000203071	-0.501332	3.73786	CYFIP2;NDRG3;FAM45A;HIGD1A;AP2A2;CST3;RABGEF1;PNN;SF3B1;SLC38A2;ATP6V1C1;MED1;SREBF1;HNRNPA3;GOT1;BNIP3;RPL13A;DSTN;CCNA2;NCEH1;GNB1;DNAJC10;CALM3;TRIP12;CALM2
Vemurafenib_A375_vivo_(xenograft)_10_doses_-_75mg-kg_GSE64741_down	25/498	0.000595051	0.00157749	7.67574e-05	0.000203071	-0.50247	3.73178	ARF3;SRSF1;ATP1A1;RBM3;ENSA;SH3BP5;SLC38A2;HNRNPA3;HSBP1;TPM3;PGAM1;H3F3A;SSU72;AEN;TPD52L2;RPS26;FKBP1A;H1F0;ARPC2;HNRNPUL1;GNB1;SRSF3;FAM32A;CALM2;LSM14A
recombinant_murine_SAA1_Th17_cells_2ng-ml_48_hrs_GSE71281_up	26/494	0.000226211	0.000787121	2.61327e-05	9.05237e-05	-0.442822	3.71707	CYFIP2;WDR26;ARL6IP1;ANKRD11;IQGAP1;ATP1A1;SBNO1;CAND1;CHP1;CYTIP;SF3B1;SLC38A2;HNRNPA0;HNRNPA3;RALBP1;STAT1;SCAF11;PGAM1;STAT3;RPL13A;H1F0;CALM3;TRIP12;MCM6;SERINC3;PAFAH1B1
Dioxin_Liver_0.01_GSE62902_up	25/498	0.000595051	0.00157749	7.67574e-05	0.000203071	-0.498366	3.7013	HBS1L;ABCD2;ARL6IP1;CROT;LIPA;AP2A2;UBQLN1;SSR1;LGALS9;SKP1A;STAT1;TPM3;RDX;STAT3;TMEM176A;MTUS1;ATP11C;RPL13A;FNDC3A;TUBA4A;CEACAM1;CNOT1;CAPRIN1;TRIP12;TMEM19
EPZ6438_KARPAS-422_GSE62056_up	25/498	0.000595051	0.00157749	7.67574e-05	0.000203071	-0.495552	3.68039	CNP;CTBP1;SRSF1;SPTLC2;UBTF;WDR6;LGALS9;SF3B1;LDLR;USP7;HNRNPA3;GCH1;STAT1;TPM3;SP110;STAT3;EIF2AK2;BAZ1A;ARAP1;SQLE;MYL6;HNRNPUL1;PECAM1;ELMO1;DHCR7
SMYD1_Tibialis_anterior_muscle_knockout_GSE71679_down	25/498	0.000595051	0.00157749	7.67574e-05	0.000203071	-0.494827	3.67501	ZFP644;HBS1L;USP15;NARF;CBFB;CUL3;CEBPG;SLAIN2;MIA3;TOB2;FXR1;PPP3CB;KIF5B;SKP1A;SLC38A2;MEF2C;TUBA4A;HIPK2;RAB10;KLF6;GID4;CAPZA2;YME1L1;CALM3;CALM1
Bcl9/9l_Colorectal_tumor_Knockout_GSE60837_down	26/495	0.000233427	0.000787121	2.69962e-05	9.09112e-05	-0.437686	3.66022	ARF3;WDR26;HACD2;RBM3;WDR6;SKP1A;ZFP266;SLC38A2;HNRNPA3;ANXA4;H3F3A;STAT3;TMEM176A;BC005537;H1F0;TWSG1;ARPC2;DNAJC10;SRSF3;TRIP12;SERINC3;CALM1;GSTM7;CALM2;ITM2B;PAFAH1B1
PDPN_Macrophages_knockdown_GSE79160_down	26/496	0.000240846	0.000787121	2.78855e-05	9.09112e-05	-0.431747	3.59703	APP;ARL6IP1;ANKRD11;IQGAP1;GIMAP5;ADD3;LIPA;RPL15;FNBP1;RDX;H3F3A;STAT3;MTUS1;RPL13A;RPS26;TSPAN14;CEACAM1;H1F0;NPLOC4;STK24;HNRNPUL1;NFIC;NUMB;TPP1;CALM3;ITM2B
NMP_U266_4hr-10nM_GSE56623_up	25/498	0.000595051	0.00157749	7.67574e-05	0.000203071	-0.480446	3.56821	PPP1R15B;WDR26;ARL6IP1;MIA3;CCAR1;FXR1;FAM168B;SPTLC2;NEU1;CHP1;SLC38A2;MED1;NEK9;AREL1;SLC16A1;CPSF6;NCOA4;NRBP1;ANKHD1;RAB10;NPLOC4;CNOT1;MKRN1;MCM6;CALM1
Salmonella_HT-29_cells_(shCAP-D3)_7hrs_GSE62520_up	25/498	0.000595051	0.00157749	7.67574e-05	0.000203071	-0.478513	3.55385	SCARB1;SRSF1;CCNB1;RPL15;HNRNPA0;HNRNPA3;SLC16A1;HSBP1;TPM3;PGAM1;H3F3A;SSU72;TUBA4A;WDR77;DUSP7;FKBP1A;MYL6;EBNA1BP2;NPLOC4;SRSF3;DHCR7;FAM98A;NAA15;CALM1;CALM2
GSK126_KARPAS-422_GSE62056_up	25/498	0.000595051	0.00157749	7.67574e-05	0.000203071	-0.477579	3.54691	CNP;SRSF1;SPTLC2;UBTF;CPNE3;SF3B1;LDLR;USP7;HNRNPA3;GCH1;STAT1;TPM3;SCAF11;SP110;STAT3;EIF2AK2;BAZ1A;SQLE;MYL6;HNRNPUL1;PECAM1;SRSF3;TRIP12;DHCR7;CALM1
LPS_Neuron_GSE75246_up	25/498	0.000595051	0.00157749	7.67574e-05	0.000203071	-0.476446	3.5385	ARF3;MCTP1;SRSF1;AP2A2;CCAR1;CDC23;ZMYM2;RB1CC1;SF3B1;CDK17;NAA30;CPSF6;STAT1;STAT3;PRPF40A;FNDC3A;BC005537;CNOT1;CAPRIN1;DNAJC10;PELI1;PECAM1;YME1L1;TRIP12;ANAPC1
SNTA1_RKO_knockdown_GSE68219_up	25/498	0.000595051	0.00157749	7.67574e-05	0.000203071	-0.475214	3.52935	CYFIP2;APP;TOB2;SGPL1;CCND2;PPAT;NEU1;MLX;RPL15;GOLGA7;MARK3;CDK17;TAF13;GOT2;NCOA4;RPL13A;AEN;NRBP1;DUSP7;RPS26;FKBP1A;DDIT3;TPP1;DHCR7;PI4K2A
Vitamin_D_Airway_(Smooth_muscle)_GSE58434_down	30/663	0.000964989	0.00252033	9.21391e-05	0.000240339	-0.505138	3.50737	ITIH5;TRAM1;IQGAP1;KIF5B;CTNNA1;RPL15;PLXNC1;STAT1;TPM3;PGAM1;BNIP3;NCOA4;RPL13A;DSTN;TMCO3;CKAP4;RPS26;FKBP1A;MYL6;KLF6;TWSG1;ARPC2;KCTD10;CAPRIN1;GNB1;CALM3;SEC22B;CALM1;CALM2;ITM2B
4-hydroxytamoxifen_Embrionic_stem_cells_0.1_uM_4_hrs_GSE84953_down	24/498	0.00132651	0.00302306	0.000190814	0.000434094	-0.522337	3.46059	MBTPS1;HNRNPA3;ARL6IP1;PGAM1;H3F3A;GOT2;ADIPOR1;CHFR;OAZ2;TUBA4A;RPS26;FKBP1A;MYL6;FAM168B;RPS6KB1;CNOT1;STK38;MKRN1;RBPMS2;UBTF;CALM3;FAM32A;SKP1A;HNRNPA0
pterosin_B_Chondrocyte_GSE75995_down	25/498	0.000595051	0.00157749	7.67574e-05	0.000203071	-0.465473	3.45701	SCARB1;CBFB;ANKRD11;2810474O19RIK;CST3;SF3B1;LDLR;MEF2C;RALBP1;SLC35A3;PGAM1;BNIP3;RDX;RPL13A;ARAP1;CKAP4;RPS26;MYL6;H1F0;ARPC2;GNB1;DNAJC10;GNB4;CALM1;ITM2B
PU.1_K562_knockdown_GSE74999_down	26/496	0.000240846	0.000787121	2.78855e-05	9.09112e-05	-0.410808	3.42258	ARF3;SCARB1;WDR26;NARF;PIK3CG;FADS3;RFK;RASSF5;NEU1;SH3BP5;SSR1;SF3B1;SLC38A2;MEF2C;PGAM1;H3F3A;NCOA4;RPL13A;GTPBP2;HIPK2;SQLE;MYL6;GNB1;DHCR7;ESYT1;SEC22B
MeCP2_Olfactory_epithelium_knockout_GSE71126_down	25/496	0.000561468	0.00157749	7.22342e-05	0.000203071	-0.453618	3.39531	ZFP644;SRSF1;SMC5;CST3;RBM3;PNN;RB1CC1;KRIT1;RPL15;SKP1A;SF3B1;HNRNPA3;SLC35A3;CPSF6;UBE2B;H3F3A;RPL13A;DSTN;RPS26;MYL6;YME1L1;SRSF3;LCP2;CLASRP;CALM2
IL-4_BMDM_40_ng-ml_GSE58283_up	26/495	0.000233427	0.000787121	2.69962e-05	9.09112e-05	-0.395185	3.30479	PPP1R15B;APP;ABCD2;STXBP3;SH3KBP1;ATP1A1;ADD3;CST3;ESD;TGOLN1;SSR1;CHP1;PLXNC1;CYTIP;SLC38A2;DUT;ANXA4;PGAM1;FNDC3A;MYL6;TSPAN14;XPOT;GNB4;CHIL3;DAGLB;ARF6
SMYD1_Tibialis_anterior_muscle_knockout_GSE71679_up	25/498	0.000595051	0.00157749	7.67574e-05	0.000203071	-0.443172	3.29137	ITIH5;APP;NDUFB8;ABCD2;CTBP1;SRSF1;OAZ2;RAP1A;CTNNA1;CHP1;TMEM38B;GBP7;SLC16A1;GOT1;STAT1;GOT2;RPL13A;LARP4;TWSG1;CREB1;STIM1;PECAM1;SERINC3;ANAPC1;ITM2B
Anankinra_PBMC_GSE57253_up	26/494	0.000226211	0.000787121	2.61327e-05	9.05237e-05	-0.391038	3.28239	CYFIP2;IKZF1;GIMAP5;ATP1A1;ADD3;CST3;RBM3;OGFRL1;PSD4;UBTF;WDR6;RPL15;SF3B1;HNRNPA0;PRKCH;FNBP1;NCOA4;RPL13A;SLC7A6;TSPAN14;HNRNPUL1;PECAM1;CALM3;ESYT1;CALM1;CDC42SE2
WZ4002_NSCLC-Parental_PC9-WZ4002-tolerant_24hrs_GSE75602_up	25/498	0.000595051	0.00157749	7.67574e-05	0.000203071	-0.440433	3.27104	RAB5B;TRAM1;HACD2;SGPL1;NEU1;STK38;CHP1;RPL15;SLC38A2;MBTPS1;RALBP1;ANXA4;H3F3A;STAT3;RPL13A;DSTN;TMCO3;SQLE;MYL6;PPT1;NCOA7;DHCR7;SERINC3;SEC22B;ITM2B
AMD3100_T-cell_acute_lymphoblastic_leukemia_(T-ALL)_cells_GSE60367_down	24/498	0.00132651	0.00302306	0.000190814	0.000434094	-0.491201	3.25431	SREBF1;HNRNPA3;DUT;PGAM1;CUL3;H3F3A;SRSF1;GOT2;CORO2A;CCAR1;FKBP1A;CCNA2;RBM3;SQLE;EBNA1BP2;H1F0;GNB1;SRSF3;CALM3;MCM6;SKP1A;LDLR;TMED5;RAB8A
KCl_Embryonic_cortex_50_mM_1_hr_GSE61024_up	30/709	0.00267166	0.00582051	0.000279031	0.000630368	-0.548857	3.25201	CYFIP2;PPP1R15B;APP;WDR26;CUL3;ANKRD11;TOB2;OVCA2;AP2A2;RBM3;SBNO1;PPP3CB;KIF3A;KIF5B;UBQLN1;SF3B1;EPS15;MEF2C;HNRNPA3;TPM3;UBALD1;KLF6;DNAJC5;CAPRIN1;GNB1;SRSF3;TRIP12;CALM1;CALM2;PAFAH1B1
Runx1_Bone_marrow_Deficiency_GSE67609_up	24/499	0.00136259	0.00308901	0.0001963	0.00044424	-0.486592	3.21071	PPP1R15B;ARFGEF2;CDK19;NFAM1;ANKRD11;SRSF1;NCOA4;MLLT3;TUBA4A;PIK3CG;HIPK2;TSPAN14;H1F0;CNOT1;TREML2;KIT;GNB4;LCP2;PLXNC1;ATXN7L1;LGALS9;TMEM38B;HNRNPA0;LTF
Zfp57_Embryonic_stem_cells_Knockout_GSE77441_down	25/497	0.000578046	0.00157749	7.4465e-05	0.000203071	-0.424183	3.16265	PPP1R15B;WDR26;ANKRD11;CCAR1;2810474O19RIK;PNN;ZMYM2;KIF5B;SLC38A2;HNRNPA0;MED1;USP7;NAA30;FNDC3A;BC005537;CREB1;XPOT;CNOT1;CAPRIN1;CAPZA2;SDE2;YME1L1;TPP1;TRIP12;PAFAH1B1
PU.1_K562_Overexpression_GSE74999_up	25/497	0.000578046	0.00157749	7.4465e-05	0.000203071	-0.418382	3.1194	SCARB1;TRAM1;WDR26;CBFB;SRSF1;IQGAP1;ATP1A1;FADS3;FAM168B;LDLR;SLC38A2;MEF2C;HNRNPA3;TPM3;H3F3A;GTPBP2;HIPK2;SQLE;HNRNPUL1;XPOT;CAPRIN1;GNB1;DHCR7;ESYT1;LSM14A
Myelodysplastic_Syndrome_Bone_Marrow_GSE63816_up	25/497	0.000578046	0.00157749	7.4465e-05	0.000203071	-0.411906	3.07111	APP;TRAM1;SRSF1;TYMS;LIPA;CST3;RBM3;FAM168B;SRP72;PSD4;KIF5B;SSR1;RPL15;SLC38A2;PDZD8;TPM3;NCOA4;RPL13A;TSPAN14;CEACAM1;HNRNPUL1;CAPRIN1;SRSF3;TPP1;CALM2
Bacillus_Calmette-Guerin_Macrophage_18hr_GSE67427_down	25/497	0.000578046	0.00157749	7.4465e-05	0.000203071	-0.411008	3.06441	TBC1D9B;SH3KBP1;IQGAP1;ATP1A1;LIPA;AP2A2;CST3;SGPL1;RPL15;LGALS9;HNRNPA3;SLC16A1;STAT1;TPM3;NFAM1;PGAM1;RPL13A;TPD52L2;CNOT1;PPT1;PECAM1;CALM3;MCM6;CALM2;ITM2B
Yersinia_pseudotuberculosis_Macrophage_48hr_GSE67427_up	25/497	0.000578046	0.00157749	7.4465e-05	0.000203071	-0.398486	2.97106	ARF3;APP;WDR26;IQGAP1;ADIPOR1;ATP2C1;SGPL1;CTNNA1;PLXNC1;SF3B1;TPM3;STAT3;NCOA4;CKAP4;HIPK2;RAB10;H1F0;NCEH1;ARPC2;GNB1;PECAM1;TRIP12;SEC22B;CALM1;NFKBIE
LNA_30bcd_Human_Intestinal_Epithelial_Cells_100nM-24h_GSE79923_down	26/494	0.000226211	0.000787121	2.61327e-05	9.05237e-05	-0.350028	2.93815	ARF3;RAB5B;WDR26;SH3KBP1;SLC35F5;IQGAP1;ADD3;CAND1;CTNNA1;LDLR;SLC38A2;STAT1;TPM3;NCOA4;NRBP1;HIPK2;RAB10;KLF6;CAPRIN1;CALM3;TRIP12;ESYT1;FAM98A;CALM1;CALM2;PAFAH1B1
HNRNPA2B1_A549_knockdown_GSE76151_up	25/497	0.000578046	0.00157749	7.4465e-05	0.000203071	-0.390107	2.90858	APP;ADIPOR1;HIGD1A;LIPA;SBNO1;KIF5B;CPNE3;ARFGEF2;HNRNPA3;HSBP1;YIPF4;CPSF2;EPDR1;DSTN;PRPF40A;RAB10;CNOT1;KATNBL1;VMA21;CAPZA2;TRIM37;CALM3;TRIP12;CALM2;PAFAH1B1
Tunicamycin_AJ_mice_-_primary_Mouse_Embryonic_Fibroblasts_GSE63756_up	25/494	0.000529556	0.00157749	6.79514e-05	0.000203071	-0.375958	2.83603	APP;ANKRD11;WDR43;FADS3;RBM3;KIF5B;ESD;SSR1;SF3B1;SLC38A2;TMED5;HNRNPA3;GOT1;RPL13A;DSTN;GTPBP2;IBTK;KLF6;ARPC2;XPOT;DDIT3;SRSF3;SERINC3;CALM1;PAFAH1B1
nSR100/Srrm4_Cortex_Knockout_GSE65818_down	25/495	0.000545308	0.00157749	7.00635e-05	0.000203071	-0.370098	2.78098	SRSF1;CCAR1;RBM3;PPP3CB;KIF5B;KRIT1;RPL15;SKP1A;SF3B1;SLC38A2;MEF2C;HNRNPA3;H3F3A;DSTN;HAUS2;RAB10;SQLE;BC005537;ARPC2;XPOT;SRSF3;CALM1;CALM2;PAFAH1B1;ARF6
Myc_RKO_knockdown_GSE68219_down	25/497	0.000578046	0.00157749	7.4465e-05	0.000203071	-0.371555	2.77026	SCARB1;SRSF1;ATP1A1;WDR43;AURKA;PNN;CCNB1;CAND1;KIF5B;UBQLN1;SSR1;SF3B1;WDR36;USP7;HNRNPA3;SLC16A1;PGAM1;GOT2;PRPF40A;NUP153;HNRNPUL1;CNOT1;CAPRIN1;SRSF3;NAA15
Zmiz1_T_lymphocyte_read_article_GSE66147_down	25/496	0.000561468	0.00157749	7.22342e-05	0.000203071	-0.36649	2.74316	CYFIP2;TRAM1;NDRG3;IQGAP1;ATP1A1;TYMS;2810474O19RIK;CUX1;SUFU;STX6;WDR6;ARID2;CYTIP;SREBF1;AREL1;SLC16A1;DESI1;H1F0;RPS6KB1;CNOT1;GNB4;TRIP12;SLC28A2;CALM1;ITM2B
Activin_A_Embryonic_stem_cells_100_ng-ml_GSE50856_down	25/495	0.000545308	0.00157749	7.00635e-05	0.000203071	-0.360742	2.71068	ARF3;ANKRD11;SRSF1;FAM168B;CCND2;CAND1;WDR6;ARID2;SF3B1;ZFP266;LDLR;SLC38A2;CPSF6;ANKHD1;HIPK2;SQLE;MED25;HNRNPUL1;CNOT1;CAPRIN1;GNB1;PECAM1;TRIP12;MCM6;ANAPC1
Blimp1_Bone_marrow_Knockout_GSE70813_up	24/498	0.00132651	0.00302306	0.000190814	0.000434094	-0.403135	2.67085	UNC119B;HNRNPA3;GBP7;TRIM30A;CNP;ARL6IP1;STAT1;SP110;PGAM1;BNIP3;H3F3A;SRSF1;RPL13A;HIGD1A;CCNA2;RBM3;MYL6;CCNB1;RACGAP1;SRSF3;RPL15;CALM1;CALM2;ITM2B
hnRNPL_Fetal_Liver_Knockout_GSE57875_up	24/499	0.00136259	0.00308901	0.0001963	0.00044424	-0.402808	2.65788	SLC16A1;GOT1;PGAM1;GOT2;RPL13A;EPDR1;AEN;NUP153;THUMPD1;ATP1A1;WDR43;WDR77;NUBP2;RBM3;NSFL1C;EBNA1BP2;NPLOC4;CCND2;SRP72;PPAT;TRMT6;RPL15;GTSE1;HNRNPA0
GATA2_Ch-CRPC_(DU145-DR_culture(AR+))_Knockdown_GSE58966_down	25/497	0.000578046	0.00157749	7.4465e-05	0.000203071	-0.347768	2.59291	APP;SCARB1;SH3KBP1;ANKRD11;TMEM94;CROT;LIPA;CUX1;LDLR;MEN1;USP7;RALBP1;FNBP1;PGAM1;RDX;SSU72;RPL13A;H1F0;TWSG1;HNRNPUL1;CNOT1;NFIC;TPP1;TRIM37;ESYT1
Estradiol_G1E-ER-GATA-1_cells_1_uM_48_hrs_GSE74371_up	25/496	0.000561468	0.00157749	7.22342e-05	0.000203071	-0.34359	2.57176	PPP1R15B;WDR26;NDRG3;ADIPOR1;SPPL3;2810474O19RIK;MKNK1;RB1CC1;CTNNA1;PLXNC1;SNAP29;ARFGEF2;AREL1;ZFP954;GTPBP2;TUBA4A;HIPK2;KLF6;TWSG1;RRAGC;MKRN1;RNF181;TPP1;SERINC3;LPIN2
SMCX_Adult_Pre-Frontal_Cortex_Knockout_GSE74630_down	25/496	0.000561468	0.00157749	7.22342e-05	0.000203071	-0.340472	2.54842	ARF3;ZFP644;APP;NDRG3;SBNO1;OGFRL1;FAM168B;PPP3CB;KIF5B;RB1CC1;SPIN1;SF3B1;SLC38A2;EPS15;CDK17;MEF2C;HNRNPA3;CAPRIN1;GNB1;TRIM37;CALM3;TRIP12;CALM1;CALM2;PAFAH1B1
Irf4_CD8+_T_cells_knockout_GSE49929_up	24/498	0.00132651	0.00302306	0.000190814	0.000434094	-0.38377	2.54255	ARL14EP;HNRNPA3;DUT;GBP7;STAT1;SRSF1;RPL13A;PRPF40A;CORO2A;WDR43;TUBA4A;CCAR1;RPS26;FKBP1A;MYL6;EBNA1BP2;TREML2;UBTF;SRSF3;RPL15;NAA15;CALM1;CALM2;TMED5
AE9aMeis2_Bone_marrow_GSE81329_down	24/496	0.00125682	0.00302306	0.000180249	0.000434094	-0.371296	2.47995	DUT;TBC1D9B;NDRG3;BCL11A;SRSF1;RPL13A;ATP1A1;SOCS2;PNN;SBNO1;RAP1A;CCND2;CAPRIN1;KIT;KRIT1;GNB4;SRSF3;LCP2;TRIP12;STX2;SERINC3;SF3B1;CALM2;HNRNPA0
Setdb1_C2C12_myoblast_cell_line_knockdown_GSE70069_down	24/498	0.00132651	0.00302306	0.000190814	0.000434094	-0.367456	2.43447	PPP1R15B;HNRNPA3;SCAF11;PGAM1;ANKRD11;H3F3A;SRSF1;RPL13A;PRPF40A;NUP153;RAB10;CCNA2;RBM3;CCNB1;RACGAP1;NFIC;CAPRIN1;UBTF;SRSF3;MCM6;NAA15;SKP1A;SLC38A2;ANAPC1
Gsa_Cerebellum_knockout_GSE60415_up	30/719	0.00327469	0.00667791	0.000349217	0.000787557	-0.423294	2.42189	APP;CBFB;ARL6IP1;SRSF1;CST3;RBM3;PNN;FAM168B;CCNB1;SGPL1;CCND2;RACGAP1;UBTF;WDR6;RPL15;SF3B1;HNRNPA0;SREBF1;HNRNPA3;CPSF6;RDX;H3F3A;RPL13A;RPS26;CCNA2;H1F0;HNRNPUL1;CAPRIN1;SRSF3;MCM6
Setdb1_Skeletal_muscle_(C2C12_cells)_Knockdown_GSE70069_down	24/498	0.00132651	0.00302306	0.000190814	0.000434094	-0.362444	2.40127	PPP1R15B;HNRNPA3;SCAF11;PGAM1;ANKRD11;H3F3A;SRSF1;RPL13A;PRPF40A;NUP153;RAB10;CCNA2;RBM3;CCNB1;RACGAP1;NFIC;CAPRIN1;UBTF;SRSF3;MCM6;NAA15;SKP1A;SLC38A2;ANAPC1
Msi1_MIA_PaCa-2_Knockdown_GSE75797_up	25/496	0.000561468	0.00157749	7.22342e-05	0.000203071	-0.315006	2.3578	APP;SCARB1;WDR26;ATP1A1;ATP2C1;LIPA;LMAN2;SSR1;LDLR;SLC38A2;HNRNPA3;SLC16A1;STAT3;BAZ1A;SLC7A6;KLF6;NPLOC4;NCEH1;CAPRIN1;PPT1;TPP1;TRIP12;MCM6;NAA15;SERINC3
CBFA2T2_KH2_embryonic_stem_cells_Knockout_GSE71674_down	24/498	0.00132651	0.00302306	0.000190814	0.000434094	-0.355572	2.35573	RBM27;USP7;RRN3;TPM3;PGAM1;ANKRD11;SRSF1;NUP153;WDR43;WDR77;2810474O19RIK;CCNB1;XPOT;CAPRIN1;MKRN1;RBPMS2;UBTF;CTNNA1;TRIP12;DNAJC8;MCM6;NAA15;SLC38A2;VAMP3
miR-92a-1_Heart_Knockout_GSE63813_down	25/496	0.000561468	0.00157749	7.22342e-05	0.000203071	-0.313415	2.3459	IPO11;SRSF1;ADD3;PNN;FAM168B;CDC23;CCND2;KIF5B;CTNNA1;SF3B1;HNRNPA0;USP7;HNRNPA3;CPSF6;RDX;H3F3A;DSTN;NUP153;FKBP1A;MYL6;CAPRIN1;SRSF3;TRIP12;NAA15;CALM2
DICER1_Fibroblast_Overexpression_GSE44158_up	24/498	0.00132651	0.00302306	0.000190814	0.000434094	-0.348086	2.30614	SCARB1;PARP3;CTBP1;TPM3;RPL13A;DSTN;AEN;IQGAP1;ATP1A1;AP2A2;FADS3;FKBP1A;MYL6;KLF6;CCND2;KCTD10;NFIC;CAPRIN1;GNB1;CALM3;LGALS9;ESYT1;CALM1;SLC38A2
Hira_Oocyte_Knockout_GSE73381_down	24/498	0.00132651	0.00302306	0.000190814	0.000434094	-0.34796	2.3053	FBXW4;MED1;WDR36;TRAM1;ELMOD2;YIPF4;ARHGEF39;RDX;NCOA4;DCUN1D1;BRCC3;LARP4;ATP2C1;PDCL3;BRIP1;GID4;CDC23;RFK;PAPOLG;EXOSC9;SPIN1;RPL15;SLC35A5;LSM14A
STC1_Embryonic_fibroblasts_Knockout_GSE47395_up	24/499	0.00136259	0.00308901	0.0001963	0.00044424	-0.348785	2.30141	ARF3;APP;TRIM30A;STAT1;PGAM1;BNIP3;STAT3;GOT2;TMEM176A;EIF2AK2;RPL13A;DSTN;WIPI2;ATP1A1;RPS26;CCND2;ESD;TGOLN1;GNB1;PPT1;TPP1;CALM3;TRIP12;ITM2B
TGFB3_Palatal_shelves_E14.5_GSE45568_up	25/496	0.000561468	0.00157749	7.22342e-05	0.000203071	-0.305867	2.2894	CYFIP2;ARF3;ZFP644;ARL6IP1;CEBPG;ATP1A1;CAND1;RACGAP1;SPIN1;CTNNA1;SKP1A;PGAM1;GOT2;DSTN;BAZ1A;RAB10;RPS26;FKBP1A;BC005537;CAPRIN1;GNB1;CALM3;CALM1;CALM2;PAFAH1B1
LPS_BMDM_10_ng-ml_3_hrs_GSE78209_up	27/576	0.00102502	0.00266833	0.000119106	0.000310058	-0.327462	2.25394	PPP1R15B;TRIM30A;IQGAP1;IKZF1;RELA;2810474O19RIK;LGALS9;LDLR;GBP7;AREL1;STAT1;SP110;STAT3;EIF2AK2;FNDC3A;CORO2A;HIPK2;TOX4;KLF6;VMA21;PELI1;LCP2;CD69;SLC28A2;CALM1;NFKBIE;NFKBIB
BRG1_501_Melanocytes_knockdown_GSE61966_up	24/498	0.00132651	0.00302306	0.000190814	0.000434094	-0.336876	2.23187	SLC30A7;SLC16A1;TPM3;TAF13;ANKRD11;BNIP3;SSU72;SLAIN2;WIPI2;TPD52L2;WDR77;RPS26;FKBP1A;RBM3;FAM168B;KLF6;KCTD10;VMA21;DDIT3;FAM32A;RPL15;SEC22B;CALM2;ZPR1
LPA2_HCT116_knockdown_GSE67931_down	25/496	0.000561468	0.00157749	7.22342e-05	0.000203071	-0.297288	2.22519	ARF3;APP;IQGAP1;ATP1A1;TYMS;FXR1;SPTLC2;CTNNA1;WDR6;FLOT2;LGALS9;HNRNPA0;HNRNPA3;STAT1;TPM3;H3F3A;MTUS1;EIF2AK2;RPL13A;ARAP1;KLF6;CAPRIN1;GNB1;CALM1;CALM2
Ptbp2_Neuronal_progenitor_cell_(mNPC)_knockodown_GSE70985_up	25/495	0.000545308	0.00157749	7.00635e-05	0.000203071	-0.289355	2.17426	ARF3;APP;ARL6IP1;ADD3;CST3;CCND2;LMAN2;WDR6;RPL15;SKP1A;SREBF1;MBTPS1;H3F3A;RPL13A;NRBP1;CKAP4;MYL6;GNB1;CALM3;SERINC3;CALM1;CALM2;ANAPC1;ITM2B;CDC42SE2
ABCA4_RPE/choroid_knockout_GSE63772_up	24/498	0.00132651	0.00302306	0.000190814	0.000434094	-0.324705	2.15124	APP;ARFGEF2;SLC16A1;ARL6IP1;RDX;MTUS1;RPL13A;IQGAP1;ATP1A1;ADD3;CST3;CEACAM1;TWSG1;CCND2;KIF5B;CAPRIN1;TGOLN1;CTNNA1;CPNE3;TRIP12;SERINC3;SF3B1;CALM2;ITM2B
Dexamethasone_Embryonic_hypothalamic_progenitor-stem_cells_-_Female_100_nM_4_hrs_GSE55113_down	25/496	0.000561468	0.00157749	7.22342e-05	0.000203071	-0.285142	2.13428	APP;IQGAP1;WDR43;SBNO1;SGPL1;CCND2;CAND1;CDK17;MEF2C;HNRNPA3;SCAF11;PGAM1;STAT3;NUP153;LARP4;CNOT1;CAPRIN1;GNB1;TRIP12;NAA15;CALM2;ITM2B;CDC42SE2;PAFAH1B1;ARF6
FUS_Motor_Neuron_Knockdown_GSE77702_up	25/496	0.000561468	0.00157749	7.22342e-05	0.000203071	-0.283443	2.12156	USP15;ARL6IP1;MLLT3;FXR1;SBNO1;ZMYM2;CAND1;KIF3A;KIF5B;RB1CC1;CTNNA1;SF3B1;EPS15;NCOA4;PRPF40A;MYL6;IBTK;VMA21;CAPRIN1;DNAJC10;SRSF3;TRIP12;CALM1;CALM2;PAFAH1B1
Desipramine_Brain_-_Nucleus_accumbens_naive_x_treated_15mg-kg_2x_daily_GSE71527_down	25/494	0.000529556	0.00157749	6.79514e-05	0.000203071	-0.276247	2.08386	CYFIP2;ARF3;APP;NDRG3;ARL6IP1;ATP1A1;CST3;OGFRL1;PPP3CB;ENSA;SKP1A;ATP6V1C1;MEF2C;PGAM1;NCOA4;RPL13A;TUBA4A;MYL6;GNB1;TRIM37;CALM3;SERINC3;CALM1;CALM2;PAFAH1B1
Dexamethasone_Embryonic_hypothalamic_progenitor-stem_cells_-_Male_100_nM_4_hrs_GSE55113_up	25/494	0.000529556	0.00157749	6.79514e-05	0.000203071	-0.275604	2.07901	ARL6IP1;SRSF1;SMC5;CROT;CST3;CCNB1;KIF5B;RPL15;SKP1A;SF3B1;SLC38A2;MARK3;PGAM1;RDX;H3F3A;RPL13A;DSTN;RAB10;RPS26;CCNA2;YME1L1;SRSF3;CALM3;CALM1;ITM2B
Gefitinib_NSCLC-Parental_PC9_24hrs_GSE75602_down	24/498	0.00132651	0.00302306	0.000190814	0.000434094	-0.311572	2.06423	ARF3;HNRNPA3;ARL6IP1;TPM3;PGAM1;ANKRD11;SRSF1;IQGAP1;ATP1A1;CKAP4;FKBP1A;CCNA2;H1F0;CCNB1;HNRNPUL1;XPOT;CNOT1;CAPRIN1;GNB1;DNAJC10;SRSF3;CALM3;SLC38A2;CALM2
Cnot3_ESCs_Knockout_GSE84953_down	24/497	0.00129126	0.00302306	0.000185465	0.000434094	-0.307139	2.04313	PPP1R15B;MBTPS1;RRN3;SLC16A1;ARL6IP1;ANKRD11;BNIP3;H3F3A;ATP1A1;ADIPOR1;2810474O19RIK;SOCS2;CST3;SQLE;CNOT1;STK38;MKRN1;RBPMS2;YME1L1;SSR1;ZFP553;SF3B1;LDLR;SLC38A2
2,3,7,8-tetrachlorodibenzo-p-dioxin_(TCDD)_Primary_B_cell_30_nM_24_hr_GSE80953_up	25/495	0.000545308	0.00157749	7.00635e-05	0.000203071	-0.266441	2.00208	CYFIP2;ARF3;RAB5B;SRSF1;SMC5;RELA;RBM3;PSD4;RASSF5;UBTF;SSR1;WDR6;FLOT2;HNRNPA0;USP7;HNRNPA3;TSPYL1;FNBP1;NCOA4;RPL13A;KLF6;HNRNPUL1;SRSF3;CALM3;ARF6
ZnF4_Thymus_Knockout_GSE32190_down	25/496	0.000561468	0.00157749	7.22342e-05	0.000203071	-0.261818	1.9597	NDRG3;CTBP1;PNN;FAM168B;PSD4;STK38;UBQLN1;SKP1A;AGFG2;HNRNPA0;CDK17;SLC16A1;FNBP1;TPM3;H3F3A;NFATC3;CHFR;RPS26;FKBP1A;MYL6;ARPC2;HNRNPUL1;SRSF3;CALM3;CALM2
Hnrnpk_TT2_embryonic_stem_cells_siRNA_GSE84386_down	24/498	0.00132651	0.00302306	0.000190814	0.000434094	-0.289156	1.91571	USP7;PGAM1;ANKRD11;H3F3A;GOT2;ATP1A1;TUBA4A;H1F0;XPOT;CNOT1;CAPRIN1;GNB1;MKRN1;UBQLN1;FLOT2;TRIM37;TRIP12;DHCR7;DNAJC8;MCM6;VPS25;LDLR;SLC38A2;ANAPC1
Smc3_Embryonic_fibroblast_Knockout_GSE68831_down	25/495	0.000545308	0.00157749	7.00635e-05	0.000203071	-0.253827	1.9073	TRAM1;IQGAP1;AP2A2;CAND1;TGOLN1;SF3B1;SLC38A2;HNRNPA3;STAT1;SCAF11;RDX;H3F3A;FNDC3A;BC005537;TWSG1;CNOT1;CAPRIN1;DNAJC10;TRIP12;SERINC3;CALM2;ANAPC1;ITM2B;CDC42SE2;PAFAH1B1
STAU1_HEK293T_knockdown_GSE52447_down	25/495	0.000545308	0.00157749	7.00635e-05	0.000203071	-0.253739	1.90664	UNC119B;NDUFB8;SRSF1;PRDX3;RBM3;UBQLN1;MLX;SMNDC1;HNRNPA3;TSPYL1;DESI1;TPM3;H3F3A;DSTN;RPS26;TOX4;EBNA1BP2;TSR2;YME1L1;SRSF3;TFAM;NAA15;SEC22B;CALM1;CALM2
Myelodysplastic_Syndrome_Granulocyte-Macrophage_Progenitor_Cell_GSE55689_up	24/497	0.00129126	0.00302306	0.000185465	0.000434094	-0.282856	1.88159	TRAM1;CTBP1;TPM3;PGAM1;CDCA7L;H3F3A;STAT3;DSTN;TYMS;RPS26;FKBP1A;MYL6;CCND2;ARPC2;XPOT;KIF5B;PPT1;SAP18;CHP1;CALM1;SF3B1;CALM2;RAB8A;ZPR1
AMD3100_T-cell_acute_lymphoblastic_leukemia_(T-ALL)_cells_GSE60367_up	24/497	0.00129126	0.00302306	0.000185465	0.000434094	-0.282681	1.88043	CYFIP2;ARF3;MED1;WDR26;SLC16A1;CBFB;SP110;ANKRD11;RPL13A;IQGAP1;IKZF1;RAB10;FAM168B;CCND2;HNRNPUL1;CUX1;KIT;PECAM1;ESYT1;CALM1;ARID2;SLC38A2;ITM2B;PAFAH1B1
CDK12_HCT116_knockdown_GSE58107_down	24/498	0.00132651	0.00302306	0.000190814	0.000434094	-0.278849	1.84743	ARF3;MYCBP;CDCA7L;CEP120;CEBPG;SLC39A11;MTUS1;RPL13A;ELP3;WDR73;ADD3;TMCO3;RBM3;SQLE;IBTK;BRIP1;H1F0;CCNB1;SGPL1;TWSG1;LACTB2;RPL15;ESYT1;SLC38A2
Eed_Small_intestinal_crypts_Knockout_GSE81576_down	32/858	0.0121104	0.0206993	0.00137306	0.00252636	-0.415705	1.83479	ARL6IP1;MOGAT2;SUV39H1;ASB13;ADD3;SOCS2;WRN;CCNB1;SGPL1;RACGAP1;MLX;CPNE3;LGALS9;RPL15;LDLR;SLC16A1;PGAM1;ARHGEF39;ATP11C;RPL13A;LARP4;CORO2A;2210016F16RIK;HIPK2;CCNA2;BC005537;H1F0;NUMB;DHCR7;MCM6;CALM1;SERINC3
KCl_Embryonic_cortex_50_mM_1_hr_GSE61024_down	33/880	0.0101506	0.0186765	0.00106455	0.00197833	-0.397139	1.82296	NDUFB8;ZFP324;RAB5B;TRAM1;ARL6IP1;SRSF1;CROT;ADIPOR1;SPPL3;SOCS2;CST3;PPP3CB;CCND2;RFK;KRIT1;SPIN1;SKP1A;ZFP266;SLC35A5;GOLGA7;SREBF1;MEF2C;HSBP1;H3F3A;WIPI2;FKBP1A;RPS26;BC005537;VMA21;GNB1;INTS5;CALM3;DHCR7
Ginkgolic_Acid_MCF10A_30uM-72hrs_GSE61727_up	24/498	0.00132651	0.00302306	0.000190814	0.000434094	-0.275107	1.82264	APP;ARL6IP1;RTCA;CEP120;CEBPG;RPL13A;MIA3;IQGAP1;ANKHD1;AURKA;FXR1;SQLE;CCNB1;PRRC1;XPOT;CNOT1;LMAN2;CAPRIN1;DDIT3;DNAJC10;CTNNA1;SAP18;SF3B1;TMED5
LKB1_RBE_knockdown_GSE59855_up	24/498	0.00132651	0.00302306	0.000190814	0.000434094	-0.273699	1.81331	CYFIP2;SCARB1;USP15;RDX;STAT3;RPL13A;FNDC3A;ADIPOR1;ATP2C1;WDR43;TUBA4A;FKBP1A;SQLE;SBNO1;MYL6;TSPAN14;NCEH1;CAND1;HNRNPUL1;GNB1;PPT1;DHCR7;SLC38A2;LSM14A
Idiopathic_pulmonary_fibrosis_Lung_GSE73189_up	25/496	0.000561468	0.00157749	7.22342e-05	0.000203071	-0.241617	1.8085	APP;IQGAP1;ATP1A1;RBM3;SH3BP5;CTNNA1;RPL15;SF3B1;LDLR;SLC38A2;TPM3;H3F3A;RPL13A;DSTN;RPS26;FKBP1A;MYL6;KLF6;GNB1;PECAM1;NCOA7;SERINC3;CALM1;CALM2;ITM2B
I-BET_MV4-11_GSE71777_up	24/498	0.00132651	0.00302306	0.000190814	0.000434094	-0.266904	1.76829	WDR26;CPSF6;CNP;STXBP3;ARL6IP1;TPM3;H3F3A;STAT3;RPL13A;IQGAP1;HACD2;NRBP1;MYL6;CCNB1;NPLOC4;KIF5B;ENSA;NEU1;CTNNA1;CALM1;GTSE1;ITM2B;ARF6;HNRNPA0
Dgcr8_Cone_photoreceptors_-_Post_natal_day_50_knockout_GSE58498_up	24/498	0.00132651	0.00302306	0.000190814	0.000434094	-0.264361	1.75144	CYFIP2;RNF20;SCARB1;TRAM1;NDRG3;NARF;GOT1;ARL6IP1;RDX;H3F3A;STAT3;FNDC3A;ADIPOR1;TWSG1;CNOT1;TGOLN1;YME1L1;WDR6;TRIP12;SERINC3;SKP1A;SF3B1;CALM2;PAFAH1B1
Ginkgolic_Acid_NOTCH1_30uM-72hrs_GSE61727_up	24/498	0.00132651	0.00302306	0.000190814	0.000434094	-0.263832	1.74794	PPP1R15B;APP;WDR26;ARL6IP1;DSTN;IQGAP1;AURKA;FXR1;CCNA2;SQLE;KLF6;CCNB1;CAND1;XPOT;KIF5B;CAPRIN1;DDIT3;UBQLN1;CTNNA1;TRIP12;RPL15;SF3B1;LDLR;CALM2
CDK10_HCT116_knockdown_GSE56788_down	24/497	0.00129126	0.00302306	0.000185465	0.000434094	-0.258996	1.72288	ARF3;MED1;HNRNPA3;PRKCH;SLC16A1;CDCA7L;MTUS1;DUSP7;HIPK2;PRDX3;H1F0;TWSG1;RCN2;HNRNPUL1;CNOT1;SSR1;SRSF3;FLOT2;CPNE3;DHCR7;DNAJC8;SLC38A2;ARF6;HNRNPA0
Dioxin_Liver_3_GSE62902_up	24/498	0.00132651	0.00302306	0.000190814	0.000434094	-0.259974	1.72238	CYFIP2;ABCD2;GBP7;ARL6IP1;STAT1;PGAM1;BNIP3;NCOA4;TMEM176A;RPL13A;DSTN;LARP4;LIPA;TUBA4A;BC005537;CAPRIN1;ESD;CTNNA1;SSR1;TRIP12;SERINC3;SKP1A;LPIN2;ITM2B
Salmonella_HT-29_cells_(shCTRL)_7hrs_GSE62520_up	24/498	0.00132651	0.00302306	0.000190814	0.000434094	-0.256584	1.69992	SCARB1;HNRNPA3;SLC16A1;HSBP1;TPM3;H3F3A;SRSF1;SSU72;TUBA4A;WDR77;DUSP7;FKBP1A;PNN;EBNA1BP2;CCNB1;ARPC2;VMA21;KIF5B;SRSF3;FAM98A;NAA15;CALM1;CALM2;HNRNPA0
Shh_Forelimb_Null_GSE58645_up	23/499	0.00290753	0.0059385	0.000468612	0.000955615	-0.288035	1.68225	ZFP644;APP;TSPYL1;NARF;ARL6IP1;ANKRD11;RDX;H3F3A;RPL13A;IQGAP1;MYL6;FAM168B;RB1CC1;GNB1;SPIN1;WDR6;CALM3;TRIP12;SKP1A;CALM2;LPIN2;ITM2B;HNRNPA0
ADAR_Fetal_liver_Knockout_GSE71042_down	24/497	0.00129126	0.00302306	0.000185465	0.000434094	-0.249964	1.66279	USP7;HNRNPA3;ARL6IP1;CTBP1;TPM3;H3F3A;IKZF1;ATP1A1;TUBA4A;HIPK2;NUBP2;AURKA;CCNA2;EBNA1BP2;CCNB1;RACGAP1;PPAT;UBTF;SSR1;SRSF3;CALM3;MCM6;CALM1;MARK3
Bmal1_Liver_Knockout_ZT16_GSE70497_up	24/498	0.00132651	0.00302306	0.000190814	0.000434094	-0.242897	1.60924	ARFGEF2;SCARB1;RAB5B;ABCD2;WDR26;GOT1;GCH1;TMEM176A;ATP11C;RPL13A;MIA3;CROT;ATP1A1;SOCS2;CEACAM1;H1F0;TGOLN1;CHP1;LGALS9;SERINC3;SF3B1;GSTM7;CALM2;ITM2B
dimethyloxalylglycine_Cardiomyocytes_GSE71560_down	25/495	0.000545308	0.00157749	7.00635e-05	0.000203071	-0.214023	1.6082	APP;SRSF1;ATP1A1;HIGD1A;ADD3;OAZ2;PRDX3;CCND2;CAND1;RPL15;NEK9;HSBP1;SCAF11;H3F3A;NCOA4;CPSF2;RPL13A;DSTN;MYL6;H1F0;CAPRIN1;CALM3;TRIP12;CALM1;CALM2
Baf60c_Cardiomyocyte_stage_(D10)_knockout_GSE59383_up	23/498	0.00283632	0.00582051	0.000456372	0.000935058	-0.265923	1.5597	MED1;ZFP644;MEF2C;WDR26;PGAM1;BNIP3;STAT3;SRSF1;NCOA4;RPL13A;DSTN;MLLT3;HIPK2;FXR1;ARPC2;CNOT1;DNAJC5;KRIT1;TRIP12;SERINC3;ARID2;SF3B1;PAFAH1B1
Phenobarbital_HepaRG-hCAR-KO_GSE71446_down	25/495	0.000545308	0.00157749	7.00635e-05	0.000203071	-0.206702	1.55319	ARF3;APP;TRAM1;TBC1D9B;IQGAP1;ATP1A1;TOB2;PRDX3;FADS3;OGFRL1;CTNNA1;PLXNC1;SLC38A2;ZBED3;TPM3;PGAM1;BNIP3;RDX;STAT3;TUBA4A;FKBP1A;MYL6;KLF6;GNB1;ESYT1
BS69_Hela_knockdown_GSE51261_up	25/493	0.000514205	0.00156064	6.58966e-05	0.000199999	-0.204663	1.54989	ARF3;TRAM1;IQGAP1;ATP1A1;DNPH1;PRDX3;ENSA;NEU1;SH3BP5;CTNNA1;WDR6;RPL15;HNRNPA0;MBTPS1;ANXA4;RDX;STAT3;GOT2;NCOA4;DSTN;MYL6;LACTB2;NFIC;SERINC3;SEC22B
Vemurafenib_A375R_10_doses_-_75mg-kg_GSE64741_down	24/498	0.00132651	0.00302306	0.000190814	0.000434094	-0.2336	1.54765	PPP1R15B;RAB5B;WDR26;TPM3;SH3KBP1;BNIP3;SLAIN2;ADIPOR1;DUSP7;FKBP1A;PNN;MYL6;H1F0;RAP1A;SRP72;KIF5B;CAPRIN1;ENSA;GNB1;MLX;RPL15;CALM2;LSM14A;ZPR1
Asxl1_BM-derived_Mesenchymal_stem/progenitor_cells_(MSPCs)_Knockout_GSE75787_up	25/495	0.000545308	0.00157749	7.00635e-05	0.000203071	-0.204872	1.53944	APP;RAB5B;IQGAP1;SGPL1;KIF5B;ESD;SH3BP5;CTNNA1;SF3B1;GOLGA7;ARFGEF2;PARP3;PGAM1;STAT3;EPDR1;DSTN;FNDC3A;CKAP4;MYL6;NFIC;CAPRIN1;TRIP12;SERINC3;CALM1;PAFAH1B1
YAP_Oocyte_Knockout_GSE74344_up	24/497	0.00129126	0.00302306	0.000185465	0.000434094	-0.230461	1.53306	USP7;NAA30;ARL6IP1;SP110;ELMOD2;RDX;H3F3A;SLAIN2;MLLT3;ATP2C1;WDR43;CCNB1;CAND1;RRAGC;KATNBL1;RASSF5;SUFU;KIT;RBPMS2;ZFP592;ARFIP1;MCM6;B4GALT4;ZBED3
Ezh2_mESC_tamoxifen_induced_Knockout_GSE66814_up	24/496	0.00125682	0.00302306	0.000180249	0.000434094	-0.229143	1.53048	HNRNPA3;USP15;WDR26;SLC35A3;SCAF11;CUL3;CPSF2;SMC5;PRPF40A;IQGAP1;LARP4;2810474O19RIK;FXR1;SBNO1;CNOT1;KIF5B;GNB1;DNAJC10;YME1L1;TRIP12;NAA15;TMEM38B;ZFP266;LSM14A
SGC0946_&_I-BET_MV4-11_GSE71777_down	24/498	0.00132651	0.00302306	0.000190814	0.000434094	-0.230754	1.52879	SREBF1;MEF2C;HNRNPA3;TPM3;SH3KBP1;PGAM1;SRSF1;CEBPG;IKZF1;ATP1A1;PRDX3;RBM3;SRP72;ARPC2;HNRNPUL1;XPOT;SPTLC2;CNOT1;CAPRIN1;GNB1;SRSF3;MCM6;LGALS9;SLC38A2
Cyclophosphamide_B16F10_tumors_in_C57BL-6_mice_GSE71491_up	24/498	0.00132651	0.00302306	0.000190814	0.000434094	-0.220539	1.46112	CYFIP2;ARF3;RAB5B;PARP3;TRIM30A;TBC1D9B;STAT1;ANXA4;BNIP3;STAT3;TMEM176A;LIPA;TMCO3;CST3;NCEH1;CCND2;TGOLN1;CHP1;RNF181;TPP1;PSMF1;LGALS9;SERINC3;ITM2B
Tamoxifen_Cecum_(GIST_tumors)_GSE64608_up	24/497	0.00129126	0.00302306	0.000185465	0.000434094	-0.215667	1.43465	SREBF1;HNRNPA3;WDR26;H3F3A;STAT3;TMEM176A;RPL13A;DSTN;CORO2A;SOCS2;RBM3;OGFRL1;CEACAM1;ARPC2;DNAJC5;CTNNA1;CHP1;TRIP12;PKIG;SERINC3;SKP1A;CALM1;SF3B1;SLC38A2
FICZ_Skin_Biopsy_(Non-Lesion)_16hrs_GSE47944_down	24/498	0.00132651	0.00302306	0.000190814	0.000434094	-0.215852	1.43006	STAT1;TPM3;PGAM1;BNIP3;STAT3;NCOA4;EIF2AK2;IQGAP1;ATP1A1;TUBA4A;DUSP7;RPS26;MYL6;KLF6;ARPC2;CAPRIN1;GNB1;GNB4;SRSF3;NCOA7;RPL15;SLC38A2;CALM2;PAFAH1B1
Silvestrol_KOPT-K1_25nM_GSE56887_up	24/497	0.00129126	0.00302306	0.000185465	0.000434094	-0.211427	1.40644	PPP1R15B;HNRNPA3;DUT;CDCA7L;CEBPG;NCOA4;MSL2;RPL13A;RPA2;RNF6;IKZF1;GIMAP5;ANKHD1;RPS26;RBM3;KLF6;ESD;YME1L1;SAP18;RIPK1;MCM6;NAA15;PAFAH1B1;ARF6
Cyp26b1_Skin_Knockout_GSE40436_up	24/496	0.00125682	0.00302306	0.000180249	0.000434094	-0.208754	1.3943	APP;HNRNPA3;PGAM1;ANKRD11;H3F3A;SRSF1;NCOA4;RPL13A;DSTN;IQGAP1;RAB10;RPS26;RBM3;SQLE;CCND2;CAPRIN1;STK38;GNB1;CTNNA1;SRSF3;TRIP12;CALM1;SF3B1;ARF6
LNA_30bcd_Human_Intestinal_Epithelial_Cells_100nM-48h_GSE79923_down	25/494	0.000529556	0.00157749	6.79514e-05	0.000203071	-0.18328	1.38257	ARF3;WDR26;CNP;SH3KBP1;IQGAP1;ADD3;RBM3;KIF5B;CTNNA1;STAT1;TPM3;NCOA4;EIF2AK2;NRBP1;HIPK2;FKBP1A;KLF6;CAPRIN1;CALM3;TRIP12;ESYT1;FAM98A;CALM1;CALM2;PAFAH1B1
Salmonella_typhimurium_Macrophage_4hr_GSE67427_up	24/498	0.00132651	0.00302306	0.000190814	0.000434094	-0.205705	1.36284	PPP1R15B;USP15;CNP;GCH1;STAT1;TPM3;SP110;STAT3;EIF2AK2;BAZ1A;NRBP1;RELA;OGFRL1;MYL6;KLF6;EXOSC9;GNB4;SAP18;RIPK1;LCP2;FBXO6;LGALS9;CALM1;NFKBIE
LIN41_hESC_knockdown_GSE52133_up	24/497	0.00129126	0.00302306	0.000185465	0.000434094	-0.204736	1.36193	GALNT7;TPM3;H3F3A;RPL13A;OAZ2;FXR1;SQLE;PNN;MYL6;FAM168B;CCND2;ARPC2;KCTD10;KIF5B;ENSA;MKRN1;SPIN1;CTNNA1;SSR1;SRSF3;SAP18;TRIP12;RPL15;AVL9
Tet3_Blastocyst_conditional_Knockout_GSE61329_down	23/499	0.00290753	0.0059385	0.000468612	0.000955615	-0.232322	1.35687	HNRNPA3;ARL6IP1;PGAM1;YIPF4;STAT3;SRSF1;TXNL1;AP2A2;RBM3;IBTK;BC003965;ARPC2;RFK;CAPRIN1;NEU1;UBTF;CPNE3;TRIP12;CALM1;GOLGA7;SPC24;HNRNPA0;NFKBIB
ZNA_MCF7_30uM-12hrs_GSE59251_up	24/498	0.00132651	0.00302306	0.000190814	0.000434094	-0.200554	1.32871	APP;SLC16A1;GOT1;SH3KBP1;ANKRD11;CEBPG;RPL13A;GTPBP2;RAB10;IBTK;ZMYM2;SRP72;XPOT;DDIT3;RB1CC1;NEU1;DNAJC10;CTNNA1;YME1L1;SSR1;TRIM37;ESYT1;SERINC3;SEC22B
ADAR_E861A_Fetal_Liver_Mutant_GSE58917_up	23/498	0.00283632	0.00582051	0.000456372	0.000935058	-0.224745	1.31819	GBP7;TRIM30A;STAT1;SP110;PGAM1;BNIP3;EIF2AK2;RPL13A;BRCC3;FNDC3A;GTPBP2;RPS26;MYL6;H1F0;CCND2;ARPC2;DDIT3;TREML2;ESD;CAPZA2;RPL15;LGALS9;ITM2B
ZnF1_Thymus_Knockout_GSE32190_up	24/497	0.00129126	0.00302306	0.000185465	0.000434094	-0.19809	1.31772	PPP1R15B;USP7;PRKCH;WDR26;NDRG3;ARL6IP1;DESI1;SP110;STAT3;SRSF1;IKZF1;RBM3;SRP72;RACGAP1;CUX1;NFIC;PPT1;CTNNA1;ELMO1;LCP2;TRIP12;DHCR7;CYTIP;SF3B1
CNBP_HEK293T_knockdown_GSE76627_down	24/497	0.00129126	0.00302306	0.000185465	0.000434094	-0.196899	1.3098	NEK9;HNRNPA3;TSPYL1;TPM3;RDX;SRSF1;CEBPG;RPL13A;BAZ1A;IQGAP1;ANKHD1;HIPK2;PRDX3;CCNA2;CAND1;RACGAP1;HNRNPUL1;KIF5B;GNB1;TRIP12;RPL15;MCM6;ESYT1;SF3B1
Panobinostat_+_5-Azacytidine_JJN3_24hr-10nM_GSE56623_down	24/497	0.00129126	0.00302306	0.000185465	0.000434094	-0.193653	1.28821	APP;SCARB1;DUT;SLC16A1;PGAM1;SRSF1;GOT2;KEAP1;ATP1A1;TYMS;WDR43;WDR77;PRDX3;CCNA2;RBM3;SLC7A6;EBNA1BP2;CCND2;SRP72;XPOT;PPAT;UBTF;SRSF3;MCM6
BRD4_HT29_knockdown_GSE73317_up	24/497	0.00129126	0.00302306	0.000185465	0.000434094	-0.193162	1.28494	GALNT7;UNC119B;APP;RAB5B;DUT;ARL6IP1;STAT1;ANXA4;H3F3A;NCOA4;IQGAP1;FNDC3A;ADD3;HIPK2;MYL6;SGPL1;ZMYM2;SPTLC2;PSD4;PELI1;TPP1;CALM3;PDZD8;LPIN2
Tet3_Blastocyst_conditional_Knockout_GSE61329_up	23/498	0.00283632	0.00582051	0.000456372	0.000935058	-0.21883	1.28349	USP7;RRN3;GOT1;SP110;H3F3A;NCOA4;METTL3;PRKAG1;RPL13A;DSTN;RPS26;EBNA1BP2;CCNB1;LACTB2;PPAT;CAPZA2;GNB1;SSR1;RNF181;RPL15;SKP1A;CALM2;TMED5
DDX5_Th17_cells_Knockout_GSE70108_up	23/498	0.00283632	0.00582051	0.000456372	0.000935058	-0.217923	1.27817	IPO11;DUT;SLC16A1;SH3KBP1;SRSF1;GOT2;RPL13A;NUP153;IQGAP1;IKZF1;MLLT3;RPS26;CCNA2;CCNB1;CAPRIN1;SRSF3;LCP2;RPL15;MCM6;NAA15;TMEM38B;SERINC3;ANAPC1
Klf6_Oligodendrocyte_progenitor_cells_Silenced_GSE79244_up	24/497	0.00129126	0.00302306	0.000185465	0.000434094	-0.184127	1.22483	ARF3;RNF20;APP;SREBF1;CBFB;ARL6IP1;PGAM1;RPL13A;ATP1A1;MPP5;SPPL3;HIPK2;FKBP1A;CCND2;CNOT1;CAPRIN1;ELMO1;WDR6;TRIP12;SERINC3;ARID2;SF3B1;SLC38A2;ANAPC1
GW3965_Tumor-HT-29_24hrs_GSE77039_down	24/497	0.00129126	0.00302306	0.000185465	0.000434094	-0.181163	1.20512	APP;SREBF1;RAB5B;TPM3;SH3KBP1;ANXA4;CDCA7L;CEBPG;RPL13A;RNF6;IQGAP1;RBM3;KLF6;XPOT;SPTLC2;KIF5B;DNAJC10;CTNNA1;SERINC3;CALM1;LDLR;SLC38A2;PDZD8;ZBED3
MLL1_Common_myeloid_progenitors_Knockout_GSE76749_up	24/498	0.00132651	0.00302306	0.000190814	0.000434094	-0.177192	1.17393	ABCD2;TPM3;MTUS1;DSTN;BAZ1A;IQGAP1;ATP1A1;ADIPOR1;TUBA4A;CCNA2;CEACAM1;CCNB1;NPLOC4;LMAN2;CAPRIN1;NEU1;UBTF;SSR1;LCP2;CALM3;CALM1;ANAPC1;ITM2B;VAMP3
PS2APP_Microglia_Transgenic_13_months_GSE75431_down	23/499	0.00290753	0.0059385	0.000468612	0.000955615	-0.196553	1.14796	MEF2C;FNBP1;TPM3;NFAM1;ANKRD11;MTUS1;IKZF1;ARAP1;PIK3CG;ANKHD1;2810474O19RIK;CST3;SBNO1;TUBGCP5;PECAM1;NUMB;KRIT1;ELMO1;LCP2;TRIP12;SERINC3;SF3B1;LPIN2
DMOG_Liver_GSE74170_up	24/497	0.00129126	0.00302306	0.000185465	0.000434094	-0.167988	1.11748	UNC119B;HBS1L;TRAM1;SLC16A1;GOT1;PGAM1;BNIP3;STAT3;CEBPG;NCOA4;RPL13A;KEAP1;ATP1A1;HIGD1A;SOCS2;BC004004;DNAJC5;PPAT;PECAM1;CHP1;SF3B1;SLC38A2;TMED5;ARF6
Blinc1_Pancreas_Heterozygous_Knockout_GSE73711_down	23/497	0.00276659	0.00582051	0.000444412	0.000935058	-0.183031	1.07808	MBTPS1;TPM3;H3F3A;RPL13A;TYMS;OAZ2;CKAP4;RPS26;CST3;RBM3;MYL6;H1F0;TWSG1;CCND2;NFIC;GNB1;DNAJC10;CTNNA1;SRSF3;CALM3;MCM6;SERINC3;ITM2B
Cortistatin_A_HCT116_100nM-24hrs_GSE78506_down	24/497	0.00129126	0.00302306	0.000185465	0.000434094	-0.150039	0.998081	SREBF1;MEF2C;RAB5B;CTBP1;STAT1;H3F3A;STAT3;NCOA4;MTUS1;IQGAP1;RBM3;KLF6;TSPAN14;H1F0;STK24;CUX1;DNAJC5;NEU1;CTNNA1;WDR6;SERINC3;LDLR;SLC38A2;PAFAH1B1
PSMD13_HCT116_knockdown_GSE56788_down	24/497	0.00129126	0.00302306	0.000185465	0.000434094	-0.148443	0.98746	HNRNPA3;TBC1D9B;PGAM1;CDCA7L;H3F3A;SRSF1;RPL13A;TYMS;CCNA2;RBM3;H1F0;CCNB1;CAND1;HNRNPUL1;CAPRIN1;GNB1;UBTF;SRSF3;CPNE3;MCM6;SF3B1;LSM14A;ARF6;HNRNPA0
PRMT5_A549_Knockdown_GSE80182_down	24/497	0.00129126	0.00302306	0.000185465	0.000434094	-0.139582	0.928515	WDR26;ANXA4;PGAM1;H3F3A;NFATC3;MTUS1;RPL13A;EPDR1;DSTN;FNDC3A;LIPA;SQLE;MYL6;IBTK;CUX1;RB1CC1;SSR1;CHP1;RPL15;DHCR7;SLC38A2;CALM2;PDZD8;ITM2B
Lapatinib_HCC1419_1uM-9d_GSE62074_down	24/497	0.00129126	0.00302306	0.000185465	0.000434094	-0.138674	0.922475	GALNT7;APP;SREBF1;CBFB;ARL6IP1;HSBP1;PGAM1;SRSF1;MIA3;IQGAP1;AURKA;RPS26;CCNA2;RBM3;SQLE;CCNB1;RACGAP1;XPOT;SPTLC2;DNAJC10;CALM3;RPL15;LDLR;CALM2
SENCR_HCA-SMC_knockdown_GSE51878_down	24/497	0.00129126	0.00302306	0.000185465	0.000434094	-0.13674	0.909614	APP;HNRNPA3;STAT1;TPM3;PGAM1;EIF2AK2;IQGAP1;ATP1A1;ADD3;CKAP4;HIPK2;RAB10;CNOT1;KIF5B;CAPRIN1;CTNNA1;SSR1;TPP1;TRIP12;SERINC3;SEC22B;SF3B1;SLC38A2;ITM2B
Runx1_Bone_marrow_Deficiency_GSE67609_down	23/498	0.00283632	0.00582051	0.000456372	0.000935058	-0.148263	0.8696	CYFIP2;ITIH5;MEF2C;USP7;HNRNPA3;CTBP1;BCL11A;ANXA4;CUL3;RPL13A;IKZF1;CROT;ATP1A1;TOB2;CORO2A;FKBP1A;MED25;CCND2;CUX1;NFIC;CALM3;SERINC3;LPIN2
Miconazole_Embryonic_stem_cells_2_hrs_GSE63804_up	24/496	0.00125682	0.00302306	0.000180249	0.000434094	-0.126149	0.842573	ARF3;PPP1R15B;SREBF1;MBTPS1;CNP;TPM3;PGAM1;ANKRD11;STAT3;GOT2;RPL13A;ATP1A1;HIPK2;FKBP1A;CST3;SQLE;MED25;HNRNPUL1;GNB1;WDR6;DHCR7;MAN1B1;LDLR;HNRNPA0
PTP1B_Macrophages_Knockout_GSE49449_down	23/498	0.00283632	0.00582051	0.000456372	0.000935058	-0.133886	0.785275	APP;ARFGEF2;ANKRD11;NCOA4;RPL13A;UBALD1;IQGAP1;LIPA;CKAP4;HIPK2;BC005537;FAM168B;NCEH1;NAGLU;NFIC;CAPRIN1;TRIP12;PLXNC1;ESYT1;DAGLB;ITM2B;ATP6V1C1;CDC42SE2
Panobinostat_+_5-Azacytidine_U266_24hr-10nM_GSE56623_down	23/498	0.00283632	0.00582051	0.000456372	0.000935058	-0.133378	0.782296	DUT;SRSF1;KEAP1;RPA2;TYMS;HAUS2;HIPK2;AURKA;PRDX3;CCNA2;RBM3;SLC7A6;CCNB1;CCND2;RACGAP1;HNRNPUL1;XPOT;LMAN2;SRSF3;WDR6;PLXNC1;MCM6;CYTIP
Myelodysplastic_Syndrome_CD34+_GSE63569_down	24/496	0.00125682	0.00302306	0.000180249	0.000434094	-0.115716	0.77289	PPP1R15B;HNRNPA3;H3F3A;ATP1A1;TOB2;ATP2C1;RPS26;RBM3;PNN;H1F0;ZMYM2;CCND2;KIT;PECAM1;SRSF3;SERINC3;CALM1;RBM12;SF3B1;SLC38A2;CALM2;PDZD8;CDC42SE2;PAFAH1B1
Gcn5_Embryonic_Stem_cells_Knockout_GSE67691_up	23/498	0.00283632	0.00582051	0.000456372	0.000935058	-0.129369	0.758779	MBTPS1;USP7;GOT1;SCAF11;PGAM1;BNIP3;RDX;SRSF1;GOT2;DSTN;PRPF40A;ATP1A1;LARP4;KLF6;CAND1;CNOT1;KIF5B;CAPRIN1;MKRN1;UBQLN1;MCM6;CALM1;LDLR
NHD13_Myelodysplastic_syndrome_stem_cells_Overexpression_GSE76840_up	23/498	0.00283632	0.00582051	0.000456372	0.000935058	-0.129153	0.757511	CDK19;TRIM30A;ARL6IP1;STAT1;H3F3A;H2-M3;NCOA4;CPSF2;DSTN;PIK3CG;RPS26;CST3;RBM3;ARPC2;CAPZA2;PECAM1;CTNNA1;SSR1;LGALS9;PKIG;SERINC3;CALM1;ITM2B
PRMT5_MV4-11_knockdown_GSE75215_up	23/498	0.00283632	0.00582051	0.000456372	0.000935058	-0.126376	0.741228	CYFIP2;MED1;APP;WDR36;RRN3;STAT1;TPM3;ANKRD11;AEN;WDR43;CCAR1;RAB10;RBM3;XPOT;CNOT1;DNAJC10;PPT1;PECAM1;UBTF;SSR1;SRSF3;SLC38A2;HNRNPA0
ZnF4_Thymus_Knockout_GSE47496_down	24/496	0.00125682	0.00302306	0.000180249	0.000434094	-0.110475	0.737884	CDK17;USP7;SLC16A1;NDRG3;ARL6IP1;FNBP1;CTBP1;ANKRD11;H3F3A;NFATC3;IQGAP1;TOB2;FAM168B;KLF6;HNRNPUL1;CUX1;PSD4;STK38;UBQLN1;SRSF3;CALM3;SLC38A2;AGFG2;CDC42SE2
Sarcoma_Sarcoma_Tumor_GSE54729_up	24/496	0.00125682	0.00302306	0.000180249	0.000434094	-0.104694	0.699268	APP;SCARB1;TRAM1;SCAF11;NCOA4;MTUS1;RPL13A;IQGAP1;LARP4;CST3;MYL6;CAND1;XPOT;CNOT1;KIF5B;RB1CC1;DNAJC10;CTNNA1;TRIP12;RPL15;CALM1;SF3B1;CALM2;ITM2B
KDM2B_HSPCs_Knockout_GSE70728_down	23/498	0.00283632	0.00582051	0.000456372	0.000935058	-0.119198	0.699123	CYFIP2;MEF2C;WDR26;NARF;STAT3;IQGAP1;ARAP1;LIPA;CKAP4;FGR;MYL6;CEACAM1;SGPL1;STIM1;ARPC2;TREML2;LCP2;TRIP12;CHIL3;LGALS9;CYTIP;ITM2B;LTF
DRB_(dichlorobenzimidazole_1-??-D-ribofuranoside)_Cockayne_Sydrome_Fibroblasts_60min_GSE55534_down	24/495	0.00122318	0.00302306	0.000175163	0.000434094	-0.102528	0.687586	CDK17;STAT1;SCAF11;YIPF4;ANKRD11;DSTN;MIA3;IQGAP1;MPP5;CCAR1;KLF6;ZMYM2;CAND1;ARPC2;VPS53;KIF5B;CAPRIN1;DNAJC10;AVL9;SF3B1;SLC38A2;CALM2;MARK3;SOCS5
PBS-1086_&_Erlotinib_11-18_GSE65420_down	24/497	0.00129126	0.00302306	0.000185465	0.000434094	-0.101255	0.673559	HNRNPA3;DUT;SLC16A1;DESI1;TPM3;PGAM1;SRSF1;GOT2;AEN;BAZ1A;LARP4;TYMS;WDR43;TUBA4A;WDR77;PNN;EBNA1BP2;HNRNPUL1;SRSF3;MCM6;NAA15;CALM1;RBM12;CALM2
CDK13_HCT116_knockdown_GSE58107_up	24/496	0.00125682	0.00302306	0.000180249	0.000434094	-0.098226	0.656068	PPP1R15B;APP;HNRNPA3;ARL6IP1;SCAF11;SRSF1;RPL13A;PRPF40A;IQGAP1;ATP1A1;ANKHD1;KLF6;CAND1;CNOT1;KIF5B;CAPRIN1;CTNNA1;TRIP12;RPL15;RBM12;SF3B1;SLC38A2;PDZD8;ARF6
FOXA2_Endodermal_knockdown_GSE44875_up	24/496	0.00125682	0.00302306	0.000180249	0.000434094	-0.0980734	0.655049	CYFIP2;GALNT7;APP;SLC16A1;PGAM1;H3F3A;STAT3;SRSF1;RPL13A;AEN;NUP153;CORO2A;TYMS;PRDX3;RBM3;SQLE;CCND2;XPOT;GNB4;SRSF3;RPL15;LDLR;SLC38A2;ITM2B
HnRNP_U_Heart_ventricle_knockout_GSE68178_up	23/498	0.00283632	0.00582051	0.000456372	0.000935058	-0.110927	0.650617	APP;GOT1;BNIP3;H3F3A;GOT2;RPL13A;DSTN;ATP1A1;ADIPOR1;TUBA4A;FXR1;FKBP1A;CST3;RBM3;CCND2;KIF5B;PECAM1;CTNNA1;SERINC3;CALM1;SF3B1;SLC38A2;ITM2B
EVX1AS_CJ9_stem_cells_knockout_GSE70419_up	22/499	0.00594393	0.0109676	0.00107484	0.00198046	-0.126531	0.648518	CYFIP2;MBTPS1;USP7;DUT;SLC16A1;PGAM1;ANKRD11;TMEM94;RPL13A;TUBA4A;RPS26;RBM3;CCNB1;HNRNPUL1;CNOT1;MKRN1;RBPMS2;DHCR7;DNAJC8;MCM6;ARID2;CALM2
JAK3i_(CP-690550)_iPSC-WA_2uM-24hrs_GSE57896_down	24/496	0.00125682	0.00302306	0.000180249	0.000434094	-0.0957219	0.639343	ITIH5;APP;SREBF1;TRAM1;CNP;STAT1;H3F3A;STAT3;NCOA4;RPL13A;DSTN;ATP1A1;FADS3;CST3;MYL6;SLC7A6;NFIC;CAPRIN1;FLOT2;RPL15;LDLR;SLC38A2;ITM2B;TMED5
Vemurafenib_Colo800_48hr-0.1uM_GSE64741_down	23/498	0.00283632	0.00582051	0.000456372	0.000935058	-0.101573	0.595752	ITIH5;APP;SCARB1;HNRNPA3;ARL6IP1;TPM3;SH3KBP1;PGAM1;SRSF1;RPL13A;DSTN;ATP1A1;TYMS;RBM3;TSPAN14;RCN2;GNB1;PPT1;CTNNA1;SSR1;SRSF3;RPL15;CALM2
Notch1_T_lymphocyte_read_article_GSE66147_down	23/498	0.00283632	0.00582051	0.000456372	0.000935058	-0.0981706	0.575795	CDK17;CYFIP2;WDR26;SLC16A1;NDRG3;ARL15;SH3KBP1;ANKRD11;STAT3;IQGAP1;IKZF1;H1F0;STAMBPL1;KCTD10;PECAM1;WDR6;LCP2;TRIP12;LGALS9;SLC28A2;SERINC3;ARID2;CYTIP
17-betaestradiol_Oviduct_epithelial_cell_line_1_nM_GSE67207_up	24/496	0.00125682	0.00302306	0.000180249	0.000434094	-0.08419	0.562319	SH3KBP1;RDX;STAT3;TMEM176A;4930523C07RIK;MTUS1;DSTN;ATP1A1;ADD3;TMCO3;RAB10;SQLE;MYL6;KLF6;CEACAM1;TWSG1;CCND2;NEU1;KIT;GNB1;CTNNA1;ESYT1;LDLR;ITM2B
Mettl3_Embryonic_stem_cells_knockout_GSE61997_down	23/497	0.00276659	0.00582051	0.000444412	0.000935058	-0.0935162	0.550823	USP7;PGAM1;H3F3A;SRSF1;RPL13A;DSTN;RPS26;MYL6;CCNB1;CAND1;CNOT1;LACTB2;MKRN1;PECAM1;CTNNA1;TRIM37;TRIP12;RPL15;MCM6;SKP1A;CALM1;SF3B1;CALM2
RBM38_NA_knockdown_GSE87710_down	24/496	0.00125682	0.00302306	0.000180249	0.000434094	-0.0813938	0.543643	SLC16A1;ARL6IP1;GCH1;UBE2B;RTCA;SLAIN2;LARP4;MLLT3;HACD2;SPPL3;OAZ2;OGFRL1;NCEH1;RRAGC;MKRN1;STX6;TPP1;TRIP12;SLC38A2;LPIN2;TMEM9B;ITM2B;ATP6V1C1;ARF6
HNRNPA1_A549_knockdown_GSE76151_down	23/498	0.00283632	0.00582051	0.000456372	0.000935058	-0.0921682	0.540589	GALNT7;TRAM1;ANXA4;RDX;SRSF1;PRPF40A;IQGAP1;ATP1A1;TUBA4A;AURKA;PRDX3;MYL6;FAM168B;CCNB1;HNRNPUL1;RPS6KB1;CTNNA1;YME1L1;SRSF3;CHP1;RPL15;CALM1;LSM14A
PU.1_K562_knockdown_GSE74999_up	24/496	0.00125682	0.00302306	0.000180249	0.000434094	-0.0750024	0.500954	USP7;ARL15;RDX;PRPF40A;NUP153;IQGAP1;ATP1A1;ADIPOR1;TYMS;WDR43;SOCS2;FKBP1A;CCNA2;SLC7A6;EBNA1BP2;CUX1;CNOT1;SRSF3;TFAM;FLOT2;RPL15;NAA15;SNAP29;PDZD8
FOXC1_Skin_conditional_Knockout_2_months_GSE77256_up	23/497	0.00276659	0.00582051	0.000444412	0.000935058	-0.0837836	0.493497	ITIH5;HNRNPA3;ARL6IP1;ANXA4;PGAM1;BNIP3;H3F3A;SRSF1;RPL13A;HIGD1A;OAZ2;RPS26;H1F0;TWSG1;CCND2;RACGAP1;CAPRIN1;FLOT2;RPL15;MCM6;CALM2;ITM2B;ARF6
MPTP-HCl_Midbrain_Dopaminergic_Neurons_30_mg-kg_GSE54795_down	24/496	0.00125682	0.00302306	0.000180249	0.000434094	-0.0694024	0.46355	CYFIP2;RAB5B;NDRG3;NARF;GOT1;CUL3;BNIP3;GOT2;RNF6;CORO2A;HIGD1A;TUBA4A;PPP3CB;VMA21;RFK;CAPRIN1;RB1CC1;TRIM37;CALM3;NCOA7;RPL15;SKP1A;ATP6V1C1;PAFAH1B1
PSMD13_HCT116_(12h)_Knockdown_GSE57871_down	23/498	0.00283632	0.00582051	0.000456372	0.000935058	-0.0754785	0.4427	APP;HNRNPA3;TBC1D9B;PGAM1;CDCA7L;H3F3A;SRSF1;RPL13A;TYMS;RBM3;SQLE;OGFRL1;H1F0;HNRNPUL1;GNB1;UBTF;SRSF3;WDR6;DHCR7;MCM6;SF3B1;LSM14A;HNRNPA0
PAX2_REP_knockdown_GSE59781_down	23/498	0.00283632	0.00582051	0.000456372	0.000935058	-0.0721314	0.423069	ARF3;APP;SLC16A1;CBFB;ARL6IP1;STAT1;PGAM1;BNIP3;RDX;RPL13A;ATP1A1;RAB10;CCNA2;EBNA1BP2;H1F0;STK24;CNOT1;UBQLN1;RPL15;SF3B1;CALM2;PI4K2A;HNRNPA0
CFTR_Colon_Knockdown_GSE76095_up	23/497	0.00276659	0.00582051	0.000444412	0.000935058	-0.0699672	0.412117	ITIH5;APP;SREBF1;NDUFB8;CTBP1;H3F3A;RPL13A;DSTN;ATP1A1;ADIPOR1;RPS26;RBM3;MYL6;H1F0;CCND2;ARPC2;MKRN1;RPL15;SERINC3;CALM1;CALM2;ITM2B;HNRNPA0
NIPBL_Mouse_embryonic_fibroblasts_Mutant_GSE64706_down	23/497	0.00276659	0.00582051	0.000444412	0.000935058	-0.0690346	0.406623	1810030O07RIK;ARL14EP;ZFP512;PARP3;TPM3;STAT3;CRIPT;DSTN;WIPI2;ATP1A1;TMCO3;CKAP4;MED25;XPOT;KCTD10;DNAJC5;VPS53;KIF5B;DDIT3;SRSF3;FLOT2;TRIP12;CLASRP
Mrpp3_Heart_Knockout_GSE83471_up	23/498	0.00283632	0.00582051	0.000456372	0.000935058	-0.0665509	0.390338	APP;GOT1;PGAM1;GOT2;RPL13A;DSTN;ATP1A1;FADS3;CST3;BC005537;MYL6;NCEH1;CCND2;XPOT;KIF5B;ESD;PECAM1;CTNNA1;RPL15;SERINC3;SLC38A2;ITM2B;PAFAH1B1
Hif1a_Heart_conditional_Knockout_GSE61209_down	22/498	0.00581006	0.0108127	0.00104873	0.00195171	-0.0715597	0.368401	MBTPS1;USP7;HNRNPA3;WDR26;NARF;PGAM1;BNIP3;NCOA4;MTUS1;IQGAP1;HIGD1A;CCNA2;FAM168B;H1F0;TWSG1;CNOT1;DNAJC10;TRIP12;MCM6;SERINC3;SF3B1;ANAPC1
Myc_RKO_knockdown_GSE68219_up	23/498	0.00283632	0.00582051	0.000456372	0.000935058	-0.0611689	0.358771	APP;RAB5B;TRAM1;CNP;ARAP1;NRBP1;CST3;MYL6;RRAGC;DNAJC5;ENSA;NEU1;CTNNA1;TLDC1;FLOT2;TPP1;CALM3;MAN1B1;SERINC3;CALM1;SLC38A2;PI4K2A;ITM2B
Bmal1_Liver_Knockout_ZT0_GSE70497_down	23/498	0.00283632	0.00582051	0.000456372	0.000935058	-0.058546	0.343387	SCARB1;ABCD2;WDR26;SLC16A1;GCH1;RDX;STAT3;MTUS1;CROT;LIPA;AP2A2;CEACAM1;SGPL1;CNOT1;BC004004;CAPRIN1;TGOLN1;UBQLN1;CTNNA1;PXMP4;TRIP12;LGALS9;CALM2
APP/PS1-21_Hippocampus_(CA1_subregion)_Transgenic_GSE63943_down	24/494	0.00119031	0.00302306	0.000170206	0.000434094	-0.0457648	0.308159	CDK17;CYFIP2;ARF3;HNRNPA3;TBC1D9B;NDRG3;GOT1;CNP;ATP1A1;TUBA4A;FKBP1A;PPP3CB;DNAJC5;ENSA;KIT;CAPZA2;CHP1;TRIM37;CALM3;SKP1A;CALM1;CALM2;ITM2B;PAFAH1B1
ILK_(Epidermis)_Hair_follicle_bulge_stem_cell_Knockout_21_day_old_epidermis_GSE68846_up	22/499	0.00594393	0.0109676	0.00107484	0.00198046	-0.0598508	0.306759	ARF3;ITIH5;APP;HNRNPA3;WDR26;TPM3;PGAM1;ANKRD11;STAT3;IQGAP1;ATP1A1;CST3;RBM3;KLF6;RAP1A;CNOT1;CAPRIN1;RPL15;SERINC3;CALM1;CALM2;ITM2B
Juvenile_Idiopathic_Arthritis_PBMC_GSE79970_down	24/491	0.00109624	0.00284804	0.000156071	0.000405473	-0.0426562	0.290739	CYFIP2;PRKCH;FNBP1;TPM3;PGAM1;NFATC3;IQGAP1;ATP1A1;ARAP1;ADD3;TUBA4A;RAB10;RPS26;FGR;MYL6;KLF6;PSD4;STK38;PECAM1;TPP1;LCP2;ESYT1;CALM1;CALM2
SYKi_(R406)_iPSC-WA_1uM-24hrs_GSE57896_down	24/495	0.00122318	0.00302306	0.000175163	0.000434094	-0.0425734	0.28551	ITIH5;SREBF1;TRAM1;TPM3;PGAM1;STAT3;RPL13A;DSTN;IQGAP1;ATP1A1;CKAP4;FADS3;FKBP1A;CST3;MYL6;SLC7A6;ARPC2;CAPRIN1;GNB1;CTNNA1;RPL15;ESYT1;LDLR;SLC38A2
L254F_mutation_Lymphoblastoids_GSE74263_up	24/496	0.00125682	0.00302306	0.000180249	0.000434094	-0.0387934	0.259107	CYFIP2;ARF3;SCARB1;HNRNPA3;TPM3;PGAM1;SRSF1;NUP153;TYMS;HIPK2;FGR;RBM3;MYL6;RAP1A;CCND2;CAND1;CNOT1;CAPRIN1;UBTF;WDR6;TRIP12;ESYT1;CALM2;PAFAH1B1
Mecp2_Microglia_Null_GSE66211_down	22/499	0.00594393	0.0109676	0.00107484	0.00198046	-0.0496139	0.25429	ARF3;ARL6IP1;BC017643;NFAM1;PGAM1;SLC35C2;CEBPG;TMEM176A;GTPBP2;DUSP7;CST3;TSPAN14;CCND2;HNRNPUL1;TGOLN1;CAPZA2;TPP1;LCP2;CALM3;CALM2;ITM2B;ATP6V1C1
Ezh2_Heart_Deficient_GSE34274_down	23/498	0.00283632	0.00582051	0.000456372	0.000935058	-0.0390018	0.228755	CYFIP2;NDUFB8;GOT1;STAT3;GOT2;TMEM94;MTUS1;ATP1A1;TOB2;ADIPOR1;TUBA4A;HIPK2;PRDX3;RAB10;NCEH1;CNOT1;KIF3A;NFIC;CTNNA1;PKIG;SERINC3;SLC38A2;PAFAH1B1
MPTP-HCl_Midbrain_Dopaminergic_Neurons_30_mg-kg_GSE54795_up	22/498	0.00581006	0.0108127	0.00104873	0.00195171	-0.0427042	0.219848	ZFP644;APP;ARL6IP1;ANKRD11;RPL13A;AP2A2;RPS26;FKBP1A;CST3;MYL6;ARPC2;TRAPPC6B;NFIC;ENSA;SPIN1;SRSF3;FAM32A;CALM1;SF3B1;CALM2;LPIN2;ITM2B
Activin_A_Embryonic_stem_cells_100_ng-ml_GSE50856_up	21/498	0.0113885	0.0196203	0.00231223	0.00397826	-0.0381379	0.170673	HNRNPA3;SLC16A1;TPM3;ANXA4;PGAM1;BNIP3;RPL13A;DSTN;TUBA4A;RPS26;KLF6;H1F0;KIT;RBPMS2;UBQLN1;CTNNA1;ELMO1;DNAJC8;VPS25;CALM2;ITM2B
miR-18a_Whole_embryo_Knockout_GSE63813_down	21/499	0.0116277	0.0199004	0.0023654	0.00404297	-0.0359903	0.160314	IPO11;USP15;RDX;SRSF1;TXNL1;RPL13A;DSTN;AEN;WDR43;CCNA2;RBM3;EBNA1BP2;RAP1A;EXOSC9;CAPRIN1;GNB1;SRSF3;CHP1;MCM6;FAM98A;SKP1A
5-Azacytidine_U266_4hr-10nM_GSE56623_up	23/497	0.00276659	0.00582051	0.000444412	0.000935058	-0.0246101	0.144957	NEK9;ARFGEF2;GOT1;TPM3;SH3KBP1;CEBPG;RPL13A;GTPBP2;TPD52L2;ANKHD1;TOX4;FXR1;CCND2;XPOT;GNB1;MKRN1;UBQLN1;SSR1;RPL15;SERINC3;SEC22B;SF3B1;SLC38A2
Desipramine_Brain_-_Nucleus_accumbens_(Rgs9_KO)_saline_x_treated__15mg-kg_2x_daily_GSE71527_up	23/497	0.00276659	0.00582051	0.000444412	0.000935058	-0.0245782	0.144769	ARF3;APP;CNP;ARL6IP1;H3F3A;RPL13A;DSTN;FKBP1A;CST3;MYL6;CCND2;CAPRIN1;TGOLN1;GNB1;WDR6;CALM3;RPL15;PLXNC1;SKP1A;CALM1;CALM2;ITM2B;PAFAH1B1
Gprc5a_colorectal_cancer_tissues_Knockout_GSE86895_up	22/499	0.00594393	0.0109676	0.00107484	0.00198046	-0.027669	0.141814	ITIH5;APP;SREBF1;WDR26;TPM3;PGAM1;H3F3A;STAT3;RPL13A;IQGAP1;ATP1A1;RBM3;SGPL1;CCND2;KIF5B;GNB1;CTNNA1;LGALS9;SF3B1;SLC38A2;ITM2B;LTF
Ptbp1_Neuronal_progenitor_cell_(mNPC)_knockdown_GSE70985_down	23/497	0.00276659	0.00582051	0.000444412	0.000935058	-0.0237264	0.139752	MED1;HNRNPA3;WDR26;CPSF6;SCAF11;ANKRD11;SRSF1;IQGAP1;HIPK2;CCAR1;RPS26;PNN;SBNO1;FAM168B;ARPC2;HNRNPUL1;CNOT1;CAPRIN1;TRIP12;ARID2;SF3B1;ZFP266;SLC38A2
Vitamin_E_K-RAS-induced_lung_tumor_GSE52594_up	22/498	0.00581006	0.0108127	0.00104873	0.00195171	-0.0211255	0.108757	APP;TRAM1;STAT3;RPL13A;DSTN;ATP1A1;LIPA;TUBA4A;RPS26;ARPC2;SPTLC2;RFK;CAPRIN1;TGOLN1;GNB1;PPT1;UBQLN1;CHIL3;CALM1;CYTIP;SLC38A2;LTF
TGM5_HCT116_knockdown_GSE56788_down	23/497	0.00276659	0.00582051	0.000444412	0.000935058	-0.013262	0.0781152	ARF3;HNRNPA3;DUT;ARL6IP1;STAT1;CDCA7L;H3F3A;RPL13A;ADD3;HIPK2;RBM3;OGFRL1;CAND1;SRP72;XPOT;CNOT1;NFIC;DNAJC5;CAPRIN1;UBTF;FLOT2;LSM14A;ANAPC1
Mef2d_Retina_Knockout_GSE61389_down	22/499	0.00594393	0.0109676	0.00107484	0.00198046	-0.013562	0.0695104	ZFP644;SLC16A1;NDRG3;PGAM1;CUL3;H3F3A;SRSF1;ATP1A1;ADIPOR1;AP2A2;CST3;DNAJC5;CAPRIN1;GNB1;WDR6;CALM3;TRIP12;SKP1A;CALM1;SF3B1;CALM2;PAFAH1B1
C9ORF72_Brain_Transgenic_(C9ORF72_BAC_including_500_G4C2_repeats)_GSE74973_up	22/498	0.00581006	0.0108127	0.00104873	0.00195171	-0.011378	0.0585759	CDK17;ZFP644;HNRNPA3;SLC16A1;MCTP1;SRSF1;RPL13A;FNDC3A;CST3;OGFRL1;PPP3CB;ZMYM2;CNOT1;KIF5B;RB1CC1;CAPZA2;KRIT1;WDR6;TRIP12;SF3B1;SLC38A2;PAFAH1B1
Brpf1_Fetal_liver_Null_GSE83483_up	23/497	0.00276659	0.00582051	0.000444412	0.000935058	-0.00582792	0.0343272	MED1;HNRNPA3;TPM3;PGAM1;GOT2;RPL13A;IQGAP1;CORO2A;RPS26;CST3;RBM3;BC005537;KLF6;CCND2;ARPC2;CAPRIN1;CAPZA2;GNB1;UBTF;SSR1;CALM3;CALM1;RAB8A
All-trans_retinoic_acid_Embryonal_carcinoma_cell_line_24_hrs_GSE56893_up	24/494	0.00119031	0.00302306	0.000170206	0.000434094	-0.00172522	0.0116168	ARF3;MBTPS1;HNRNPA3;WDR26;RDX;H3F3A;IQGAP1;ATP1A1;ADD3;KLF6;SGPL1;ZMYM2;CCND2;CNOT1;KIT;GNB1;DNAJC10;CTNNA1;WDR6;TRIP12;SERINC3;CALM1;CALM2;PAFAH1B1
Bmal1_Liver_Knockout_ZT0_GSE70499_down	1/499	0.999996	0.999996	0.999969	0.999969	1.45482	-5.36609e-06	DHCR7
Silvestrol_MDA-MB-231_25nM-1hr_GSE61375_up	1/496	0.999996	0.999996	0.999967	0.999969	1.56547	-6.23106e-06	KLF6
HnRNP_U_Heart_ventricle_knockout_GSE68178_down	2/499	0.999949	0.999996	0.999643	0.999969	1.3027	-6.64576e-05	MOGAT2;KIT
Sarcoma_Sarcoma_Tumor_GSE54729_down	2/497	0.999947	0.999996	0.999629	0.999969	1.80775	-9.66572e-05	MEF2C;TPM3
Mef2d_Retina_Knockout_GSE61389_up	3/499	0.999647	0.999996	0.997954	0.999969	1.08727	-0.000384368	SP110;EIF2AK2;MCM6
Dgcr8_Cone_photoreceptors_-_Post_natal_day_30_knockout_GSE58498_down	3/499	0.999647	0.999996	0.997954	0.999969	1.14218	-0.000403779	EIF2AK2;BAZ1A;CD69
Bmal1_Liver_Knockout_ZT20_GSE70499_down	3/499	0.999647	0.999996	0.997954	0.999969	1.36609	-0.000482937	SQLE;ARHGEF39;DHCR7
Tet1_Bone_Marrow_(LT-HSC_cells_)_Knockout_GSE65955_up	3/498	0.999639	0.999996	0.997919	0.999969	1.38229	-0.00049933	EPDR1;AGFG2;RPP38
BMAL1_Renal_tubular_cells_Knockout_ZT4_GSE76838_down	3/498	0.999639	0.999996	0.997919	0.999969	1.42395	-0.00051438	CCNB1;MOGAT2;PXMP4
Ezh2_Small_intestinal_crypts_Knockout_GSE81576_down	3/498	0.999639	0.999996	0.997919	0.999969	1.42702	-0.000515491	KIT;KRIT1;2810474O19RIK
Idiopathic_pulmonary_fibrosis_Lung_GSE73189_down	3/498	0.999639	0.999996	0.997919	0.999969	1.66047	-0.00059982	STAT1;LGALS9;ARAP1
TGFB3_Palatal_shelves_E16.5_GSE45568_up	3/498	0.999639	0.999996	0.997919	0.999969	1.7332	-0.000626092	RPS26;MEF2C;NFIC
PS2APP_Microglia_Transgenic_13_months_GSE75431_up	4/499	0.998363	0.999996	0.992113	0.999969	1.139	-0.00186572	FGR;PGAM1;RPL15;HNRNPA0
Nrp1neg_Colonic_lamina_propria_Knockdout_GSE71304_up	4/499	0.998363	0.999996	0.992113	0.999969	1.20954	-0.00198127	MYCBP;SSR1;SREK1IP1;TYMS
Dgcr8_Cone_photoreceptors_-_Post_natal_day_60_knockout_GSE58498_up	4/498	0.998331	0.999996	0.99199	0.999969	1.26707	-0.00211688	SP110;4930523C07RIK;EIF2AK2;LDLR
Ptf1a_14_days_-_Pancreas_conditional_knockout_GSE70542_down	4/499	0.998363	0.999996	0.992113	0.999969	1.30173	-0.00213229	NCEH1;MKNK1;TREML2;LTF
UTX_Bone_marrow_Knockout_GSE56690_up	4/499	0.998363	0.999996	0.992113	0.999969	1.45193	-0.00237831	SOCS2;OGFRL1;BCL11A;NCOA4
Bmal1_Liver_Knockout_ZT12_GSE70499_down	4/499	0.998363	0.999996	0.992113	0.999969	1.48513	-0.00243269	SQLE;DHCR7;TOB2;LPIN2
Phenobarbital_Liver_GSE77729_down	4/498	0.998331	0.999996	0.99199	0.999969	1.46845	-0.00245333	RPS26;BCL7C;PECAM1;OVCA2
Influenza_A549_GSE68673_up	4/498	0.998331	0.999996	0.99199	0.999969	1.54118	-0.00257484	CEACAM1;STAT1;SP110;NCOA7
Klf6_Oligodendrocyte_progenitor_cells_Silenced_GSE79244_down	23/497	0.00276659	0.00582051	0.000444412	0.000935058	0.000588563	-0.00346672	HNRNPA3;CTBP1;TPM3;STAT3;SRSF1;DSTN;ADD3;RAB10;RBM3;BC005537;KLF6;CAND1;ARPC2;RACGAP1;GNB1;CTNNA1;SRSF3;RIPK1;RPL15;MCM6;CALM1;LDLR;ARF6
Dgcr8_Cone_photoreceptors_-_Post_natal_day_40_knockout_GSE58498_down	5/498	0.994194	0.999996	0.976648	0.992243	1.17562	-0.00684593	BRIP1;SP110;PSD4;EIF2AK2;CD69
Mrpp3_Heart_Knockout_GSE83471_down	5/499	0.994297	0.999996	0.976966	0.992243	1.29426	-0.00740286	DUT;MOGAT2;1110008L16RIK;SLC28A2;GSTM7
Tet1_Bone_Marrow_(MPP_cells)_Knockout_GSE65955_up	5/499	0.994297	0.999996	0.976966	0.992243	1.39036	-0.00795252	ABCD2;ELMOD2;MTUS1;EPDR1;DSTN
Renal_Cell_Carcinoma_Kidney_GSE69197_down	5/498	0.994194	0.999996	0.976648	0.992243	1.56733	-0.00912695	PYURF;KIT;ATP1A1;HIGD1A;HACD2
Pcbp2_Fetal_liver_knockout_GSE72491_down	5/497	0.994089	0.999996	0.976326	0.992243	1.64174	-0.00973309	TRIM30A;STAT1;MKRN1;TMEM38B;TUBA4A
CDK13_HCT116_knockdown_GSE58107_down	5/497	0.994089	0.999996	0.976326	0.992243	1.66436	-0.00986718	PYURF;SDHAF3;KATNBL1;CIAPIN1;XXYLT1
Trisomy_21_Fetal_Fibroblasts_GSE55504_down	5/498	0.994194	0.999996	0.976648	0.992243	1.70056	-0.00990277	NPLOC4;PGAM1;LMAN2;DNAJC5;RPL13A
Trisomy_21_Primary_Fibroblasts_GSE55504_up	5/496	0.993983	0.999996	0.975999	0.992243	1.95204	-0.0117818	APP;TWSG1;MIS18A;DONSON;B4GALT4
T0901317_Tumor-HT-29_24hrs_GSE77039_up	5/496	0.993983	0.999996	0.975999	0.992243	2.06175	-0.0124439	SQLE;MED25;ARL6IP1;CTBP1;PGAM1
Vemurafenib_A375_vivo_(xenograft)_10_doses_-_75mg-kg_GSE64741_up	5/493	0.993652	0.999996	0.974995	0.992243	2.06231	-0.0131331	MEF2C;CNP;ESD;RPL13A;ADD3
TDP43_Motor_Neuron_Knockdown_GSE77702_up	23/497	0.00276659	0.00582051	0.000444412	0.000935058	0.00237206	-0.0139718	USP15;CPSF6;SRSF1;RPL13A;FNDC3A;MLLT3;FXR1;SBNO1;MYL6;ZMYM2;CAND1;VMA21;KIF5B;CAPRIN1;RB1CC1;DNAJC10;MKRN1;SPIN1;SRSF3;TRIM37;TRIP12;SF3B1;CALM2
LIN28B_HEK293T_knockdown_GSE44568_up	6/498	0.98377	0.999996	0.944886	0.967898	1.27227	-0.0208184	CCNA2;ZMYM2;RPL13A;UBALD1;LPIN2;CCAR1
LIN28B_HEK293T_knockdown_GSE44568_down	6/498	0.98377	0.999996	0.944886	0.967898	1.27786	-0.0209099	CCNA2;NAA60;DESI1;MPLKIP;SRSF3;LPIN2
Cyclophosphamide_GL261_tumors_in_scid_mice_GSE71491_down	23/496	0.00269832	0.00582051	0.000432728	0.000935058	0.00360115	-0.0213013	CYFIP2;HNRNPA3;CNP;CTBP1;SRSF1;GOT2;RPL13A;LARP4;RPS26;FKBP1A;RBM3;SQLE;EBNA1BP2;H1F0;XPOT;CNOT1;CAPRIN1;SRSF3;RPL15;MCM6;LDLR;SLC38A2;ANAPC1
Bmal1_Liver_Knockout_ZT04_GSE70499_down	6/499	0.984029	0.999996	0.945545	0.967898	1.41034	-0.0227068	SOCS2;ABCD2;CCND2;BAZ1A;LARP4;HIPK2
Bmal1_Liver_Knockout_ZT16_GSE70499_down	6/499	0.984029	0.999996	0.945545	0.967898	1.42477	-0.0229392	SQLE;NFIC;DHCR7;LDLR;LPIN2;SPC24
PS2APP_Astrocyte_Transgenic_13_months_GSE75431_up	6/498	0.98377	0.999996	0.944886	0.967898	1.54466	-0.0252755	CYFIP2;IKBIP;APP;TMEM94;SREK1IP1;CCAR1
PS2APP_Neuron_Transgenic_13_months_GSE75431_up	6/498	0.98377	0.999996	0.944886	0.967898	1.55633	-0.0254665	CYFIP2;IKBIP;APP;TMEM94;SREK1IP1;CCAR1
RNPK1_A673_knockdown_GSE60890_up	23/497	0.00276659	0.00582051	0.000444412	0.000935058	0.0057897	-0.0341021	APP;MEAF6;STAT1;RDX;PRPF40A;ATP1A1;ADIPOR1;FXR1;EBNA1BP2;RACGAP1;XPOT;CNOT1;KIF5B;CAPRIN1;GNB1;SSR1;RNF181;CALM1;ARID2;SF3B1;SLC38A2;CALM2;ZPR1
Rosiglitazone_Tumor-HT-29_24hrs_GSE77039_up	6/496	0.983241	0.999996	0.943547	0.967898	2.05545	-0.0347396	CEACAM1;RALBP1;CCNB1;ARL6IP1;PGAM1;DHCR7
Dgcr8_Cone_photoreceptors_-_Post_natal_day_90_knockout_GSE58498_down	7/499	0.962514	0.990733	0.891236	0.917365	1.15671	-0.0441944	BHLHB9;NCEH1;STAT1;KCTD10;ASB13;CCDC32;SLC28A2
miR-18a_Heart_Knockout_GSE63813_down	7/499	0.962514	0.990733	0.891236	0.917365	1.24177	-0.0474443	PYURF;WRN;SDHAF3;MOGAT2;EXOSC9;VPS25;DNPH1
NMP_U266_24hr-10nM_GSE56623_down	22/498	0.00581006	0.0108127	0.00104873	0.00195171	0.0096218	-0.0495346	DUT;STAT1;SH3KBP1;RPA2;AEN;TYMS;RABEPK;WDR43;TUBA4A;HAUS2;HIPK2;RBM3;EBNA1BP2;CCND2;XPOT;LMAN2;DNAJC10;PECAM1;UBQLN1;MCM6;CYTIP;ANAPC1
TGFB3_Palatal_shelves_E16.5_knockout_GSE45568_up	7/499	0.962514	0.990733	0.891236	0.917365	1.39147	-0.0531638	MEF2C;CNOT1;NFIC;ANKRD11;TRIP12;ANAPC1;ANKHD1
PNN__HCET_knockdown_GSE73060_down	7/498	0.961974	0.990733	0.8901	0.917365	1.4579	-0.0565198	SQLE;VMAC;PNN;CCND2;MTUS1;DHCR7;ATXN7L1
Rapamycin_Heart_14_ppm_GSE48043_up	7/498	0.961974	0.990733	0.8901	0.917365	1.48421	-0.0575398	SREBF1;ABCD2;NFIC;KIT;MTUS1;TOB2;TUBA4A
Autism_iPSCs-derived_Neural_Cultures_Differentiation_day_0_GSE61476_up	7/498	0.961974	0.990733	0.8901	0.917365	1.49046	-0.0577819	PNN;BRIP1;H1F0;CUX1;NFIC;SREK1IP1;POLI
ALS_(Sporadic)_Whole_lumbar_Spinal_Cord_GSE52946_up	7/498	0.961974	0.990733	0.8901	0.917365	1.52815	-0.059243	CST3;YIPF4;STAT3;DNAJC10;RPL15;ATP1A1;HIPK2
Dnmt3a_Cortex_knockout_GSE58261_up	7/498	0.961974	0.990733	0.8901	0.917365	1.53819	-0.0596324	CST3;RBM3;TSPAN14;CUX1;NFIC;ATP1A1;CDC42SE2
Parathyroid_hormone_Osteocyte_50_nM_GSE61351_down	7/498	0.961974	0.990733	0.8901	0.917365	1.55958	-0.0604614	CYFIP2;MEF2C;MTUS1;ELMO1;CHST13;GSTM7;HIPK2
HDAC3_Hippocampus_Knockout_GSE72196_down	7/498	0.961974	0.990733	0.8901	0.917365	1.61457	-0.0625936	CST3;AREL1;ARPC2;CNP;TRIM37;ATP1A1;ATP2C1
Rosiglitazone_Tumor-HT-29_48hrs_GSE77039_up	7/497	0.961427	0.990733	0.888953	0.917365	1.80701	-0.0710815	SREBF1;TSPAN14;ANKRD11;AEN;DHCR7;GTPBP2;RELA
SYKi_(R406)_iPSC-WA_1uM-7d_GSE57896_up	7/497	0.961427	0.990733	0.888953	0.917365	1.81876	-0.0715437	CYFIP2;FGR;SREBF1;MEF2C;ARL6IP1;NCOA4;HIPK2
GW3965_Tumor-HT-29_24hrs_GSE77039_up	7/497	0.961427	0.990733	0.888953	0.917365	1.82372	-0.0717386	MED25;ARL6IP1;CTBP1;PGAM1;NFIC;ANKRD11;ATP1A1
Gcn2_Cerebellum_Knockout_GSE79929_up	7/496	0.960873	0.990733	0.887797	0.917365	1.94291	-0.0775468	APP;H1F0;FNBP1;NFIC;ATP1A1;SERINC3;TUBA4A
LIN28B_HEK293T_Overexpression_GSE44568_down	8/498	0.923071	0.961794	0.809109	0.843526	1.22338	-0.0979303	CCNA2;NAA60;DESI1;MPLKIP;SRSF3;RPL13A;LPIN2;CCAR1
EHF_A549_Overexpression_GSE63397_up	23/497	0.00276659	0.00582051	0.000444412	0.000935058	0.0169347	-0.099748	ARF3;GALNT7;SCARB1;TPM3;SCAF11;ANKRD11;STAT3;IQGAP1;ATP1A1;LARP4;CKAP4;RAB10;NPLOC4;CAND1;XPOT;CNOT1;DDIT3;CTNNA1;CALM3;ESYT1;CALM1;LDLR;SLC38A2
Rfx2_Testes_Knockout_GSE68283_down	8/499	0.924033	0.961794	0.810789	0.843922	1.29209	-0.102085	STIM1;CNOT1;CEP120;SLAIN2;NUP153;PSMF1;ATXN7L1;PDZD8
Gprc5a_colorectal_cancer_tissues_Knockout_GSE86895_down	8/499	0.924033	0.961794	0.810789	0.843922	1.37651	-0.108755	RPS26;CST3;MYL6;MEF2C;ARPC2;ESD;CALM3;CALM2
Gcn2_Cerebellum_Knockout_GSE79929_down	22/498	0.00581006	0.0108127	0.00104873	0.00195171	0.0219653	-0.113081	HNRNPA3;WDR26;SLC16A1;CNP;HSBP1;TPM3;H3F3A;ATP2C1;ADD3;OAZ2;GPHN;CCAR1;RAB10;FKBP1A;BC005537;RAP1A;SSR1;TRIM37;CALM1;SF3B1;EPS15;ITM2B
Rb1_Lung_knockout_GSE71924_down	8/498	0.923071	0.961794	0.809109	0.843526	1.44197	-0.115428	RBM3;BNIP3;NCOA4;MKRN1;PPT1;RPL13A;CIAPIN1;TMEM38B
DMOG_Retina_GSE74170_down	8/498	0.923071	0.961794	0.809109	0.843526	1.45429	-0.116414	GALNT7;RABGEF1;PNN;CCND2;RACGAP1;KIF3A;TMEM176A;TRIM37
SMCX_Embryonic_cortex_Knockout_GSE61024_up	8/498	0.923071	0.961794	0.809109	0.843526	1.48585	-0.11894	SREBF1;MED25;CCND2;KIT;TMEM94;WDR6;PLXNC1;HIPK2
Nck2_Epididymal_white_adipose_tissue_Knockout_GSE63510_down	22/499	0.00594393	0.0109676	0.00107484	0.00198046	0.0240273	-0.123149	ARF3;HNRNPA3;AREL1;FNBP1;H3F3A;GOT2;RPL13A;DSTN;CROT;ATP1A1;CORO2A;RPS26;RBM3;MYL6;LMAN2;DNAJC10;SERINC3;CALM1;GSTM7;SLC38A2;CALM2;ITM2B
SENCR_HCA-SMC_knockdown_GSE51878_up	8/498	0.923071	0.961794	0.809109	0.843526	1.59592	-0.127751	RBM3;MYL6;SLC16A1;BNIP3;CEBPG;SH3BP5;EPDR1;DSTN
PKC412_MDAMB468_1uM-6hrs_GSE63721_down	8/498	0.923071	0.961794	0.809109	0.843526	1.62526	-0.1301	RPS26;MYL6;EBNA1BP2;ENSA;SRSF3;RPL13A;RPL15;SPC24
Phenobarbital_HepaRG-hCAR-KO_GSE71446_up	8/498	0.923071	0.961794	0.809109	0.843526	1.67628	-0.134184	ARL6IP1;XPOT;NFIC;TMEM176A;RPL13A;TPP1;RPL15;LARP4
JAK3i_(CP-690550)_iPSC-WA_2uM-7d_GSE57896_up	8/497	0.922099	0.961794	0.807419	0.843526	1.68895	-0.136977	CYFIP2;OGFRL1;SGPL1;MCTP1;HACD2;CALM2;HIPK2;ZBED3
heat-inactivated_MTB_H37Rv_Macrophage_4hr_GSE67427_down	23/497	0.00276659	0.00582051	0.000444412	0.000935058	0.023959	-0.141122	MBD4;SLC16A1;TBC1D9B;GCH1;PGAM1;NCOA4;RPL13A;ARAP1;TPD52L2;CKAP4;RPS26;CST3;MYL6;SGPL1;DNAJC5;NUMB;RPL15;PLXNC1;LGALS9;SEC22B;NFKBIE;CYTIP;PI4K2A
SMCX_Adult_Pre-Frontal_Cortex_Knockout_GSE74630_up	8/497	0.922099	0.961794	0.807419	0.843526	1.79917	-0.145917	CST3;MYL6;MED25;PGAM1;TMEM94;WDR6;AP2A2;OAZ2
Bicuculin_Hippocampus_20_uM_GSE67245_down	8/497	0.922099	0.961794	0.807419	0.843526	1.80712	-0.146561	CST3;FAM168B;MEF2C;KIT;SH3BP5;WDR6;PLXNC1;DHCR7
Salmonella_HT-29_cells_(shCTRL)_0.5hrs_GSE62520_down	8/492	0.91708	0.961794	0.798796	0.840191	2.06931	-0.179121	TBC1D9B;PGAM1;DDIT3;NEU1;MLX;RPL13A;TPP1;RPL15
ABCA4_RPE/choroid_knockout_GSE63772_down	9/499	0.864059	0.909573	0.706536	0.743753	1.23331	-0.180204	CYFIP2;SQLE;TPM3;NCOA4;GNB1;PPT1;CALM1;HAUS2;LTF
Blimp1_Bone_marrow_knockout_GSE70981_down	9/499	0.864059	0.909573	0.706536	0.743753	1.24401	-0.181767	FADS3;ITIH5;CCNA2;H1F0;CCNB1;KIT;CHIL3;PIK3CG;LTF
BRD9-inhibitor_HeLa_GSE79284_down	8/493	0.918105	0.961794	0.800543	0.841348	2.13626	-0.182529	RPS26;SREBF1;MYL6;TSR2;RPL13A;DSTN;RPL15;SPC24
NMP_JJN3_4hr-10nM_GSE56623_up	22/498	0.00581006	0.0108127	0.00104873	0.00195171	0.0365441	-0.188135	PPP1R15B;NEK9;RAB5B;GOT1;ARL6IP1;H3F3A;RPL13A;MIA3;IQGAP1;ADIPOR1;NRBP1;FXR1;MYL6;NPLOC4;SUFU;KIF5B;NEU1;MKRN1;DCP1A;CALM1;SLC38A2;PI4K2A
Lapatinib_HCC1419_1uM-9d_GSE62074_up	23/497	0.00276659	0.00582051	0.000444412	0.000935058	0.0329733	-0.194217	ARFGEF2;MBTPS1;USP7;TRAM1;WDR26;SCAF11;H3F3A;MTUS1;DSTN;ATP1A1;SOCS2;OGFRL1;ZMYM2;CAPRIN1;RB1CC1;PPT1;SPIN1;CTNNA1;CPNE3;TRIP12;ARID2;SF3B1;ATP6V1C1
ILK_(Epidermis)_Hair_follicle_bulge_stem_cell_Knockout_21_day_old_epidermis_GSE68846_down	9/498	0.862567	0.909476	0.704365	0.742671	1.4052	-0.207747	ZFP644;RDX;H3F3A;MTUS1;LRRC40;SLAIN2;SKP1A;TYMS;TUBA4A
HNRNPA2B1_MDA-MB_knockdown_GSE70061_up	9/498	0.862567	0.909476	0.704365	0.742671	1.47011	-0.217344	YIPF4;VPS53;DNAJC10;PXMP4;MPLKIP;THUMPD1;SLC28A2;SF3B1;HIPK2
DAXX_PC3_knockdown_GSE68645_up	9/498	0.862567	0.909476	0.704365	0.742671	1.55997	-0.230629	RPS26;OGFRL1;MYL6;BRIP1;LMAN2;H3F3A;RPL13A;RPL15;CALM2
Jmjd1c_Bone_marrow_cells_Loss_GSE75576_down	21/499	0.0116277	0.0199004	0.0023654	0.00404297	0.0518206	-0.230828	USP7;SLC16A1;SRSF1;GOT2;MTUS1;DCUN1D1;RPL13A;BAZ1A;GTPBP2;RPS26;OGFRL1;CEACAM1;XPOT;CAPRIN1;DNAJC10;CHIL3;RPL15;MCM6;SLC38A2;HNRNPA0;LTF
Polycystic_Liver_Disease_Biliary_Stem_Cell_GSE73579_up	9/498	0.862567	0.909476	0.704365	0.742671	1.58855	-0.234855	CST3;CEACAM1;TRAM1;XRCC4;ANXA4;SLC39A11;MTUS1;LDLR;PDZD8
Salmonella_typhimurium_Macrophage_4hr_GSE67427_down	23/497	0.00276659	0.00582051	0.000444412	0.000935058	0.0433623	-0.25541	MBD4;SLC16A1;TBC1D9B;SRSF1;NCOA4;RPL13A;ATP1A1;ARAP1;TPD52L2;HIPK2;RPS26;CST3;SGPL1;ARPC2;DNAJC5;CAPRIN1;GNB1;NUMB;TPP1;RPL15;CYTIP;CALM2;ATP6V1C1
Staphylococcus_epidermidis_Macrophage_4hr_GSE67427_up	9/496	0.859543	0.90924	0.699992	0.740464	1.89584	-0.286943	FGR;PPP1R15B;OGFRL1;KLF6;UBE2B;STAT1;H3F3A;LCP2;CALM1
Cardiomyopathy_(Restrictive)_Heart_Restrictive_GSE71613_up	9/496	0.859543	0.90924	0.699992	0.740464	1.96246	-0.297026	ITIH5;NEK9;SLC7A6;CCND2;CUX1;MTUS1;CTNNA1;SF3B1;HIPK2
IRF8_Spleen_Knockout_GSE70711_up	10/499	0.781321	0.827843	0.586467	0.621387	1.23096	-0.303764	SLC7A6;GBP7;XRCC4;ZFP956;RDX;CIAPIN1;PEAR1;XXYLT1;AGFG2;RPP38
Nova1_Brain_-_Cortex_Knockout_GSE69711_down	22/498	0.00581006	0.0108127	0.00104873	0.00195171	0.0606285	-0.312126	APP;HNRNPA3;MCTP1;MEAF6;TPM3;CUL3;NCOA4;DSTN;ATP1A1;RPS26;CST3;RBM3;SBNO1;DNAJC5;SPIN1;WDR6;FAM32A;RPL15;SKP1A;CALM1;CALM2;PAFAH1B1
Prox1_Lens_knockout_GSE69940_down	10/499	0.781321	0.827843	0.586467	0.621387	1.31562	-0.324656	CYFIP2;FADS3;HBS1L;MOCS2;STAMBPL1;STAT1;CUL3;PELI1;NCOA7;TMEM9B
BCAT2_Gastrocnemius_skeletal_muscle_Knockout_GSE68915_up	22/497	0.00567869	0.0108127	0.00102316	0.00195171	0.0633894	-0.327789	NDUFB8;UBE2B;TPM3;BNIP3;H3F3A;NOL7;RPL13A;DSTN;TOB2;ADIPOR1;TUBA4A;RPS26;CST3;RBM3;MYL6;NPEPL1;KIF5B;ENSA;RPL15;SERINC3;CALM1;ITM2B
Hif1a_Heart_conditional_Knockout_GSE61209_up	21/499	0.0116277	0.0199004	0.0023654	0.00404297	0.0737445	-0.328485	NDUFB8;GOT1;TPM3;RDX;H3F3A;GOT2;RPL13A;DSTN;ATP1A1;RPS26;CST3;MYL6;CCND2;XPOT;KIF5B;DDIT3;CAPZA2;CTNNA1;RPL15;SLC38A2;CALM2
BMAL1_Renal_tubular_cells_Knockout_ZT16_GSE76838_down	10/498	0.779271	0.82702	0.583972	0.619754	1.40685	-0.350863	SQLE;MOGAT2;NAT2;DDIT3;BNIP3;PXMP4;CORO2A;LIPA;LDLR;2810474O19RIK
ZNF2_NPC_Knockdown_GSE54112_up	23/497	0.00276659	0.00582051	0.000444412	0.000935058	0.0613362	-0.361279	HNRNPA3;ARL6IP1;TPM3;PGAM1;ANKRD11;SRSF1;RPL13A;CCNA2;PNN;FAM168B;KLF6;H1F0;CCNB1;HNRNPUL1;CNOT1;GNB1;SRSF3;CALM3;MCM6;CALM1;SF3B1;LDLR;HNRNPA0
PS2APP_Astrocyte_Transgenic_7_months_GSE75431_up	10/498	0.779271	0.82702	0.583972	0.619754	1.46009	-0.364143	CST3;APP;FNBP1;ANKRD11;STAT3;PECAM1;ELMO1;CLASRP;ANKHD1;HIPK2
Desipramine_Brain_-_Nucleus_accumbens_naive_x_treated_15mg-kg_2x_daily_GSE71527_up	10/498	0.779271	0.82702	0.583972	0.619754	1.47106	-0.366878	FKBP1A;SREBF1;CNP;FNBP1;KIF5B;ELMO1;WDR6;PLXNC1;FNDC3A;HIPK2
Snord116_Brain_cortices_Deletion_GSE43575_up	10/498	0.779271	0.82702	0.583972	0.619754	1.4852	-0.370404	CST3;GOT2;PECAM1;RPL13A;RPL15;ATP1A1;SKP1A;CALM1;TUBA4A;PAFAH1B1
NHERF2_HCT116_knockdown_GSE67931_down	23/497	0.00276659	0.00582051	0.000444412	0.000935058	0.0643583	-0.379079	GALNT7;STAT1;TPM3;H3F3A;EIF2AK2;RPL13A;PRPF40A;DNPH1;CCAR1;RPS26;RBM3;MYL6;KLF6;RCN2;CUX1;DNAJC10;SPIN1;FLOT2;RPL15;LGALS9;SF3B1;PDZD8;HNRNPA0
BMAL1_Renal_tubular_cells_Knockout_ZT16_GSE76838_up	22/498	0.00581006	0.0108127	0.00104873	0.00195171	0.0741391	-0.38168	APP;HNRNPA3;SLC16A1;PGAM1;GOT2;TMEM176A;RPL13A;CROT;ATP1A1;AP2A2;LACTB2;LMAN2;CAPRIN1;ESD;TGOLN1;NEU1;CTNNA1;RNF181;TRIP12;RPL15;SERINC3;ITM2B
Salmonella_HT-29_cells_(shCAP-D3)_0.5hrs_GSE62520_up	22/498	0.00581006	0.0108127	0.00104873	0.00195171	0.0754652	-0.388507	HNRNPA3;TRAM1;SLC16A1;GOT1;ANKRD11;SRSF1;CEBPG;SSU72;ZDHHC6;AEN;ATP1A1;GTPBP2;NRBP1;FADS3;FKBP1A;RBM3;SGPL1;XPOT;LMAN2;PPT1;SRSF3;SLC38A2
Phenobarbital_HepaRG_GSE71446_up	10/498	0.779271	0.82702	0.583972	0.619754	1.5682	-0.391105	CST3;SQLE;XPOT;NFIC;ASB13;CHP1;MIA3;DHCR7;LARP4;ITM2B
Multiple_Sclerosis_T_Cells_GSE66763_up	22/498	0.00581006	0.0108127	0.00104873	0.00195171	0.0760349	-0.39144	NDUFB8;ARL6IP1;AEN;RPS26;TOX4;RBM3;RABGEF1;NSFL1C;PDCL3;MYL6;SGPL1;SRP72;RASSF5;CAPZA2;CHP1;RPL15;DNAJC8;CD69;SERINC3;DCP1A;CYTIP;CALM2
Setdb1_C2C12_myoblast_cell_line_knockdown_GSE70069_up	22/498	0.00581006	0.0108127	0.00104873	0.00195171	0.076144	-0.392002	APP;TSPYL1;TPM3;SH3KBP1;STAT3;DSTN;RNF6;IQGAP1;CHFR;FADS3;FKBP1A;SQLE;PDCL3;MYL6;KLF6;H1F0;CTNNA1;ESYT1;SERINC3;CALM1;LDLR;ITM2B
HER2_BT-474_knockdown_GSE60182_up	10/497	0.777207	0.82702	0.581469	0.61963	1.58141	-0.398592	SOCS2;NPEPL1;ASB8;MTUS1;ATP11C;THUMPD1;ARAP1;WDR45;ANKRA2;LSM14A
HER2_BT474_knockdown_GSE60182_up	10/497	0.777207	0.82702	0.581469	0.61963	1.59135	-0.401099	SOCS2;NPEPL1;ASB8;MTUS1;ATP11C;THUMPD1;ARAP1;WDR45;ANKRA2;LSM14A
Setdb1_Skeletal_muscle_(C2C12_cells)_Knockdown_GSE70069_up	22/498	0.00581006	0.0108127	0.00104873	0.00195171	0.0804166	-0.413998	APP;TSPYL1;TPM3;SH3KBP1;STAT3;DSTN;RNF6;IQGAP1;CHFR;FADS3;FKBP1A;SQLE;PDCL3;MYL6;KLF6;H1F0;CTNNA1;ESYT1;SERINC3;CALM1;LDLR;ITM2B
Panobinostat_JJN3_24hr-10nM_GSE56623_up	22/498	0.00581006	0.0108127	0.00104873	0.00195171	0.08076	-0.415766	NEK9;APP;MEF2C;TRAM1;H3F3A;NCOA4;TMEM94;RPL13A;ATP2C1;LIPA;FXR1;MYL6;UBLCP1;ARPC2;CTNNA1;TPP1;CALM3;CPNE3;RPL15;SERINC3;ITM2B;ATP6V1C1
PS2APP_Neuron_Transgenic_7_months_GSE75431_down	10/497	0.777207	0.82702	0.581469	0.61963	1.65081	-0.416084	IKBIP;ARF3;RNF20;PNN;WDR26;ANKRD11;PECAM1;BFAR;ANKHD1;TMEM154
LPS_Astrocyte_GSE75246_down	10/497	0.777207	0.82702	0.581469	0.61963	1.67492	-0.422161	CST3;PNN;CUX1;FNBP1;ANKRD11;SRSF1;TMEM94;ARAP1;EPS15;HIPK2
Nova2_Brain_-_Cortex_Knockout_GSE69711_up	11/499	0.679017	0.730773	0.462031	0.497248	1.12478	-0.435413	RPS26;RBM3;MYL6;HNRNPA3;H1F0;CCND2;CEBPG;RPL13A;RPL15;SKP1A;SMNDC1
LPS_Lung_5_ug-mouse_GSE64027_down	10/497	0.777207	0.82702	0.581469	0.61963	1.74025	-0.438628	TWSG1;KCTD10;KIT;PECAM1;MTUS1;DSTN;MPP5;ADD3;OAZ2;HIPK2
LNC277_A673_knockdown_GSE60949_down	22/498	0.00581006	0.0108127	0.00104873	0.00195171	0.0852522	-0.438892	GALNT7;DUT;TPM3;PGAM1;H3F3A;SRSF1;GOT2;RPL13A;ATP1A1;TYMS;TUBA4A;PRDX3;RBM3;PNN;CCNB1;CNOT1;ENSA;ESD;SRSF3;RPL15;DHCR7;HNRNPA0
LPS_Neuron_GSE75246_down	10/496	0.775129	0.82702	0.578961	0.61963	1.73795	-0.4427	MEF2C;NDRG3;FNBP1;BCL11A;KIF3A;ANKRD11;INTS10;NUMB;KRIT1;ATP1A1
Mycobacterium_tuberculosis_GC1237_Macrophage_4hr_GSE67427_up	10/497	0.777207	0.82702	0.581469	0.61963	1.76965	-0.446039	CST3;FGR;OGFRL1;MYL6;RASSF5;SH3BP5;RPL13A;LCP2;ARAP1;CALM1
STC1_Embryonic_fibroblasts_Knockout_GSE47395_down	22/498	0.00581006	0.0108127	0.00104873	0.00195171	0.0867176	-0.446437	FNBP1;NFAM1;SRSF1;IQGAP1;ARAP1;LIPA;AP2A2;FADS3;CCNA2;RBM3;SQLE;BC005537;MYL6;CCNB1;NCEH1;RACGAP1;XPOT;SRSF3;PLXNC1;MCM6;ESYT1;LDLR
Asxl1_BM-derived_Mesenchymal_stem/progenitor_cells_(MSPCs)_Knockout_GSE75787_down	22/498	0.00581006	0.0108127	0.00104873	0.00195171	0.087735	-0.451674	MBTPS1;HNRNPA3;BHLHB9;CBFB;TPM3;SH3KBP1;ANXA4;ANKRD11;ATP1A1;FXR1;CCNA2;BC005537;CCNB1;CCND2;RACGAP1;HNRNPUL1;CNOT1;MCM6;NAA15;ANAPC1;ARF6;HNRNPA0
Itch_Skin_Knockout_GSE65686_down	10/496	0.775129	0.82702	0.578961	0.61963	1.82006	-0.463616	USP7;SGPL1;CUL3;ANKRD11;H3F3A;PXMP4;DHCR7;HACD2;ZFP266;ITM2B
Schizophrena_hIPSC_NPC_GSE63738_down	10/496	0.775129	0.82702	0.578961	0.61963	1.83918	-0.468486	ARF3;APP;TBC1D9B;CNP;HSBP1;CDCA7L;FLOT2;DHCR7;CALM1;ITM2B
Tetradotoxin_Hippocampus_1_uM_GSE67245_down	10/496	0.775129	0.82702	0.578961	0.61963	1.84009	-0.468717	ARF3;CST3;APP;KLF6;NDRG3;CTBP1;DNAJC5;CALM3;LDLR;HNRNPA0
Huntington's_NSCs_GSE74201_down	10/496	0.775129	0.82702	0.578961	0.61963	1.85695	-0.473012	FXR1;H1F0;HNRNPUL1;ESD;NCOA4;RPL13A;WDR6;CALM3;RPL15;ADD3
Bardet-Biedi_Syndrome_Neurons_(IPSCs-derived)_GSE62936_up	10/495	0.773038	0.82702	0.576446	0.61963	1.85904	-0.478567	CYFIP2;APP;H1F0;TBC1D9B;GCH1;XPOT;KIF3A;RPL15;SLC38A2;CALM2
Asthma_TH2_cells_(Blood_PMBC)_GSE75011_down	23/496	0.00269832	0.00582051	0.000432728	0.000935058	0.0815096	-0.48214	PPP1R15B;USP15;PRKCH;TSPYL1;CBFB;FNBP1;STAT3;AEN;TUBA4A;CKAP4;KLF6;HNRNPUL1;DDIT3;PELI1;SRSF3;CALM3;MCM6;CD69;CYTIP;SF3B1;ARF6;HNRNPA0;ZPR1
miR-18a_Tail_bud_Knockout_GSE63813_down	11/498	0.676493	0.730477	0.459451	0.496115	1.24587	-0.486929	EBNA1BP2;CCND2;TPM3;MOGAT2;CDCA7L;EXOSC9;GOT2;SRSF3;AEN;ELP3;DNAJC8
Vitamin_D_Airway_(Smooth_muscle)_GSE58434_up	16/712	0.670966	0.730477	0.408665	0.447225	1.22206	-0.487647	ITIH5;APP;SREBF1;ARL15;STAT3;RPL13A;ADD3;CST3;SLC7A6;NAGLU;XPOT;DDIT3;SH3BP5;WDR6;LDLR;SLC38A2
MEF2_Skeletal_muscle_(C2C12_Myoblast)_Silencing_GSE61205_down	11/499	0.679017	0.730773	0.462031	0.497248	1.2879	-0.498558	FADS3;STAT1;BNIP3;H3F3A;CRIPT;RPL13A;ATP1A1;PKIG;TMEM38B;HIGD1A;TUBA4A
Akti-1-2_HCT116_GSE71900_down	23/496	0.00269832	0.00582051	0.000432728	0.000935058	0.0851067	-0.503417	ARF3;APP;SREBF1;MBTPS1;TBC1D9B;GOT1;STAT1;ANKRD11;RPL13A;ATP1A1;GTPBP2;TPD52L2;RPS26;H1F0;NPLOC4;STK24;HNRNPUL1;GNB1;CTNNA1;CALM3;RPL15;ESYT1;SLC38A2
ISRIB_HEK293-T_200nM-1hr_GSE65778_down	11/498	0.676493	0.730477	0.459451	0.496115	1.3006	-0.50832	IKBIP;UNC119B;SREBF1;HNRNPA3;BCL11A;YIPF4;WDR4;RPL13A;TYMS;OAZ2;ZPR1
Albuterol_Airway_(Smooth_muscle)_GSE58434_up	27/757	0.0328783	0.0523393	0.00560884	0.00892878	0.152334	-0.520211	ITIH5;TBC1D9B;ATP1A1;ADD3;ZMYM2;CCND2;WDR6;RPL15;SF3B1;SLC38A2;TMED5;SREBF1;STAT1;PGAM1;H3F3A;STAT3;RPL13A;FNDC3A;CKAP4;RPS26;FKBP1A;TWSG1;CAPRIN1;DDIT3;TPP1;ITGB1BP1;ITM2B
Tex10_Embryonic_Stem_cells_Knockdown_GSE66734_up	11/498	0.676493	0.730477	0.459451	0.496115	1.34155	-0.524322	KLF6;TWSG1;SP110;PECAM1;IQGAP1;ARAP1;SERINC3;GTSE1;SLC38A2;TMEM19;HAUS2
Nck2_Epididymal_white_adipose_tissue_Knockout_GSE63510_up	11/499	0.679017	0.730773	0.462031	0.497248	1.3671	-0.529214	FADS3;ITIH5;CST3;APP;ABCD2;CCND2;BNIP3;CHP1;ESYT1;AP2A2;TMED5
Cyp26b1_Skin_Knockout_GSE40436_down	11/498	0.676493	0.730477	0.459451	0.496115	1.36392	-0.533067	ITIH5;H1F0;TPM3;NFIC;RASSF5;KIT;DHCR7;ESYT1;WDR45;TUBA4A;ITM2B
Ctcfl_Transgenic_GSE72178_down	22/497	0.00567869	0.0108127	0.00102316	0.00195171	0.103917	-0.537359	CDK17;USP7;RRN3;FNBP1;PGAM1;BNIP3;DSTN;IQGAP1;LARP4;TUBA4A;2810474O19RIK;AURKA;FXR1;SBNO1;CCNB1;HNRNPUL1;MKRN1;RBPMS2;CALM3;TRIP12;MCM6;SLC38A2
PS2APP_Neuron_Transgenic_7_months_GSE75431_up	21/498	0.0113885	0.0196203	0.00231223	0.00397826	0.120325	-0.538473	APP;HBS1L;IPO11;MEF2C;CPSF6;NDRG3;INTS10;GPHN;SQLE;CREB1;RPS6KB1;LACTB2;RB1CC1;DNAJC10;YME1L1;CALM1;RBM12;SF3B1;ZFP266;SLC38A2;PAFAH1B1
Col4a3_Kidney_Knockout_9_weeks_GSE62295_down	11/499	0.679017	0.730773	0.462031	0.497248	1.40067	-0.54221	CYFIP2;APP;NDUFB8;H1F0;NCEH1;TGOLN1;ATP1A1;SLC38A2;LPIN2;TUBA4A;ITM2B
OPC_Cerebral_Cortex_Knockdown_GSE74647_down	23/496	0.00269832	0.00582051	0.000432728	0.000935058	0.0920842	-0.544689	CYFIP2;SREBF1;HNRNPA3;CNP;H3F3A;STAT3;SRSF1;ADD3;HIPK2;BC005537;FAM168B;CNOT1;LMAN2;CAPRIN1;GNB1;SRSF3;CHP1;WDR6;SF3B1;ZFP266;ANAPC1;PAFAH1B1;HNRNPA0
Nfib_Primary_lung_tumor-derived_cells_Overexpression_GSE82005_down	11/498	0.676493	0.730477	0.459451	0.496115	1.42478	-0.556852	SQLE;SREBF1;OGFRL1;NCEH1;GOT1;RRAGC;NCOA7;IQGAP1;DHCR7;CALM1;LDLR
CH-223191_Skin_Biopsy_(Lesion)_16hrs_GSE47944_up	22/498	0.00581006	0.0108127	0.00104873	0.00195171	0.108391	-0.558014	HNRNPA3;SLC16A1;STAT1;TPM3;NDE1;SRSF1;EIF2AK2;ATP1A1;RPS26;MYL6;KLF6;H1F0;SRP72;XPOT;NEU1;PELI1;CTNNA1;YME1L1;SRSF3;SF3B1;LDLR;LTF
N-acetylcysteine_K-RAS-induced_lung_tumor_GSE52594_up	11/498	0.676493	0.730477	0.459451	0.496115	1.42849	-0.558302	SOCS2;APP;H1F0;SPTLC2;ANXA4;BNIP3;TGOLN1;IQGAP1;ATP1A1;SLC38A2;LPIN2
CITCO_HepaRG-hCAR-KO_GSE71446_down	23/497	0.00276659	0.00582051	0.000444412	0.000935058	0.0951285	-0.56032	CYFIP2;SREBF1;SCARB1;TRAM1;TSPYL1;RNF34;TBC1D9B;CTBP1;ANXA4;PGAM1;BNIP3;RDX;STAT3;ATP1A1;HIGD1A;TUBA4A;ANKHD1;RPS26;KLF6;CTNNA1;DHCR7;ESYT1;LPIN2
MeCP2_Hypothalamus_Transgenic_GSE66871_up	11/498	0.676493	0.730477	0.459451	0.496115	1.43929	-0.562522	ARF3;FKBP1A;CST3;ARL6IP1;DNAJC5;CAPRIN1;GNB1;WDR6;CALM3;AP2A2;TUBA4A
Idiopathic_Pulmonary_Fibroisis_Lung_Tissue_GSE52463_up	11/498	0.676493	0.730477	0.459451	0.496115	1.44168	-0.563457	ITIH5;CST3;CCND2;PELI1;LCP2;PLXNC1;IKZF1;CD69;CYTIP;LIPA;TMEM154
Zeb2_Sciatic_nerves_conditional_Knockout_GSE74381_up	23/497	0.00276659	0.00582051	0.000444412	0.000935058	0.0976191	-0.57499	APP;HNRNPA3;SLC16A1;H3F3A;RPL13A;IQGAP1;ATP1A1;ADD3;CST3;RBM3;MYL6;H1F0;CCND2;GNB1;CTNNA1;CALM3;TRIP12;SERINC3;CALM1;SF3B1;CALM2;ITM2B;PAFAH1B1
Slfn5_786-0_knockdown_GSE64399_up	23/497	0.00276659	0.00582051	0.000444412	0.000935058	0.0987887	-0.581879	TBC1D9B;NARF;ARL6IP1;ANXA4;H3F3A;STAT3;EPDR1;IQGAP1;WIPI2;ARAP1;GTPBP2;TMCO3;TMEM141;TUBA4A;OGFRL1;IBTK;VMA21;ENSA;DNAJC10;FAM32A;MAN1B1;VPS25;ITM2B
TGFB3_Palatal_shelves_E15.5_GSE45568_up	22/497	0.00567869	0.0108127	0.00102316	0.00195171	0.114157	-0.590307	CYFIP2;APP;CPSF6;CTBP1;TPM3;SRSF1;CEBPG;ATP1A1;CKAP4;RPS26;PNN;MED25;RFK;GNB1;UBTF;SRSF3;WDR6;CALM3;CALM1;SLC38A2;CALM2;HNRNPA0
Oct4_Atherosclerosis_lesion_Knockout_GSE75044_up	22/497	0.00567869	0.0108127	0.00102316	0.00195171	0.114802	-0.593643	GALNT7;SLC16A1;ANXA4;H3F3A;H2-M3;NCOA4;IQGAP1;ARAP1;LIPA;FGR;CTSO;SGPL1;NCEH1;NAGLU;ESD;PECAM1;RIPK1;TPP1;TMEM38B;ITM2B;TMED5;ARF6
Miconazole_Embryonic_stem_cells_12_hrs_GSE63804_down	22/496	0.00554978	0.0108127	0.000998132	0.00195171	0.115183	-0.598261	WDR26;TAF13;CUL3;ANKRD11;H3F3A;MTUS1;NOL7;DSTN;RPS26;FXR1;CST3;MYL6;RAP1A;RCN2;ARPC2;CAPRIN1;ARFIP1;PLXNC1;AVL9;SNAP29;CALM2;ITM2B
KH-CB19_Embryonic_stem_cells_2_hrs_GSE57231_up	11/497	0.673957	0.730477	0.456869	0.496115	1.51724	-0.598684	RPS26;NSFL1C;MYL6;NDUFB8;PGAM1;MKRN1;RBPMS2;RPL13A;ZFP553;VAMP3;CCAR1
EPAS1_HUVEC_knockdown_GSE62974_up	23/496	0.00269832	0.00582051	0.000432728	0.000935058	0.103835	-0.614199	ARF3;GALNT7;UNC119B;MBTPS1;H3F3A;IQGAP1;PEAR1;CHFR;FKBP1A;SQLE;SBNO1;OGFRL1;FAM168B;PPP3CB;SPTLC2;RFK;LMAN2;KIT;TPP1;CALM3;FAM32A;DHCR7;HNRNPA0
ABCA4_Retina_knockout_GSE63772_down	20/499	0.0217401	0.0346934	0.00498715	0.00794885	0.160827	-0.615743	MEF2C;SLC16A1;CPSF6;TPM3;PGAM1;ELMOD2;SRSF1;NCOA4;TOB2;ADIPOR1;RBM3;RABGEF1;BC005537;DNAJC5;GNB1;PPT1;KRIT1;SRSF3;CALM1;SF3B1
LIN28B_HEK293T_Overexpression_GSE44568_up	12/498	0.561688	0.61781	0.342391	0.376601	1.07435	-0.619694	CCNA2;USP15;ZMYM2;KIF3A;EXOSC9;DSTN;ELP3;DAGLB;SLC38A2;LPIN2;ITM2B;NFKBIB
SMCX_Adult_Amygdala_Knockout_GSE74630_up	11/497	0.673957	0.730477	0.456869	0.496115	1.57749	-0.622459	CDK17;FKBP1A;CST3;SREBF1;AREL1;CCND2;MCTP1;TMEM94;WDR6;ATP1A1;ITM2B
Dexamethasone_Embryonic_hypothalamic_progenitor-stem_cells_-_Female_100_nM_4_hrs_GSE55113_up	23/496	0.00269832	0.00582051	0.000432728	0.000935058	0.105586	-0.624557	SREBF1;TRAM1;GOT1;ARL6IP1;H3F3A;SRSF1;RPL13A;SMC5;CROT;ATP1A1;TOB2;CCNA2;CCNB1;KIF5B;ELMO1;CALM3;RPL15;SERINC3;SKP1A;CALM1;SF3B1;SLC38A2;AGFG2
Ezh2_Spleen_Knockout_GSE76602_up	21/499	0.0116277	0.0199004	0.0023654	0.00404297	0.140338	-0.625119	STAT1;ANXA4;MTUS1;DSTN;IKZF1;ADIPOR1;TUBA4A;CKAP4;BC005537;TSPAN14;CEACAM1;SGPL1;NCEH1;CCND2;ESD;TPP1;CHIL3;LGALS9;SLC38A2;ITM2B;LTF
SGC0946_MV4-11_GSE71777_up	11/497	0.673957	0.730477	0.456869	0.496115	1.6152	-0.63734	CST3;APP;SLC7A6;CUX1;NCOA4;INTS10;TMEM94;RPL13A;WDR6;RPL15;HNRNPA0
Albuterol_Airway_(Smooth_muscle)_GSE58434_down	26/712	0.0280211	0.0446619	0.00488259	0.00791073	0.179237	-0.640736	PPP1R15B;APP;TRAM1;FADS3;RBM3;LDLR;SLC38A2;STAT1;TPM3;ANXA4;PGAM1;RPL13A;DSTN;MYL6;KLF6;H1F0;ARPC2;XPOT;KCTD10;NFIC;SRSF3;CALM3;ESYT1;CALM1;CALM2;ARF6
DAPT_Cochlea_10_uM_Post_natal_day_0_GSE83340_down	26/937	0.280115	0.338169	0.0864471	0.108602	0.508297	-0.646835	MOCS2;IQGAP1;PEAR1;SOCS2;CST3;CPNE3;LGALS9;SKP1A;SREBF1;STAT1;STAT3;GOT2;4930523C07RIK;EIF2AK2;EPDR1;2210016F16RIK;CKAP4;FKBP1A;MYL6;TWSG1;RCN2;ARPC2;GNB4;PPT1;CALM1;ITM2B
HNRNPA2B1_HeLa_knockdown_GSE70061_up	21/498	0.0113885	0.0196203	0.00231223	0.00397826	0.144712	-0.647609	SREBF1;RAB5B;ARL6IP1;YIPF4;SSU72;PRPF40A;IQGAP1;THUMPD1;ATP1A1;CHFR;CCAR1;PNN;SLC7A6;CAND1;RACGAP1;KIF5B;CAPRIN1;SRSF3;MAN1B1;SF3B1;LDLR
nSR100/Srrm4_Cortex_Knockout_GSE65818_up	12/499	0.564502	0.618287	0.344816	0.37767	1.13442	-0.648675	CYFIP2;RPS26;APP;FAM168B;CNOT1;BCL11A;ANKRD11;DNAJC5;MKRN1;SH3BP5;RPL13A;HNRNPA0
LPS_Microglia_GSE75246_up	22/497	0.00567869	0.0108127	0.00102316	0.00195171	0.128622	-0.665111	PPP1R15B;HNRNPA3;GBP7;MCTP1;STAT1;TPM3;STAT3;DSTN;IKZF1;ATP1A1;ARAP1;AP2A2;TMEM154;FGR;BC005537;ARPC2;CAPRIN1;CAPZA2;LCP2;TRIP12;SERINC3;SLC38A2
Ptbp1_Embryonic_stem_cell_(mESC)_knockdown_GSE71075_up	20/498	0.0213348	0.0345992	0.00488407	0.00791073	0.173213	-0.666423	ARF3;RRN3;BHLHB9;NDRG3;GOT1;ARL6IP1;STAT3;DSTN;AEN;ADIPOR1;ANKHD1;SOCS2;CCNA2;MYL6;CCNB1;SRP72;DNAJC5;MFAP3;MLX;RPL15
DKK3_Kidney_knockout_GSE75925_down	22/498	0.00581006	0.0108127	0.00104873	0.00195171	0.130561	-0.672152	NDUFB8;HNRNPA3;SLC35A3;ARL6IP1;PGAM1;SLC35F5;BNIP3;H3F3A;RPL13A;DSTN;IQGAP1;ATP1A1;RBM3;SQLE;H1F0;NCEH1;LACTB2;CTNNA1;RNF181;SERINC3;CALM2;ITM2B
Bmal1_Liver_Knockout_ZT04_GSE70499_up	11/497	0.673957	0.730477	0.456869	0.496115	1.70562	-0.673018	CEACAM1;GOT1;PGAM1;GOT2;ESD;TMEM176A;CHP1;RPL13A;LGALS9;LIPA;ITM2B
HNRNPA2B1_A549_knockdown_GSE76151_down	22/498	0.00581006	0.0108127	0.00104873	0.00195171	0.131333	-0.676123	TRAM1;ARL6IP1;TPM3;ANXA4;PGAM1;RDX;SRSF1;MTUS1;RPL13A;ATP1A1;TUBA4A;SQLE;MYL6;SLC7A6;HNRNPUL1;CAPRIN1;SRSF3;RPL15;ESYT1;CALM1;PDZD8;VAMP3
CFTR_Duodenum_Knockout_GSE76095_down	20/499	0.0217401	0.0346934	0.00498715	0.00794885	0.177461	-0.679427	APP;MOCS2;ARL6IP1;MOGAT2;ANXA4;ANKRD11;SLC35F5;CROT;CORO2A;ADD3;SGPL1;CCND2;CNOT1;CAPRIN1;TGOLN1;MKRN1;CALM3;SERINC3;CALM2;ITM2B
Doxycycline_Subcutaneous_tumor_(Splenic_cells_from_diseased_mir-155LSLtTA_mice)_2.3mg-kg_GSE61851_down	22/497	0.00567869	0.0108127	0.00102316	0.00195171	0.132089	-0.683038	TPM3;BCL11A;PGAM1;GOT2;RPL13A;ATP1A1;CORO2A;TUBA4A;DUSP7;RPS26;RBM3;CCND2;ARPC2;CAPRIN1;KIT;GNB1;CALM3;RPL15;MCM6;LGALS9;ESYT1;LDLR
Gsa_Cerebellum_knockout_GSE60415_down	25/703	0.0401676	0.0601126	0.00779495	0.0123937	0.213892	-0.687598	CYFIP2;ARF3;APP;NDRG3;CNP;RNF6;ATP1A1;OGFRL1;KIF3A;TGOLN1;EPS15;GOT1;FNBP1;PGAM1;TUBA4A;UBLCP1;DNAJC5;KIT;ELMO1;TRIM37;CALM3;CALM1;CALM2;ITM2B;PAFAH1B1
Calcific_aortic_valve_stenosis_Aorta_GSE55492_up	11/497	0.673957	0.730477	0.456869	0.496115	1.75183	-0.691252	H1F0;ARPC2;STAT1;SH3KBP1;STAT3;TMEM176A;CTNNA1;LCP2;IQGAP1;CALM1;ITM2B
Meis1-Jmjd1c1_Hoxa9_-_Bone_marrow_cells_GSE75581_up	12/499	0.564502	0.618287	0.344816	0.37767	1.21281	-0.693501	SREBF1;H1F0;CCND2;FNBP1;ANKRD11;PSD4;TREML2;IQGAP1;CLASRP;ARAP1;GTPBP2;SLC38A2
NHERF2_HCT116_knockdown_GSE67931_up	11/497	0.673957	0.730477	0.456869	0.496115	1.75855	-0.693906	APP;PNN;SREBF1;H1F0;PGAM1;ANKRD11;BNIP3;MTUS1;CALM3;ATP1A1;LDLR
TNFR2_Colon_(distal_colon)_knockout_GSE65408_up	12/499	0.564502	0.618287	0.344816	0.37767	1.22092	-0.698137	CCNA2;SLC16A1;ARL6IP1;RFK;SRSF1;MKRN1;CTNNA1;RPL13A;DSTN;BFAR;RPL15;ATP1A1
Bmal1_Liver_Knockout_ZT8_GSE70499_down	12/499	0.564502	0.618287	0.344816	0.37767	1.23128	-0.704059	ABCD2;NCEH1;NARF;GCH1;BNIP3;4930523C07RIK;MIA3;DHCR7;ADD3;LDLR;SLC38A2;LPIN2
RBFOX2_HEK293T_knockdown_GSE60391_down	11/496	0.67141	0.730477	0.454285	0.496115	1.78911	-0.712736	ARF3;CST3;SQLE;PYURF;CCND2;HNRNPUL1;VMA21;RPL13A;RPL15;TYMS;TMEM141
Cyclophosphamide_GL261_tumors_in_C57BL-6_mice_GSE71491_down	23/495	0.00263148	0.00582051	0.000421314	0.000935058	0.120209	-0.714069	CYFIP2;HNRNPA3;CPSF6;CNP;SRSF1;RPL13A;LARP4;RPS26;FKBP1A;CCNA2;RBM3;SQLE;H1F0;RACGAP1;XPOT;CNOT1;CAPRIN1;SRSF3;RPL15;MCM6;LDLR;SLC38A2;ANAPC1
SOD1(G93A_mutant)_Astrocytes_Transgenic_1_day_GSE49023_down	22/497	0.00567869	0.0108127	0.00102316	0.00195171	0.138342	-0.715372	CYFIP2;ARF3;APP;HNRNPA3;ANKRD11;H3F3A;STAT3;SQLE;BC005537;FAM168B;DNAJC5;CAPRIN1;GNB1;WDR6;TRIM37;TRIP12;SKP1A;CALM1;SF3B1;CALM2;EPS15;PAFAH1B1
BCAT2_Gastrocnemius_skeletal_muscle_Knockout_GSE68915_down	12/499	0.564502	0.618287	0.344816	0.37767	1.27643	-0.729879	PRDX3;FXR1;NEK9;SREBF1;ABCD2;STIM1;GOT1;NFIC;GOT2;MTUS1;TMEM38B;CALM2
HD_(R6/1;_transgenic_for_exon_1)_Striatum_Mutant_GSE59571_up	22/497	0.00567869	0.0108127	0.00102316	0.00195171	0.141232	-0.730317	APP;HNRNPA3;CPSF6;NDRG3;GOT1;CNP;PGAM1;RDX;SRSF1;BC005537;CAND1;KIF5B;ENSA;GNB1;KRIT1;SSR1;WDR6;TRIP12;SERINC3;SKP1A;ITM2B;PAFAH1B1
NAF1_MCF-7_knockdown_GSE66158_up	11/496	0.67141	0.730477	0.454285	0.496115	1.85934	-0.740714	APP;SCARB1;H1F0;DNAJC5;BNIP3;GNB1;DNAJC10;UBQLN1;RPL13A;CALM3;ATP1A1
Mycobacterium_smegmatis_Macrophage_18hr_GSE67427_up	22/498	0.00581006	0.0108127	0.00104873	0.00195171	0.144077	-0.74173	CNP;GCH1;STAT1;SP110;NCOA4;TMEM176A;EIF2AK2;ARAP1;GTPBP2;ADIPOR1;ATP2C1;OAZ2;CKAP4;FGR;MYL6;H1F0;SH3BP5;LCP2;FBXO6;LGALS9;CALM1;NFKBIE
4-hydroxytamoxifen_Embrionic_stem_cells_0.1_uM_8_hrs_GSE84953_up	20/498	0.0213348	0.0345992	0.00488407	0.00791073	0.193427	-0.744193	ARF3;MBTPS1;HNRNPA3;PGAM1;H3F3A;GOT2;ADIPOR1;CHFR;TUBA4A;RPS26;FKBP1A;MYL6;RPS6KB1;CNOT1;MKRN1;UBTF;CALM3;ESYT1;TMEM38B;HNRNPA0
Akti-1-2_HCT116_GSE71900_up	12/498	0.561688	0.61781	0.342391	0.376601	1.2908	-0.744545	SQLE;SLC35A3;ZMYM2;RACGAP1;SLC35F5;RDX;ESD;MTUS1;DSTN;CALM2;ANKHD1;SOCS5
PS2APP_Neuron_Transgenic_13_months_GSE75431_down	12/498	0.561688	0.61781	0.342391	0.376601	1.29161	-0.74501	ZFP644;MEF2C;HNRNPA3;CPSF6;BCL11A;ELMOD2;ANKRD11;RB1CC1;PECAM1;KRIT1;CALM1;SF3B1
PS2APP_Astrocyte_Transgenic_13_months_GSE75431_down	12/498	0.561688	0.61781	0.342391	0.376601	1.29295	-0.745781	ZFP644;MEF2C;HNRNPA3;CPSF6;BCL11A;ELMOD2;ANKRD11;RB1CC1;PECAM1;KRIT1;CALM1;SF3B1
Acromegaly_Adipose_GSE57803_up	23/495	0.00263148	0.00582051	0.000421314	0.000935058	0.126318	-0.750355	ITIH5;NEK9;SREBF1;MEF2C;HNRNPA3;STAT1;SCAF11;NCOA4;DSTN;ATP2C1;LIPA;PRDX3;FKBP1A;CST3;CCND2;CAND1;PECAM1;TRIP12;ITGB1BP1;SERINC3;SF3B1;CALM2;ITM2B
METTL3_HeLa___GSE70061_up	12/498	0.561688	0.61781	0.342391	0.376601	1.30566	-0.753113	TSPAN14;SLC35A3;NARF;RCN2;YIPF4;VPS53;CTNNA1;IQGAP1;THUMPD1;SF3B1;LDLR;CHFR
Blinc1_Pancreas_Knockout_GSE73711_up	20/498	0.0213348	0.0345992	0.00488407	0.00791073	0.1963	-0.755248	GOT1;GCH1;ELMOD2;NCOA4;SLAIN2;2210016F16RIK;SQLE;IFT52;SRP72;PPAT;MKNK1;TRMT6;PELI1;CHP1;FAM32A;CIAPIN1;RPL15;DHCR7;SLC28A2;NFKBIB
TGFB3_Palatal_shelves_E14.5_knockout_GSE45568_up	22/497	0.00567869	0.0108127	0.00102316	0.00195171	0.14655	-0.757815	CTBP1;PGAM1;ANKRD11;H3F3A;SRSF1;RPL13A;DUSP7;RPS26;FAM168B;H1F0;CCND2;CAND1;HNRNPUL1;CAPRIN1;GNB1;UBTF;CTNNA1;SRSF3;WDR6;CALM3;SF3B1;HNRNPA0
Dicer1_Retina_conditional_Knockout_GSE55376_up	21/498	0.0113885	0.0196203	0.00231223	0.00397826	0.170946	-0.76501	SREBF1;MBTPS1;CDK19;SLC16A1;DESI1;TPM3;ZFP956;METTL3;MSL2;RPL13A;AP2A2;CHFR;FKBP1A;NPLOC4;CREB1;RFK;MKRN1;PECAM1;MLX;SSR1;WDR6
Zfp57_Embryonic_stem_cells_Knockout_GSE77441_up	20/499	0.0217401	0.0346934	0.00498715	0.00794885	0.200775	-0.768685	DUT;ARL6IP1;TPM3;PGAM1;SRSF1;GOT2;ATP1A1;FXR1;FKBP1A;CCNA2;RBM3;MYL6;MKRN1;UBTF;CALM3;RPL15;DNAJC8;MCM6;CALM1;VAMP3
C9orf72_Spinal_cord_Knockdown_GSE77681_down	12/498	0.561688	0.61781	0.342391	0.376601	1.33593	-0.770578	FKBP1A;SQLE;H1F0;CNP;KIF5B;WDR6;TRIM37;ADIPOR1;SF3B1;LDLR;GOLGA7;ITM2B
Mef2c_Heart_conditional_Knockout_GSE68147_down	12/498	0.561688	0.61781	0.342391	0.376601	1.35218	-0.779947	SOCS2;CST3;NDUFB8;CCND2;RASSF5;PPAT;BNIP3;GOT2;4930523C07RIK;DSTN;HIGD1A;HIPK2
TAF15_Striatum_Knockdown_GSE77703_up	20/499	0.0217401	0.0346934	0.00498715	0.00794885	0.204025	-0.781131	CDK17;SREBF1;AREL1;CNP;STAT1;H3F3A;STAT3;SRSF1;RPL13A;ADD3;FKBP1A;CST3;RBM3;CCND2;SRP72;GNB4;SRSF3;SF3B1;SLC38A2;ANAPC1
Anankinra_PBMC_GSE57253_down	21/498	0.0113885	0.0196203	0.00231223	0.00397826	0.176254	-0.788762	USP15;STAT1;SP110;NFAM1;H3F3A;STAT3;EIF2AK2;ADIPOR1;TPD52L2;TMEM154;FKBP1A;FGR;KLF6;CEACAM1;MKNK1;TREML2;NUMB;FLOT2;PLXNC1;LGALS9;ITM2B
Rhinovirus_Tracheal-bronchial_GSE61141_up	12/498	0.561688	0.61781	0.342391	0.376601	1.36945	-0.789911	MYL6;CEACAM1;CNP;STAT1;SP110;PGAM1;DDIT3;GNB4;EIF2AK2;LGALS9;PKIG;LTF
Dgcr8_Cone_photoreceptors_-_Post_natal_day_60_knockout_GSE58498_down	21/499	0.0116277	0.0199004	0.0023654	0.00404297	0.177817	-0.79206	ZFP644;SLC16A1;NDRG3;GOT1;SCAF11;PGAM1;CUL3;H3F3A;SRSF1;ATP2C1;ADD3;RABGEF1;SBNO1;DNAJC5;KIF5B;CAPRIN1;SRSF3;TRIP12;CALM1;SF3B1;CALM2
SAHA_Hippocampus_(CA1_subregion)_0.67g_GSE63943_down	23/835	0.307606	0.371013	0.10796	0.130214	0.674639	-0.795355	ARF3;SREBF1;MED1;APP;NDUFB8;NDRG3;CNP;FNBP1;CTBP1;GOT2;UBALD1;RPL13A;ATP1A1;TUBA4A;FKBP1A;CST3;RBM3;ARPC2;KIF5B;GNB1;WDR6;CALM3;ITM2B
Ezh2_mESC_tamoxifen_induced_Knockout_GSE66814_down	20/499	0.0217401	0.0346934	0.00498715	0.00794885	0.208217	-0.797178	UNC119B;DUT;RRN3;SLC16A1;GOT1;PGAM1;SRSF1;GOT2;RPL13A;ATP1A1;AURKA;RPS26;CCNB1;CAND1;MKRN1;CTNNA1;CALM3;MCM6;CALM2;VAMP3
Parathyroid_hormone_Osteocyte_50_nM_GSE61351_up	23/496	0.00269832	0.00582051	0.000432728	0.000935058	0.134945	-0.798215	APP;HNRNPA3;SLC16A1;TPM3;PGAM1;H3F3A;STAT3;RPL13A;IQGAP1;ATP1A1;RBM3;MYL6;CCND2;KIF5B;CAPRIN1;ESD;GNB1;CTNNA1;TRIP12;SERINC3;CALM1;SF3B1;PAFAH1B1
Nod2_Small_intestine_Knockout_GSE76504_up	12/498	0.561688	0.61781	0.342391	0.376601	1.3878	-0.800497	ARF3;PPP1R15B;APP;CEACAM1;GOT1;RFK;GNB1;ATP1A1;TMEM38B;SLC28A2;LPIN2;HIPK2
Xbp1_Liver_Knockout_GSE64824_down	18/711	0.473974	0.533529	0.229526	0.265262	1.09342	-0.81635	PPP1R15B;SREBF1;SCARB1;TRAM1;TMEM94;ATP11C;MIA3;ATP1A1;SQLE;LMAN2;SSR1;FLOT2;TPP1;DHCR7;DAGLB;CALM1;LDLR;TMEM19
Staphylococcus_epidermidis_Macrophage_18hr_GSE67427_up	12/498	0.561688	0.61781	0.342391	0.376601	1.42425	-0.821521	FGR;MYL6;H1F0;GCH1;BNIP3;NCOA4;SH3BP5;CALM1;NFKBIE;CYTIP;OAZ2;CKAP4
METTL3_HeLa___GSE70061_down	12/497	0.558868	0.61781	0.339969	0.376601	1.42059	-0.826558	APP;HBS1L;MOCS2;EBNA1BP2;ARL6IP1;XPOT;RB1CC1;SLC39A11;DCUN1D1;DSTN;NCOA7;FNDC3A
LNA_30bcd_Human_Intestinal_Epithelial_Cells_100nM-24h_GSE79923_up	22/497	0.00567869	0.0108127	0.00102316	0.00195171	0.160241	-0.828612	APP;HNRNPA3;ANKRD11;SRSF1;CEBPG;SSU72;RPL13A;RNF6;AEN;WDR43;FKBP1A;FAM168B;STK24;ARPC2;RRAGC;HNRNPUL1;XPOT;DNAJC5;DDIT3;GNB1;RPL15;DNAJC8
N-acetylcysteine_K-RAS-induced_lung_tumor_GSE52594_down	22/497	0.00567869	0.0108127	0.00102316	0.00195171	0.160438	-0.829633	GBP7;STAT1;TPM3;H3F3A;TMEM176A;MTUS1;FKBP1A;CST3;RBM3;BC005537;MYL6;KLF6;CCND2;KIT;GNB1;PECAM1;CTNNA1;CHIL3;SERINC3;CALM1;ITM2B;LTF
Bmpr1a_Hairbulb_Knockout_GSE61505_down	19/499	0.0388022	0.0581361	0.0100582	0.0150525	0.257812	-0.837704	RNF34;TAF13;NCOA4;NOL7;RPL13A;BAZ1A;THUMPD1;TYMS;WDR43;TUBA4A;RPS26;RBM3;SQLE;EBNA1BP2;XPOT;TRMT6;CIAPIN1;SKP1A;ITM2B
Bmal1_Liver_Knockout_ZT12_GSE70499_up	12/498	0.561688	0.61781	0.342391	0.376601	1.45974	-0.841988	SCARB1;CEACAM1;GOT1;PGAM1;CAPRIN1;GOT2;CHP1;RPL13A;LGALS9;CROT;LIPA;ITM2B
PS2APP_Microglia_Transgenic_7_months_GSE75431_down	20/498	0.0213348	0.0345992	0.00488407	0.00791073	0.220229	-0.847312	ANKHD1;CCAR1;2810474O19RIK;PNN;CEACAM1;ZMYM2;CREB1;CUX1;CNOT1;MFAP3;KIF5B;RB1CC1;CAPZA2;KRIT1;ELMO1;SERINC3;ARID2;PDZD8;LPIN2;LTF
miR-18a_Whole_embryo_Knockout_GSE63813_up	21/498	0.0113885	0.0196203	0.00231223	0.00397826	0.190713	-0.853469	SREBF1;HNRNPA3;CPSF6;SCAF11;PGAM1;ANKRD11;BNIP3;ADD3;HIPK2;SQLE;FAM168B;H1F0;CCND2;RACGAP1;HNRNPUL1;CNOT1;SF3B1;LDLR;SLC38A2;ANAPC1;HNRNPA0
H2AZ_Embryonic_stem_cells_Knockdown_GSE40065_down	12/497	0.558868	0.61781	0.339969	0.376601	1.47385	-0.857548	RPS26;KLF6;RALBP1;GOT1;FNBP1;MKRN1;RBPMS2;RPL13A;TRIP12;IQGAP1;ADIPOR1;HNRNPA0
DGCR8_Cone_photoreceptors_Knockout_GSE58498_up	21/498	0.0113885	0.0196203	0.00231223	0.00397826	0.19187	-0.858648	CYFIP2;SCARB1;NDRG3;ARL6IP1;CUL3;RDX;H3F3A;FNDC3A;ADIPOR1;ANKHD1;SBNO1;CNOT1;GNB1;YME1L1;WDR6;TRIP12;SKP1A;CALM1;SF3B1;CALM2;PAFAH1B1
CFTR_Colon_Knockout_GSE76095_down	25/888	0.261216	0.315647	0.0809828	0.101836	0.641953	-0.861762	ITIH5;APP;NDRG3;HIGD1A;ADD3;RBM3;CCND2;KIF5B;NEU1;WDR6;LGALS9;SF3B1;SREBF1;FNBP1;PGAM1;ANXA4;TMEM176A;RPL13A;CKAP4;IBTK;STIM1;CAPRIN1;MKRN1;DNAJC10;SERINC3
FBXL10_Female_-_Whole_embryo_Ablation_GSE76552_up	20/499	0.0217401	0.0346934	0.00498715	0.00794885	0.225741	-0.864269	APP;SLC16A1;PGAM1;ANKRD11;BNIP3;GOT2;RPL13A;ATP1A1;HIGD1A;AP2A2;RPS26;TSPAN14;H1F0;HNRNPUL1;GNB1;MKRN1;TPP1;RPL15;ESYT1;ITM2B
Panobinostat_U266_4hr-10nM_GSE56623_down	21/498	0.0113885	0.0196203	0.00231223	0.00397826	0.193504	-0.86596	CTBP1;SUV39H1;SRSF1;RPL13A;KEAP1;NUP153;TYMS;AURKA;PRDX3;CCNA2;FAM168B;KLF6;CCNB1;CCND2;XPOT;CAPZA2;RPL15;CYTIP;SLC38A2;CALM2;ARF6
Nfix_Brain_Knockout_GSE65337_up	23/495	0.00263148	0.00582051	0.000421314	0.000935058	0.145801	-0.866089	APP;SREBF1;SCARB1;HNRNPA3;CBFB;ARL6IP1;TPM3;RDX;SRSF1;ADD3;CKAP4;CCNA2;SQLE;FAM168B;CCNB1;RACGAP1;DNAJC10;DHCR7;CALM1;SLC38A2;ANAPC1;CDC42SE2;HNRNPA0
Sip1_Lens_Knockout_GSE49949_down	13/499	0.447491	0.504155	0.243624	0.274236	1.08217	-0.870169	MOCS2;HSBP1;SH3KBP1;CUL3;TMEM176A;RPL13A;RPS26;FKBP1A;OGFRL1;PELI1;PECAM1;RPL15;ITM2B
DAPT_3_hESCs_GSE66506_down	12/498	0.561688	0.61781	0.342391	0.376601	1.51609	-0.874492	FXR1;APP;SLC16A1;CNOT1;PGAM1;BNIP3;RPL13A;AEN;RPL15;ATP1A1;SERINC3;ITM2B
SGC0946_&_I-BET_MV4-11_(Nascent_RNA)_GSE81147_down	21/498	0.0113885	0.0196203	0.00231223	0.00397826	0.196726	-0.880379	MEF2C;USP7;HNRNPA3;BCL11A;SH3KBP1;ANKRD11;CEBPG;IKZF1;WDR43;DUSP7;PNN;ARPC2;HNRNPUL1;XPOT;SPTLC2;NFIC;GNB1;UBTF;ARID2;LDLR;RAB8A
beta-catenin_Skin_Mutation_(Deletion)_GSE75944_up	20/499	0.0217401	0.0346934	0.00498715	0.00794885	0.230987	-0.884357	ITIH5;APP;ANKRD11;MSL2;MIA3;NUP153;ATP1A1;FNDC3A;ATP2C1;CKAP4;HIPK2;RCN2;SPTLC2;CNOT1;DNAJC10;KRIT1;SERINC3;ZFP266;SLC38A2;PDZD8
All-trans_retinoic_acid_Embryonal_carcinoma_cell_line_6_hrs_GSE56893_down	20/498	0.0213348	0.0345992	0.00488407	0.00791073	0.237094	-0.912197	RRN3;RPL13A;DSTN;AEN;ARAP1;WDR43;TUBA4A;CKAP4;WDR77;SOCS2;FKBP1A;SQLE;XPOT;RBPMS2;RPL15;DHCR7;SKP1A;SLC38A2;EMC8;HNRNPA0
Clobetasol_Embryonic_stem_cells_6_hrs_GSE63804_up	21/498	0.0113885	0.0196203	0.00231223	0.00397826	0.206794	-0.925433	SREBF1;SCARB1;ARL6IP1;NDE1;STAT3;SMC5;TOB2;ADD3;CST3;SQLE;MYL6;KLF6;KIF5B;ELMO1;CALM3;DHCR7;SERINC3;LDLR;SLC38A2;ITM2B;HNRNPA0
miR-146a_Emu-Myc_146a_tumor_cells_Knockout_GSE67113_down	18/499	0.0660342	0.0935424	0.0193737	0.0274443	0.340626	-0.925679	RNF34;CNP;UBE2B;TPM3;NFAM1;RPL13A;PRDX3;RPS26;OGFRL1;MYL6;STK38;CTNNA1;CPNE3;FAM32A;CHIL3;PKIG;CALM2;LTF
LNA_30bcd_Human_Intestinal_Epithelial_Cells_100nM-72h_GSE79923_up	22/497	0.00567869	0.0108127	0.00102316	0.00195171	0.180134	-0.931478	PPP1R15B;APP;HNRNPA3;WDR26;ANKRD11;CEBPG;EIF2AK2;RPL13A;RNF6;AEN;WDR43;FKBP1A;FAM168B;RRAGC;HNRNPUL1;XPOT;DDIT3;GNB1;SRSF3;RPL15;SERINC3;SF3B1
Sim2_Embryonic_stem_cells_Expression_GSE59373_up	22/497	0.00567869	0.0108127	0.00102316	0.00195171	0.181342	-0.937724	ARF3;MBTPS1;SCAF11;ANKRD11;GPALPP1;IQGAP1;ATP1A1;FNDC3A;LARP4;TUBA4A;CKAP4;RPS26;CAND1;RACGAP1;CNOT1;CTNNA1;WDR6;TRIP12;ARID2;GTSE1;SLC38A2;ANAPC1
CDK9_HCT116_knockdown_GSE58107_up	12/497	0.558868	0.61781	0.339969	0.376601	1.61202	-0.937941	SQLE;MYL6;EBNA1BP2;VMA21;PGAM1;PPAT;CAPRIN1;NCOA4;DNAJC10;MTUS1;AEN;LDLR
Sox2_Stomach_Knockout_GSE83964_up	20/498	0.0213348	0.0345992	0.00488407	0.00791073	0.243808	-0.93803	NDUFB8;SH3KBP1;NCOA4;TMEM176A;RPL13A;MLLT3;HIGD1A;SOCS2;CST3;CCNA2;RBM3;SQLE;MYL6;H1F0;PAPOLG;PECAM1;SRSF3;CHIL3;RPL15;TMEM9B
Bexarotene_Cortex_GSE77569_up	12/497	0.558868	0.61781	0.339969	0.376601	1.6142	-0.939209	ARF3;CST3;NSFL1C;APP;MYL6;GOT1;CNP;RPL13A;UBALD1;CALM3;RPL15;TUBA4A
Vemurafenib_UACC62_48hr-0.1uM_GSE64741_down	22/498	0.00581006	0.0108127	0.00104873	0.00195171	0.184349	-0.949057	ITIH5;APP;SCARB1;HNRNPA3;TPM3;PGAM1;MTUS1;RPL13A;IQGAP1;ATP1A1;FKBP1A;CST3;RBM3;CCNB1;CAPRIN1;DNAJC10;PPT1;GNB4;SRSF3;RPL15;LDLR;CALM2
Oct4_Atherosclerosis_lesion_Knockout_GSE75044_down	13/499	0.447491	0.504155	0.243624	0.274236	1.18722	-0.954644	APP;DSTN;ATP1A1;AP2A2;MYL6;GNB1;KRIT1;CALM3;CALM1;LDLR;SLC38A2;CALM2;PAFAH1B1
All-trans_retinoic_acid_Embryonal_carcinoma_cell_line_48_hrs_GSE56893_down	20/498	0.0213348	0.0345992	0.00488407	0.00791073	0.248213	-0.954977	DUT;RRN3;GOT1;TPM3;PGAM1;RPL13A;DSTN;WDR43;WDR77;RPS26;RBM3;SQLE;EBNA1BP2;MKRN1;RBPMS2;UBTF;RPL15;SKP1A;GTSE1;EMC8
Dgcr8_Cone_photoreceptors_-_Post_natal_day_90_knockout_GSE58498_up	20/499	0.0217401	0.0346934	0.00498715	0.00794885	0.250416	-0.95874	SCARB1;NDRG3;ARL6IP1;CUL3;H3F3A;SRSF1;ADIPOR1;ANKHD1;SBNO1;CNOT1;KIF5B;RB1CC1;GNB1;KRIT1;YME1L1;TRIP12;SERINC3;SF3B1;CALM2;PAFAH1B1
Vemurafenib_UACC62_48hr-0.1uM_GSE64741_up	12/497	0.558868	0.61781	0.339969	0.376601	1.65103	-0.960638	MYL6;RAB5B;NPLOC4;CNP;H3F3A;DSTN;TPP1;SERINC3;ADD3;EPS15;ITM2B;ATP6V1C1
Nurr1_Ventral_tagmental_area_dopaminergic_neurons_conditional_Knockout_GSE42912_down	20/499	0.0217401	0.0346934	0.00498715	0.00794885	0.251891	-0.96439	NDUFB8;CNP;ARL6IP1;HSBP1;H3F3A;RPL13A;DSTN;HIGD1A;CST3;NSFL1C;MYL6;GNB1;PECAM1;CALM3;SKP1A;CALM1;VPS25;CALM2;PDZD8;ITM2B
heat-inactivated_MTB_H37Rv_Macrophage_4hr_GSE67427_up	12/497	0.558868	0.61781	0.339969	0.376601	1.66222	-0.967149	FGR;PPP1R15B;APP;OGFRL1;KLF6;H3F3A;PPT1;SH3BP5;LCP2;ATP1A1;CALM1;LDLR
Barx2_Skeletal_muscle_(primary_myoblasts)_knockout_GSE53398_down	13/499	0.447491	0.504155	0.243624	0.274236	1.205	-0.968935	MEF2C;WDR26;BNIP3;SLAIN2;FNDC3A;MPP5;HIPK2;FXR1;NCEH1;CCND2;STIM1;KIF5B;TMEM38B
CrX_Retina_Knockout_GSE61389_up	20/499	0.0217401	0.0346934	0.00498715	0.00794885	0.253712	-0.97136	ZFP644;APP;CPSF6;H3F3A;SRSF1;ATP1A1;AP2A2;FAM168B;DNAJC5;KIF5B;CAPRIN1;RB1CC1;WDR6;CALM3;SKP1A;CALM1;SF3B1;CALM2;ITM2B;PAFAH1B1
Bmal1_Liver_Knockout_ZT0_GSE70499_up	12/497	0.558868	0.61781	0.339969	0.376601	1.67371	-0.973835	SCARB1;GOT1;PGAM1;GOT2;ESD;TMEM176A;CHP1;RPL13A;LGALS9;CROT;ATP1A1;ITM2B
Colorectal_Cancer_Colon_(Whole_tissue)_GSE74369_down	22/497	0.00567869	0.0108127	0.00102316	0.00195171	0.191109	-0.98823	SLC30A7;APP;MIA3;IQGAP1;ATP1A1;HIGD1A;MYL6;CEACAM1;STK38;NUMB;YME1L1;SSR1;CHP1;FAM32A;TCTA;LGALS9;SLC28A2;CALM1;SF3B1;LDLR;CDC42SE2;ARF6
4-hydroxytamoxifen_Oviduct_epithelial_cell_line_100_nM_GSE67207_down	20/498	0.0213348	0.0345992	0.00488407	0.00791073	0.25759	-0.991057	MED1;USP7;CPSF6;SCAF11;ANKRD11;NUP153;BAZ1A;IQGAP1;LARP4;ANKHD1;CCAR1;2810474O19RIK;PNN;SBNO1;CAND1;CNOT1;TRIP12;SF3B1;SLC38A2;ANAPC1
heat-inactivated_MTB_H37Rv_Macrophage_48hr_GSE67427_down	12/497	0.558868	0.61781	0.339969	0.376601	1.713	-0.996695	RPS26;CST3;MYL6;PECAM1;RPL13A;CALM3;RPL15;LGALS9;ARAP1;TPD52L2;CALM2;AP2A2
RBM47_H358_knockdown_GSE75491_up	21/498	0.0113885	0.0196203	0.00231223	0.00397826	0.223456	-1	ARF3;MBTPS1;HNRNPA3;WDR26;STAT1;TPM3;EIF2AK2;RPL13A;IQGAP1;ATP1A1;FXR1;PNN;OGFRL1;CNOT1;CAPRIN1;PPT1;CPNE3;TRIP12;RPL15;SF3B1;CALM2
Trim33_B_lymphoblastic_leukemia_cells_Knockdown_GSE66232_down	14/499	0.337589	0.390497	0.163001	0.188548	0.929552	-1.00943	PRKCH;CNP;BCL11A;RPL13A;ARAP1;HIGD1A;RPS26;MYL6;KLF6;CEACAM1;RASSF5;TREML2;RPL15;CD69
Lsd1_Oocyte_knockout_GSE73803_up	13/498	0.444628	0.502236	0.241535	0.272593	1.24697	-1.01069	CYFIP2;ZFP512;NDE1;RPA2;CST3;ESD;PECAM1;ITGB1BP1;MCM6;ATXN7L1;PKIG;B4GALT4;ZBED3
Dioxin_Liver_3_GSE62902_down	12/496	0.55604	0.61781	0.33755	0.376601	1.73154	-1.01626	FADS3;SQLE;SREBF1;H1F0;GOT1;RDX;GOT2;CHP1;DHCR7;LGALS9;GSTM7;SLC38A2
Ginkgolic_Acid_NOTCH1_30uM-72hrs_GSE61727_down	22/497	0.00567869	0.0108127	0.00102316	0.00195171	0.19659	-1.01657	WDR36;TSPYL1;POGLUT1;SRSF1;THUMPD1;HACD2;WDR43;FADS3;RBM3;OGFRL1;FAM168B;EBNA1BP2;CCND2;RPS6KB1;VMA21;DNAJC5;UBTF;TFAM;FAM32A;CDC42SE2;PAFAH1B1;LTF
PS2APP_Astrocyte_Transgenic_7_months_GSE75431_down	13/498	0.444628	0.502236	0.241535	0.272593	1.2546	-1.01687	RNF20;ATP11C;SMC5;0610037L13RIK;GPHN;2810474O19RIK;PNN;CTSO;SF3B1;LDLR;EPS15;TMED5;PAFAH1B1
Yersinia_pseudotuberculosis_Macrophage_48hr_GSE67427_down	12/497	0.558868	0.61781	0.339969	0.376601	1.75208	-1.01944	RPS26;CST3;SCARB1;MYL6;PPT1;RPL13A;CALM3;RPL15;LGALS9;LIPA;CALM2;AP2A2
Itch_Skin_Knockout_GSE65686_up	13/498	0.444628	0.502236	0.241535	0.272593	1.25953	-1.02087	TPM3;PGAM1;RPL13A;DSTN;ATP1A1;AP2A2;RPS26;CST3;RBM3;MYL6;ARPC2;SERINC3;CALM1
Ezh1_Mammary_gland_knockout_GSE70440_down	14/499	0.337589	0.390497	0.163001	0.188548	0.94098	-1.02184	ITIH5;APP;ABCD2;BNIP3;AP2A2;HIPK2;FADS3;CCND2;TGOLN1;PECAM1;CHP1;ESYT1;DAGLB;TMED5
JAK3i_(CP-690550)_iPSC-WA_2uM-24hrs_GSE57896_up	12/496	0.55604	0.61781	0.33755	0.376601	1.75298	-1.02885	SQLE;OGFRL1;KLF6;SGPL1;MCTP1;CHP1;DHCR7;TOB2;ADD3;HACD2;HIPK2;ZBED3
nmf205_Cerebellum_Knockout_GSE79929_down	13/498	0.444628	0.502236	0.241535	0.272593	1.26986	-1.02925	CYFIP2;TBC1D9B;NDRG3;NARF;FNBP1;PGAM1;ATP1A1;TUBA4A;NFIC;KIT;CALM3;CALM1;LDLR
Parkinson's_Neurons_(Mutant_GBA)_33_Day_Differentiation_GSE62642_down	12/496	0.55604	0.61781	0.33755	0.376601	1.75683	-1.03111	HNRNPA3;KIF5B;CAPRIN1;H3F3A;GNB1;SRSF3;RPL13A;WDR6;RPL15;SF3B1;SLC38A2;HNRNPA0
Prmt5_Mouse_Embryonic_Fibroblasts_knockout_GSE45284_up	20/499	0.0217401	0.0346934	0.00498715	0.00794885	0.269605	-1.03221	GBP7;TRIM30A;STAT1;MTUS1;EIF2AK2;IQGAP1;FNDC3A;LIPA;CCND2;CNOT1;KIF5B;TGOLN1;KRIT1;TPP1;TRIP12;LGALS9;SERINC3;SF3B1;SLC38A2;ITM2B
Albuterol_Human_Airway_Smooth_Muscle_Cells_1uM-18hrs_GSE52778_down	12/496	0.55604	0.61781	0.33755	0.376601	1.75914	-1.03247	ITIH5;RBM3;SREBF1;XPOT;DDIT3;KIT;TPP1;CALM3;PLXNC1;PKIG;CALM2;CKAP4
Staphylococcus_epidermidis_Macrophage_18hr_GSE67427_down	23/496	0.00269832	0.00582051	0.000432728	0.000935058	0.175892	-1.04042	HNRNPA3;SLC16A1;TBC1D9B;STAT1;TPM3;SH3KBP1;PGAM1;SRSF1;RPL13A;ATP1A1;LIPA;TPD52L2;AP2A2;CST3;SGPL1;PPT1;SRSF3;TPP1;CALM3;RPL15;LGALS9;CALM2;ITM2B
Gcn5_Embryonic_Stem_cells_Knockout_GSE67691_down	21/497	0.0111533	0.0196203	0.00226007	0.00397826	0.232889	-1.04708	ARL14EP;POGLUT1;CUL3;H3F3A;STAT3;NCOA4;RPL13A;ELP3;WDR77;RPS26;PNN;ZMYM2;CREB1;ARPC2;XPOT;YME1L1;TRIP12;RPL15;SERINC3;SF3B1;SLC38A2
PRMT5_MV4-11_knockdown_GSE75215_down	23/496	0.00269832	0.00582051	0.000432728	0.000935058	0.177322	-1.04888	PPP1R15B;SREBF1;MEF2C;WDR26;FNBP1;ANXA4;BNIP3;H3F3A;RPL13A;ARAP1;FXR1;SOCS2;SQLE;MYL6;KLF6;H1F0;CCNB1;ARPC2;MKRN1;CALM3;RPL15;DHCR7;LDLR
Ctcfl_Transgenic_GSE72178_up	19/499	0.0388022	0.0581361	0.0100582	0.0150525	0.323538	-1.05127	HNRNPA3;DUT;TPM3;SCAF11;H3F3A;SRSF1;RPL13A;ATP1A1;ADIPOR1;CCAR1;RPS26;SQLE;MYL6;CAPRIN1;ESD;RPL15;SERINC3;SKP1A;HNRNPA0
Obesity_Omental_adipose_tissue_GSE55008_down	13/498	0.444628	0.502236	0.241535	0.272593	1.30147	-1.05486	HNRNPA3;MTUS1;RPL13A;DSTN;ATP1A1;ADD3;RPS26;PNN;KLF6;ESD;SRSF3;RPL15;SLC38A2
Brg1_Embryonic_stem_cells_Deletion_GSE45446_up	19/499	0.0388022	0.0581361	0.0100582	0.0150525	0.325806	-1.05864	SLC16A1;SCAF11;SUV39H1;CEP120;NFATC3;RPL13A;AEN;CROT;SBNO1;FAM168B;CCND2;XPOT;UBTF;CTNNA1;TPP1;CALM1;ARID2;GTSE1;CALM2
Nova2_Brain_-_Cortex_Knockout_GSE69711_down	22/496	0.00554978	0.0108127	0.000998132	0.00195171	0.203833	-1.05871	CYFIP2;MEF2C;CPSF6;TPM3;CUL3;H3F3A;SRSF1;NCOA4;RAB10;SQLE;PPP3CB;CAND1;DNAJC5;KIF5B;CAPRIN1;GNB1;SPIN1;KRIT1;CALM3;CALM1;CALM2;PAFAH1B1
Blinc1_Pancreas_Heterozygous_Knockout_GSE73711_up	14/499	0.337589	0.390497	0.163001	0.188548	0.974982	-1.05876	TRAM1;PBDC1;NCOA4;SQLE;MKNK1;CHP1;RNF181;FLOT2;ITGB1BP1;CIAPIN1;RPL15;DHCR7;GSTM7;LDLR
DICER1_Hippocampus_Knockout_GSE60261_up	13/498	0.444628	0.502236	0.241535	0.272593	1.31068	-1.06233	CYFIP2;ARFGEF2;TBC1D9B;BCL11A;ANKRD11;ATP1A1;CCND2;CNOT1;NFIC;KIF5B;KIT;CHP1;TRIP12
EPAS1_Yolk_sac_Knockdown_GSE62974_up	20/499	0.0217401	0.0346934	0.00498715	0.00794885	0.279276	-1.06923	APP;PGAM1;SLC35F5;GOT2;TMEM176A;DSTN;IQGAP1;ATP1A1;RELA;FKBP1A;CST3;MYL6;ARPC2;KCTD10;TGOLN1;CTNNA1;CHP1;ESYT1;SERINC3;SOCS5
PKC412_ZR751_1uM-6hrs_GSE63721_down	13/498	0.444628	0.502236	0.241535	0.272593	1.3246	-1.07361	TPM3;SRSF1;RPL13A;DSTN;RPS26;MYL6;SPTLC2;ENSA;SRSF3;RNF181;DNAJC8;CALM1;CALM2
Asthma_Airway_smooth_muscle_GSE58434_down	13/498	0.444628	0.502236	0.241535	0.272593	1.33745	-1.08403	PPP1R15B;APP;TRAM1;RALBP1;ATP1A1;KLF6;TWSG1;XPOT;SH3BP5;RPL15;PLXNC1;SLC38A2;SOCS5
CrX_Retina_Knockout_GSE61389_down	13/497	0.441764	0.502236	0.239453	0.272593	1.3347	-1.09043	SCARB1;CDK19;NDRG3;CUL3;SSU72;ZDHHC6;TOB2;ADIPOR1;RABGEF1;MKNK1;GNB1;TLDC1;DAGLB
Ezh2_Heart_Deficient_GSE34274_up	14/499	0.337589	0.390497	0.163001	0.188548	1.00591	-1.09235	HSBP1;BNIP3;H3F3A;HIGD1A;RPS26;CST3;PDCL3;MYL6;CCND2;SAP18;TMEM38B;CALM2;ITM2B;VAMP3
Mycobacterium_tuberculosis_GC1237_Macrophage_18hr_GSE67427_up	13/498	0.444628	0.502236	0.241535	0.272593	1.351	-1.09501	BNIP3;H3F3A;ARAP1;ADIPOR1;RABGEF1;OGFRL1;MYL6;SH3BP5;NUMB;LCP2;CALM1;NFKBIE;CYTIP
Nova1_midhindbrain_Knockout_GSE69711_up	14/499	0.337589	0.390497	0.163001	0.188548	1.01089	-1.09775	CPSF6;CUL3;ATP11C;ATP1A1;AP2A2;FAM168B;PPP3CB;H1F0;WDR6;SF3B1;SLC38A2;EPS15;PAFAH1B1;HNRNPA0
Satb1_Cancer-Associated_Dendritic_Cells_(DCs)_knockdown_GSE76776_up	15/499	0.242139	0.292867	0.103367	0.12479	0.775505	-1.09985	MEF2C;ABCD2;MTUS1;ATP11C;CROT;ADD3;NCEH1;KIF3A;KIT;CPNE3;CHIL3;SERINC3;EPS15;PDZD8;ITM2B
TGFB3_Palatal_shelves_E14.5_GSE45568_down	14/499	0.337589	0.390497	0.163001	0.188548	1.01834	-1.10585	APP;MBTPS1;HNRNPA3;RPL13A;CKAP4;PNN;TWSG1;RCN2;NFIC;SSR1;RPL15;CLASRP;SF3B1;ZFP266
Bcl9/9l_Colorectal_tumor_Knockout_GSE60837_up	14/499	0.337589	0.390497	0.163001	0.188548	1.02317	-1.11109	GALNT7;APP;GBP7;SLC16A1;SLC35A3;STAT1;ATP1A1;SQLE;CEACAM1;PSD4;CALM3;RPL15;MCM6;LGALS9
Relapsing-remitting_multiple_sclerosis_(RRMS)_PBMC_GSE66573_up	12/490	0.538941	0.606133	0.323116	0.363401	1.8003	-1.11285	RPS26;CST3;NSFL1C;MYL6;MED25;NFAM1;EIF2AK2;FLOT2;CHST13;LGALS9;TUBA4A;RAB8A
TTP_BMDM_Knockout_GSE78209_up	19/499	0.0388022	0.0581361	0.0100582	0.0150525	0.343927	-1.11752	TRIM30A;STAT1;SP110;ANXA4;STAT3;UBALD1;ARAP1;RPS26;CST3;FGR;MYL6;ARPC2;ESD;CAPZA2;LCP2;LGALS9;CALM1;NFKBIE;ITM2B
DGCR8_Cone_photoreceptors_Knockout_GSE58498_down	17/499	0.107036	0.142459	0.0355816	0.0473571	0.501471	-1.12058	IKBIP;FBXW4;ZFP644;MOCS2;DUT;SLC16A1;STAT1;EIF2AK2;TMEM141;RABEPK;PYURF;NCEH1;LACTB2;TSR2;CTNNA1;TCTA;PKIG
Salmonella_typhimurium_Macrophage_48hr_GSE67427_down	13/498	0.444628	0.502236	0.241535	0.272593	1.39437	-1.13017	RPL13A;LIPA;TPD52L2;AP2A2;RPS26;CST3;MYL6;PPT1;CALM3;RPL15;LGALS9;CALM2;ITM2B
LNA_30bcd_Human_Intestinal_Epithelial_Cells_100nM-72h_GSE79923_down	23/495	0.00263148	0.00582051	0.000421314	0.000935058	0.190623	-1.13234	ARF3;STAT1;TPM3;SH3KBP1;ANXA4;PGAM1;DSTN;IQGAP1;CROT;ADD3;CKAP4;HIPK2;OGFRL1;MYL6;TWSG1;FLOT2;CALM3;TRIP12;ESYT1;FAM98A;CALM1;SLC38A2;CALM2
Mycobacterium_tuberculosis_(MTB)_H37Rv_Macrophage_4hr_GSE67427_up	12/492	0.544665	0.612042	0.327912	0.368476	1.86639	-1.13399	RPS26;FKBP1A;CST3;OGFRL1;MYL6;KLF6;RASSF5;SH3BP5;RPL13A;LCP2;CALM1;NFKBIE
GW3965_Tumor_GSE66539_up	23/495	0.00263148	0.00582051	0.000421314	0.000935058	0.191396	-1.13693	HNRNPA3;TPM3;H3F3A;MTUS1;RPL13A;IQGAP1;CST3;RBM3;SQLE;MYL6;SLC7A6;CEACAM1;H1F0;ARPC2;KIT;PPT1;PECAM1;RPL15;SF3B1;SLC38A2;SNAP29;CALM2;ITM2B
Brg1_Heart_(cardiac_cushion)_conditional_Knockout_GSE67786_down	13/497	0.441764	0.502236	0.239453	0.272593	1.397	-1.14132	TSPYL1;PBDC1;CROT;ADD3;OAZ2;RBM3;PNN;PYURF;SRSF3;SAP18;PLXNC1;DNAJC8;CALM2
Dioxin_Liver_0.3_GSE62902_up	22/497	0.00567869	0.0108127	0.00102316	0.00195171	0.221216	-1.14391	ABCD2;ARL6IP1;STAT1;MTUS1;ATP11C;DSTN;MIA3;CROT;LIPA;TUBA4A;PRDX3;SOCS2;CEACAM1;CNOT1;CAPRIN1;ESD;UBQLN1;YME1L1;TRIP12;LGALS9;SKP1A;ITM2B
I-BET_MV4-11_(Nascent_RNA)_GSE81147_up	22/497	0.00567869	0.0108127	0.00102316	0.00195171	0.221837	-1.14713	PPP1R15B;SREBF1;USP15;WDR26;ARL6IP1;TPM3;H3F3A;MSL2;IQGAP1;NRBP1;MYL6;KLF6;CREB1;KIF5B;NEU1;SRSF3;RPL15;CALM1;SF3B1;CALM2;CDC42SE2;ARF6
Bmal1_Liver_Knockout_ZT8_GSE70497_up	20/499	0.0217401	0.0346934	0.00498715	0.00794885	0.299835	-1.14795	SREBF1;MOCS2;SLC16A1;SRSF1;RPL13A;LIPA;TUBA4A;SOCS2;RBM3;SQLE;BC005537;CAPRIN1;UBQLN1;PXMP4;SSR1;SRSF3;DHCR7;LGALS9;CALM1;ITM2B
MeCP2_Hypothalamus_Transgenic_GSE66871_down	19/499	0.0388022	0.0581361	0.0100582	0.0150525	0.354134	-1.15068	CYFIP2;APP;MEF2C;HNRNPA3;TBC1D9B;GOT1;FNBP1;MTUS1;EPDR1;ATP1A1;ADD3;OGFRL1;NCEH1;ELMO1;CALM1;SLC38A2;EPS15;PDZD8;ITM2B
Desipramine_Brain_-_Nucleus_accumbens_(Rgs9_KO)_naive_x_treated__15mg-kg_2x_daily_GSE71527_down	13/497	0.441764	0.502236	0.239453	0.272593	1.41239	-1.15389	CDK17;CYFIP2;ARF3;MEF2C;PRKCH;AREL1;MCTP1;ATP1A1;SBNO1;TRIM37;CALM1;SF3B1;CALM2
Dioxin_Liver_30_GSE62902_up	21/498	0.0113885	0.0196203	0.00231223	0.00397826	0.258101	-1.15504	CYFIP2;ITIH5;ABCD2;STARD5;ARL6IP1;PGAM1;NCOA4;TMEM176A;RPL13A;DSTN;CROT;TUBA4A;MYL6;ESD;NEU1;CTNNA1;TRIP12;SERINC3;SKP1A;LPIN2;ITM2B
Albuterol_Human_Airway_Smooth_Muscle_Cells_1uM-18hrs_GSE52778_up	22/497	0.00567869	0.0108127	0.00102316	0.00195171	0.224707	-1.16197	TRAM1;ANXA4;PGAM1;BNIP3;STAT3;RPL13A;DSTN;IQGAP1;ATP1A1;HIGD1A;ADD3;HIPK2;MYL6;TWSG1;KIF5B;GNB4;CPNE3;TRIP12;RPL15;CALM1;SLC38A2;ITM2B
Kawasaki_Disease_Coronary_Artery_GSE64486_down	22/497	0.00567869	0.0108127	0.00102316	0.00195171	0.227773	-1.17782	APP;TRAM1;WDR26;RDX;H3F3A;STAT3;MTUS1;RPL13A;IQGAP1;ATP1A1;LARP4;HIPK2;FKBP1A;NFIC;KIF5B;PECAM1;CTNNA1;SSR1;TRIP12;RPL15;LDLR;SLC38A2
GW3965_Tumor-HT-29_48hrs_GSE77039_down	21/498	0.0113885	0.0196203	0.00231223	0.00397826	0.263724	-1.1802	SREBF1;RAB5B;TRAM1;ANXA4;CDCA7L;TMEM94;RPL13A;IQGAP1;ARAP1;CORO2A;CST3;SQLE;PRRC1;WDR6;FLOT2;TPP1;CALM3;DHCR7;CALM1;SF3B1;AGFG2
Kras(G12D)_Duct_cell_Mutation_GSE65315_down	14/499	0.337589	0.390497	0.163001	0.188548	1.09002	-1.18368	APP;STAT1;SH3KBP1;STAT3;TMEM176A;DSTN;IQGAP1;CKAP4;HIPK2;FADS3;MYL6;CUX1;CHP1;SERINC3
Yersinia_pseudotuberculosis_Macrophage_4hr_GSE67427_up	21/498	0.0113885	0.0196203	0.00231223	0.00397826	0.265414	-1.18777	CNP;GCH1;STAT1;SP110;STAT3;EIF2AK2;BAZ1A;NRBP1;RELA;OGFRL1;MYL6;KLF6;EXOSC9;GNB4;SAP18;RIPK1;LCP2;FBXO6;LGALS9;CALM1;NFKBIE
SGC0946_&_I-BET_MV4-11_(Nascent_RNA)_GSE81147_up	21/498	0.0113885	0.0196203	0.00231223	0.00397826	0.265499	-1.18815	PPP1R15B;NEK9;TSPYL1;WDR26;ARL6IP1;TPM3;H3F3A;RPL13A;IQGAP1;NRBP1;MYL6;H1F0;CREB1;KIF5B;ENSA;NEU1;SRSF3;WDR6;RPL15;CALM1;SF3B1
Dgcr8_Cone_photoreceptors_-_Post_natal_day_30_knockout_GSE58498_up	21/498	0.0113885	0.0196203	0.00231223	0.00397826	0.265747	-1.18926	CYFIP2;ZFP644;SLC16A1;NDRG3;PGAM1;CUL3;H3F3A;SRSF1;ADIPOR1;SBNO1;DNAJC5;GNB1;SRSF3;WDR6;CALM3;TRIP12;SKP1A;CALM1;SF3B1;CALM2;PAFAH1B1
TCF21_HCA-SMC_knockdown_GSE44461_up	21/498	0.0113885	0.0196203	0.00231223	0.00397826	0.267427	-1.19678	HNRNPA3;TRAM1;CBFB;ARL6IP1;PGAM1;BNIP3;RDX;ADIPOR1;HACD2;TMCO3;SBNO1;IBTK;PPP3CB;PRRC1;CAND1;KIF5B;SH3BP5;YME1L1;TPP1;SLC38A2;SOCS5
DEANR1_Endodermal_knockdown_GSE44875_down	20/498	0.0213348	0.0345992	0.00488407	0.00791073	0.311372	-1.19798	HNRNPA3;CTBP1;STAT1;TPM3;PRPF40A;ATP1A1;HIPK2;H1F0;ZMYM2;CNOT1;CAPRIN1;KIT;GNB1;MKRN1;PELI1;CTNNA1;FLOT2;CALM3;CPNE3;SF3B1
All-trans_retinoic_acid_Embryonal_carcinoma_cell_line_12_hrs_GSE56893_down	19/498	0.0381525	0.057628	0.00986839	0.0148885	0.372084	-1.21529	RRN3;PGAM1;ANKRD11;RPL13A;DSTN;AEN;WDR43;CKAP4;WDR77;SOCS2;FKBP1A;SQLE;EBNA1BP2;RBPMS2;UBTF;RPL15;SKP1A;GTSE1;EMC8
Dlx3_Femur_metaphysis_knockout_GSE53105_up	13/497	0.441764	0.502236	0.239453	0.272593	1.49049	-1.2177	APP;MEF2C;TMEM176A;DSTN;ATP1A1;CKAP4;CST3;H1F0;KCTD10;NFIC;TPP1;SLC38A2;ITM2B
ALS_(Familial)_Whole_lumbar_Spinal_Cord_GSE52946_up	13/497	0.441764	0.502236	0.239453	0.272593	1.49659	-1.22268	SREBF1;YIPF4;EPDR1;ATP1A1;LIPA;CST3;CCND2;WDR6;CALM3;RPL15;ESYT1;SLC38A2;LTF
Rocaglamide_A_HEK_293_T-REx_cell_GSE70211_down	20/498	0.0213348	0.0345992	0.00488407	0.00791073	0.318983	-1.22726	HSBP1;PGAM1;H3F3A;CEBPG;SSU72;RPL13A;ADIPOR1;HACD2;DNPH1;RPS26;FKBP1A;PNN;VMA21;ENSA;CCDC43;CALM3;RPL15;PDZD8;SPC24;VAMP3
Mycobacterium_smegmatis_Macrophage_4hr_GSE67427_up	13/497	0.441764	0.502236	0.239453	0.272593	1.51065	-1.23417	STAT1;RPL13A;ARAP1;RPS26;CST3;FGR;OGFRL1;MYL6;KLF6;SH3BP5;LCP2;LGALS9;CALM1
Col4a3_Kidney_Knockout_9_weeks_GSE62295_up	19/498	0.0381525	0.057628	0.00986839	0.0148885	0.378495	-1.23623	ARL6IP1;H3F3A;STAT3;TMEM176A;RPL13A;CROT;RPS26;FKBP1A;CST3;RBM3;MYL6;KLF6;ARPC2;SPTLC2;NEU1;GNB1;RNF181;TPP1;CALM1
Nurr1_Ventral_tagmental_area_dopaminergic_neurons_conditional_Knockout_GSE42912_up	15/499	0.242139	0.292867	0.103367	0.12479	0.874426	-1.24015	APP;NDRG3;GOT1;INTS10;MIA3;FNDC3A;AP2A2;MED25;CAND1;KIF3A;ENSA;KRIT1;SF3B1;VAMP3;PAFAH1B1
ALS_(Sporadic)_Whole_lumbar_Spinal_Cord_GSE52946_down	13/496	0.438899	0.502236	0.237378	0.272593	1.50615	-1.2403	SLC16A1;CNP;SLC39A11;DCUN1D1;TOB2;MLLT3;HIGD1A;OAZ2;DUSP7;KIF5B;CALM1;CALM2;ARF6
Huntington's_(Grade_2)_BA4_(Motor_Cortex)_Grade_2_GSE79666_up	13/497	0.441764	0.502236	0.239453	0.272593	1.52016	-1.24194	SLC16A1;YIPF4;MTUS1;ASB13;IQGAP1;TOB2;SPTLC2;CUX1;KATNBL1;DDIT3;KIT;SLC38A2;PDZD8
FICZ_Skin_Biopsy_(Lesion)_16hrs_GSE47944_down	21/498	0.0113885	0.0196203	0.00231223	0.00397826	0.27761	-1.24235	APP;TRAM1;SLC16A1;STAT1;PGAM1;BNIP3;STAT3;RPL13A;IQGAP1;ATP1A1;RPS26;FKBP1A;CST3;XPOT;GNB1;SH3BP5;SSR1;RPL15;ESYT1;CALM1;SLC38A2
Desipramine_Brain_-_Nucleus_accumbens_saline_x_treated_15mg-kg_2x_daily_GSE71527_up	13/497	0.441764	0.502236	0.239453	0.272593	1.52192	-1.24338	CYFIP2;ARF3;APP;TBC1D9B;RPL13A;ATP1A1;TUBA4A;CST3;KIF5B;GNB1;CALM3;CALM1;CALM2
Mettl3_Embryonic_stem_cells_knockout_GSE61997_up	20/498	0.0213348	0.0345992	0.00488407	0.00791073	0.323179	-1.2434	NAA30;TPM3;RDX;NCOA4;KEAP1;AEN;NUP153;IQGAP1;THUMPD1;ATP1A1;TUBA4A;RBM3;H1F0;SPIN1;SDE2;FAM32A;ZFP553;GTSE1;ARF6;HNRNPA0
Maf1_Epididymal_white_adipose_tissue_Knockout_GSE65976_down	14/499	0.337589	0.390497	0.163001	0.188548	1.14531	-1.24373	ITIH5;APP;ABCD2;AP2A2;HIPK2;FADS3;CST3;CAPRIN1;TGOLN1;CTNNA1;CHP1;CALM3;TRIP12;ESYT1
Tunicamycin_C57BL-6J_mice_-_primary_Mouse_Embryonic_Fibroblasts_GSE63756_down	13/497	0.441764	0.502236	0.239453	0.272593	1.53519	-1.25422	SCARB1;IQGAP1;ATP1A1;HIPK2;CST3;KCTD10;NFIC;NEU1;WDR6;TPP1;CALM3;RPL15;LDLR
Dexamethasone_Human_Airway_Smooth_Muscle_Cells_1uM-18hrs_GSE52778_down	13/497	0.441764	0.502236	0.239453	0.272593	1.53785	-1.25639	ITIH5;APP;SREBF1;WDR36;CKAP4;CCND2;XPOT;DDIT3;SH3BP5;TPP1;CALM3;SF3B1;SOCS5
Dgcr8_Cone_photoreceptors_-_Post_natal_day_50_knockout_GSE58498_down	15/498	0.239823	0.292242	0.102142	0.124234	0.883814	-1.26196	ZFP644;MEF2C;HNRNPA3;XRCC4;STAT1;SP110;PGAM1;EIF2AK2;TYMS;RABGEF1;CAPZA2;GNB1;KRIT1;CALM1;LSM14A
Asthma_Tracheal-bronchial_GSE61141_down	14/498	0.334911	0.390497	0.161341	0.188134	1.15488	-1.26331	RAB5B;PGAM1;MTUS1;ADD3;RAB10;ZMYM2;CNOT1;CHP1;TRIP12;SERINC3;CALM1;SF3B1;CALM2;ITM2B
Roxadust_Liver_GSE74170_up	21/498	0.0113885	0.0196203	0.00231223	0.00397826	0.283307	-1.26784	TRAM1;SLC16A1;NARF;PGAM1;BNIP3;H3F3A;STAT3;NCOA4;ATP11C;RPL13A;KEAP1;IQGAP1;ATP1A1;HIGD1A;AP2A2;BC004004;RFK;LGALS9;SERINC3;SF3B1;SLC38A2
Ezh2_Embryonic_Stem_Cells_knockout_GSE58016_up	15/499	0.242139	0.292867	0.103367	0.12479	0.894585	-1.26874	ARF3;SCARB1;NDUFB8;METTL3;RPL13A;ATP1A1;TUBA4A;MYL6;SLC7A6;PRRC1;MKRN1;DHCR7;ESYT1;TMEM38B;LDLR
Ezh2_Embryonic_Stem_Cells_Knockout_GSE58023_up	15/499	0.242139	0.292867	0.103367	0.12479	0.896467	-1.27141	ARF3;SCARB1;NDUFB8;METTL3;RPL13A;ATP1A1;TUBA4A;MYL6;SLC7A6;PRRC1;MKRN1;DHCR7;ESYT1;TMEM38B;LDLR
CITCO_HepaRG_GSE71446_down	14/498	0.334911	0.390497	0.161341	0.188134	1.16309	-1.27229	CDK17;RBM27;CDK19;WDR26;MCTP1;BNIP3;NCOA4;HIGD1A;OAZ2;PYURF;KLF6;CTSO;H1F0;SPIN1
IL-13_Small_intestine_(Nod2_knockout)_25ug_GSE76504_down	14/498	0.334911	0.390497	0.161341	0.188134	1.1717	-1.28171	GALNT7;NCOA4;ATP1A1;MPP5;HIPK2;CEACAM1;RFK;NEU1;GNB1;CHP1;TMEM38B;SERINC3;SKP1A;LPIN2
T0901317_Tumor-HT-29_48hrs_GSE77039_up	14/498	0.334911	0.390497	0.161341	0.188134	1.17444	-1.28471	PPP1R15B;ANKRD11;CEBPG;AEN;GTPBP2;RELA;KLF6;H1F0;XPOT;CNOT1;CAPRIN1;CTNNA1;LDLR;SLC38A2
Alkbh1_Embryonic_stem_cells_Knockout_GSE71943_down	18/498	0.0650519	0.0927578	0.0190428	0.0271532	0.470898	-1.28676	DUT;PBDC1;H3F3A;SRSF1;TXNL1;RPL13A;WDR43;TUBA4A;WDR77;RPS26;FKBP1A;RBM3;MYL6;EBNA1BP2;SRSF3;RPL15;VAMP3;HNRNPA0
Acromegaly_Adipose_GSE57803_down	14/498	0.334911	0.390497	0.161341	0.188134	1.17673	-1.28721	APP;TBC1D9B;TOB2;TPD52L2;HIPK2;FADS3;RPS26;RBM3;MYL6;KLF6;TSPAN14;GNB1;CALM1;SLC38A2
Gefitinib_NSCLC-Parental_PC9_24hrs_GSE75602_up	21/498	0.0113885	0.0196203	0.00231223	0.00397826	0.288239	-1.28991	RAB5B;TRAM1;RALBP1;ANXA4;STAT3;NCOA4;TMEM94;SLC39A11;MTUS1;DSTN;HACD2;SQLE;MYL6;STK38;MKRN1;PPT1;CHP1;NCOA7;DHCR7;SERINC3;AGFG2
nSR100/Srrm4_Hippocampus_Knockout_GSE65818_up	16/499	0.165093	0.207807	0.0622081	0.0783027	0.716438	-1.29048	MEF2C;CPSF6;BCL11A;ANKRD11;H3F3A;INTS10;ATP11C;RPL13A;RPS26;CST3;PNN;MYL6;KRIT1;RPL15;SF3B1;ZFP266
Cnot3_ESCs_Knockout_GSE84953_up	14/498	0.334911	0.390497	0.161341	0.188134	1.18692	-1.29837	TXNL1;SSU72;RPL13A;DSTN;TPD52L2;NSFL1C;EBNA1BP2;CCNB1;PRRC1;ESD;GNB1;CTNNA1;RPL15;GTSE1
CITCO_HepaRG_GSE71446_up	13/497	0.441764	0.502236	0.239453	0.272593	1.59034	-1.29928	APP;SCARB1;PGAM1;RPL13A;ATP1A1;HIPK2;CST3;NFIC;CTNNA1;RPL15;DHCR7;CALM1;ITM2B
EIF3L_HCT116_knockdown_GSE56788_down	20/498	0.0213348	0.0345992	0.00488407	0.00791073	0.340871	-1.31147	HNRNPA3;GOT1;MRPL19;RPL13A;SMC5;PRPF40A;TOB2;LIPA;CKAP4;CCNA2;MYL6;H1F0;SGPL1;RCN2;CPNE3;SERINC3;SLC38A2;LSM14A;ATP6V1C1;TMED5
Mettl3_Embroid_bodies_knockout_GSE61997_up	18/499	0.0660342	0.0935424	0.0193737	0.0274443	0.482905	-1.31233	MBTPS1;NAA30;POGLUT1;NDE1;ANKRD11;CEBPG;RPL13A;AEN;THUMPD1;TUBA4A;2810474O19RIK;H1F0;MKRN1;WDR6;TRIP12;ZFP553;ARF6;HNRNPA0
Tunicamycin_WSB-EiJ_mice_-_primary_Mouse_Embryonic_Fibroblasts_GSE63756_down	13/497	0.441764	0.502236	0.239453	0.272593	1.60701	-1.3129	METTL3;IQGAP1;ATP1A1;HIPK2;CCND2;CUX1;CNOT1;NFIC;NEU1;WDR6;TRIP12;RPL15;LDLR
Duchenne_Muscular_Dystrophy_Myoblasts_GSE70389_down	22/497	0.00567869	0.0108127	0.00102316	0.00195171	0.254282	-1.3149	APP;MBTPS1;TRAM1;STAT1;SLC35F5;NCOA4;EIF2AK2;MIA3;IQGAP1;FNDC3A;CKAP4;OGFRL1;CCND2;RB1CC1;DNAJC10;SSR1;MAN1B1;SERINC3;SF3B1;SLC38A2;ITM2B;SOCS5
Tet3_Oocytes_conditional_Knockout_GSE61329_up	18/498	0.0650519	0.0927578	0.0190428	0.0271532	0.482725	-1.31908	DUT;TRAM1;NAA30;SP110;H3F3A;METTL3;DCUN1D1;FKBP1A;CCNB1;RPS6KB1;SAP18;DNAJC8;SKP1A;CALM1;CALM2;LSM14A;ARF6;ZBED3
Lap2alpha_Fibroblasts_Knockout_GSE70149_up	15/499	0.242139	0.292867	0.103367	0.12479	0.93177	-1.32148	APP;SLC16A1;STAT1;TPM3;PGAM1;STAT3;EIF2AK2;RPL13A;AP2A2;ANKHD1;RAB10;RPS26;CTNNA1;FAM32A;VAMP3
Silvestrol_MDA-MB-231_25nM-1hr_GSE61375_down	23/496	0.00269832	0.00582051	0.000432728	0.000935058	0.22354	-1.32227	TPM3;PGAM1;H3F3A;RPL13A;IQGAP1;ATP1A1;RPS26;FKBP1A;MYL6;CCNB1;HNRNPUL1;CNOT1;KIF5B;GNB1;UBQLN1;CTNNA1;SRSF3;CALM3;RPL15;NAA15;CALM2;PAFAH1B1;ARF6
miR-30c_Liver_Overexpression_GSE70352_down	14/498	0.334911	0.390497	0.161341	0.188134	1.21303	-1.32693	RDX;CEBPG;MIA3;CROT;LIPA;2810474O19RIK;SOCS2;GID4;LACTB2;TGOLN1;CHP1;SLC38A2;LPIN2;TMED5
SOD1_Astrocytes_Overexpression_1_day_GSE49023_up	16/499	0.165093	0.207807	0.0622081	0.0783027	0.738134	-1.32956	RRN3;CBFB;PGAM1;SSU72;RPL13A;IQGAP1;ATP1A1;RPS26;MYL6;CCND2;KCTD10;KRIT1;CALM3;RPL15;GOLGA7;HNRNPA0
Trim24_Liver_Knockout_GSE61117_down	14/498	0.334911	0.390497	0.161341	0.188134	1.2158	-1.32995	SREBF1;SCARB1;GOT1;UBE2B;BNIP3;ATP11C;CROT;LIPA;CEACAM1;LACTB2;CAPRIN1;TGOLN1;SERINC3;LPIN2
Brg1_Embryonic_stem_cells_Deletion_GSE45446_down	20/498	0.0213348	0.0345992	0.00488407	0.00791073	0.346248	-1.33216	HNRNPA3;GOT1;MOGAT2;PGAM1;GOT2;BAZ1A;IQGAP1;ATP1A1;HIPK2;FKBP1A;BC005537;MYL6;SLC7A6;CUX1;CAPRIN1;SRSF3;WDR6;MCM6;PDZD8;VAMP3
KH-CB19_Embryonic_stem_cells_0_hrs_GSE57231_up	18/498	0.0650519	0.0927578	0.0190428	0.0271532	0.488147	-1.3339	NDUFB8;HNRNPA3;TPM3;ANKRD11;NOL7;RPL13A;TUBA4A;RPS26;PNN;MYL6;UBTF;CALM3;RPL15;DNAJC8;TMEM38B;EMC8;SPC24;HNRNPA0
GFP_Retina_Expression_GSE56473_up	18/499	0.0660342	0.0935424	0.0193737	0.0274443	0.491427	-1.33549	SCARB1;SLC16A1;CUL3;ANKRD11;H3F3A;TOB2;ADIPOR1;ANKHD1;HIPK2;RBM3;SBNO1;CREB1;NFIC;KIF5B;SRSF3;CALM1;ARID2;ITM2B
Dnmt1_Cortex_knockout_GSE58261_up	20/498	0.0213348	0.0345992	0.00488407	0.00791073	0.347281	-1.33613	ARF3;MEF2C;NDRG3;MCTP1;ARL6IP1;BCL11A;ATP1A1;CST3;RBM3;ARPC2;SPIN1;WDR6;CALM3;SERINC3;CALM1;SF3B1;CALM2;ITM2B;CDC42SE2;PAFAH1B1
Mycobacterium_tuberculosis_(MTB)_H37Rv_Macrophage_18hr_GSE67427_down	22/497	0.00567869	0.0108127	0.00102316	0.00195171	0.258697	-1.33773	HNRNPA3;SLC16A1;TBC1D9B;STAT1;TPM3;SH3KBP1;NFAM1;PGAM1;SRSF1;RPL13A;ATP1A1;LIPA;TPD52L2;AP2A2;RPS26;CST3;PPT1;CALM3;RPL15;MCM6;LGALS9;CALM2
PRDM11_U2932_knockdown_GSE56235_down	22/497	0.00567869	0.0108127	0.00102316	0.00195171	0.258827	-1.3384	CYFIP2;SREBF1;SLC16A1;PGAM1;CUL3;CDCA7L;STAT3;RPL13A;BAZ1A;ATP1A1;RPS26;FKBP1A;RBM3;SQLE;SRP72;ARPC2;CHP1;CPNE3;RPL15;DHCR7;FAM98A;LDLR
miR21_Mammary_gland_Knockout_GSE50068_down	13/496	0.438899	0.502236	0.237378	0.272593	1.62557	-1.33864	CYFIP2;STAT1;SP110;ELMOD2;BNIP3;NCOA4;IKZF1;PRDX3;PSD4;TREML2;CHP1;TMED5;LTF
Trex2_Skin_Knockout_GSE74528_up	15/499	0.242139	0.292867	0.103367	0.12479	0.945778	-1.34134	SCARB1;PGAM1;STAT3;GOT2;DSTN;ATP1A1;NRBP1;DUSP7;RBM3;SQLE;CTNNA1;SF3B1;LDLR;SLC38A2;MARK3
C9orf72_Spinal_cord_Knockout_GSE77681_up	19/499	0.0388022	0.0581361	0.0100582	0.0150525	0.412948	-1.34178	ABCD2;GOT1;PGAM1;H3F3A;STAT3;NCOA4;ASB13;ANKHD1;RBM3;CCND2;RCN2;CAPRIN1;TRIP12;CALM1;SLC38A2;CALM2;LSM14A;MARK3;PAFAH1B1
SOD1_Astrocytes_Overexpression_1_day_GSE49023_down	21/497	0.0111533	0.0196203	0.00226007	0.00397826	0.299814	-1.34797	CYFIP2;APP;HNRNPA3;SRSF1;LARP4;SQLE;FAM168B;CAND1;CNOT1;DNAJC5;CAPRIN1;SPIN1;SRSF3;WDR6;TRIP12;ESYT1;SKP1A;SF3B1;SLC38A2;CALM2;PAFAH1B1
Bacillus_Calmette-Guerin_Macrophage_4hr_GSE67427_up	13/496	0.438899	0.502236	0.237378	0.272593	1.63787	-1.34876	PPP1R15B;TRAM1;UBE2B;H3F3A;STAT3;FGR;OGFRL1;KLF6;PPT1;SH3BP5;SRSF3;LCP2;CALM1
Clobetasol_Embryonic_stem_cells_2hrs_GSE63804_down	17/498	0.105639	0.142055	0.0350367	0.0471146	0.603007	-1.35539	ZFP644;MEF2C;ELMOD2;1600012H06RIK;WDR4;ARAP1;MRM1;2810474O19RIK;RBM3;PYURF;RB1CC1;ESD;KIT;YME1L1;ITGB1BP1;TMEM38B;PDZD8
EVX1_CJ9_stem_cells_knockout_GSE70419_down	21/497	0.0111533	0.0196203	0.00226007	0.00397826	0.30225	-1.35892	APP;HNRNPA3;TPM3;GOT2;RPL13A;AEN;ATP1A1;RELA;RPS26;MYL6;ARPC2;KCTD10;LMAN2;MKRN1;UBTF;TPP1;CALM3;FAM32A;CIAPIN1;GTSE1;RAB8A
heat-inactivated_MTB_H37Rv_Macrophage_18hr_GSE67427_up	14/498	0.334911	0.390497	0.161341	0.188134	1.24412	-1.36094	H3F3A;ADIPOR1;ATP2C1;CKAP4;FGR;MYL6;NCEH1;MKNK1;SH3BP5;NUMB;LCP2;CALM1;NFKBIE;CYTIP
Autism_iPSCs-derived_Neural_Cultures_Differentiation_day_31_GSE61476_up	13/495	0.436033	0.502236	0.23531	0.271463	1.6419	-1.36284	CDK17;CYFIP2;ITIH5;APP;BCL11A;ADD3;HIPK2;RPS26;NPEPL1;GNB1;CALM3;CALM1;PAFAH1B1
Bcl9/9l_APC-KRAS_Bcl9/9l_Knockout_GSE60837_up	16/499	0.165093	0.207807	0.0622081	0.0783027	0.757058	-1.36365	MOCS2;SLC16A1;ARL6IP1;STAT1;ANXA4;GTPBP2;LIPA;HIPK2;MYL6;CEACAM1;PSD4;NEU1;CHP1;NCOA7;LGALS9;LPIN2
Dioxin_Liver_0.1_GSE62902_up	20/498	0.0213348	0.0345992	0.00488407	0.00791073	0.354968	-1.36571	PPP1R15B;CPSF6;ARL6IP1;BNIP3;STAT3;SRSF1;NCOA4;MTUS1;DCUN1D1;ATP11C;MIA3;ATP1A1;FNDC3A;LARP4;LIPA;CCAR1;IBTK;CAPRIN1;YME1L1;TRIP12
Ezh2_Mammary_gland_knockout_GSE70440_down	17/499	0.107036	0.142459	0.0355816	0.0473571	0.613019	-1.36985	ITIH5;APP;TPM3;PGAM1;BNIP3;H3F3A;AP2A2;HIPK2;FADS3;CST3;MYL6;CCND2;TGOLN1;CHP1;RPL15;ESYT1;SERINC3
Epac1-PLN_transgenic_Cardiomyocytes_Transgenic_GSE65651_down	14/498	0.334911	0.390497	0.161341	0.188134	1.25576	-1.37367	SREBF1;BHLHB9;AREL1;GOT2;MTUS1;NUP153;LARP4;TOB2;STK24;SH3BP5;CTNNA1;GSTM7;SLC38A2;HNRNPA0
BRD9-inhibitor_HL60_GSE79284_down	14/498	0.334911	0.390497	0.161341	0.188134	1.25674	-1.37473	SCARB1;SLC16A1;DESI1;GOT2;TXNL1;WDR77;RPS26;RBM3;PYURF;EBNA1BP2;XPOT;CAPRIN1;PSMF1;LGALS9
Psoriasis_Skin_Biopsy_(lesion)_GSE47944_down	14/498	0.334911	0.390497	0.161341	0.188134	1.25943	-1.37768	APP;RAB5B;TBC1D9B;RPL13A;DSTN;IQGAP1;TUBA4A;MYL6;KLF6;NFIC;GNB1;UBTF;CTNNA1;RPL15
Dexamethasone_Fetal_liver_burst-forming_unit_erythroid_(BFU-E)_cells_100_nM_12_hrs_GSE63836_down	14/497	0.332238	0.390497	0.159689	0.188134	1.26521	-1.39414	CYFIP2;MTUS1;GTPBP2;PEAR1;TUBA4A;H1F0;DDIT3;MKRN1;RBPMS2;PECAM1;ELMO1;LCP2;LPIN2;PI4K2A
Colorectal_Cancer_Colon_(Whole_tissue)_GSE74369_up	14/498	0.334911	0.390497	0.161341	0.188134	1.28121	-1.4015	HBS1L;STAT1;RPL13A;PRPF40A;ADD3;LIPA;WDR77;CCAR1;RBM3;TWSG1;CCND2;PPT1;RPL15;ITM2B
Imatinib_CML15-CML17_5uM_GSE60065_down	20/498	0.0213348	0.0345992	0.00488407	0.00791073	0.365112	-1.40474	HNRNPA3;DUT;SLC16A1;CPSF6;PGAM1;SRSF1;GOT2;TYMS;WDR43;RPS26;CCNA2;RBM3;PNN;EBNA1BP2;CCNB1;XPOT;SRSF3;MCM6;ANAPC1;HNRNPA0
Rb1_Colon_knockout_GSE71924_down	16/499	0.165093	0.207807	0.0622081	0.0783027	0.780853	-1.40651	APP;STAT1;SLC35F5;RPL13A;ATP1A1;RPS26;CST3;MYL6;RFK;TGOLN1;NEU1;MKRN1;CALM3;RPL15;LGALS9;ITM2B
Casz1_Heart_Knockout_GSE55394_up	20/497	0.0209354	0.0345992	0.00478276	0.00791073	0.364595	-1.40964	HNRNPA3;CPSF6;PGAM1;BNIP3;H3F3A;SRSF1;NCOA4;RPL13A;DSTN;PRPF40A;OAZ2;TWSG1;RASSF5;KIF5B;CAPRIN1;SPIN1;UBQLN1;SRSF3;SLC38A2;HNRNPA0
G9a_Embryonic_stem_cell_Knockout_GSE49669_up	15/498	0.239823	0.292242	0.102142	0.124234	0.987381	-1.40984	ARF3;SLC16A1;ARL6IP1;RPL13A;DSTN;IQGAP1;RBM3;MYL6;PRRC1;CAND1;CAPZA2;MKRN1;SPIN1;CALM1;SLC38A2
All-trans_retinoic_acid_Embryonal_carcinoma_cell_line_24_hrs_GSE56893_down	18/498	0.0650519	0.0927578	0.0190428	0.0271532	0.518191	-1.41599	RRN3;TPM3;PGAM1;RPL13A;DSTN;AEN;WDR43;WDR77;RPS26;SOCS2;FKBP1A;EBNA1BP2;MKRN1;RBPMS2;RPL15;SKP1A;GTSE1;EMC8
ISRIB_&_Tunicamycin_HEK293-T_200nM_&_1ug-ml-1hr_GSE65778_down	21/497	0.0111533	0.0196203	0.00226007	0.00397826	0.315855	-1.42009	APP;HNRNPA3;WDR26;SCAF11;YIPF4;ANKRD11;EIF2AK2;RPL13A;BAZ1A;ATP1A1;TYMS;ANKHD1;CCAR1;PNN;SBNO1;HNRNPUL1;CNOT1;DNAJC10;UBTF;NAA15;ZPR1
DMR1-U2_Skeletal_Muscle_Knockout_GSE80128_down	14/498	0.334911	0.390497	0.161341	0.188134	1.29828	-1.42017	MEF2C;GOT1;GOT2;TUBA4A;CKAP4;FXR1;RBM3;MYL6;H1F0;NFIC;GNB1;CALM3;CALM1;CALM2
Bmal1_Liver_Knockout_ZT12_GSE70497_up	20/498	0.0213348	0.0345992	0.00488407	0.00791073	0.369134	-1.42021	SCARB1;MOCS2;STAT1;TMEM176A;RPL13A;CROT;LIPA;TUBA4A;RPS26;SQLE;CEACAM1;BC004004;CAPRIN1;UBQLN1;PXMP4;DHCR7;LGALS9;GSTM7;CALM2;ITM2B
Bmal1_Liver_Knockout_ZT12_GSE70497_down	19/499	0.0388022	0.0581361	0.0100582	0.0150525	0.437133	-1.42037	NAA60;PPP1R15B;SREBF1;STARD5;GOT1;GCH1;BNIP3;NCOA4;MIA3;ATP1A1;BC005537;NFIC;LMAN2;CHP1;SERINC3;SF3B1;LDLR;LPIN2;TMED5
Bcl9/9l_Colon_epithelium_Knockout_GSE60837_down	18/499	0.0660342	0.0935424	0.0193737	0.0274443	0.525054	-1.42688	APP;CTBP1;STAT3;TMEM94;RPL13A;ATP1A1;GTPBP2;ADIPOR1;RPS26;MYL6;LMAN2;NEU1;CTNNA1;CALM3;RPL15;LY6G;LDLR;ITM2B
Bardet-Biedi_Syndrome_Neurons_(IPSCs-derived)_GSE62936_down	22/496	0.00554978	0.0108127	0.000998132	0.00195171	0.275696	-1.43196	HNRNPA3;ARL6IP1;TPM3;PGAM1;H3F3A;STAT3;SRSF1;RPL13A;IQGAP1;RPS26;MYL6;CCND2;HNRNPUL1;CNOT1;CAPRIN1;GNB1;CTNNA1;SRSF3;CALM3;TRIP12;SF3B1;ITM2B
Casz1_Heart_Knockout_GSE55394_down	16/499	0.165093	0.207807	0.0622081	0.0783027	0.795774	-1.43338	SLC16A1;STAT3;TMEM94;MTUS1;ATP1A1;ADD3;NRBP1;RPS26;FKBP1A;CST3;MYL6;NPEPL1;CCND2;CTNNA1;CALM3;ITM2B
Autism_iPSCs-derived_Neural_Cultures_Differentiation_day_11_GSE61476_up	21/497	0.0111533	0.0196203	0.00226007	0.00397826	0.31883	-1.43347	HNRNPA3;CPSF6;H3F3A;SRSF1;TYMS;CCAR1;CCNA2;PNN;BRIP1;CCNB1;RCN2;CNOT1;CAPRIN1;UBTF;SRSF3;WDR6;MCM6;ESYT1;SF3B1;SLC38A2;HNRNPA0
Gtf2ird1_Lip_tissue_Knockout_GSE81082_down	15/499	0.242139	0.292867	0.103367	0.12479	1.01289	-1.43653	ITIH5;APP;MEF2C;WDR26;GOT1;H3F3A;GOT2;HACD2;CST3;H1F0;SGPL1;STIM1;CUX1;NFIC;SERINC3
Prmt5_Mouse_Embryonic_Fibroblasts_knockout_GSE45284_down	22/496	0.00554978	0.0108127	0.000998132	0.00195171	0.277623	-1.44197	TPM3;PGAM1;H3F3A;SRSF1;RPL13A;DSTN;ATP1A1;CKAP4;RPS26;FKBP1A;CST3;RBM3;MYL6;ARPC2;ESD;GNB1;SSR1;SRSF3;RPL15;MCM6;CALM1;CALM2
SOD1(G93A_mutant)_Astrocytes_Transgenic_1_day_GSE49023_up	18/498	0.0650519	0.0927578	0.0190428	0.0271532	0.531176	-1.45147	NDUFB8;GBP7;RRN3;CBFB;STAT1;SSU72;EIF2AK2;RPL13A;IQGAP1;SPPL3;SOCS2;KLF6;CCND2;FLOT2;CALM3;CIAPIN1;RPL15;GTSE1
4_Skin_Biopsy_(Non-Lesion)_16hrs_GSE47944_down	14/497	0.332238	0.390497	0.159689	0.188134	1.31871	-1.45309	SLC16A1;PGAM1;STAT3;ATP1A1;TUBA4A;TMEM154;SQLE;STK24;RASSF5;CTNNA1;DHCR7;LDLR;SLC38A2;ITM2B
CFTR_Ileum_Knockout_GSE76095_up	16/499	0.165093	0.207807	0.0622081	0.0783027	0.808788	-1.45682	PPP1R15B;SLC16A1;GOT1;SLC35C2;MTUS1;IQGAP1;ATP1A1;FNDC3A;HIPK2;CNOT1;RFK;TGOLN1;CPNE3;LGALS9;SLC28A2;CALM2
ZFP36L3_Yolk_sac_knockout_GSE66138_down	21/497	0.0111533	0.0196203	0.00226007	0.00397826	0.324835	-1.46046	PGAM1;H3F3A;SRSF1;TXNL1;RPL13A;CROT;ATP1A1;2210016F16RIK;TPD52L2;RPS26;RBM3;BC005537;MYL6;ARPC2;SPTLC2;ESD;MKRN1;RPL15;LGALS9;ITM2B;HNRNPA0
Mycobacterium_tuberculosis_(MTB)_H37Rv_Macrophage_18hr_GSE67427_up	20/498	0.0213348	0.0345992	0.00488407	0.00791073	0.383274	-1.47461	APP;ARL6IP1;GCH1;BNIP3;H3F3A;NCOA4;ARAP1;ADIPOR1;ATP2C1;CKAP4;MYL6;NCEH1;ARPC2;MKNK1;SH3BP5;NUMB;LCP2;CALM1;NFKBIE;CYTIP
AUF1_Skeletal_muscle_hindlimb_Knockout_GSE83555_up	16/498	0.163232	0.207271	0.061364	0.0779196	0.816718	-1.48037	CYFIP2;AREL1;MOGAT2;IKZF1;TUBA4A;TMEM154;FGR;CCNB1;RACGAP1;GNB1;CHIL3;PLXNC1;CYTIP;LY6G;SLC35A5;LTF
HNRNPA2B1_MDA-MB_knockdown_GSE70061_down	22/496	0.00554978	0.0108127	0.000998132	0.00195171	0.285634	-1.48358	APP;SRSF1;RPL13A;NUP153;IQGAP1;ATP1A1;CKAP4;OGFRL1;IBTK;CCNB1;CAND1;XPOT;KIF5B;RB1CC1;STK38;CTNNA1;SRSF3;CPNE3;ESYT1;LDLR;SLC38A2;CALM2
LMNB1_Embryonic_Stem_Cells_Knockout_GSE62684_down	15/498	0.239823	0.292242	0.102142	0.124234	1.0404	-1.48554	PGAM1;RPL13A;AEN;ATP1A1;RPS26;CST3;EBNA1BP2;CAND1;KIT;GNB1;MKRN1;CTNNA1;RPL15;MCM6;SKP1A
Kawasaki_Disease_Coronary_Artery_GSE64486_up	14/497	0.332238	0.390497	0.159689	0.188134	1.34862	-1.48605	MEF2C;STARD5;FNBP1;STAT1;SP110;EIF2AK2;DSTN;IKZF1;PNN;LCP2;PLXNC1;CD69;CYTIP;ZPR1
Zeb2_Sciatic_nerves_conditional_Knockout_GSE74381_down	14/497	0.332238	0.390497	0.159689	0.188134	1.35624	-1.49445	SCARB1;STARD5;CNP;FNBP1;BAZ1A;FKBP1A;SQLE;RABGEF1;SPTLC2;CUX1;DHCR7;TMEM38B;LDLR;NFKBIB
FICZ_Skin_Biopsy_(Non-Lesion)_16hrs_GSE47944_up	13/495	0.436033	0.502236	0.23531	0.271463	1.80055	-1.49452	SREBF1;TRAM1;RPL13A;DSTN;ARAP1;H1F0;STK24;KIT;DNAJC10;CTNNA1;SSR1;DHCR7;ITM2B
Bmal1_Liver_Knockout_ZT4_GSE70497_up	15/499	0.242139	0.292867	0.103367	0.12479	1.05523	-1.49658	NAA60;PPP1R15B;SREBF1;TRAM1;BNIP3;SRSF1;ATP1A1;BC005537;XPOT;NFIC;LMAN2;SSR1;SRSF3;SERINC3;LDLR
SGC0946_MV4-11_(Nascent_RNA)_GSE81147_up	20/498	0.0213348	0.0345992	0.00488407	0.00791073	0.388985	-1.49659	PPP1R15B;USP15;BCL11A;NCOA4;INTS10;RPL13A;IKZF1;WDR43;PIK3CG;ANKHD1;CST3;CREB1;ELMO1;SRSF3;WDR6;RPL15;ATXN7L1;CALM1;SF3B1;SLC38A2
PRDM14_KH2_embryonic_stem_cells_Knockout_GSE71674_up	15/498	0.239823	0.292242	0.102142	0.124234	1.04865	-1.49731	GALNT7;APP;HNRNPA3;BNIP3;RPL13A;IQGAP1;RPS26;MYL6;KLF6;SGPL1;STK38;KIT;TPP1;SF3B1;LDLR
OVOL1_Trophoblast_knockdown_GSE66962_down	22/496	0.00554978	0.0108127	0.000998132	0.00195171	0.288473	-1.49833	NAA60;PRKCH;FNBP1;RDX;MTUS1;SLAIN2;ATP1A1;TOB2;WDR43;TOX4;RBM3;TSPAN14;H1F0;CCNB1;RRAGC;KCTD10;KATNBL1;CAPRIN1;TREML2;SH3BP5;TRIP12;NAA15
PRDM11_U2932_knockdown_GSE56235_up	22/495	0.00542331	0.0108127	0.000973634	0.00195171	0.287266	-1.49868	MED1;MEF2C;HNRNPA3;SH3KBP1;H3F3A;TXNL1;CPSF2;IQGAP1;IKZF1;AP2A2;PIK3CG;TMEM154;RAB10;FAM168B;HNRNPUL1;CNOT1;KIF5B;CAPRIN1;ENSA;UBQLN1;SF3B1;ZPR1
LNA_30bcd_Human_Intestinal_Epithelial_Cells_100nM-48h_GSE79923_up	21/497	0.0111533	0.0196203	0.00226007	0.00397826	0.334272	-1.5029	APP;HNRNPA3;TRAM1;YIPF4;ANKRD11;CEBPG;SSU72;RPL13A;DSTN;RNF6;RPS26;CST3;FAM168B;STK24;RRAGC;HNRNPUL1;XPOT;DDIT3;RPL15;SLC38A2;ITM2B
Drc_Embryonic_stem_cells_Knockout_GSE55338_down	18/498	0.0650519	0.0927578	0.0190428	0.0271532	0.551781	-1.50778	WDR36;DUT;SLC16A1;PGAM1;H3F3A;GOT2;RPL13A;DSTN;WDR77;RPS26;FKBP1A;CCNB1;MKRN1;CALM3;RPL15;DHCR7;MCM6;GTSE1
MeCP2_Hypothalamus_Knockout_GSE66871_up	16/499	0.165093	0.207807	0.0622081	0.0783027	0.838083	-1.50959	MEF2C;GOT1;CNP;FNBP1;PGAM1;STAT3;MTUS1;ATP1A1;ADD3;FAM168B;NCEH1;UBQLN1;CTNNA1;ELMO1;TRIM37;SLC38A2
FBXL10_Male_-_Whole_embryo_Ablation_GSE76552_down	19/498	0.0381525	0.057628	0.00986839	0.0148885	0.462408	-1.5103	DUT;CTBP1;TPM3;H3F3A;GOT2;TYMS;FKBP1A;RBM3;NSFL1C;FAM168B;CCND2;GNB1;UBQLN1;UBTF;WDR6;CALM3;CIAPIN1;RPL15;HNRNPA0
Epac1-PLN_transgenic_Cardiomyocytes_Transgenic_GSE65651_up	18/499	0.0660342	0.0935424	0.0193737	0.0274443	0.557169	-1.51415	NDUFB8;SLC16A1;GOT1;SLC35F5;RPL13A;SLAIN2;ATP1A1;ADIPOR1;OAZ2;TUBA4A;FXR1;CST3;BC005537;CCND2;BC004004;KIF5B;SERINC3;ITM2B
2,3,7,8-tetrachlorodibenzo-p-dioxin_(TCDD)_Primary_B_cell_30_nM_8_hr_GSE80953_down	21/497	0.0111533	0.0196203	0.00226007	0.00397826	0.337047	-1.51537	APP;MEF2C;HNRNPA3;STAT1;TPM3;SRSF1;IKZF1;ATP1A1;RPS26;MYL6;XPOT;CAPRIN1;SH3BP5;PECAM1;FLOT2;LGALS9;ESYT1;NAA15;PKIG;RAB8A;HNRNPA0
Dioxin_Liver_0.03_GSE62902_up	22/495	0.00542331	0.0108127	0.000973634	0.00195171	0.291746	-1.52205	ABCD2;SLC16A1;SLC35A3;ARL6IP1;RDX;MTUS1;DCUN1D1;ATP11C;MIA3;CROT;FNDC3A;LARP4;LIPA;SOCS2;SGPL1;CAPRIN1;TGOLN1;UBQLN1;YME1L1;SSR1;TRIP12;SKP1A
Huntington's_iPSCs_GSE74201_down	22/496	0.00554978	0.0108127	0.000998132	0.00195171	0.293664	-1.52529	TRAM1;TPM3;PGAM1;BNIP3;RDX;H3F3A;RPL13A;LIPA;PRDX3;RPS26;CST3;RBM3;MYL6;KLF6;H1F0;ARPC2;SPIN1;GNB4;SRSF3;CALM3;RPL15;CALM1
Maf1_Epididymal_white_adipose_tissue_Knockout_GSE65976_up	16/499	0.165093	0.207807	0.0622081	0.0783027	0.848119	-1.52767	NDUFB8;GOT2;RPL13A;DSTN;CROT;ATP1A1;RPS26;MYL6;DNAJC10;RPL15;SERINC3;GSTM7;CALM2;ITM2B;VAMP3;LTF
Jmjd1c_Bone_marrow_cells_GSE75579_down	17/498	0.105639	0.142055	0.0350367	0.0471146	0.680847	-1.53036	TRIM30A;BC017643;H3F3A;RPL13A;DSTN;MLLT3;RPS26;FXR1;CST3;FGR;RBM3;TGOLN1;PPT1;CHIL3;SERINC3;CALM2;LTF
RFWD2_Lung_Knockout_GSE80707_down	17/499	0.107036	0.142459	0.0355816	0.0473571	0.687179	-1.53556	MBTPS1;HNRNPA3;H3F3A;SRSF1;DSTN;ARAP1;RBM3;MYL6;FAM168B;H1F0;CCND2;UBTF;SRSF3;WDR6;CALM3;SKP1A;HNRNPA0
H2A.Z_Hippocampus_(CA1_subregion)_viral_Knockdown_GSE58797_up	19/498	0.0381525	0.057628	0.00986839	0.0148885	0.470397	-1.53639	ARF3;MEF2C;GBP7;MCTP1;CNP;STAT1;TPM3;H3F3A;STAT3;RPL13A;ATP1A1;ADD3;CST3;OGFRL1;GNB1;UBTF;RPL15;CALM1;CDC42SE2
Cushing's_Syndrome_Adipose_GSE66446_up	15/498	0.239823	0.292242	0.102142	0.124234	1.0788	-1.54037	APP;TPM3;DSTN;IQGAP1;LIPA;FGR;KLF6;NCEH1;ARPC2;KIF5B;PPT1;PECAM1;ITGB1BP1;LGALS9;ZBED3
Tunicamycin_PWK-PhJ_mice_-_primary_Mouse_Embryonic_Fibroblasts_GSE63756_down	14/497	0.332238	0.390497	0.159689	0.188134	1.39898	-1.54154	ARF3;ATP1A1;TUBA4A;CKAP4;FKBP1A;CCND2;CUX1;KCTD10;NFIC;WDR6;CALM3;RPL15;DHCR7;LDLR
ZNA_MCF7_30uM-3hrs_GSE59251_up	14/497	0.332238	0.390497	0.159689	0.188134	1.40033	-1.54303	ARF3;PGAM1;BNIP3;RPL13A;CST3;H1F0;NFIC;DNAJC5;DDIT3;GNB1;SSR1;RPL15;SLC38A2;HNRNPA0
Parkin_Heart_Knockout_GSE74517_down	15/497	0.237516	0.292172	0.100925	0.123914	1.0762	-1.54706	ZFP644;USP15;SH3KBP1;NUP153;ANKHD1;GPHN;2810474O19RIK;SBNO1;RAP1A;ZMYM2;CNOT1;SERINC3;SEC22B;SNAP29;ATP6V1C1
Colorectal_Cancer_Laser-capture_microdissected_sample_GSE74369_up	14/496	0.329569	0.390497	0.158046	0.188134	1.39518	-1.54861	NEK9;DESI1;BCL11A;TXNL1;CPSF2;WDR73;ZMYM2;CCND2;SPTLC2;KATNBL1;PAPOLG;ELMO1;TLDC1;ZPR1
BRD4_HCT116_knockdown_GSE73317_up	22/496	0.00554978	0.0108127	0.000998132	0.00195171	0.298229	-1.549	NEK9;AREL1;ARL6IP1;STAT1;HSBP1;ANKRD11;H3F3A;NCOA4;AEN;IQGAP1;ATP1A1;TYMS;FKBP1A;MYL6;SPTLC2;CNOT1;DNAJC5;TMEM129;CTNNA1;CALM3;ESYT1;VAMP3
Dicer1_Retina_conditional_Knockout_GSE55376_down	17/499	0.107036	0.142459	0.0355816	0.0473571	0.693222	-1.54907	MOCS2;RALBP1;FAM45A;SLAIN2;ATP1A1;TUBA4A;ANKHD1;BC005537;STIM1;DDIT3;DNAJC10;INTS5;ATXN7L1;MAN1B1;TMEM38B;SERINC3;DCP1A
SOD1(G93A_mutant)_Astrocytes_Transgenic_3_days_GSE49023_up	22/496	0.00554978	0.0108127	0.000998132	0.00195171	0.298843	-1.55219	CYFIP2;ARF3;APP;HNRNPA3;WDR26;CBFB;PGAM1;H3F3A;STAT3;DSTN;MLLT3;SOCS2;FAM168B;KLF6;CCND2;DNAJC5;SPIN1;CALM3;PLXNC1;SERINC3;CALM2;PAFAH1B1
Nurr1_Substantia_nigra_dopaminergic_neurons_conditional_Knockout_GSE42912_down	20/498	0.0213348	0.0345992	0.00488407	0.00791073	0.403905	-1.55399	NDUFB8;CNP;ARL6IP1;H3F3A;GOT2;METTL3;AP2A2;FKBP1A;CST3;SQLE;MYL6;DDIT3;ESD;GNB1;CALM3;RPL15;SKP1A;CALM1;ITM2B;VAMP3
Baf60c_Cardiac_precursor_stage_(D5.3)_knockout_GSE59383_down	17/498	0.105639	0.142055	0.0350367	0.0471146	0.691622	-1.55458	SH3KBP1;RTCA;ATP2C1;ADD3;DNPH1;HIPK2;RBM3;SQLE;KLF6;RCN2;SPIN1;SRSF3;CPNE3;CALM1;SLC38A2;EPS15;HNRNPA0
Chd7_Spinal_Cord_Conditional_Knockout_GSE72726_up	14/497	0.332238	0.390497	0.159689	0.188134	1.41364	-1.5577	ARF3;HSBP1;CST3;FAM168B;RCN2;DNAJC5;GNB1;SPIN1;WDR6;FLOT2;CALM3;CALM1;CALM2;HNRNPA0
FOXC1_Skin_conditional_Knockout_2_months_GSE77256_down	17/499	0.107036	0.142459	0.0355816	0.0473571	0.698512	-1.56089	APP;MBTPS1;ANKRD11;RDX;MTUS1;ATP1A1;TUBA4A;CST3;MYL6;SLC7A6;KLF6;NPEPL1;STIM1;CTNNA1;SRSF3;SF3B1;SLC38A2
Desipramine_Brain_-_Nucleus_accumbens_(Rgs9_KO)_saline_x_treated__15mg-kg_2x_daily_GSE71527_down	14/496	0.329569	0.390497	0.158046	0.188134	1.41003	-1.56509	CDK17;CYFIP2;MEF2C;AREL1;NDRG3;MCTP1;SRSF1;NCOA4;INTS10;ANKHD1;RBM3;SBNO1;CLASRP;SF3B1
PATZ1_Embryonic_fibroblasts_Knockout_GSE65864_up	22/496	0.00554978	0.0108127	0.000998132	0.00195171	0.301355	-1.56524	SH3KBP1;RDX;DSTN;FADS3;KLF6;ARPC2;RFK;KIF5B;RB1CC1;ESD;TGOLN1;CAPZA2;DNAJC10;CTNNA1;YME1L1;SERINC3;CALM1;SLC38A2;CALM2;ITM2B;VAMP3;PAFAH1B1
TGFB3_Palatal_shelves_E14.5_knockout_GSE45568_down	15/498	0.239823	0.292242	0.102142	0.124234	1.09976	-1.5703	IKBIP;ITIH5;SLC30A7;MEF2C;TRAM1;SLC16A1;PBDC1;RDX;LARP4;CKAP4;TWSG1;NFIC;CAPZA2;SSR1;SERINC3
Bmal1_Liver_Knockout_ZT16_GSE70497_down	17/499	0.107036	0.142459	0.0355816	0.0473571	0.703861	-1.57284	SREBF1;HNRNPA3;TRAM1;ARL6IP1;GOT2;TUBA4A;SQLE;BC005537;LACTB2;NFIC;LMAN2;CAPRIN1;SSR1;DHCR7;CALM1;LDLR;LPIN2
PKC412_ZR751_1uM-6hrs_GSE63721_up	21/497	0.0111533	0.0196203	0.00226007	0.00397826	0.351361	-1.57973	ARF3;APP;RALBP1;TBC1D9B;PGAM1;AEN;WIPI2;ATP1A1;TOB2;ADIPOR1;TPD52L2;AURKA;RBM3;HNRNPUL1;PPT1;SH3BP5;CTNNA1;CHP1;CALM3;DHCR7;HNRNPA0
Vemurafenib_A375_6hr-0.1uM_GSE64741_down	15/498	0.239823	0.292242	0.102142	0.124234	1.10834	-1.58255	TPM3;NDE1;PGAM1;SRSF1;RPL13A;AEN;ATP1A1;WDR43;HIPK2;PRDX3;TSPAN14;STK24;GNB1;MLX;LDLR
Albuterol_&_Dexamethasone_Human_Airway_Smooth_Muscle_Cells_1uM-18hrs_GSE52778_down	14/497	0.332238	0.390497	0.159689	0.188134	1.4364	-1.58277	ITIH5;APP;SREBF1;RPL13A;ARAP1;XPOT;CAPRIN1;SH3BP5;TPP1;CALM3;RPL15;PLXNC1;PKIG;CALM2
UTX_Muscle_satellite_cells_Knockin_GSE69968_down	16/499	0.165093	0.207807	0.0622081	0.0783027	0.880112	-1.5853	RAB5B;GOT2;NCOA4;TUBA4A;CST3;TSPAN14;NPEPL1;STIM1;NFIC;DNAJC5;EXOSC9;TMEM129;RPL15;PKIG;SERINC3;SKP1A
Thap11_Retina_Knockout_GSE74822_up	21/497	0.0111533	0.0196203	0.00226007	0.00397826	0.353554	-1.58959	CYFIP2;ARF3;NDRG3;CTBP1;GOT2;UBALD1;AEN;ATP1A1;WDR77;FAM168B;GID4;XPOT;DNAJC5;TMEM129;WDR6;TRIM37;CALM3;CIAPIN1;SLC38A2;CALM2;MEN1
DMR1-U2_Skeletal_Muscle_Knockout_GSE80128_up	17/498	0.105639	0.142055	0.0350367	0.0471146	0.712665	-1.60188	ITIH5;ZFP644;WDR26;TPM3;ANKRD11;BNIP3;RPL13A;IQGAP1;ATP1A1;KLF6;RB1CC1;KRIT1;RPL15;SERINC3;SF3B1;SLC38A2;ITM2B
Rfx2_Testes_Knockout_GSE68283_up	18/498	0.0650519	0.0927578	0.0190428	0.0271532	0.586353	-1.60225	USP7;HNRNPA3;USP15;WDR26;HSBP1;CUL3;H3F3A;SMC5;FNDC3A;CCAR1;CUX1;CAPRIN1;RB1CC1;YME1L1;TRIM37;TRIP12;ITGB1BP1;CALM1
Crizotinib_H3122_48hr-300nM_GSE64741_up	22/496	0.00554978	0.0108127	0.000998132	0.00195171	0.308483	-1.60226	ARF3;APP;SREBF1;HNRNPA3;TPM3;PGAM1;SRSF1;BAZ1A;IQGAP1;ATP1A1;SQLE;MYL6;ARPC2;ENSA;GNB1;CTNNA1;SRSF3;TRIP12;DHCR7;LDLR;SLC38A2;CALM2
Gtf2ird1_Lip_tissue_Knockout_GSE81082_up	19/498	0.0381525	0.057628	0.00986839	0.0148885	0.491467	-1.60521	STAT1;TPM3;SP110;SH3KBP1;PGAM1;DSTN;IQGAP1;ATP1A1;TUBA4A;CEACAM1;CAND1;CNOT1;KIF5B;ESD;CTNNA1;TRIP12;DHCR7;LGALS9;LDLR
Fanconi_Anemia_iPSCs_GSE57826_down	16/498	0.163232	0.207271	0.061364	0.0779196	0.88663	-1.60709	APP;MBTPS1;MIA3;IQGAP1;CORO2A;LIPA;SQLE;H1F0;SGPL1;CNOT1;PPT1;DHCR7;SERINC3;SF3B1;LDLR;SLC38A2
NNK_Lung_100_mg-kg_GSE64027_up	19/498	0.0381525	0.057628	0.00986839	0.0148885	0.492081	-1.60722	ARF3;APP;SREBF1;ARFGEF2;GBP7;STAT1;ANKRD11;STAT3;IQGAP1;ATP1A1;TGOLN1;GNB1;CHIL3;ESYT1;SERINC3;SLC38A2;LPIN2;ITM2B;LTF
FFAR3_Pancreatic_islets_knockout_GSE67991_down	18/499	0.0660342	0.0935424	0.0193737	0.0274443	0.592411	-1.60993	CYFIP2;APP;NDRG3;DESI1;ATP1A1;CST3;KLF6;H1F0;SRP72;LMAN2;PPAT;DDIT3;SDE2;SSR1;RNF181;WDR6;SEC22B;ITM2B
GW3965_Tumor_GSE66539_down	17/498	0.105639	0.142055	0.0350367	0.0471146	0.716306	-1.61006	CYFIP2;RAB5B;CNP;STAT1;NDE1;CDCA7L;STAT3;ATP1A1;CKAP4;TSPAN14;NPLOC4;HNRNPUL1;CUX1;VPS53;MKRN1;TPP1;ZPR1
Bmal1_Liver_Knockout_ZT20_GSE70499_up	14/497	0.332238	0.390497	0.159689	0.188134	1.46169	-1.61064	GOT1;BNIP3;GOT2;ATP11C;RPL13A;CROT;CEACAM1;ESD;TGOLN1;CHP1;RPL15;LGALS9;SERINC3;ITM2B
ZRSR2__Bone_Marrow_knockdown_GSE63816_up	15/498	0.239823	0.292242	0.102142	0.124234	1.12983	-1.61324	ARF3;HNRNPA3;GOT1;PGAM1;SRSF1;WDR73;ATP1A1;RBM3;MYL6;EBNA1BP2;TSPAN14;HNRNPUL1;SRSF3;LCP2;CALM3
Smchd1_Neural_stem_cells_Null_GSE65747_up	22/496	0.00554978	0.0108127	0.000998132	0.00195171	0.31247	-1.62297	APP;HNRNPA3;CBFB;ARL6IP1;PGAM1;SRSF1;NCOA4;AEN;RAB10;RBM3;FAM168B;CCNB1;CCND2;KIF5B;CAPRIN1;SRSF3;WDR6;CALM3;TRIP12;SF3B1;ANAPC1;PAFAH1B1
Dlx3(Dlx3-K14)_Enamel_organ_conditional_Knockout_GSE57984_up	17/499	0.107036	0.142459	0.0355816	0.0473571	0.72902	-1.62906	CYFIP2;APP;CNP;STAT3;TMEM176A;IQGAP1;IKZF1;CST3;H1F0;HNRNPUL1;CUX1;KIT;NUMB;CTNNA1;LGALS9;SERINC3;SLC38A2
5-Azacytidine-CdR_HEK_293T_GSE62591_down	16/498	0.163232	0.207271	0.061364	0.0779196	0.900649	-1.6325	IPO11;ARL15;PGAM1;MRPL19;PRKAG1;SSU72;ASB13;RPL13A;PRDX3;PNN;CCND2;ENSA;CCDC43;DHCR7;LDLR;SPC24
Bmal1_Liver_Knockout_ZT8_GSE70499_up	15/498	0.239823	0.292242	0.102142	0.124234	1.14545	-1.63554	SCARB1;GOT1;PGAM1;GOT2;TMEM176A;RPL13A;CROT;LIPA;CEACAM1;CAPRIN1;TGOLN1;PXMP4;CHP1;LGALS9;ITM2B
Tamoxifen_Cecum_(GIST_tumors)_GSE64608_down	19/498	0.0381525	0.057628	0.00986839	0.0148885	0.501132	-1.63678	CYFIP2;GBP7;TRIM30A;GOT1;STAT1;SP110;PGAM1;GOT2;H2-M3;EIF2AK2;ATP1A1;MLLT3;CST3;CCND2;LMAN2;KIT;LGALS9;LDLR;ITM2B
Tunicamycin_NZO-H1LtJ_mice_-_primary_Mouse_Embryonic_Fibroblasts_GSE63756_down	14/497	0.332238	0.390497	0.159689	0.188134	1.48824	-1.6399	PGAM1;ATP1A1;CKAP4;RPS26;FKBP1A;CST3;MYL6;KCTD10;NFIC;WDR6;CALM3;RPL15;LDLR;HNRNPA0
Cyclophosphamide_LLC_tumors_in_C57BL-6_mice_GSE71491_down	17/498	0.105639	0.142055	0.0350367	0.0471146	0.730246	-1.64139	GALNT7;APP;MEAF6;ANXA4;NOL7;RPL13A;PEAR1;TUBA4A;RPS26;MYL6;H1F0;KIT;PECAM1;GNB4;RPL15;ESYT1;TMEM38B
MeCP2_Visual_Cortex_Knockout_GSE67294_down	15/497	0.237516	0.292172	0.100925	0.123914	1.14234	-1.64213	CDK17;ITIH5;MEF2C;NDRG3;MCTP1;ARL6IP1;TPM3;INTS10;MYL6;KLF6;ARPC2;LMAN2;KRIT1;CALM1;MARK3
Lap2alpha_Fibroblasts_Knockout_GSE70149_down	21/497	0.0111533	0.0196203	0.00226007	0.00397826	0.365304	-1.64242	HNRNPA3;NFATC3;DSTN;CCNA2;RBM3;BC005537;KLF6;CCNB1;CCND2;RACGAP1;CNOT1;NFIC;CAPRIN1;CAPZA2;SSR1;CALM3;RPL15;TMEM38B;SLC38A2;CALM2;SOCS5
APP/PS1-21_Hippocampus_(CA1_subregion)_Transgenic_GSE63943_up	17/498	0.105639	0.142055	0.0350367	0.0471146	0.731053	-1.64321	APP;SREBF1;STAT3;TMEM176A;RPL13A;ADIPOR1;ADD3;RPS26;CST3;SQLE;SGPL1;KIF5B;CTNNA1;WDR6;TPP1;SERINC3;LDLR
PS2APP_Microglia_Transgenic_7_months_GSE75431_up	17/499	0.107036	0.142459	0.0355816	0.0473571	0.737477	-1.64796	MEF2C;TRIM30A;STAT1;TPM3;SP110;NFAM1;EIF2AK2;RPL13A;GTPBP2;ADIPOR1;CST3;RBM3;MKNK1;PECAM1;NUMB;LGALS9;ANAPC1
Cardiomyopathy_(Restrictive)_Heart_Restrictive_GSE71613_down	15/498	0.239823	0.292242	0.102142	0.124234	1.15442	-1.64834	GOT1;DESI1;TPM3;STAT3;TMEM176A;RPL13A;DSTN;ATP1A1;TUBA4A;FKBP1A;CST3;MYL6;RBPMS2;SRSF3;CALM2
CI-994_Hippocampus_30mg-kg_GSE53794_up	17/498	0.105639	0.142055	0.0350367	0.0471146	0.735872	-1.65404	RNF20;APP;TBC1D9B;UBE2B;ANKRD11;GTPBP2;TOB2;ATP2C1;TUBA4A;SQLE;CCND2;EXOSC9;TGOLN1;TRIM37;PLXNC1;SF3B1;EPS15
IPTKB_Hematopoietic_stem_cell_Knockout_GSE56613_down	17/498	0.105639	0.142055	0.0350367	0.0471146	0.736098	-1.65455	CDK17;RAB5B;TSPYL1;MCTP1;HSBP1;ANXA4;TMEM176A;CROT;MLLT3;FKBP1A;SQLE;CCND2;NFIC;PAPOLG;KIT;DHCR7;SOCS5
Ezh2_Embryonic_cerebellum_Knockout_GSE80222_up	14/496	0.329569	0.390497	0.158046	0.188134	1.49316	-1.65736	CYFIP2;APP;MBTPS1;CTBP1;RPL13A;ATP1A1;HIPK2;RPS26;H1F0;CCND2;RACGAP1;CAPRIN1;CTNNA1;WDR6
miR-148a_B_lymphocytes_GSE75809_up	20/497	0.0209354	0.0345992	0.00478276	0.00791073	0.430043	-1.66268	SCARB1;STARD5;BCL11A;H3F3A;ATP11C;ADD3;RPS26;BC005537;GID4;CCND2;CREB1;STK38;CTNNA1;RPL15;SERINC3;SLC38A2;SNAP29;VAMP3;ARF6;HNRNPA0
Tunicamycin_129S1Sv-ImJ_mice_-_primary_Mouse_Embryonic_Fibroblasts_GSE63756_down	14/497	0.332238	0.390497	0.159689	0.188134	1.51216	-1.66626	ARF3;STAT3;ATP1A1;PEAR1;AP2A2;CKAP4;CST3;MED25;KCTD10;NFIC;NEU1;WDR6;CALM3;LDLR
Cocaine_Nucleus_accumbens_20_mg-_kg_GSE42805_down	17/498	0.105639	0.142055	0.0350367	0.0471146	0.742554	-1.66906	ARF3;APP;AREL1;TBC1D9B;MCTP1;GOT1;PGAM1;UBALD1;ATP1A1;RPS26;FKBP1A;CST3;ELMO1;WDR6;CALM3;RPL15;ITM2B
SRA_MCF7_knockdown_GSE52385_up	18/498	0.0650519	0.0927578	0.0190428	0.0271532	0.610949	-1.66946	RAB5B;TSPYL1;ANKRD11;RPL13A;CROT;DNPH1;NRBP1;FADS3;HNRNPUL1;CUX1;ENSA;NEU1;SH3BP5;STX6;TRIM37;DHCR7;AVL9;LDLR
Li-Fraumeni_Syndrome_Mesenchymal_Stem_Cells_GSE58123_down	16/498	0.163232	0.207271	0.061364	0.0779196	0.921826	-1.67089	IKBIP;TRAM1;CDCA7L;RPL13A;ARAP1;ADD3;CKAP4;HIPK2;CST3;OGFRL1;NFIC;CALM3;FAM98A;SF3B1;SLC38A2;LPIN2
Parkin_Heart_Knockout_GSE74517_up	17/499	0.107036	0.142459	0.0355816	0.0473571	0.7485	-1.67259	APP;NDUFB8;SLC16A1;GOT1;ANKRD11;STAT3;GOT2;TMEM94;RPL13A;ATP1A1;TUBA4A;CST3;NFIC;CTNNA1;RPL15;PKIG;TMEM38B
Salmonella_HT-29_cells_(shCAP-D3)_7hrs_GSE62520_down	19/498	0.0381525	0.057628	0.00986839	0.0148885	0.513143	-1.67601	APP;MCTP1;GOT1;CDCA7L;NCOA4;RPL13A;GTPBP2;H1F0;STK24;HNRNPUL1;CAPRIN1;DDIT3;RB1CC1;NEU1;MKRN1;CTNNA1;ESYT1;SERINC3;SF3B1
DKK3_Kidney_knockout_GSE75925_up	16/498	0.163232	0.207271	0.061364	0.0779196	0.928527	-1.68303	APP;PARP3;GBP7;SLC16A1;STAT1;STAT3;TMEM176A;AEN;LIPA;CST3;MYL6;FAM168B;TPP1;TRIP12;RPL15;SLC38A2
PQBP1_Cortical_neurons_Knockdown_GSE44402_up	14/496	0.329569	0.390497	0.158046	0.188134	1.51828	-1.68525	CYFIP2;ARF3;APP;CTBP1;HSBP1;PGAM1;ATP1A1;BC005537;DNAJC5;UBQLN1;ELMO1;CALM3;LDLR;HNRNPA0
dimethyloxalylglycine_Cardiomyocytes_GSE71560_up	16/498	0.163232	0.207271	0.061364	0.0779196	0.93186	-1.68907	TMEM185A;CDK19;TRAM1;WDR26;TBC1D9B;PGAM1;BNIP3;ATP2C1;SBNO1;FAM168B;KLF6;PRRC1;XPOT;CUX1;DDIT3;SLC38A2
Bexarotene_Cortex_GSE77569_down	14/495	0.326906	0.390497	0.156411	0.188128	1.51746	-1.69664	CDK17;CYFIP2;MEF2C;ATP2C1;BC005537;OGFRL1;PPP3CB;SPIN1;TRIM37;SERINC3;CALM1;SF3B1;EPS15;PAFAH1B1
Dioxin_Liver_0.03_GSE62902_down	14/496	0.329569	0.390497	0.158046	0.188134	1.53142	-1.69983	SREBF1;STARD5;GOT1;BNIP3;GOT2;ATP1A1;SQLE;MYL6;RPL15;DHCR7;LDLR;SLC38A2;LPIN2;ITM2B
Dgcr8_Cone_photoreceptors_-_Post_natal_day_40_knockout_GSE58498_up	17/499	0.107036	0.142459	0.0355816	0.0473571	0.761839	-1.7024	CYFIP2;ZFP644;NDRG3;SCAF11;CUL3;H3F3A;SRSF1;ADIPOR1;SBNO1;DNAJC5;GNB1;WDR6;TRIP12;CALM1;SF3B1;CALM2;PAFAH1B1
Cardiomyopathy_(Dilated)_Heart_Dilated_GSE71613_up	14/496	0.329569	0.390497	0.158046	0.188134	1.53557	-1.70443	NEK9;APP;STAT1;ANKRD11;TOB2;HIPK2;CCND2;HNRNPUL1;CUX1;CTNNA1;WDR6;CALM3;RPL15;SF3B1
LPS_Lung_5_ug-mouse_GSE64027_up	19/498	0.0381525	0.057628	0.00986839	0.0148885	0.522055	-1.70512	GBP7;TRIM30A;STAT1;TPM3;ANXA4;PGAM1;STAT3;TMEM176A;RPL13A;IQGAP1;ATP1A1;BC005537;MYL6;KLF6;SGPL1;ARPC2;LGALS9;SERINC3;CALM1
Cardiomyopathy_(Dilated)_Heart_Cardiomyopathy_(Dilated)_GSE71613_up	14/496	0.329569	0.390497	0.158046	0.188134	1.53854	-1.70773	NEK9;APP;STAT1;ANKRD11;TOB2;HIPK2;CCND2;HNRNPUL1;CUX1;CTNNA1;WDR6;CALM3;RPL15;SF3B1
HDAC3_Hippocampus_Knockout_GSE72196_up	16/498	0.163232	0.207271	0.061364	0.0779196	0.946362	-1.71536	CDK17;CYFIP2;APP;MEF2C;BCL11A;ANKRD11;TUBA4A;DNAJC5;RB1CC1;KIT;WDR6;CALM3;CALM1;CALM2;ATP6V1C1;PAFAH1B1
MeCP2_Visual_Cortex_Knockout_GSE67294_up	16/498	0.163232	0.207271	0.061364	0.0779196	0.946757	-1.71608	CYFIP2;ZFP644;APP;TBC1D9B;GOT1;CNP;GOT2;ATP1A1;CST3;CNOT1;GNB1;TRIM37;CALM3;EPS15;ITM2B;PAFAH1B1
Ptbp1_Neuronal_progenitor_cell_(mNPC)_knockdown_GSE70985_up	18/498	0.0650519	0.0927578	0.0190428	0.0271532	0.630558	-1.72304	ARF3;PGAM1;RDX;GOT2;RPL13A;DSTN;AEN;FXR1;MYL6;CCND2;KCTD10;TGOLN1;FLOT2;RPL15;DHCR7;GTSE1;LDLR;CALM2
Bacillus_Calmette-Guerin_Macrophage_48hr_GSE67427_up	16/498	0.163232	0.207271	0.061364	0.0779196	0.951388	-1.72447	APP;SREBF1;STAT1;PGAM1;STAT3;NCOA4;ATP1A1;ATP2C1;CKAP4;FGR;NCEH1;ARPC2;MKNK1;SEC22B;CALM1;NFKBIE
Parkinson's_Neurons_(WT_GBA)_33_Day_Differentiation_GSE62642_up	14/496	0.329569	0.390497	0.158046	0.188134	1.56095	-1.7326	STAT3;TMEM176A;DSTN;ATP1A1;RPS26;KLF6;CCND2;ELMO1;GNB4;CPNE3;CALM1;SLC38A2;ITM2B;PAFAH1B1
Nfix_Brain_Knockout_GSE65337_down	18/498	0.0650519	0.0927578	0.0190428	0.0271532	0.63462	-1.73414	PARP3;CNP;NCOA4;RPL13A;DSTN;IQGAP1;ATP1A1;ADIPOR1;CST3;MYL6;SGPL1;CCND2;ARPC2;ESD;WDR6;CALM2;ITM2B;ARF6
Bacillus_Calmette-Guerin_Macrophage_4hr_GSE67427_down	21/497	0.0111533	0.0196203	0.00226007	0.00397826	0.38576	-1.73438	MBD4;SLC16A1;TBC1D9B;TPM3;SH3KBP1;PGAM1;NCOA4;RPL13A;TPD52L2;CST3;MYL6;SGPL1;DNAJC5;GNB1;NUMB;TPP1;RPL15;PLXNC1;LGALS9;NFKBIE;CALM2
Bmal1_Liver_Knockout_ZT20_GSE70497_up	16/498	0.163232	0.207271	0.061364	0.0779196	0.958383	-1.73715	SCARB1;TRAM1;GCH1;BNIP3;GOT2;TMEM176A;ATP11C;RPL13A;ATP1A1;RBM3;SRP72;CHP1;SERINC3;SLC38A2;LPIN2;ITM2B
Kras(G12D)_Duct_cell_Mutation_GSE65315_up	20/497	0.0209354	0.0345992	0.00478276	0.00791073	0.449374	-1.73742	TPM3;ANXA4;PGAM1;NCOA4;RPL13A;ATP1A1;RPS26;FKBP1A;RBM3;KLF6;CCND2;SRP72;ARPC2;CTNNA1;SRSF3;RPL15;MCM6;CALM1;CALM2;LTF
Retinoic_Acid_Testis_(Mouse_Spermatocytes)_100_nM_GSE77051_down	18/498	0.0650519	0.0927578	0.0190428	0.0271532	0.638494	-1.74473	TPM3;PGAM1;MTUS1;RPL13A;DSTN;ATP1A1;DUSP7;RPS26;CST3;SQLE;CCND2;XPOT;UBQLN1;TRIP12;ARID2;LDLR;SLC38A2;ARF6
HD_(R6/1;_transgenic_for_exon_1)_Striatum_Mutant_GSE59571_down	15/497	0.237516	0.292172	0.100925	0.123914	1.21406	-1.74523	CDK17;CYFIP2;ARF3;MBTPS1;MEF2C;AREL1;MCTP1;BNIP3;ATP1A1;TUBA4A;CCND2;UBTF;DNAJC8;CALM1;CALM2
Roxadust_Retina_GSE74170_down	16/498	0.163232	0.207271	0.061364	0.0779196	0.965774	-1.75055	APP;CUL3;GOT2;ATP1A1;LARP4;ADD3;OGFRL1;KIF5B;MKNK1;GNB1;WDR6;TRIM37;CALM1;ATP6V1C1;PAFAH1B1;SOCS5
Mycobacterium_tuberculosis_(MTB)_H37Rv_Macrophage_48hr_GSE67427_up	17/498	0.105639	0.142055	0.0350367	0.0471146	0.780486	-1.75432	APP;TRAM1;STAT1;STAT3;NCOA4;TMEM176A;ADIPOR1;ATP2C1;CKAP4;HIPK2;H1F0;NCEH1;MKNK1;SEC22B;CALM1;NFKBIE;CYTIP
Mycobacterium_smegmatis_Macrophage_18hr_GSE67427_down	22/496	0.00554978	0.0108127	0.000998132	0.00195171	0.338196	-1.75659	HNRNPA3;SLC16A1;TBC1D9B;SH3KBP1;PGAM1;SRSF1;RPL13A;ATP1A1;TPD52L2;AP2A2;RPS26;CST3;SGPL1;RAP1A;PPT1;SRSF3;TPP1;CALM3;RPL15;MCM6;CALM2;ITM2B
STAU1_HEK293T_Overexpression_GSE52447_down	19/497	0.0375109	0.057628	0.00968149	0.0148885	0.535463	-1.75799	SREBF1;ARFGEF2;GCH1;YIPF4;MRPL19;BRCC3;GTPBP2;WDR43;AURKA;IBTK;H1F0;KIT;SH3BP5;UBQLN1;UBTF;MPLKIP;NAA15;LDLR;HNRNPA0
EHF_Calu-3_knockdown_GSE63397_down	18/498	0.0650519	0.0927578	0.0190428	0.0271532	0.643969	-1.75969	ARF3;MBTPS1;TRAM1;NCOA4;LIPA;RBM3;FAM168B;IBTK;NCEH1;PRRC1;CAPRIN1;NEU1;DNAJC10;SSR1;RNF181;WDR6;ESYT1;AGFG2
Bmal1_Liver_Knockout_ZT8_GSE70497_down	15/497	0.237516	0.292172	0.100925	0.123914	1.22614	-1.76259	STARD5;NARF;ARL6IP1;GCH1;BNIP3;GOT2;ATP11C;MIA3;BFAR;CROT;ATP1A1;CEACAM1;TGOLN1;LPIN2;TMED5
Juvenile_Idiopathic_Arthritis_PBMC_GSE79970_up	14/495	0.326906	0.390497	0.156411	0.188128	1.57762	-1.76391	SREBF1;MEF2C;USP15;STAT1;NFAM1;ANKRD11;RPL13A;CST3;PPT1;PELI1;RPL15;LGALS9;CD69;CYTIP
CH-223191_Skin_Biopsy_(Lesion)_16hrs_GSE47944_down	18/498	0.0650519	0.0927578	0.0190428	0.0271532	0.646036	-1.76534	APP;WDR26;FNBP1;PGAM1;H3F3A;DSTN;DUSP7;TMEM154;HIPK2;RAB10;STK24;DNAJC5;CHP1;TPP1;CALM1;SLC38A2;PI4K2A;ITM2B
Haloperidol_Striatum_GSE67750_up	14/496	0.329569	0.390497	0.158046	0.188134	1.59143	-1.76644	NAA60;APP;AREL1;TBC1D9B;GOT1;CNP;CTBP1;PGAM1;GOT2;OAZ2;FKBP1A;RBM3;ENSA;WDR6
LPS_Microglia_GSE75246_down	16/498	0.163232	0.207271	0.061364	0.0779196	0.976519	-1.77002	MEF2C;FNBP1;SH3KBP1;ANKRD11;MTUS1;ANKHD1;DUSP7;CST3;CUX1;MKNK1;NUMB;ELMO1;DAGLB;NFKBIE;SF3B1;LPIN2
I-BET_MV4-11_(Nascent_RNA)_GSE81147_down	15/497	0.237516	0.292172	0.100925	0.123914	1.23174	-1.77065	HNRNPA3;BCL11A;SH3KBP1;WDR43;DUSP7;PNN;CCND2;HNRNPUL1;XPOT;NFIC;PECAM1;UBTF;LGALS9;LDLR;ANAPC1
Tunicamycin_HEK293-T_1ug-ml-1hr_GSE65778_down	20/497	0.0209354	0.0345992	0.00478276	0.00791073	0.458253	-1.77175	NEK9;HNRNPA3;WDR26;SCAF11;YIPF4;ANKRD11;EIF2AK2;RPL13A;TYMS;ANKHD1;HIPK2;HNRNPUL1;CUX1;CNOT1;VPS53;DNAJC10;SSR1;MCM6;NAA15;ZPR1
Bacillus_Calmette-Guerin_Macrophage_18hr_GSE67427_up	17/498	0.105639	0.142055	0.0350367	0.0471146	0.788702	-1.77279	APP;GCH1;H3F3A;ARAP1;ADIPOR1;ATP2C1;CKAP4;FGR;MYL6;H1F0;ARPC2;MKNK1;SH3BP5;LCP2;CALM1;NFKBIE;CYTIP
Down_Sydrome_iPSCs_GSE52249_up	17/498	0.105639	0.142055	0.0350367	0.0471146	0.788751	-1.7729	APP;ARFGEF2;SLC16A1;TPM3;CDCA7L;DSTN;AEN;IQGAP1;WDR43;AURKA;XPOT;CNOT1;MKRN1;RBPMS2;SAP18;NAA15;ANAPC1
WZ4002_NSCLC-Parental_PC9-GR2_24hrs_GSE75602_up	20/498	0.0213348	0.0345992	0.00488407	0.00791073	0.461084	-1.77398	RAB5B;RALBP1;ANXA4;STAT3;NCOA4;TMEM94;SLC39A11;MTUS1;RPL13A;DSTN;HACD2;SQLE;MYL6;SGPL1;STK38;MKRN1;PPT1;CHP1;DHCR7;AGFG2
MeCP2_Hypothalamus_Knockout_GSE66871_down	16/498	0.163232	0.207271	0.061364	0.0779196	0.978895	-1.77433	ARF3;ARL6IP1;RPL13A;AP2A2;TUBA4A;FKBP1A;MYL6;DNAJC5;CAPRIN1;TGOLN1;GNB1;WDR6;CALM3;TRIP12;PLXNC1;CALM1
BZLT_Akata_Knockdown_GSE79304_up	19/498	0.0381525	0.057628	0.00986839	0.0148885	0.543376	-1.77475	MEF2C;STAT1;TPM3;ANKRD11;STAT3;ARAP1;HACD2;LIPA;TWSG1;RAP1A;RCN2;STIM1;STAMBPL1;NEU1;TPP1;TRIP12;CD69;NFKBIE;PI4K2A
Huntington's_NSCs_GSE74201_up	19/498	0.0381525	0.057628	0.00986839	0.0148885	0.543858	-1.77633	NEK9;APP;HNRNPA3;PGAM1;ANKRD11;SRSF1;DSTN;ATP1A1;PRDX3;SQLE;MYL6;CCND2;RCN2;GNB1;DHCR7;ESYT1;LDLR;SLC38A2;CALM2
Salmonella_typhimurium_Macrophage_48hr_GSE67427_up	17/498	0.105639	0.142055	0.0350367	0.0471146	0.79069	-1.77726	ARF3;APP;CNP;GCH1;STAT3;NCOA4;IQGAP1;ARAP1;GTPBP2;CKAP4;HIPK2;H1F0;NCEH1;GNB1;FLOT2;CALM1;NFKBIE
Mycobacterium_smegmatis_Macrophage_48hr_GSE67427_down	21/497	0.0111533	0.0196203	0.00226007	0.00397826	0.395436	-1.77789	SCARB1;ARL6IP1;FNBP1;SH3KBP1;H3F3A;RPL13A;IQGAP1;ARAP1;LIPA;TPD52L2;AP2A2;RPS26;CST3;SGPL1;PPT1;PECAM1;TPP1;CALM3;RPL15;CALM2;ITM2B
Yersinia_pseudotuberculosis_Macrophage_18hr_GSE67427_up	16/498	0.163232	0.207271	0.061364	0.0779196	0.982252	-1.78041	CNP;GCH1;BNIP3;H3F3A;STAT3;NCOA4;ARAP1;OAZ2;RELA;CKAP4;MYL6;H1F0;FLOT2;CALM1;NFKBIE;CYTIP
PER2__Endometrial_Stromal_knockdown_GSE62854_down	22/495	0.00542331	0.0108127	0.000973634	0.00195171	0.34165	-1.7824	DESI1;RPL13A;DSTN;CORO2A;ADD3;LIPA;RAB10;FKBP1A;RBM3;SQLE;OGFRL1;MYL6;TWSG1;VMA21;SUFU;KIF5B;DNAJC10;UBQLN1;FAM32A;DHCR7;CALM1;LDLR
Cyclophosphamide_GL261_tumors_in_scid_mice_GSE71491_up	17/498	0.105639	0.142055	0.0350367	0.0471146	0.796075	-1.78936	APP;TRIM30A;STAT1;TPM3;SP110;IQGAP1;ARAP1;LIPA;CST3;BC005537;KLF6;SGPL1;CCND2;ARPC2;TGOLN1;SERINC3;ITM2B
SGC0946_MV4-11_(Nascent_RNA)_GSE81147_down	17/498	0.105639	0.142055	0.0350367	0.0471146	0.802919	-1.80474	SREBF1;MEF2C;USP7;SH3KBP1;ANKRD11;NFATC3;IQGAP1;GTPBP2;DUSP7;TMEM154;ARPC2;NFIC;GNB1;FAM32A;TRIP12;ARID2;LDLR
Asthma_Tracheal-bronchial_GSE61141_up	18/498	0.0650519	0.0927578	0.0190428	0.0271532	0.662518	-1.81038	APP;SREBF1;TRAM1;ANKRD11;STAT3;IQGAP1;GTPBP2;TUBA4A;HIPK2;STK24;NFIC;SSR1;DHCR7;LGALS9;LDLR;SLC38A2;RAB8A;LTF
Bmal1_Liver_Knockout_ZT4_GSE70497_down	17/498	0.105639	0.142055	0.0350367	0.0471146	0.808407	-1.81708	SCARB1;ARL6IP1;GCH1;RDX;GOT2;MTUS1;ATP11C;CROT;LIPA;CEACAM1;LACTB2;BC004004;TGOLN1;DHCR7;LGALS9;GSTM7;LPIN2
Topotecan_Cortical_neurons_300_nM_GSE43526_up	15/497	0.237516	0.292172	0.100925	0.123914	1.26417	-1.81727	ARF3;ZFP512;RAB5B;NARF;ARL6IP1;HSBP1;PGAM1;BNIP3;H3F3A;SQLE;DNAJC5;WDR6;PLXNC1;DHCR7;CALM2
BS69_Hela_knockdown_GSE51261_down	17/498	0.105639	0.142055	0.0350367	0.0471146	0.810539	-1.82187	IKBIP;APP;SCARB1;SLC16A1;PGAM1;ANKRD11;BNIP3;RPL13A;NUP153;TPD52L2;WDR43;PNN;XPOT;CNOT1;SSR1;SLC38A2;LSM14A
YAP_Oocyte_Knockout_GSE74344_down	18/498	0.0650519	0.0927578	0.0190428	0.0271532	0.667199	-1.82317	PCID2;SCAF11;STAT3;TXNL1;MTUS1;ELP3;NUP153;ATP1A1;TUBA4A;AURKA;UBLCP1;LMAN2;GNB4;TRIP12;CIAPIN1;SKP1A;ATP6V1C1;CDC42SE2
DRB_(dichlorobenzimidazole_1-??-D-ribofuranoside)_Cockayne_Sydrome_Fibroblasts_60min_GSE55534_up	20/497	0.0209354	0.0345992	0.00478276	0.00791073	0.471609	-1.82339	ARF3;NDUFB8;TSPYL1;HSBP1;PGAM1;H3F3A;ADIPOR1;HIGD1A;PRDX3;RPS26;FKBP1A;NSFL1C;PYURF;VMA21;SRSF3;RPL15;SERINC3;GOLGA7;HNRNPA0;ZPR1
INK128_MDA-MB-231_200nM-2hr_GSE61375_down	19/498	0.0381525	0.057628	0.00986839	0.0148885	0.5584	-1.82383	HNRNPA3;TPM3;PGAM1;RPL13A;IQGAP1;TPD52L2;AURKA;RPS26;RBM3;MYL6;CCNB1;NPLOC4;HNRNPUL1;DNAJC5;CAPRIN1;CALM3;RPL15;CALM1;CALM2
EWSFLI1_A673_knockdown_GSE60949_down	19/498	0.0381525	0.057628	0.00986839	0.0148885	0.559658	-1.82794	HNRNPA3;DUT;FNBP1;RDX;H3F3A;SRSF1;ATP1A1;MPP5;TYMS;CCNB1;CNOT1;CAPRIN1;ENSA;SPIN1;SRSF3;RPL15;NAA15;CALM1;HNRNPA0
DRB_(dichlorobenzimidazole_1-??-D-ribofuranoside)_Foresking_Fibroblasts_(HF1)_60min_GSE55534_down	15/497	0.237516	0.292172	0.100925	0.123914	1.27397	-1.83135	SREBF1;ANKRD11;RPL13A;AEN;DUSP7;KLF6;TSPAN14;NPLOC4;NFIC;GNB1;DNAJC10;TLDC1;AVL9;LDLR;SOCS5
Calcific_aortic_valve_stenosis_Aorta_GSE55492_down	15/497	0.237516	0.292172	0.100925	0.123914	1.28033	-1.8405	TSPYL1;HSBP1;SRSF1;RPL13A;TOB2;FKBP1A;CST3;MYL6;LMAN2;ENSA;SRSF3;SAP18;CALM3;RPL15;LSM14A
Tunicamycin_AJ_mice_-_primary_Mouse_Embryonic_Fibroblasts_GSE63756_down	15/497	0.237516	0.292172	0.100925	0.123914	1.28092	-1.84135	CTBP1;ATP1A1;TUBA4A;CKAP4;CST3;SQLE;MYL6;KCTD10;NFIC;NEU1;WDR6;CALM3;RPL15;LDLR;HNRNPA0
STAU1_HEK293T_knockdown_GSE52447_up	16/498	0.163232	0.207271	0.061364	0.0779196	1.01619	-1.84193	TBC1D9B;CNP;CTBP1;PGAM1;SLC35C2;RPL13A;KEAP1;ATP1A1;DNPH1;NUBP2;CST3;MED25;LMAN2;BCL7C;FLOT2;RPL15
TAF15_Motor_neuron_Knockdown_GSE77707_down	21/497	0.0111533	0.0196203	0.00226007	0.00397826	0.411937	-1.85208	CDK17;UNC119B;CDK19;TRAM1;CPSF6;TPM3;LRRC40;RPL13A;DSTN;AEN;IQGAP1;FAM168B;SGPL1;CCND2;CTNNA1;GNB4;SSR1;SEC22B;DCP1A;TMEM19;VAMP3
EHF_Calu-3_knockdown_GSE63397_up	16/498	0.163232	0.207271	0.061364	0.0779196	1.02269	-1.85372	HNRNPA3;CNP;TPM3;ANXA4;H3F3A;SSU72;RPL13A;ATP1A1;TPD52L2;FXR1;H1F0;LMAN2;SRSF3;CALM3;CALM2;HNRNPA0
Idiopathic_nonspecific_interstitial_pneumonia_Lung_GSE73189_up	16/498	0.163232	0.207271	0.061364	0.0779196	1.02392	-1.85593	PPP1R15B;STAT3;NCOA4;MTUS1;IQGAP1;ATP1A1;LIPA;SOCS2;FGR;KLF6;PELI1;NCOA7;CD69;CYTIP;LDLR;SLC38A2
Smchd1_Neural_stem_cells_Null_GSE65747_down	17/498	0.105639	0.142055	0.0350367	0.0471146	0.825719	-1.85599	MEF2C;GBP7;SLC35F5;H3F3A;BAZ1A;MPP5;NRBP1;RPS26;KLF6;RAP1A;CTNNA1;RPL15;TMEM38B;CALM1;LDLR;SLC38A2;CDC42SE2
Salmonella_HT-29_cells_(shCAP-D3)_0.5hrs_GSE62520_down	15/497	0.237516	0.292172	0.100925	0.123914	1.29158	-1.85667	APP;TBC1D9B;NARF;PGAM1;CDCA7L;H3F3A;RPL13A;FXR1;CAND1;DDIT3;MLX;RPL15;MAN1B1;SF3B1;CALM2
INK128_MDA-MB-231_200nM-2hr_GSE61375_up	17/498	0.105639	0.142055	0.0350367	0.0471146	0.826397	-1.85752	IKBIP;APP;SREBF1;TRAM1;ATP1A1;LIPA;CKAP4;CST3;KLF6;TWSG1;NCEH1;TPP1;SERINC3;LDLR;SLC38A2;ITM2B;ARF6
FUS_Motor_Neuron_Knockdown_GSE77702_down	14/493	0.321596	0.387526	0.15317	0.184572	1.64288	-1.86378	CYFIP2;ARF3;APP;RAB5B;HNRNPA3;PGAM1;OAZ2;HIPK2;H1F0;HNRNPUL1;GNB1;FLOT2;CALM3;RPL15
STAU1_HEK293T_Overexpression_GSE52447_up	19/498	0.0381525	0.057628	0.00986839	0.0148885	0.572202	-1.8689	PGAM1;H3F3A;GOT2;RPL13A;ATP1A1;TYMS;NUBP2;RPS26;FKBP1A;CST3;RBM3;MYL6;HNRNPUL1;ENSA;GNB1;SRSF3;CALM3;RPL15;CALM1
Dioxin_Liver_10_GSE62902_up	19/498	0.0381525	0.057628	0.00986839	0.0148885	0.572942	-1.87132	CYFIP2;ITIH5;ABCD2;STARD5;ARL6IP1;PGAM1;SLC35F5;TMEM176A;RPL13A;DSTN;CROT;TUBA4A;MYL6;ESD;NEU1;CTNNA1;SKP1A;LPIN2;ITM2B
Mycobacterium_tuberculosis_GC1237_Macrophage_48hr_GSE67427_up	18/498	0.0650519	0.0927578	0.0190428	0.0271532	0.686067	-1.87473	APP;STAT1;PGAM1;STAT3;NCOA4;ATP1A1;ADIPOR1;ATP2C1;CKAP4;HIPK2;FGR;H1F0;NCEH1;ARPC2;SH3BP5;LCP2;CALM1;NFKBIE
SAHA_Liver_0.67g_GSE63943_up	17/498	0.105639	0.142055	0.0350367	0.0471146	0.834152	-1.87495	ITIH5;UNC119B;SCARB1;PGAM1;ASB13;LIPA;AP2A2;TUBA4A;HIPK2;LMAN2;CAPRIN1;TGOLN1;UBQLN1;PXMP4;TMEM38B;SERINC3;SEC22B
Myotonic_Dystrophy_Left_Ventricles_GSE67812_up	15/497	0.237516	0.292172	0.100925	0.123914	1.30496	-1.8759	H3F3A;STAT3;RPL13A;ATP1A1;RPS26;CST3;RBM3;MYL6;NFIC;PECAM1;SRSF3;CALM3;RPL15;PKIG;ITM2B
5-Azacytidine_U266_24hr-10nM_GSE56623_up	20/497	0.0209354	0.0345992	0.00478276	0.00791073	0.485478	-1.87701	ARFGEF2;HNRNPA3;STAT1;TPM3;SH3KBP1;RPL13A;IQGAP1;XPOT;CNOT1;CAPRIN1;ENSA;NEU1;GNB1;UBTF;TPP1;TRIP12;RPL15;MCM6;NAA15;SF3B1
TNFR2_Colon_(distal_colon)_knockout_GSE65408_down	15/497	0.237516	0.292172	0.100925	0.123914	1.30614	-1.8776	APP;MEF2C;OAZ2;TUBA4A;CEACAM1;H1F0;CCND2;NFIC;TGOLN1;CAPZA2;PECAM1;ESYT1;CALM1;CALM2;CDC42SE2
Salmonella_HT-29_cells_(shCTRL)_7hrs_GSE62520_down	17/498	0.105639	0.142055	0.0350367	0.0471146	0.838394	-1.88448	APP;TBC1D9B;NARF;PGAM1;CDCA7L;NCOA4;RPL13A;GTPBP2;H1F0;HNRNPUL1;CNOT1;DDIT3;NEU1;MKRN1;TPP1;ESYT1;SERINC3
C9orf72_Spinal_cord_Knockout_GSE77681_down	20/497	0.0209354	0.0345992	0.00478276	0.00791073	0.487653	-1.88542	CYFIP2;ARF3;APP;TBC1D9B;CNP;FNBP1;ATP1A1;TUBA4A;HIPK2;DNAJC5;KIF5B;GNB1;WDR6;FLOT2;TRIM37;CALM3;SKP1A;LDLR;GOLGA7;ITM2B
PATZ1_Embryonic_fibroblasts_Knockout_GSE65864_down	15/497	0.237516	0.292172	0.100925	0.123914	1.31612	-1.89195	STAT3;RPL13A;CKAP4;RPS26;FKBP1A;RBM3;SQLE;HNRNPUL1;KCTD10;NFIC;LMAN2;GNB1;WDR6;LDLR;HNRNPA0
Colorectal_Cancer_Laser-capture_microdissected_sample_GSE74369_down	18/497	0.0640796	0.0927578	0.0187162	0.0271532	0.689037	-1.89322	ITIH5;SLC35A3;METTL3;RPL13A;FADS3;KLF6;RCN2;XPOT;VPS53;PPAT;CAPZA2;SSR1;MPLKIP;RPL15;NAA15;AVL9;SEC22B;TMEM19
Phenobarbital_Liver_GSE77729_up	17/498	0.105639	0.142055	0.0350367	0.0471146	0.842692	-1.89414	HNRNPA3;TRAM1;H3F3A;GOT2;NCOA4;TMEM176A;ATP11C;CROT;LIPA;SQLE;SGPL1;LACTB2;CAPRIN1;ESD;LGALS9;SERINC3;ITM2B
Duchenne_Muscular_Dystrophy_Myoblasts_GSE70389_up	16/498	0.163232	0.207271	0.061364	0.0779196	1.04566	-1.89534	ARL6IP1;TPM3;PGAM1;BNIP3;SRSF1;AURKA;CCNA2;RBM3;MYL6;CCNB1;ARPC2;RACGAP1;SRSF3;CALM3;RPL15;LDLR
LKB1_HuH-28_knockdown_GSE59855_up	19/498	0.0381525	0.057628	0.00986839	0.0148885	0.580312	-1.89539	TSPYL1;SLC16A1;PGAM1;RDX;RPL13A;DSTN;IQGAP1;ADIPOR1;HACD2;FADS3;FKBP1A;MYL6;CAND1;HNRNPUL1;GNB1;ESYT1;CALM2;LSM14A;HNRNPA0
Firre_Embryonic_stem_cells_Knockout_GSE45157_up	18/498	0.0650519	0.0927578	0.0190428	0.0271532	0.695375	-1.90016	TBC1D9B;CNP;STAT1;TPM3;SP110;PGAM1;STAT3;EIF2AK2;RPL13A;AEN;BFAR;WDR73;EBNA1BP2;KLF6;CAPRIN1;NCOA7;DHCR7;CALM2
Clobetasol_Embryonic_stem_cells_12_hrs_GSE63804_down	15/496	0.235218	0.292172	0.0997171	0.123914	1.31947	-1.90959	CYFIP2;HNRNPA3;WDR26;CNP;SCAF11;ANKRD11;H3F3A;ANKHD1;HIPK2;RPS26;HNRNPUL1;CUX1;CAPRIN1;TRIP12;ARID2
Psoriasis_Skin_Biopsy_(lesion)_GSE47944_up	16/498	0.163232	0.207271	0.061364	0.0779196	1.05507	-1.91241	STAT1;PGAM1;STAT3;EIF2AK2;ATP1A1;HIGD1A;CKAP4;TMEM154;RAB10;SQLE;SPTLC2;CNOT1;DNAJC5;TRIP12;CALM1;LTF
FLT3_Thymus_-_leukemic_cells_Knockout_GSE61971_up	16/497	0.161382	0.207271	0.0605277	0.0779196	1.04862	-1.91267	NEK9;ARFGEF2;SLC16A1;NDRG3;PGAM1;CDCA7L;CPSF2;BAZ1A;CCNA2;CCND2;PPAT;CHIL3;MCM6;XXYLT1;ARF6;SOCS5
Mycobacterium_smegmatis_Macrophage_48hr_GSE67427_up	19/498	0.0381525	0.057628	0.00986839	0.0148885	0.586548	-1.91576	SREBF1;CNP;GCH1;STAT1;TPM3;SP110;PGAM1;NCOA4;TMEM176A;EIF2AK2;ATP1A1;GTPBP2;CKAP4;H1F0;ARPC2;FBXO6;LGALS9;CALM1;NFKBIE
ETS2_Skin_Overexpression_GSE74868_up	17/497	0.104254	0.142055	0.034498	0.0471146	0.848042	-1.91736	TRAM1;STARD5;SLC16A1;STAT1;PGAM1;GOT2;TMEM176A;RPL13A;ATP1A1;CKAP4;DUSP7;RPS26;RBM3;MYL6;ARPC2;CAPRIN1;CALM1
BMAL1_Renal_tubular_cells_Knockout_ZT4_GSE76838_up	19/498	0.0381525	0.057628	0.00986839	0.0148885	0.587246	-1.91804	CYFIP2;APP;HNRNPA3;SLC16A1;ARL6IP1;PGAM1;RDX;GOT2;TMEM176A;RPL13A;ATP1A1;BC005537;LACTB2;CAPRIN1;ESD;NEU1;CTNNA1;SERINC3;ITM2B
Mycobacterium_tuberculosis_(MTB)_H37Rv_Macrophage_48hr_GSE67427_down	15/497	0.237516	0.292172	0.100925	0.123914	1.3421	-1.92929	RPL13A;ARAP1;LIPA;TPD52L2;AP2A2;RPS26;CST3;MYL6;PPT1;TPP1;CALM3;RPL15;LGALS9;CALM2;ITM2B
Silvestrol_MDA-MB-231_25nM-2hr_GSE61375_down	15/497	0.237516	0.292172	0.100925	0.123914	1.34408	-1.93214	TPM3;PGAM1;BNIP3;H3F3A;SRSF1;RPL13A;RPS26;FKBP1A;MYL6;EBNA1BP2;RACGAP1;DNAJC5;GNB1;CALM3;RPL15
Cardiomyopathy_(Dilated)_Heart_Cardiomyopathy_(Dilated)_GSE71613_down	17/498	0.105639	0.142055	0.0350367	0.0471146	0.863179	-1.94019	GOT1;TPM3;H3F3A;STAT3;TMEM176A;SSU72;RPL13A;DSTN;ATP1A1;TUBA4A;RPS26;FKBP1A;CST3;MYL6;ARPC2;RBPMS2;CALM1
Anisomycin_Fibroblasts_(3T3_cells)_188.5_nM_1_hr_GSE55776_up	16/497	0.161382	0.207271	0.0605277	0.0779196	1.06527	-1.94303	PPP1R15B;AEN;NUP153;RELA;2810474O19RIK;SQLE;RABGEF1;BC005537;KLF6;H1F0;DDIT3;SDE2;NFKBIE;GTSE1;LDLR;ARF6
LPA2_HCT116_knockdown_GSE67931_up	18/498	0.0650519	0.0927578	0.0190428	0.0271532	0.713276	-1.94908	SREBF1;MEF2C;TRAM1;ARL6IP1;PGAM1;ANKRD11;BNIP3;RDX;SQLE;PNN;IBTK;H1F0;LMAN2;PPT1;SSR1;DHCR7;SLC38A2;PDZD8
Nutlin-3a_MCF7_5uM-24hrs_GSE47042_up	21/497	0.0111533	0.0196203	0.00226007	0.00397826	0.433954	-1.95107	CYFIP2;ARFGEF2;RAB5B;TSPYL1;ANXA4;STAT3;NCOA4;RPL13A;AEN;CROT;HIPK2;CST3;MYL6;NPEPL1;CNOT1;PSD4;SH3BP5;WDR6;SEC22B;SLC38A2;PI4K2A
Cardiomyopathy_(Dilated)_Heart_Dilated_GSE71613_down	17/498	0.105639	0.142055	0.0350367	0.0471146	0.868204	-1.95149	GOT1;TPM3;H3F3A;STAT3;TMEM176A;SSU72;RPL13A;DSTN;ATP1A1;TUBA4A;RPS26;FKBP1A;CST3;MYL6;ARPC2;RBPMS2;CALM1
RFWD2_Lung_Knockout_GSE80707_up	19/497	0.0375109	0.057628	0.00968149	0.0148885	0.594905	-1.95315	APP;SLC16A1;TPM3;ANXA4;PGAM1;BNIP3;GOT2;RPL13A;IQGAP1;ATP1A1;PEAR1;ATP2C1;TUBA4A;CST3;TGOLN1;CTNNA1;CALM1;SLC38A2;CALM2
Kap1_Skeletal_muscle_Knockdown_GSE62659_up	16/497	0.161382	0.207271	0.0605277	0.0779196	1.07874	-1.9676	APP;STAT3;RPL13A;CKAP4;FADS3;RPS26;CST3;MYL6;TSPAN14;WDR6;RPL15;LGALS9;ESYT1;SERINC3;CALM2;ITM2B
Rcor1_Fetal_Liver_Knockout_GSE50708_down	16/497	0.161382	0.207271	0.0605277	0.0779196	1.07906	-1.96819	SCARB1;DUT;SLC16A1;CTBP1;GOT2;WDR4;PRKAG1;AP2A2;TUBA4A;NUBP2;LMAN2;UBTF;CALM3;RPL15;MCM6;HNRNPA0
HNRNPA2B1_HeLa_knockdown_GSE70061_down	17/496	0.102879	0.142055	0.0339654	0.0471146	0.866476	-1.97054	CYFIP2;SLC30A7;NEK9;SLC35A3;SLC39A11;MSL2;EIF2AK2;DSTN;IKZF1;FNDC3A;LARP4;TMEM154;DNAJC10;NCOA7;AVL9;SLC28A2;CDC42SE2
Dioxin_Liver_1_GSE62902_down	19/497	0.0375109	0.057628	0.00968149	0.0148885	0.600602	-1.97185	SREBF1;HNRNPA3;TRAM1;GOT1;SRSF1;TOB2;HACD2;FADS3;SQLE;PNN;H1F0;LACTB2;SAP18;CHP1;DHCR7;SF3B1;SLC38A2;TMED5;ARF6
C9ORF72_Brain_Transgenic_(C9ORF72_BAC_including_500_G4C2_repeats)_GSE74973_down	16/497	0.161382	0.207271	0.0605277	0.0779196	1.08301	-1.97539	CYFIP2;APP;MEF2C;GOT1;TPM3;ANKRD11;GOT2;ATP1A1;AP2A2;TUBA4A;GNB1;CALM3;SERINC3;CALM1;CALM2;ITM2B
EVX1AS_CJ9_stem_cells_knockout_GSE70419_down	18/498	0.0650519	0.0927578	0.0190428	0.0271532	0.724428	-1.97955	ARF3;WDR26;TPM3;H3F3A;DSTN;BAZ1A;ATP1A1;ADIPOR1;FKBP1A;MYL6;ARPC2;KCTD10;LMAN2;DNAJC5;RPL15;GTSE1;LDLR;SLC38A2
GW3965_Tumor-HT-29_48hrs_GSE77039_up	16/497	0.161382	0.207271	0.0605277	0.0779196	1.09167	-1.99118	PPP1R15B;ANKRD11;CEBPG;AEN;ATP1A1;GTPBP2;RELA;KLF6;H1F0;XPOT;CNOT1;CAPRIN1;CTNNA1;LDLR;SLC38A2;LPIN2
Huntington's_iPSCs_GSE74201_up	17/498	0.105639	0.142055	0.0350367	0.0471146	0.887353	-1.99453	ARF3;NEK9;SREBF1;HNRNPA3;SLC16A1;STAT1;ANKRD11;SRSF1;AEN;ATP1A1;PNN;CCNB1;ZMYM2;HNRNPUL1;CNOT1;SAP18;WDR6
Lin28_Neural_stem_cells_Overexpression_GSE77851_down	22/494	0.00529923	0.0107895	0.000949657	0.00193355	0.381434	-1.99879	APP;SREBF1;H3F3A;NCOA4;TMEM176A;EPDR1;DSTN;ATP1A1;ADD3;RAB10;CST3;RBM3;CCND2;RCN2;KIF5B;DNAJC10;CTNNA1;WDR6;CALM3;SKP1A;CALM1;PAFAH1B1
Vemurafenib_A375_48hr-0.1uM_GSE64741_down	18/498	0.0650519	0.0927578	0.0190428	0.0271532	0.732933	-2.00279	HNRNPA3;TPM3;PGAM1;SRSF1;RPL13A;TYMS;HIPK2;RPS26;RBM3;EBNA1BP2;TSPAN14;CCNB1;RACGAP1;XPOT;UBQLN1;SRSF3;LDLR;CALM2
PRMT9_HeLa_knockdown_GSE63953_up	19/498	0.0381525	0.057628	0.00986839	0.0148885	0.615579	-2.01058	IKBIP;PPP1R15B;PCID2;WDR26;TBC1D9B;STAT1;BNIP3;STAT3;MTUS1;EIF2AK2;FNDC3A;LARP4;TUBA4A;RELA;H1F0;SSR1;SLC38A2;LPIN2;ITM2B
JUN_PC3_knockdown_GSE53470_down	16/497	0.161382	0.207271	0.0605277	0.0779196	1.11431	-2.03248	APP;RALBP1;CTBP1;PGAM1;ANKRD11;RPL13A;TPD52L2;HIPK2;FKBP1A;MED25;H1F0;DNAJC5;CPTP;GNB1;CALM3;LDLR
CBFA2T2_KH2_embryonic_stem_cells_Knockout_GSE71674_up	16/497	0.161382	0.207271	0.0605277	0.0779196	1.11548	-2.03462	GALNT7;APP;TRAM1;BNIP3;DONSON;RPL13A;DSTN;IQGAP1;RPS26;MYL6;KLF6;SGPL1;STK38;RPL15;SF3B1;LDLR
AMPK_R299Q_Brain_-_Hypothalamic_Arcuate_Nucleus_Knockin_GSE73436_down	18/497	0.0640796	0.0927578	0.0187162	0.0271532	0.742561	-2.04028	ARF3;UBE2B;HSBP1;GOT2;ATP1A1;FNDC3A;TOX4;FKBP1A;CST3;CNOT1;ASB8;CAPRIN1;SPIN1;SRSF3;CALM3;ATXN7L1;CALM2;PAFAH1B1
Vemurafenib_Colo800_48hr-0.1uM_GSE64741_up	16/497	0.161382	0.207271	0.0605277	0.0779196	1.11897	-2.04099	NEK9;CNP;TMEM94;MTUS1;ATP2C1;ADD3;ZMYM2;NAGLU;RRAGC;KIT;GNB4;TPP1;PLXNC1;SF3B1;EPS15;ITM2B
Cocaine_Nucleus_accumbens_20_mg-_kg_GSE42805_up	15/493	0.228381	0.287189	0.0961478	0.120672	1.38377	-2.04347	CYFIP2;HNRNPA3;NDRG3;CNP;FNBP1;TUBA4A;CNOT1;GNB1;TRIM37;TRIP12;CALM1;SF3B1;CALM2;EPS15;PAFAH1B1
Trichostatin_A_Skeletal_muscle_0.6_mg-Kg-day_GSE51933_up	15/495	0.23293	0.292062	0.0985183	0.12329	1.40655	-2.04937	RNF20;MEF2C;HNRNPA3;NDRG3;NFAM1;ZFP954;KEAP1;FNDC3A;SOCS2;SLC7A6;KLF6;PRRC1;RB1CC1;NAA15;PDZD8
SMCX_Adult_Amygdala_Knockout_GSE74630_down	20/497	0.0209354	0.0345992	0.00478276	0.00791073	0.531177	-2.0537	CYFIP2;ZFP644;APP;NDRG3;GOT1;PGAM1;AP2A2;TUBA4A;OGFRL1;KIF5B;TGOLN1;GNB1;SPIN1;TRIM37;CALM3;SERINC3;CALM1;SLC38A2;CALM2;PAFAH1B1
Dioxin_Liver_1_GSE62902_up	16/497	0.161382	0.207271	0.0605277	0.0779196	1.13296	-2.0665	CYFIP2;ABCD2;ARL6IP1;MTUS1;RPL13A;DSTN;CROT;LIPA;PRDX3;CAPRIN1;ESD;RPL15;LGALS9;SKP1A;LPIN2;ITM2B
Huntington's_(Grade_3)_BA4_(Motor_Cortex)_Grade_3_GSE79666_up	15/496	0.235218	0.292172	0.0997171	0.123914	1.42968	-2.06909	HNRNPA3;TSPYL1;H3F3A;RPL13A;TOB2;ADD3;HIPK2;FKBP1A;CST3;HNRNPUL1;KIF5B;TPP1;SF3B1;SLC38A2;ITM2B
TGFB3_Palatal_shelves_E15.5_GSE45568_down	15/496	0.235218	0.292172	0.0997171	0.123914	1.43	-2.06956	MEF2C;SCAF11;PGAM1;BNIP3;H3F3A;CCND2;CNOT1;KIF5B;YME1L1;TRIP12;NAA15;ZFP266;ANAPC1;ITM2B;PAFAH1B1
PU.1_K562_Overexpression_GSE74999_down	16/497	0.161382	0.207271	0.0605277	0.0779196	1.13554	-2.0712	PGAM1;CDCA7L;BNIP3;STAT3;RPL13A;PYURF;CDC23;PSD4;EXOSC9;TPP1;LCP2;VPS25;CALM2;ANAPC1;PAFAH1B1;ZPR1
Crizotinib_H3122_48hr-300nM_GSE64741_down	18/497	0.0640796	0.0927578	0.0187162	0.0271532	0.754741	-2.07375	MBTPS1;SLC35A3;H3F3A;NCOA4;TMEM94;PRUNE1;RPL13A;DSTN;ARAP1;CORO2A;ADD3;PNN;SPTLC2;CUX1;DNAJC10;PPT1;RPL15;ITM2B
Ch25h_BMDM_Knockout_GSE58993_up	21/497	0.0111533	0.0196203	0.00226007	0.00397826	0.461612	-2.07542	STARD5;TBC1D9B;FNBP1;SH3KBP1;PGAM1;BNIP3;NCOA4;LARP4;ATP2C1;PIK3CG;RBM3;SQLE;STK38;GNB1;LCP2;LDLR;CALM2;PDZD8;VAMP3;CDC42SE2;HNRNPA0
Dioxin_Liver_30_GSE62902_down	15/496	0.235218	0.292172	0.0997171	0.123914	1.43721	-2.07999	SREBF1;TRAM1;GOT1;GCH1;RDX;GOT2;ATP11C;LIPA;SQLE;H1F0;LACTB2;CHP1;DHCR7;LGALS9;SLC38A2
Bmal1_Liver_Knockout_ZT0_GSE70497_up	17/497	0.104254	0.142055	0.034498	0.0471146	0.920701	-2.08164	NAA60;GOT1;BNIP3;TMEM176A;ATP1A1;TOB2;SOCS2;RBM3;SQLE;BC005537;NFIC;SRSF3;CHP1;DHCR7;LDLR;LPIN2;ITM2B
H2A.Z_Hippocampus_(CA1_subregion)_viral_Knockdown_GSE58797_down	15/495	0.23293	0.292062	0.0985183	0.12329	1.43177	-2.08611	CYFIP2;APP;NDRG3;GOT2;EPDR1;TUBA4A;FKBP1A;PPP3CB;KIF5B;TRIM37;CALM3;SF3B1;SLC38A2;CALM2;PAFAH1B1
Prmt5_Neural_Stem/Progenitors_Cells_knockout_GSE45284_up	20/497	0.0209354	0.0345992	0.00478276	0.00791073	0.540472	-2.08963	CDK17;ARF3;APP;ARFGEF2;GOT1;FNBP1;PGAM1;AEN;CROT;RAB10;KLF6;SGPL1;CCND2;KRIT1;WDR6;TPP1;CLASRP;SERINC3;CALM1;SMNDC1
Salmonella_typhimurium_Macrophage_18hr_GSE67427_up	16/497	0.161382	0.207271	0.0605277	0.0779196	1.14993	-2.09746	MCTP1;CNP;GCH1;STAT3;NCOA4;IQGAP1;GTPBP2;OAZ2;RELA;CKAP4;OGFRL1;H1F0;FLOT2;CALM1;NFKBIE;CYTIP
Dexamethasone_Embryonic_hypothalamic_progenitor-stem_cells_-_Male_100_nM_4_hrs_GSE55113_down	19/497	0.0375109	0.057628	0.00968149	0.0148885	0.638906	-2.09761	CDK17;ARF3;APP;MEF2C;HNRNPA3;FNBP1;STAT3;IQGAP1;MPP5;ANKHD1;CCAR1;SGPL1;CCND2;CNOT1;GNB1;NAA15;CDC42SE2;ARF6;HNRNPA0
L254F_mutation_Lymphoblastoids_GSE74263_down	21/496	0.010922	0.0196203	0.00220891	0.00397826	0.464386	-2.09762	APP;ARL6IP1;FNBP1;STAT1;H3F3A;RPL13A;ADD3;RELA;RPS26;KLF6;CCNB1;STK24;GNB1;MKRN1;CALM3;RPL15;LGALS9;CD69;CYTIP;SLC38A2;CDC42SE2
CI-994_Hippocampus_30mg-kg_GSE53794_down	19/497	0.0375109	0.057628	0.00968149	0.0148885	0.64169	-2.10675	CYFIP2;ARF3;MEF2C;HNRNPA3;NDRG3;CNP;ATP1A1;AP2A2;FKBP1A;RBM3;ARPC2;DNAJC5;GNB1;CALM3;CALM1;CALM2;ANAPC1;CDC42SE2;HNRNPA0
Trim24_Liver_Knockout_GSE61117_up	17/497	0.104254	0.142055	0.034498	0.0471146	0.936282	-2.11687	NARF;STAT1;RDX;STAT3;NCOA4;ATP1A1;FNDC3A;2810474O19RIK;MYL6;SRP72;LMAN2;RPL15;CALM1;SF3B1;SLC38A2;ITM2B;ARF6
Chronic_Obstructive_Pulmonary_Disease_Human_Airway_Basal_Cell_GSE47718_up	17/497	0.104254	0.142055	0.034498	0.0471146	0.939384	-2.12388	APP;SREBF1;CTBP1;TPM3;ANKRD11;GTPBP2;TPD52L2;TUBA4A;CKAP4;FAM168B;HNRNPUL1;NFIC;LMAN2;DNAJC5;CALM3;ESYT1;HNRNPA0
BRG1_MCF-10A_Knockdown_GSE74716_up	16/497	0.161382	0.207271	0.0605277	0.0779196	1.16464	-2.12429	ARF3;SREBF1;GOT1;PGAM1;STAT3;GOT2;RPL13A;ATP1A1;RPS26;NPLOC4;NFIC;LMAN2;CHP1;CALM3;RPL15;DHCR7
Rosiglitazone_Tumor-HT-29_24hrs_GSE77039_down	17/497	0.104254	0.142055	0.034498	0.0471146	0.942281	-2.13043	APP;HNRNPA3;SH3KBP1;ANXA4;H3F3A;SRSF1;RPL13A;IQGAP1;ATP1A1;ARAP1;HNRNPUL1;CTNNA1;WDR6;TPP1;CALM3;LDLR;PDZD8
PBS-1086_11-18_GSE65420_up	15/496	0.235218	0.292172	0.0997171	0.123914	1.47255	-2.13113	ARF3;ARL6IP1;ANKRD11;RPL13A;ATP1A1;TPD52L2;RPS26;TOX4;MYL6;XPOT;LMAN2;DNAJC5;CTNNA1;SSR1;RPL15
SYKi_(R406)_iPSC-WA_1uM-24hrs_GSE57896_up	16/497	0.161382	0.207271	0.0605277	0.0779196	1.17053	-2.13503	MEF2C;GOT1;ARL6IP1;SH3KBP1;TOB2;PEAR1;ADD3;HACD2;HIPK2;SQLE;TSPAN14;SGPL1;TWSG1;CHP1;ITM2B;ZBED3
Topotecan_Cortical_neurons_300_nM_GSE43526_down	16/497	0.161382	0.207271	0.0605277	0.0779196	1.17415	-2.14164	CYFIP2;ITIH5;APP;MEF2C;SLC16A1;FNBP1;ANKRD11;ATP1A1;ADD3;GPHN;CST3;CCND2;CTNNA1;TRIM37;CALM3;ITM2B
I-BET_MV4-11_GSE71777_down	19/497	0.0375109	0.057628	0.00968149	0.0148885	0.652895	-2.14354	ARF3;HNRNPA3;SH3KBP1;PGAM1;IKZF1;WDR43;PRDX3;SRP72;ARPC2;HNRNPUL1;XPOT;SPTLC2;CNOT1;CAPRIN1;GNB1;MCM6;LGALS9;SLC38A2;ANAPC1
BRD9-inhibitor_MV4-11_GSE79284_down	18/497	0.0640796	0.0927578	0.0187162	0.0271532	0.784134	-2.15451	RALBP1;SLC16A1;GCH1;FAM45A;DESI1;FNBP1;SH3KBP1;GOT2;NCOA4;TYMS;DNPH1;SBNO1;HNRNPUL1;XPOT;CAPRIN1;SAP18;MCM6;LGALS9
Imatinib_BM1K-BM9_5uM_GSE60065_down	17/497	0.104254	0.142055	0.034498	0.0471146	0.958421	-2.16692	NFAM1;RPL13A;IQGAP1;ARAP1;CORO2A;LIPA;TPD52L2;AP2A2;CST3;FGR;MYL6;SGPL1;DNAJC5;MKNK1;PPT1;TPP1;ITM2B
FUS_Motor_neuron_Knockdown_GSE77707_up	18/497	0.0640796	0.0927578	0.0187162	0.0271532	0.788675	-2.16699	USP15;ARL6IP1;HSBP1;PRPF40A;RAB10;SQLE;SBNO1;IBTK;PPP3CB;KIF3A;VPS53;DNAJC10;SRSF3;CALM3;CALM1;LDLR;EPS15;PAFAH1B1
pterosin_B_Chondrocyte_GSE75995_up	18/497	0.0640796	0.0927578	0.0187162	0.0271532	0.790719	-2.1726	APP;SREBF1;SLC39A11;MTUS1;DSTN;AEN;MIA3;ATP1A1;FNDC3A;HIGD1A;TWSG1;CCND2;DDIT3;ENSA;TGOLN1;RNF181;SERINC3;ARF6
Cushing's_Syndrome_Adipose_GSE66446_down	17/497	0.104254	0.142055	0.034498	0.0471146	0.961204	-2.17321	ITIH5;HNRNPA3;TBC1D9B;RPL13A;HACD2;FADS3;RPS26;RBM3;MYL6;NFIC;SH3BP5;CTNNA1;RPL15;ESYT1;CALM1;SF3B1;ITM2B
MSI2_Hematopoietic_Stem_knockdown_GSE70685_up	18/497	0.0640796	0.0927578	0.0187162	0.0271532	0.793945	-2.18147	SREBF1;SCARB1;MEF2C;ANKRD11;BNIP3;STAT3;ARAP1;PEAR1;HIPK2;CST3;TSPAN14;STIM1;CTNNA1;FLOT2;TPP1;LCP2;CALM3;ESYT1
Bmal1_U2OS_knockdown_GSE56924_up	17/497	0.104254	0.142055	0.034498	0.0471146	0.965929	-2.1839	CYFIP2;APP;PGAM1;STAT3;RPL13A;AEN;ATP1A1;WDR43;NRBP1;WDR77;CCND2;ARPC2;NEU1;TRIP12;RPL15;SEC22B;VPS25
ALS_IPSCs-derived_neurons_GSE52202_down	18/497	0.0640796	0.0927578	0.0187162	0.0271532	0.795303	-2.1852	HNRNPA3;SLC16A1;RDX;STAT3;RPL13A;IQGAP1;ATP1A1;ADD3;FXR1;PNN;CTNNA1;GNB4;TPP1;CPNE3;RPL15;DHCR7;SF3B1;LDLR
TGFB3_Palatal_shelves_E15.5_knockout_GSE45568_down	16/496	0.159542	0.207271	0.0596992	0.0779196	1.19549	-2.19426	MEF2C;SLC16A1;PGAM1;BNIP3;RPL13A;DSTN;HIGD1A;FKBP1A;CST3;MYL6;KLF6;H1F0;PECAM1;CALM2;ITM2B;ARF6
FICZ_Skin_Biopsy_(Lesion)_16hrs_GSE47944_up	16/496	0.159542	0.207271	0.0596992	0.0779196	1.19605	-2.19528	PPP1R15B;WDR26;NARF;H3F3A;RBM3;PNN;CEACAM1;H1F0;NPLOC4;ZMYM2;PELI1;SRSF3;NCOA7;SF3B1;CALM2;LTF
Vemurafenib_A375_48hr-0.1uM_GSE64741_up	17/497	0.104254	0.142055	0.034498	0.0471146	0.974343	-2.20292	APP;SCARB1;TRAM1;TBC1D9B;CNP;ANXA4;RDX;STAT3;ADD3;FKBP1A;MYL6;NAGLU;CTNNA1;TPP1;MAN1B1;SERINC3;ITM2B
SUZ12_HEK293T_knockdown_GSE50177_up	17/497	0.104254	0.142055	0.034498	0.0471146	0.974693	-2.20371	NDUFB8;TBC1D9B;PGAM1;STAT3;SSU72;ASB13;RPL13A;DNPH1;CCND2;HNRNPUL1;LMAN2;TMEM129;FLOT2;CALM3;PSMF1;DHCR7;HNRNPA0
SAHA_Liver_0.67g_GSE63943_down	17/497	0.104254	0.142055	0.034498	0.0471146	0.975939	-2.20653	SREBF1;GOT1;ARL6IP1;GCH1;STAT1;BNIP3;RDX;H3F3A;ATP11C;RPL13A;MIA3;LACTB2;ESD;LGALS9;SLC38A2;LPIN2;ITM2B
TDP43_Motor_neuron_Knockdown_GSE77707_up	19/497	0.0375109	0.057628	0.00968149	0.0148885	0.672612	-2.20827	CPSF6;SRSF1;RPL13A;FXR1;SQLE;FAM168B;ZMYM2;VMA21;CAPRIN1;DNAJC10;MKRN1;SPIN1;SRSF3;TRIM37;CALM3;TRIP12;CALM1;SF3B1;CALM2
Tunicamycin_NOD-ShiLtJ_mice_-_primary_Mouse_Embryonic_Fibroblasts_GSE63756_down	17/497	0.104254	0.142055	0.034498	0.0471146	0.979245	-2.214	TPM3;PGAM1;RPL13A;ATP1A1;ADIPOR1;CKAP4;RPS26;FKBP1A;CST3;MYL6;KCTD10;WDR6;CALM3;RPL15;LDLR;CALM2;HNRNPA0
Nova1_Brain_-_Cortex_Knockout_GSE69711_up	20/495	0.0201538	0.034222	0.00458534	0.00778609	0.567597	-2.2161	MEF2C;NARF;BCL11A;PGAM1;RDX;H3F3A;INTS10;RPL13A;FAM168B;ZMYM2;CCND2;CREB1;CAPRIN1;RB1CC1;KRIT1;CPNE3;TRIP12;AVL9;ZFP266;ANAPC1
Roxadust_Liver_GSE74170_down	19/497	0.0375109	0.057628	0.00968149	0.0148885	0.676015	-2.21944	SREBF1;ABCD2;GBP7;STAT1;TPM3;RDX;GOT2;MIA3;CROT;LARP4;LIPA;TUBA4A;SQLE;SGPL1;CAPRIN1;CHP1;MCM6;LDLR;CALM2
Autism_iPSCs-derived_Neural_Cultures_Differentiation_day_31_GSE61476_down	18/497	0.0640796	0.0927578	0.0187162	0.0271532	0.808479	-2.2214	PPP1R15B;TRAM1;RDX;RPL13A;IQGAP1;FNDC3A;CKAP4;MYL6;SLC7A6;KLF6;ZMYM2;CNOT1;KIF5B;CTNNA1;SSR1;SF3B1;SLC38A2;ITM2B
Bmal1_Liver_Knockout_ZT20_GSE70497_down	20/497	0.0209354	0.0345992	0.00478276	0.00791073	0.577673	-2.23347	PPP1R15B;SLC16A1;STAT1;PGAM1;STAT3;SRSF1;MTUS1;CROT;LIPA;TUBA4A;LACTB2;BC004004;LMAN2;CAPRIN1;TGOLN1;UBQLN1;PXMP4;DHCR7;LGALS9;CALM1
TAF15_Motor_neuron_Knockdown_GSE77707_up	18/497	0.0640796	0.0927578	0.0187162	0.0271532	0.813077	-2.23403	HSBP1;PGAM1;H3F3A;RAB10;SQLE;H1F0;VPS53;ENSA;GNB1;DNAJC10;SRSF3;WDR6;TRIM37;CALM3;CALM1;SF3B1;LDLR;CALM2
miR-30c_Liver_Overexpression_GSE70352_up	20/497	0.0209354	0.0345992	0.00478276	0.00791073	0.578131	-2.23524	SREBF1;SCARB1;STARD5;GOT1;GCH1;TPM3;GOT2;NCOA4;TMEM176A;RPL13A;ATP1A1;RBM3;BC005537;MYL6;RPL15;LGALS9;SERINC3;LDLR;CALM2;ITM2B
Chronic_Obstructive_Pulmonary_Disease_Human_Airway_Basal_Cell_GSE47718_down	21/496	0.010922	0.0196203	0.00220891	0.00397826	0.495076	-2.23625	TRAM1;SLC16A1;RDX;H3F3A;NCOA4;MTUS1;RPL13A;DSTN;ATP1A1;HIGD1A;PRDX3;FXR1;KLF6;XPOT;MKRN1;SSR1;CHP1;RPL15;SLC38A2;CALM2;ITM2B
Bacillus_Calmette-Guerin_Macrophage_48hr_GSE67427_down	18/497	0.0640796	0.0927578	0.0187162	0.0271532	0.81585	-2.24165	SCARB1;FNBP1;SH3KBP1;RPL13A;ARAP1;TPD52L2;AP2A2;RPS26;CST3;MYL6;PPT1;PECAM1;TPP1;CALM3;RPL15;LGALS9;CALM2;ITM2B
Idiopathic_nonspecific_interstitial_pneumonia_Lung_GSE73189_down	17/497	0.104254	0.142055	0.034498	0.0471146	0.996566	-2.25316	APP;TRAM1;ANXA4;H3F3A;RPL13A;ARAP1;FKBP1A;CST3;MYL6;GNB1;PECAM1;TPP1;CALM3;RPL15;CALM1;CALM2;ITM2B
HNRNPA1_A549_knockdown_GSE76151_up	19/497	0.0375109	0.057628	0.00968149	0.0148885	0.689479	-2.26365	ARFGEF2;STAT1;MTUS1;RPL13A;EPDR1;MLLT3;HIGD1A;LIPA;RPS26;SGPL1;CNOT1;VMA21;KIF5B;CAPRIN1;NEU1;NCOA7;CALM2;ATP6V1C1;ZPR1
Bmal1_Liver_Knockout_ZT16_GSE70499_up	18/497	0.0640796	0.0927578	0.0187162	0.0271532	0.826124	-2.26988	MOCS2;HNRNPA3;GOT1;ATP11C;RPL13A;CROT;PRDX3;RPS26;MYL6;LACTB2;CAPRIN1;ESD;CHP1;RPL15;LGALS9;SKP1A;CALM2;ITM2B
TAF15_Motor_Neuron_Knockdown_GSE77702_down	15/494	0.23065	0.289763	0.0973286	0.122036	1.55365	-2.27897	CYFIP2;ARF3;APP;RAB5B;HNRNPA3;HSBP1;PGAM1;OAZ2;HIPK2;H1F0;HNRNPUL1;GNB1;FLOT2;CALM3;HNRNPA0
Mycobacterium_tuberculosis_GC1237_Macrophage_48hr_GSE67427_down	16/497	0.161382	0.207271	0.0605277	0.0779196	1.25127	-2.2823	H3F3A;RPL13A;LIPA;TPD52L2;AP2A2;RPS26;CST3;MYL6;PPT1;PECAM1;TPP1;CALM3;RPL15;LGALS9;CALM2;ITM2B
Lapatinib_HCC1419_1uM-70d_GSE62074_up	16/496	0.159542	0.207271	0.0596992	0.0779196	1.24494	-2.28502	MBTPS1;CDK19;HNRNPA3;TPM3;ANKRD11;TMEM94;MTUS1;ATP1A1;AP2A2;HIPK2;FKBP1A;KLF6;NFIC;GNB1;WDR6;ESYT1
Vitamin_E_K-RAS-induced_lung_tumor_GSE52594_down	19/497	0.0375109	0.057628	0.00968149	0.0148885	0.701392	-2.30276	SREBF1;ARL6IP1;STAT1;MTUS1;ARAP1;ADD3;OAZ2;DUSP7;FADS3;CST3;BC005537;H1F0;HNRNPUL1;NFIC;PECAM1;RNF181;WDR6;SERINC3;ITM2B
Klf6_Immature_oligodendrocytes_Silenced_GSE79244_down	19/497	0.0375109	0.057628	0.00968149	0.0148885	0.701714	-2.30381	TOR2A;CNP;CTBP1;GOT2;TMEM94;DSTN;ADD3;CHFR;RAB10;KLF6;H1F0;CCNB1;RCN2;RACGAP1;CTNNA1;RPL15;LDLR;AGFG2;ARF6
Tunicamycin_CAST-EiJ_mice_-_primary_Mouse_Embryonic_Fibroblasts_GSE63756_down	18/497	0.0640796	0.0927578	0.0187162	0.0271532	0.84573	-2.32375	SCARB1;CTBP1;TPM3;PGAM1;RPL13A;ATP1A1;TUBA4A;CKAP4;CST3;MYL6;KCTD10;NEU1;UBTF;WDR6;CALM3;RPL15;LDLR;HNRNPA0
Ezh2_Embryonic_cerebellum_Knockout_GSE80222_down	17/495	0.101517	0.142055	0.0334388	0.0471146	1.01925	-2.33156	ARF3;CDK19;HNRNPA3;BCL11A;SRSF1;RAB10;FAM168B;IBTK;DNAJC5;KIT;GNB1;MKRN1;SRSF3;CALM3;SKP1A;CALM2;PAFAH1B1
Thap11_Retina_Knockout_GSE74822_down	19/496	0.0368772	0.057628	0.00949744	0.0148462	0.712265	-2.35059	HNRNPA3;RALBP1;PGAM1;ANKRD11;RDX;H3F3A;ATP11C;RPL13A;PRPF40A;HIPK2;SQLE;H1F0;CUX1;CNOT1;SRSF3;TRIP12;RPL15;SKP1A;CALM1
Albuterol_&_Dexamethasone_Human_Airway_Smooth_Muscle_Cells_1uM-18hrs_GSE52778_up	20/497	0.0209354	0.0345992	0.00478276	0.00791073	0.608745	-2.3536	TRAM1;ANXA4;PGAM1;BNIP3;STAT3;DSTN;ATP1A1;HIGD1A;ADD3;HIPK2;MYL6;SLC7A6;KLF6;TWSG1;KIF5B;GNB4;CPNE3;SERINC3;SLC38A2;ITM2B
JUND_PC3_knockdown_GSE53470_down	16/496	0.159542	0.207271	0.0596992	0.0779196	1.28429	-2.35725	APP;RALBP1;TBC1D9B;ANKRD11;TPD52L2;TUBA4A;CKAP4;FKBP1A;CST3;H1F0;XPOT;DNAJC5;CPTP;GNB1;SLC38A2;LPIN2
ZNF2_NPC_Knockdown_GSE54112_down	16/496	0.159542	0.207271	0.0596992	0.0779196	1.28733	-2.36283	RDX;H3F3A;STAT3;TMEM94;MTUS1;DSTN;RPS26;CCND2;RCN2;SPIN1;GNB4;SSR1;TPP1;RPL15;ITM2B;PAFAH1B1
Dioxin_Liver_0.3_GSE62902_down	17/496	0.102879	0.142055	0.0339654	0.0471146	1.04173	-2.36909	SREBF1;HNRNPA3;STARD5;GOT1;BNIP3;SRSF1;TOB2;FADS3;RBM3;PNN;MYL6;H1F0;SF3B1;SLC38A2;LPIN2;TMED5;ZPR1
TAF15_Motor_Neuron_Knockdown_GSE77702_up	20/496	0.0205417	0.0345992	0.00468319	0.00791073	0.61525	-2.39043	USP15;NCOA4;FNDC3A;MLLT3;FXR1;MYL6;ZMYM2;CAND1;KIF5B;CAPRIN1;RB1CC1;DNAJC10;CTNNA1;YME1L1;SRSF3;TRIP12;SF3B1;SLC38A2;CALM2;EPS15
Obesity_Omental_adipose_tissue_GSE55008_up	21/496	0.010922	0.0196203	0.00220891	0.00397826	0.530767	-2.39747	ITIH5;STAT1;TPM3;NCOA4;IQGAP1;ARAP1;LIPA;HIPK2;FADS3;CST3;MYL6;NPLOC4;KIF5B;GNB1;CTNNA1;TPP1;CALM3;ITGB1BP1;ESYT1;CALM1;ITM2B
Trisomy_21_Primary_Fibroblasts_GSE55504_down	21/496	0.010922	0.0196203	0.00220891	0.00397826	0.530777	-2.39751	STAT1;PGAM1;RPL13A;IQGAP1;ATP1A1;ATP2C1;CKAP4;HIPK2;FKBP1A;H1F0;CAPRIN1;GNB1;CTNNA1;TRIP12;RPL15;SERINC3;SEC22B;CALM1;SLC38A2;CALM2;ITM2B
Dicer1_Non-small_cell_lung_cancer_cells_Knockout_GSE57043_down	19/496	0.0368772	0.057628	0.00949744	0.0148462	0.729308	-2.40683	BHLHB9;CTBP1;TPM3;PGAM1;BNIP3;RPL13A;IQGAP1;WDR77;PRDX3;RPS26;RBM3;BC005537;SBNO1;KLF6;CCND2;SRP72;XPOT;CUX1;RPL15
Trichostatin_A_Skeletal_muscle_0.6_mg-Kg-day_GSE51933_down	16/496	0.159542	0.207271	0.0596992	0.0779196	1.31328	-2.41046	ITIH5;APP;USP7;TRAM1;RPL13A;DSTN;IQGAP1;ADD3;DUSP7;CNOT1;TRIP12;SERINC3;SF3B1;CALM2;ITM2B;PAFAH1B1
Dioxin_Liver_10_GSE62902_down	17/496	0.102879	0.142055	0.0339654	0.0471146	1.07512	-2.44505	PPP1R15B;SREBF1;HNRNPA3;GOT1;GCH1;BNIP3;RDX;GOT2;ATP11C;LIPA;SQLE;BC005537;H1F0;LACTB2;CHP1;DHCR7;SLC38A2
Dioxin_Liver_0.01_GSE62902_down	19/496	0.0368772	0.057628	0.00949744	0.0148462	0.743891	-2.45496	PPP1R15B;SREBF1;STARD5;GOT1;BNIP3;NCOA4;ATP1A1;SQLE;BC005537;LACTB2;CHP1;SERINC3;SF3B1;LDLR;SLC38A2;LPIN2;ITM2B;TMED5;ZPR1
Tunicamycin_WSB-EiJ_mice_-_primary_Mouse_Embryonic_Fibroblasts_GSE63756_up	20/495	0.0201538	0.034222	0.00458534	0.00778609	0.631301	-2.46483	HNRNPA3;PGAM1;RPL13A;DSTN;FADS3;FKBP1A;RBM3;MYL6;KLF6;ARPC2;LMAN2;DDIT3;ESD;DNAJC10;SSR1;SRSF3;CALM1;CALM2;TMED5;HNRNPA0
SOD1_Astrocytes_Overexpression_3_days_GSE49023_up	18/496	0.0631173	0.0927578	0.018394	0.0271532	0.892606	-2.46606	RAB5B;ANKRD11;RDX;H3F3A;GOT2;AP2A2;HIPK2;RBM3;FAM168B;KLF6;SGPL1;CUX1;WDR6;TRIM37;SERINC3;ANAPC1;CDC42SE2;PAFAH1B1
ELAVL2_NPC_Knockdown_GSE69092_down	16/495	0.157715	0.207271	0.0588786	0.0778852	1.33862	-2.47239	HNRNPA3;USP15;CTBP1;RPL13A;CCAR1;FXR1;PNN;MYL6;KIF5B;SRSF3;WDR6;SF3B1;LDLR;CALM2;PAFAH1B1;HNRNPA0
JUND_PC3_knockdown_GSE53470_up	18/497	0.0640796	0.0927578	0.0187162	0.0271532	0.902245	-2.47903	SCARB1;TSPYL1;STAT1;RPL13A;ATP1A1;ADIPOR1;HIPK2;RPS26;MYL6;LMAN2;YME1L1;SSR1;SRSF3;RPL15;DHCR7;DNAJC8;LDLR;CALM2
Allergic_Rhinitis_TH2_cells_(Blood_PMBC)_GSE75011_down	16/495	0.157715	0.207271	0.0588786	0.0778852	1.347	-2.48787	CBFB;FNBP1;PGAM1;TUBA4A;MYL6;KLF6;STK24;ARPC2;HNRNPUL1;LMAN2;GNB1;CHP1;CALM3;ESYT1;CD69;ARF6
TDP43_Motor_Neuron_Knockdown_GSE77702_down	16/494	0.155898	0.206644	0.0580657	0.0769667	1.34296	-2.49596	CYFIP2;ARF3;APP;RAB5B;HNRNPA3;HSBP1;PGAM1;OAZ2;HIPK2;FKBP1A;H1F0;GNB1;FLOT2;CALM3;RPL15;HNRNPA0
GATA2_Ch-CRPC_(ARCaPM-DR_culture(AR+))_Knockdown_GSE58966_down	21/496	0.010922	0.0196203	0.00220891	0.00397826	0.552808	-2.49702	MED1;HNRNPA3;RALBP1;TPM3;PGAM1;ANKRD11;STAT3;SRSF1;RPL13A;ATP2C1;TYMS;KLF6;H1F0;CCNB1;NCEH1;CNOT1;GNB1;UBQLN1;CALM3;ESYT1;SF3B1
Autism_iPSCs-derived_Neural_Cultures_Differentiation_day_0_GSE61476_down	21/496	0.010922	0.0196203	0.00220891	0.00397826	0.555411	-2.50878	APP;HNRNPA3;TPM3;PGAM1;H3F3A;IQGAP1;ATP1A1;TYMS;CKAP4;RPS26;RBM3;HNRNPUL1;KIF5B;CAPRIN1;GNB1;CTNNA1;SRSF3;CALM3;TRIP12;CALM2;HNRNPA0
mir-93_Kidney_(podocyte)_Transfected_GSE64080_down	19/496	0.0368772	0.057628	0.00949744	0.0148462	0.76056	-2.50997	NEK9;RAB5B;UBE2B;SLAIN2;ADIPOR1;TUBA4A;CST3;SGPL1;NPLOC4;CCND2;RCN2;NFIC;LMAN2;ESD;TGOLN1;NEU1;PPT1;SH3BP5;LDLR
Dioxin_Liver_0.1_GSE62902_down	17/496	0.102879	0.142055	0.0339654	0.0471146	1.11246	-2.52996	SREBF1;NDUFB8;GOT1;UBE2B;H3F3A;GOT2;FADS3;SQLE;H1F0;CHP1;DHCR7;LGALS9;CALM1;SLC38A2;LPIN2;ITM2B;ZPR1
Olig2_Brain_tumor_conditional_Knockout_GSE71493_up	17/495	0.101517	0.142055	0.0334388	0.0471146	1.10751	-2.53346	MEF2C;GBP7;H3F3A;RPL13A;CROT;CST3;BC005537;CCND2;CUX1;CAPRIN1;GNB4;TRIM37;CALM3;RPL15;CALM1;EPS15;ITM2B
Parkinson's_Neurons_(WT_GBA)_33_Day_Differentiation_GSE62642_down	18/496	0.0631173	0.0927578	0.018394	0.0271532	0.917169	-2.53392	ARF3;UNC119B;APP;HNRNPA3;HSBP1;TPM3;H3F3A;SRSF1;RPL13A;ADD3;HIPK2;SQLE;SLC7A6;IBTK;HNRNPUL1;CAPRIN1;ESYT1;CALM2
Clobetasol_Embryonic_stem_cells_12_hrs_GSE63804_up	18/496	0.0631173	0.0927578	0.018394	0.0271532	0.91872	-2.5382	ARF3;SREBF1;ARL6IP1;CTBP1;TPM3;PGAM1;RPL13A;ATP1A1;FKBP1A;CST3;SQLE;GNB1;CALM3;RPL15;DHCR7;SERINC3;CALM1;SLC38A2
AMPK_R299Q_Brain_-_Hypothalamic_Arcuate_Nucleus_Knockin_GSE73436_up	19/496	0.0368772	0.057628	0.00949744	0.0148462	0.770403	-2.54246	APP;ARL6IP1;CUL3;TXNL1;RPL13A;OAZ2;NRBP1;TUBA4A;RPS26;RCN2;KIF5B;GNB1;DNAJC10;SSR1;WDR6;TRIM37;AVL9;SKP1A;ATP6V1C1
CITCO_HepaRG-hCAR-KO_GSE71446_up	17/496	0.102879	0.142055	0.0339654	0.0471146	1.12238	-2.55251	HNRNPA3;SCAF11;SRSF1;RPL13A;DSTN;TYMS;HIPK2;CST3;RBM3;MYL6;CNOT1;DNAJC10;CALM3;TRIP12;RPL15;SF3B1;CALM2
Mycobacterium_tuberculosis_GC1237_Macrophage_18hr_GSE67427_down	21/496	0.010922	0.0196203	0.00220891	0.00397826	0.568188	-2.56649	HNRNPA3;SLC16A1;TBC1D9B;STAT1;TPM3;SH3KBP1;PGAM1;RPL13A;ATP1A1;LIPA;TPD52L2;AP2A2;CST3;SGPL1;PPT1;SRSF3;CALM3;RPL15;LGALS9;CALM2;ITM2B
Dnmt3a_Cortex_knockout_GSE58261_down	17/496	0.102879	0.142055	0.0339654	0.0471146	1.13642	-2.58445	CYFIP2;ARF3;APP;CNP;ATP2C1;FAM168B;PPP3CB;KIF3A;DNAJC5;CAPRIN1;WDR6;TRIM37;CALM3;CALM1;SF3B1;EPS15;PAFAH1B1
Renal_Cell_Carcinoma_Kidney_GSE69197_up	18/496	0.0631173	0.0927578	0.018394	0.0271532	0.941019	-2.59981	HNRNPA3;WDR26;SLC16A1;STAT1;TPM3;ANXA4;EIF2AK2;PRPF40A;MIA3;RAB10;NCEH1;ENSA;GNB1;DNAJC10;TRIP12;SEC22B;SF3B1;EPS15
CPSF2_HEK293T_knockdown_GSE60391_down	16/493	0.154093	0.204669	0.0572606	0.0760548	1.39177	-2.60288	MBTPS1;MYCBP;CPSF2;SSU72;RPL13A;KEAP1;AEN;NUBP2;RAB10;RPS26;CCND2;ESD;MLX;SPC24;MEN1;ZBED3
Dexamethasone_Human_Airway_Smooth_Muscle_Cells_1uM-18hrs_GSE52778_up	21/496	0.010922	0.0196203	0.00220891	0.00397826	0.577712	-2.60951	TRAM1;RALBP1;STAT1;ANXA4;STAT3;RPL13A;DSTN;ATP1A1;HIGD1A;HIPK2;FADS3;CST3;MYL6;SLC7A6;KLF6;KIF5B;GNB4;SERINC3;CALM1;SLC38A2;ITM2B
ALS_(Familial)_Whole_lumbar_Spinal_Cord_GSE52946_down	17/494	0.100165	0.141737	0.0329183	0.0465805	1.13779	-2.61799	APP;SLC16A1;CNP;MTUS1;MLLT3;ADD3;HIPK2;OGFRL1;FAM168B;KIF5B;GNB1;PECAM1;TRIP12;CALM1;SF3B1;CALM2;EPS15
NNK_Lung_100_mg-kg_GSE64027_down	21/493	0.010251	0.0188346	0.00206128	0.00378192	0.572351	-2.62158	CDK19;H3F3A;TMEM176A;DSTN;MPP5;CST3;MYL6;TWSG1;CCND2;CREB1;KIF5B;ENSA;PECAM1;SRSF3;CALM3;DNAJC8;SKP1A;CALM1;CALM2;VAMP3;PAFAH1B1
DAPT_3_hESCs_GSE66506_up	16/494	0.155898	0.206644	0.0580657	0.0769667	1.41265	-2.62548	ITIH5;SCARB1;PRKCH;ARL6IP1;SH3KBP1;RDX;SRSF1;IQGAP1;HACD2;RBM3;MYL6;KLF6;UBTF;WDR6;RBM12;CALM2
ALS_IPSCs-derived_neurons_GSE52202_up	19/495	0.0362514	0.0572879	0.00931622	0.0147045	0.792535	-2.62906	ARF3;APP;TSPYL1;NARF;CTBP1;HSBP1;PGAM1;BNIP3;H3F3A;HIPK2;FAM168B;DNAJC5;GNB1;ELMO1;CALM3;CALM1;CALM2;PAFAH1B1;HNRNPA0
Dnmt1_Cortex_knockout_GSE58261_down	20/494	0.0197716	0.0337052	0.00448919	0.00765284	0.672337	-2.63792	APP;SLC16A1;CNP;DESI1;FNBP1;RDX;ATP2C1;TUBA4A;HIPK2;FKBP1A;SQLE;SBNO1;RAP1A;NFIC;KIF5B;CAPRIN1;LDLR;SLC38A2;GOLGA7;EPS15
GATA2_Ch-CRPC_(22Rv1-DR_culture_(AR-))_Knockdown_GSE58966_down	21/494	0.0104709	0.0191573	0.00210953	0.00385412	0.585383	-2.66885	APP;DUT;RALBP1;TSPYL1;ARL6IP1;CTBP1;TPM3;ANKRD11;NOL7;ATP2C1;HACD2;TMEM141;H1F0;CCNB1;RACGAP1;DNAJC5;UBTF;CTNNA1;CALM3;CALM1;MEN1
MOV10_HEK293F_Overexpression_GSE50499_up	20/496	0.0205417	0.0345992	0.00468319	0.00791073	0.693861	-2.69586	PPP1R15B;APP;WDR26;SLC16A1;CEBPG;RPL13A;PRPF40A;IQGAP1;FNDC3A;ANKHD1;CKAP4;SQLE;PNN;H1F0;RPS6KB1;MKRN1;SSR1;SRSF3;SLC38A2;TMED5
MSI2_Hematopoietic_Stem_Overexpression_GSE70685_up	21/491	0.00982249	0.0180985	0.00196757	0.0036151	0.584906	-2.70407	CYFIP2;GALNT7;UNC119B;DUT;SLC16A1;HSBP1;TPM3;PGAM1;CDCA7L;H3F3A;RPL13A;TYMS;WDR77;PRDX3;RPS26;SOCS2;RCN2;SRSF3;RPL15;MCM6;ANAPC1
Chd7_Spinal_Cord_Conditional_Knockout_GSE72726_down	19/494	0.0356336	0.056656	0.00913779	0.014511	0.814153	-2.71477	SLC16A1;CNP;DESI1;FNBP1;RDX;MTUS1;MIA3;FKBP1A;MYL6;RAP1A;KIF5B;CAPRIN1;TGOLN1;CTNNA1;FAM98A;LDLR;SLC38A2;GOLGA7;VAMP3
Asthma_Airway_smooth_muscle_GSE58434_up	18/496	0.0631173	0.0927578	0.018394	0.0271532	0.985944	-2.72393	STAT1;TPM3;PGAM1;RPL13A;EPDR1;TPD52L2;CKAP4;FKBP1A;CST3;MYL6;ARPC2;GNB1;CALM3;SERINC3;CALM1;LDLR;CALM2;VAMP3
Myelodysplastic_Syndrome_CD34+_GSE63569_up	18/493	0.0602904	0.0901233	0.0174531	0.0260892	0.97455	-2.73711	HBS1L;SREBF1;STAT1;NCOA4;EIF2AK2;RPL13A;IKZF1;LIPA;CST3;CCNB1;HNRNPUL1;SPTLC2;NFIC;CAPRIN1;PPT1;TPP1;LGALS9;ITM2B
WZ4002_NSCLC-Parental_PC9_24hrs_GSE75602_up	19/496	0.0368772	0.057628	0.00949744	0.0148462	0.833844	-2.75182	APP;RAB5B;RALBP1;ANXA4;STAT3;NCOA4;TMEM94;DSTN;HACD2;TMCO3;MYL6;SLC7A6;SGPL1;RASSF5;STK38;MKRN1;PPT1;CALM1;ITM2B
TDP43_Motor_neuron_Knockdown_GSE77707_down	18/496	0.0631173	0.0927578	0.018394	0.0271532	0.999518	-2.76143	APP;SLC16A1;HSBP1;NCOA4;DSTN;CKAP4;SOCS2;MYL6;CCND2;XPOT;KIF5B;CTNNA1;GNB4;CCDC43;RPL15;EPS15;PAFAH1B1;HNRNPA0
Bicuculin_Hippocampus_20_uM_GSE67245_up	19/495	0.0362514	0.0572879	0.00931622	0.0147045	0.838193	-2.78052	APP;NDRG3;PGAM1;DSTN;ATP1A1;AP2A2;FKBP1A;SQLE;BC005537;KLF6;CCND2;ARPC2;DNAJC5;GNB1;SERINC3;SKP1A;CALM1;CALM2;CDC42SE2
TAF15_Striatum_Knockdown_GSE77703_down	19/495	0.0362514	0.0572879	0.00931622	0.0147045	0.842336	-2.79426	CYFIP2;ARF3;APP;MEF2C;NDRG3;GOT1;DESI1;GOT2;ATP1A1;AP2A2;TUBA4A;KIF3A;DNAJC5;GNB1;ELMO1;TRIM37;CALM3;CALM1;CALM2
Autism_iPSCs-derived_Neural_Cultures_Differentiation_day_11_GSE61476_down	19/496	0.0368772	0.057628	0.00949744	0.0148462	0.856064	-2.82515	CYFIP2;APP;TPM3;RPL13A;DSTN;IQGAP1;ATP1A1;HIPK2;FAM168B;IBTK;H1F0;KIF5B;GNB1;CTNNA1;GNB4;CALM3;CALM1;CALM2;ITM2B
DEANR1_Endodermal_knockdown_GSE44875_up	18/496	0.0631173	0.0927578	0.018394	0.0271532	1.0251	-2.83211	CYFIP2;GALNT7;APP;ARL6IP1;PGAM1;STAT3;SRSF1;RPL13A;AEN;AURKA;PRDX3;SQLE;XPOT;DHCR7;LDLR;SLC38A2;ITM2B;ATP6V1C1
Yersinia_pseudotuberculosis_Macrophage_18hr_GSE67427_down	17/496	0.102879	0.142055	0.0339654	0.0471146	1.2511	-2.84525	HNRNPA3;SLC16A1;STAT1;TPM3;PGAM1;RPL13A;ATP1A1;LIPA;TPD52L2;AP2A2;CST3;PPT1;SRSF3;RPL15;LGALS9;CALM2;ITM2B
Parkinson's_Neurons_(Mutant_GBA)_33_Day_Differentiation_GSE62642_up	19/496	0.0368772	0.057628	0.00949744	0.0148462	0.862914	-2.84775	ARF3;APP;TRAM1;SLC16A1;STAT3;IQGAP1;ATP1A1;ADD3;LIPA;CKAP4;PRDX3;OGFRL1;SLC7A6;CTNNA1;TPP1;PLXNC1;CALM2;PDZD8;ITM2B
Vemurafenib_A375R_10_doses_-_75mg-kg_GSE64741_up	16/491	0.150517	0.200124	0.0556737	0.0740226	1.50633	-2.85251	DUT;PCID2;ARL6IP1;PGAM1;H3F3A;TXNL1;RPL13A;TYMS;HIGD1A;CST3;RBM3;EBNA1BP2;LMAN2;ESD;SRSF3;SAP18
JAK3i_(CP-690550)_iPSC-WA_2uM-7d_GSE57896_down	20/496	0.0205417	0.0345992	0.00468319	0.00791073	0.734717	-2.85459	ITIH5;APP;SREBF1;TRAM1;CNP;STAT1;PGAM1;H3F3A;STAT3;RPL13A;ATP1A1;FADS3;CST3;MYL6;ARPC2;CAPRIN1;RPL15;LDLR;SLC38A2;ITM2B
DMOG_Liver_GSE74170_down	19/495	0.0362514	0.0572879	0.00931622	0.0147045	0.862216	-2.86021	SREBF1;SCARB1;ABCD2;GBP7;STAT1;TPM3;RDX;GOT2;TMEM176A;MTUS1;CROT;LIPA;SGPL1;CNOT1;CAPRIN1;TRIP12;LDLR;CALM2;ITM2B
TCF21_HCA-SMC_knockdown_GSE44461_down	20/495	0.0201538	0.034222	0.00458534	0.00778609	0.734075	-2.8661	APP;STAT1;TPM3;RPL13A;DSTN;PRPF40A;IQGAP1;ATP1A1;ATP2C1;ADD3;RAB10;RBM3;MYL6;DNAJC10;CALM3;RPL15;SERINC3;SEC22B;CALM1;CALM2
Huntington's_(Grade_2)_BA4_(Motor_Cortex)_Grade_2_GSE79666_down	19/495	0.0362514	0.0572879	0.00931622	0.0147045	0.864013	-2.86617	CYFIP2;ARF3;APP;TSPYL1;ARL6IP1;STAT1;PGAM1;ATP1A1;TUBA4A;CST3;PPP3CB;DNAJC5;ENSA;GNB1;CALM3;SERINC3;CALM1;CALM2;PAFAH1B1
Salmonella_typhimurium_Macrophage_18hr_GSE67427_down	18/496	0.0631173	0.0927578	0.018394	0.0271532	1.08541	-2.99872	HNRNPA3;SLC16A1;TPM3;SH3KBP1;PGAM1;RPL13A;ATP1A1;LIPA;TPD52L2;AP2A2;RPS26;CST3;PPT1;PECAM1;SRSF3;RPL15;LGALS9;CALM2
Li-Fraumeni_Syndrome_Mesenchymal_Stem_Cells_GSE58123_up	21/494	0.0104709	0.0191573	0.00210953	0.00385412	0.665104	-3.03231	APP;ANKRD11;DSTN;IQGAP1;ATP1A1;GTPBP2;HACD2;MYL6;KLF6;ARPC2;XPOT;KIF5B;GNB1;CTNNA1;NCOA7;ESYT1;CALM1;LDLR;CALM2;ITM2B;PAFAH1B1
BRG1_501_Melanocytes_knockdown_GSE61966_down	20/494	0.0197716	0.0337052	0.00448919	0.00765284	0.797101	-3.12743	APP;SCARB1;RAB5B;WDR26;STAT1;PGAM1;RPL13A;ATP1A1;ARAP1;ADD3;CST3;CEACAM1;KIT;GNB1;CTNNA1;TPP1;PLXNC1;PI4K2A;ITM2B;ATP6V1C1
SYKi_(R406)_iPSC-WA_1uM-7d_GSE57896_down	21/494	0.0104709	0.0191573	0.00210953	0.00385412	0.732644	-3.34024	ITIH5;APP;TRAM1;STAT3;RPL13A;DSTN;ATP1A1;CKAP4;CST3;MYL6;ARPC2;XPOT;CAPRIN1;GNB1;CTNNA1;CALM3;RPL15;LDLR;SLC38A2;CALM2;ITM2B

## Sheet: MPP2-4 RNAseqGene&Drug
Term	Overlap	P-value	Adjusted P-value	Old P-value	Old Adjusted P-value	Z-score	Combined Score	Genes
Irf4_CD8+_T_cells_knockout_GSE49929_down	30/498	9.50006e-11	6.17504e-08	5.04505e-12	3.27928e-09	-1.81796	41.9534	DDX6;SP100;B4GALT1;EPB41;SATB1;ARHGAP1;ARHGAP19;RASGRP2;NR2C2;CBL;FAM117B;FOXO1;DPP4;GNA13;TRP53I11;FAM102B;ST8SIA4;NUSAP1;MEF2D;ZFP280B;MEF2A;ITGA4;TCF12;DNM2;TGFBR2;NPC2;PACS1;ELF4;ESYT2;MXD4
Id3_Spleen_B_cells_Knockout_GSE72831_down	35/847	5.13444e-08	4.7677e-06	1.54689e-09	1.6758e-07	-2.42278	40.6657	DDX6;SP100;KDM3B;CERK;EPB41;SATB1;NEDD9;CBL;JCHAIN;ZFP36L1;PURB;DOCK10;RMND5A;EPB41L2;H2-OB;TBC1D14;AB124611;SLC12A6;MEF2D;DCAF12;CCDC50;USP24;ITGA4;DENND4B;AMFR;ARRDC3;UHMK1;VAV2;TGFBR2;ZEB2;SBK1;KANSL1;PLEKHM1;MATR3;MXD4
Doxycycline_Subcutaneous_tumor_(Splenic_cells_from_diseased_mir-155LSLtTA_mice)_2.3mg-kg_GSE61851_up	28/498	1.95083e-09	3.31412e-07	1.22077e-10	2.07204e-08	-1.94419	38.9907	DDX6;SP100;ZCCHC11;TFRC;CERK;PIGN;DCAF8;RASGRP2;FOXO1;DPP4;ST8SIA4;GSE1;SLC12A6;PCMTD1;NKTR;MLXIP;USP24;GIT2;PRPF38B;ITGA4;TCF12;DNTT;GPCPD1;ZEB2;GM1966;KANSL1;MATR3;MXD4
Trim33_B_lymphoblastic_leukemia_cells_Knockdown_GSE66232_up	28/498	1.95083e-09	3.31412e-07	1.22077e-10	2.07204e-08	-1.88512	37.8062	OTUD4;KHDRBS1;DDX6;ZCCHC11;DHX9;CBL;FOXO1;PURB;TRP53I11;MED14;DHX33;EPB41L2;QK;MEF2D;GABPA;MAPK1IP1L;ATAD5;ITGA4;NSUN2;ATP1B1;AZIN1;GEM;CCNE2;POU2AF1;INTS7;MATR3;NUP98;SRSF6
Id3_Spleen_B_cells_Knockout_GSE72831_up	33/899	1.8005e-06	9.04898e-05	7.21053e-08	4.68685e-06	-2.84541	37.6375	OTUD4;DDX6;ZCCHC11;TFRC;CERK;ZDHHC20;RASGRP2;TOMM20;JCHAIN;PURB;DOCK10;TRP53I11;EMG1;ST8SIA4;NUSAP1;GSE1;SLC12A6;MEF2D;CCDC50;MAPK1IP1L;SMAD1;PRPF38B;ST6GAL1;TMEM184B;ITGA4;ATP1B1;PAICS;AZIN1;GM1966;NPC2;POU2AF1;DENND6A;SLC29A3
RBM38_NA_knockdown_GSE87710_down	31/496	1.78704e-11	2.32315e-08	8.82048e-13	1.14666e-09	-1.518	37.5672	BTG3;ELOF1;B4GALT1;TFRC;EPB41;SATB1;ARHGAP19;ASH2L;FOXO1;RTN4;CRKL;GNA13;ZFP36;RMND5A;EPB41L2;TDG;RAB6A;MAP3K7;DCAF12;PCMTD1;PRMT6;RMI2;FEM1A;AMFR;ARRDC3;HIPK3;UHMK1;ELF4;YIPF6;TERF2IP;CACUL1
FancC_mature_mouse_B_cells_Knockout_GSE76634_down	28/499	2.03946e-09	3.31412e-07	1.2751e-10	2.07204e-08	-1.863	37.2798	OTUD4;SP100;ZCCHC11;CERK;DHX9;ZDHHC20;UBR2;RASGRP2;NR2C2;CBL;TIAL1;PURB;DOCK10;H2-OB;SLC12A6;MEF2D;NKTR;MLXIP;USP24;ITGA4;DENND4B;MPEG1;PHF20L1;GM1966;SBK1;POU2AF1;INTS7;SRSF6
IL-10_Macrophages_100ng-ml_4_hrs_GSE49449_down	31/679	3.45996e-08	3.55235e-06	1.53403e-09	1.6758e-07	-2.11484	36.3318	DDX6;TFRC;CERK;ARHGAP1;ARHGAP19;CBL;RTN4;PURB;SNX27;TMEM127;DAG1;QK;SLC12A6;MEF2D;MEF2A;MLXIP;PCYT1A;DENND4B;SLC35E1;HIPK3;MPEG1;UHMK1;DNM2;TGFBR2;ZEB2;RAB14;PLEKHM1;ESYT2;NF2;SLC29A3;MXD4
Blimp1_Bone_marrow_Knockout_GSE70813_down	29/497	4.18944e-10	1.36157e-07	2.41332e-11	7.8433e-09	-1.66602	35.9748	DDX6;KDM3B;EPB41;SATB1;ARHGAP1;NEDD9;PRKX;PTTG1IP;NR2C2;CBL;ZFP36L1;PURB;DPP4;ZFP36;RMND5A;SLC12A6;PCMTD1;MEF2A;TNFRSF1B;HIPK3;UHMK1;TGFBR2;KANSL1;POLR1A;PACS1;ELF4;ULK2;ESYT2;MXD4
Notch1_T_lymphocyte_read_article_GSE66147_down	28/498	1.95083e-09	3.31412e-07	1.22077e-10	2.07204e-08	-1.74944	35.0851	DDX6;SP100;ZCCHC11;B4GALT1;KDM3B;TFRC;CERK;EPB41;ZDHHC20;ARHGAP19;CBL;GSE1;SLC12A6;MEF2D;MEF2A;ST6GAL1;PCYT1A;ITGA4;TCF12;ARRDC3;DNTT;KANSL1;NPC2;ELF4;ESYT2;ATXN10;LRCH3;MXD4
RGS18_HCT116_knockdown_GSE56788_down	29/497	4.18944e-10	1.36157e-07	2.41332e-11	7.8433e-09	-1.58644	34.2564	IFITM3;SMIM3;DHX9;CCNC;PTTG1IP;TOMM20;TIAL1;ABHD10;ERMP1;BAHD1;DAG1;NUSAP1;GPBP1L1;RAB6A;AGFG1;NQO1;ABCC4;SMAD4;SLC35E1;TCF12;CBX1;HIPK3;AZIN1;RCN1;NPC2;NUP50;PDCL;ESYT2;ATXN10
GAB2_Bone_Marrow_Knockout_GSE75615_up	26/499	3.55235e-08	3.55235e-06	2.65744e-09	2.46762e-07	-1.90763	32.7218	UHRF2;CERK;PIGN;DCAF8;NEDD9;PTTG1IP;RASGRP2;DOCK10;DPP4;ABR;TRP53I11;H2-OB;SLC12A6;MEF2D;PCMTD1;CEP68;MLXIP;GIT2;ITGA4;DNTT;ATP1B1;ZEB2;SBK1;NPC2;POU2AF1;MXD4
GATA2_Ch-CRPC_(22Rv1-DR_culture_(AR-))_Knockdown_GSE58966_up	27/497	7.98327e-09	1.03783e-06	5.45703e-10	7.09414e-08	-1.73085	32.2732	DDX6;B4GALT1;TFRC;CCNC;GPATCH2L;NR2C2;CLCN3;TOMM20;PURB;SNX27;GSE1;GPBP1L1;RAB6A;MEF2D;ZKSCAN1;GABPA;TBC1D15;NKTR;MEF2A;TMEM184B;KHNYN;ARRDC3;RSRC2;FAM91A1;HIPK3;UHMK1;ESYT2
CNS2_Regulatory_T_(Treg)_cells_knockout_GSE57272_up	31/750	3.13596e-07	2.39809e-05	1.42923e-08	1.09294e-06	-2.10389	31.506	DDX6;PHTF2;B4GALT1;EPB41;SATB1;DHX9;NEDD9;UBR2;RASGRP2;NR2C2;CBL;ZFP36L1;GNA13;RMND5A;ST8SIA4;TBC1D14;SLC12A6;CCDC50;ZFP280B;MLXIP;USP24;MAPK1IP1L;ST6GAL1;ITGA4;ATP2B1;HIPK3;VAV2;TGFBR2;ELF4;ESYT2;MXD4
LPS_Neuron_GSE75246_up	26/498	3.41253e-08	3.55235e-06	2.55401e-09	2.46762e-07	-1.70924	29.3873	OTUD4;ZCCHC11;DHX9;ZDHHC20;DCAF8;UBR2;CLCN3;SMG5;PHF8;STRN3;DOCK10;MAP3K7;ZKSCAN1;CCDC50;AGFG1;USP24;PRPF38B;AGTPBP1;ATAD5;PHF12;TCF12;ATP2B1;ATP1B1;PHF20L1;YIPF6;FBXL3
2,3,7,8-tetrachlorodibenzo-p-dioxin_(TCDD)_Primary_B_cell_30_nM_24_hr_GSE80953_down	27/494	7.02474e-09	1.01468e-06	4.81199e-10	6.95065e-08	-1.49594	28.0844	RB1;SP100;EPB41;SATB1;ZDHHC20;ZBTB44;FAM117B;FOXO1;JCHAIN;HS2ST1;GNA13;SLC12A6;RAB6A;METTL8;CCDC50;GABPA;PCMTD1;USP24;PRPF38B;ST6GAL1;ITGA4;CBX1;ATP2B1;ZFX;MPEG1;UHMK1;UBE2W
IRF8_Spleen_Knockout_GSE70711_down	24/498	5.0371e-07	3.44644e-05	4.5752e-08	3.1304e-06	-1.90955	27.6909	USP24;DDX6;SP100;ST6GAL1;ZCCHC11;EPB41;DHX9;NEDD9;CBL;CLCN3;HIPK3;FOXO1;AZIN1;UHMK1;ZFP36L1;PURB;DOCK10;GNA13;TRP53I11;PPP4R2;PRR14L;POU2AF1;H2-OB;CCDC50
Miconazole_Embryonic_stem_cells_6_hrs_GSE63804_down	25/496	1.24153e-07	1.00874e-05	1.02233e-08	8.30643e-07	-1.65067	26.2485	KHDRBS1;ZCCHC11;RTN4;PURB;DOCK10;VCPIP1;QK;RAB6A;CCDC50;GABPA;PCMTD1;NKTR;MAPK1IP1L;PRPF38B;ACBD5;TCF12;RSRC2;ATP2B1;GPCPD1;PHF20L1;ZEB2;MATR3;SRSF6;LRCH3;ZFP397
Msi1_MIA_PaCa-2_Knockdown_GSE75797_down	25/496	1.24153e-07	1.00874e-05	1.02233e-08	8.30643e-07	-1.52479	24.2469	RB1;ZCCHC11;KDM3B;EPB41;ZDHHC20;CRKL;GNA13;SEC14L1;RMND5A;ZMYM3;RSRC1;RAB6A;MAP3K7;CCDC50;NQO1;TTC37;PCYT1A;FBXO18;RECQL;ATP1B1;HIPK3;UHMK1;NF2;COPG1;CACUL1
PTP1B_Macrophages_Knockout_GSE49449_down	23/498	1.8098e-06	9.04898e-05	1.82072e-07	9.1036e-06	-1.78826	23.645	MEF2A;MLXIP;DDX6;TMEM184B;PCYT1A;CERK;ATP2B1;TNFRSF1B;CBL;MPEG1;UHMK1;ABR;ZEB2;SNX27;RAB14;NPC2;EPB41L2;PLEKHM1;DAG1;ST8SIA4;SLC12A6;MEF2D;SLC29A3
Erlotinib_11-18_GSE65420_up	29/902	8.80629e-05	0.00170868	5.95292e-06	0.000148823	-2.47755	23.134	KHDRBS1;B4GALT1;NEDD9;DCAF8;PTTG1IP;CLCN3;LIMD1;NR2C2;ZFP36L1;GSE1;GPBP1L1;RAB6A;DCAF12;ZKSCAN1;AGFG1;NQO1;ABCC4;AGTPBP1;KHNYN;MRPS25;CBX1;ATP1B1;ZDHHC9;ESYT2;MATR3;ATXN10;COPG1;VPS28;MXD4
I-BET_MV4-11_(Nascent_RNA)_GSE81147_up	24/497	4.85893e-07	3.44644e-05	4.41367e-08	3.1304e-06	-1.58658	23.0646	GTF2A1;DDX6;PRPF38B;KHNYN;SATB1;DHX9;ARRDC3;RSRC2;GPATCH2L;RTF1;FAM91A1;RPAP2;AZIN1;CRKL;DNM2;PHF20L1;PURB;VCPIP1;ZEB2;ZFP36;NUSAP1;SRSF6;ZKSCAN1;NKTR
DICER1_Hippocampus_Knockout_GSE60261_up	23/498	1.8098e-06	9.04898e-05	1.82072e-07	9.1036e-06	-1.71513	22.678	OTUD4;SATB1;STXBP1;ATP2B1;ATP1B1;NR2C2;CLCN3;GPATCH8;HIPK3;UHMK1;PURB;ABR;ZEB2;ERMP1;SBK1;PRR14L;GSE1;QK;NF2;SLC12A6;MEF2D;NKTR;MXD4
dimethyloxalylglycine_Cardiomyocytes_GSE71560_up	23/498	1.8098e-06	9.04898e-05	1.82072e-07	9.1036e-06	-1.67733	22.1781	TMF1;TFRC;SLC35E1;ARRDC3;FAM46A;RSRC2;PTTG1IP;CBL;SMG5;HIPK3;RTN4;CRKL;UHMK1;ZFP36L1;DNM2;GNA13;LSM12;SPRED1;PPP4R2;SLC17A5;GSE1;ESYT2;RAB6A
ZnF1_Thymus_Knockout_GSE32190_up	23/497	1.74948e-06	9.04898e-05	1.75983e-07	9.1036e-06	-1.66318	22.0475	MEF2A;USP24;SP100;ST6GAL1;ITGA4;SATB1;DNTT;UBR2;RTF1;ATP1B1;TIAL1;PURB;DOCK10;DPP4;GNA13;ABR;RMND5A;ELF4;EPB41L2;CAPN5;ESYT2;PCMTD1;NKTR
YY1_Bone_marrow_pro-B_cells_Knockout_GSE73534_down	22/498	6.20618e-06	0.000244486	6.93991e-07	2.7339e-05	-1.78613	21.4156	USP24;ELOF1;ITGA4;CERK;PIGN;EPB41;DCAF8;DNTT;RASGRP2;PAICS;DOCK10;DPP4;TRP53I11;GM1966;EMG1;POU2AF1;H2-OB;ST8SIA4;MATR3;SLC12A6;PCMTD1;MXD4
Satb1_Cancer-Associated_Dendritic_Cells_(DCs)_knockdown_GSE76776_up	21/499	2.08894e-05	0.000543125	2.60663e-06	6.77725e-05	-1.98534	21.3946	MEF2A;ST6GAL1;ZCCHC11;TFRC;ITGA4;PIGN;ZDHHC20;NEDD9;ZBTB44;FAM91A1;ATP1B1;GPCPD1;NR2C2;TGFBR2;GM1966;ERMP1;ST8SIA4;QK;ESYT2;SLC12A6;PCMTD1
Estradiol_G1E-ER-GATA-1_cells_1_uM_48_hrs_GSE74371_up	23/496	1.691e-06	9.04898e-05	1.70082e-07	9.1036e-06	-1.54718	20.5623	RB1;ACBD5;PCYT1A;B4GALT1;TFRC;KHNYN;EPB41;ATPIF1;GPCPD1;CLCN3;VCPIP1;ZFP36;RMND5A;PRR14L;NPC2;PLEKHM1;GSE1;FBXL3;SLC12A6;DCAF12;EZH1;TBC1D15;MXD4
Zfp57_Embryonic_stem_cells_Knockout_GSE77441_down	22/497	6.01196e-06	0.000244236	6.72075e-07	2.73031e-05	-1.67016	20.0782	USP24;MAPK1IP1L;DDX6;PRPF38B;KDM3B;DHX9;JADE1;ASH2L;ZBTB44;NR2C2;STRN3;GNA13;RMND5A;PPP4R2;KANSL1;NPC2;POLR1A;GPBP1L1;COPG1;SRSF6;NKTR;AGFG1
KH-CB19_Embryonic_stem_cells_2_hrs_GSE57231_down	22/497	6.01196e-06	0.000244236	6.72075e-07	2.73031e-05	-1.64235	19.744	OTUD4;MAPK1IP1L;DDX6;TFRC;DHX9;NSUN2;JADE1;RSRC2;ATP1B1;SMG5;AZIN1;RTN4;PURB;PPP4R2;DHX33;POLR1A;GSE1;QK;MATR3;NUP98;SRSF6;AGFG1
PS2APP_Microglia_Transgenic_7_months_GSE75431_down	21/498	2.02799e-05	0.000538038	2.52939e-06	6.71063e-05	-1.82022	19.6691	RB1;CEP68;MEF2A;USP24;GIT2;SMAD1;DDX6;ZCCHC11;OCRL;FAM91A1;CBL;GPATCH8;DOCK10;ZEB2;PRR14L;EPB41L2;QK;FBXL3;MATR3;ZFP397;MXD4
ELAVL2_NPC_Knockdown_GSE69092_up	23/495	1.63432e-06	9.04898e-05	1.64364e-07	9.1036e-06	-1.46194	19.4794	RB1;MAPK1IP1L;KHDRBS1;DDX6;SMAD4;KDM3B;CERK;CBL;CLCN3;PAICS;AZIN1;CRKL;ZFP36L1;PURB;GNA13;ZEB2;SPRED1;SNX27;ABI2;RAB14;AP1S2;DAG1;RAB6A
Cxcr4_T-cell_acute_lymphoblastic_leukemia_(T-ALL)_cells_Knockout_GSE60367_down	21/498	2.02799e-05	0.000538038	2.52939e-06	6.71063e-05	-1.80248	19.4774	RB1;MEF2A;DDX6;PCYT1A;TFRC;ATAD5;CERK;EPB41;SATB1;DHX9;TCF12;DNTT;CBL;CLCN3;PAICS;TRP53I11;RMND5A;GSE1;SRSF6;AGFG1;MXD4
Nova1_Brain_-_Cortex_Knockout_GSE69711_down	21/498	2.02799e-05	0.000538038	2.52939e-06	6.71063e-05	-1.74717	18.8797	KHDRBS1;CSNK1G3;ANKIB1;TFRC;FEM1A;DHX9;AMFR;STXBP1;ATPIF1;ATP2B1;ATP1B1;GPCPD1;CLCN3;TOMM20;AZIN1;PURB;ABI2;TDG;ULK2;MATR3;AGFG1
IFNg_Primary_bone_marrow-derived_macrophages_(BMDM)_3_hrs_GSE77885_down	23/614	5.21837e-05	0.00126077	5.57754e-06	0.000142173	-1.91338	18.8674	MEF2A;B4GALT1;CERK;KDM2B;EPB41;DHX9;ZFAND2A;UBR2;ATP2B1;TNFRSF1B;AZIN1;RTN4;ABR;ZEB2;SEC14L1;CCNE2;POLR1A;EPB41L2;DAG1;SRSF6;SLC12A6;MEF2D;CCDC50
Mef2c/d_proB-cells_knockout_GSE73561_up	22/496	5.82328e-06	0.000244236	6.50796e-07	2.73031e-05	-1.54964	18.6788	CEP68;MLXIP;USP24;DDX6;ST6GAL1;ZCCHC11;ITGA4;PIGN;SATB1;NEDD9;DNTT;ATP1B1;RASGRP2;FOXO1;DOCK10;DPP4;ABR;TRP53I11;GM1966;GSE1;SLC12A6;PCMTD1
IL-4_BMDM_40_ng-ml_GSE58283_down	21/498	2.02799e-05	0.000538038	2.52939e-06	6.71063e-05	-1.71727	18.5566	MEF2A;IFITM3;ITGA4;CERK;ARRDC3;ARHGAP19;ATP2B1;TNFRSF1B;MPEG1;AZIN1;RTN4;TGFBR2;DOCK10;GNA13;ABR;CYP4V3;ST8SIA4;QK;SLC12A6;CACUL1;CCDC50
GATA2_Ch-CRPC_(DU145-DR_culture(AR+))_Knockdown_GSE58966_up	22/496	5.82328e-06	0.000244236	6.50796e-07	2.73031e-05	-1.53544	18.5077	GTF2A1;NQO1;TFRC;CERK;DHX9;NSUN2;ARHGAP19;TOMM20;HIPK3;AZIN1;CRKL;UHMK1;STRN3;PURB;RCN1;SEC14L1;RMND5A;EPB41L2;NUP50;ESYT2;ATXN10;ZMYND11
GATA2_Ch-CRPC_(ARCaPM-DR_culture(AR+))_Knockdown_GSE58966_up	22/496	5.82328e-06	0.000244236	6.50796e-07	2.73031e-05	-1.52205	18.3462	NQO1;ABCC4;PHTF2;TFRC;KHNYN;ARRDC3;ZBTB44;FAM91A1;ATP1B1;GNG11;TOMM20;HIPK3;RTN4;UHMK1;PURB;DOCK10;RAB14;GSE1;ESYT2;ATXN10;DENND6A;GABPA
Juvenile_Idiopathic_Arthritis_PBMC_GSE79970_up	22/495	5.63999e-06	0.000244236	6.30137e-07	2.73031e-05	-1.49524	18.0709	MLXIP;DDX6;SP100;B4GALT1;TFRC;SATB1;AMFR;FAM118A;DCAF8;ATP2B1;RASGRP2;GPCPD1;FOXO1;JCHAIN;ZEB2;ZFP36;KANSL1;FLYWCH1;SRSF6;SLC12A6;CCDC50;NKTR
Trex1_Spleenic_B_cells_Knockout_GSE77693_down	20/499	6.47982e-05	0.00127633	9.05056e-06	0.000175608	-1.84156	17.7604	USP24;ZCCHC11;ANKIB1;DENND4B;SATB1;ZBTB44;RASGRP2;CBL;HIPK3;MPEG1;UHMK1;ZFP36L1;DOCK10;GNA13;VCPIP1;GM1966;POU2AF1;ST8SIA4;MEF2D;NKTR
GLI1_HCT116_knockdown_GSE56788_down	21/497	1.96864e-05	0.000538038	2.45424e-06	6.71063e-05	-1.60872	17.4314	OTUD4;SMIM3;DDX6;B4GALT1;KDM3B;CERK;DHX9;CBX1;FAM91A1;ATP1B1;CBL;TOMM20;AZIN1;ZFP36L1;HS2ST1;PRPF4;PPP4R2;NUP50;MCMBP;GSE1;ATXN10
YAP_Oocyte_Knockout_GSE74344_up	21/497	1.96864e-05	0.000538038	2.45424e-06	6.71063e-05	-1.60425	17.383	KHDRBS1;SMAD4;ZFP664;AMFR;NRF1;WBP11;FAM117B;FOXO1;PHF8;UHMK1;ABHD13;VCPIP1;ERMP1;GGA3;RMND5A;PPP4R2;MATR3;RAB6A;MAP4K5;TBC1D15;AGFG1
Tunicamycin_HEK293-T_1ug-ml-1hr_GSE65778_down	21/497	1.96864e-05	0.000538038	2.45424e-06	6.71063e-05	-1.59525	17.2855	MLXIP;MAPK1IP1L;KHDRBS1;DDX6;ZCCHC11;ATAD5;LIMD1;NR2C2;CBL;RPAP2;GPATCH8;TIAL1;ABI2;DHX33;PRR14L;POLR1A;GSE1;NF2;ATXN10;ZKSCAN1;NKTR
Akti-1-2_MCF7_GSE71900_up	21/497	1.96864e-05	0.000538038	2.45424e-06	6.71063e-05	-1.59252	17.2558	RB1;PRMT6;NQO1;DDX6;PHTF2;TFRC;DHX9;CBX1;PAICS;AZIN1;RTN4;UHMK1;PURB;GNA13;FAM102B;ERMP1;NUSAP1;MCMBP;MATR3;SFXN2;SRSF6
Clobetasol_Embryonic_stem_cells_12_hrs_GSE63804_down	21/496	1.91086e-05	0.000538038	2.38113e-06	6.71063e-05	-1.57031	17.062	KHDRBS1;DDX6;ZFP664;KDM3B;EPB41;DHX9;TCF12;UBR2;RTN4;ZFP36L1;PURB;DOCK10;ZEB2;RCN1;EPB41L2;QK;MATR3;LRCH3;ZKSCAN1;NKTR;MXD4
Brpf1_Fetal_liver_Null_GSE83483_down	21/497	1.96864e-05	0.000538038	2.45424e-06	6.71063e-05	-1.56651	16.974	USP24;GIT2;DDX6;ZFP664;TFRC;ITGA4;EPB41;SATB1;DHX9;NEDD9;RTF1;RASGRP2;GPCPD1;PAICS;FOXO1;AZIN1;TRP53I11;POU2AF1;NUSAP1;SLC12A6;AGFG1
ZnF1_Thymus_Knockout_GSE47496_up	20/498	6.30383e-05	0.00126077	8.79926e-06	0.000173319	-1.73001	16.7322	MEF2A;OTUD4;USP24;KHDRBS1;SP100;ST6GAL1;ITGA4;SATB1;ARHGAP19;DNTT;TNFRSF1B;ATP1B1;PAICS;TIAL1;DOCK10;DPP4;RMND5A;EPB41L2;NUSAP1;ESYT2
LNC277_A673_knockdown_GSE60949_up	21/497	1.96864e-05	0.000538038	2.45424e-06	6.71063e-05	-1.51566	16.4231	RB1;TCF12;FAM46A;PTTG1IP;ATP1B1;CBL;RPAP2;HIPK3;RTN4;ZFP36L1;TGFBR2;ZEB2;RCN1;SEC14L1;NPC2;EPB41L2;AP1S2;MAP4K5;ZKSCAN1;CCDC50;MXD4
METTL3_MDA-MB_knockdown_GSE70061_up	20/498	6.30383e-05	0.00126077	8.79926e-06	0.000173319	-1.68033	16.2517	USP24;PHTF2;AQR;TFRC;CBX1;NEDD9;ZBTB44;PTTG1IP;ATP2B1;ATP1B1;TGFBR2;FAM102B;SH3BP5L;PGRMC2;RMND5A;EPB41L2;NUSAP1;MCMBP;NUP98;CACUL1
MEP50_A549_Knockdown_GSE80182_down	21/497	1.96864e-05	0.000538038	2.45424e-06	6.71063e-05	-1.49839	16.236	OTUD4;MAPK1IP1L;NQO1;B4GALT1;TFRC;DHX9;MMGT1;FAM46A;ATP2B1;LIMD1;GNG11;HIPK3;AZIN1;UHMK1;TGFBR2;RCN1;NUP50;TDG;YIPF6;FAM20B;AGFG1
Retinoic_Acid_Testis_(Mouse_Spermatocytes)_100_nM_GSE77051_up	21/496	1.91086e-05	0.000538038	2.38113e-06	6.71063e-05	-1.49127	16.2032	OTUD4;USP24;ZCCHC11;TFRC;UHRF2;DHX9;STXBP1;WBP11;RMND5A;PPP4R2;RAB14;INTS7;ESYT2;GPBP1L1;MATR3;NUP98;SRSF6;SLC12A6;MAP3K7;NKTR;AGFG1
Utx_Spleen_Knockout_GSE64969_down	20/498	6.30383e-05	0.00126077	8.79926e-06	0.000173319	-1.66427	16.0964	KHDRBS1;PRPF38B;UHRF1BP1L;B4GALT1;ZDHHC20;FAM46A;FAM117B;FOXO1;PHF20L1;DOCK10;DPP4;EMG1;CD59A;PGRMC2;NPC2;ESYT2;GPBP1L1;MATR3;NF2;NKTR
Firre_Embryonic_stem_cells_Knockout_GSE45157_down	21/497	1.96864e-05	0.000538038	2.45424e-06	6.71063e-05	-1.48505	16.0914	NQO1;TTC37;PHTF2;AQR;PCYT1A;NSUN2;RECQL;ATP2B1;CLCN3;TOMM20;PAICS;RTN4;UHMK1;DNM2;SEC14L1;RAB14;DHX33;NUP50;DAG1;NUP98;CCDC50
SAHA_Hippocampus_(CA1_subregion)_0.67g_GSE63943_up	25/790	0.000345619	0.00510574	3.45841e-05	0.000510902	-2.01695	16.0754	DDX6;DHX9;CLCN3;TOMM20;RTN4;STRN3;PURB;SPRED1;RMND5A;PPP4R2;QK;RAB6A;ENPP5;PCMTD1;AGTPBP1;RSRC2;ATP2B1;WBP11;ATP1B1;MPEG1;AZIN1;UHMK1;ABI2;RAB14;MATR3
SMCX_Embryonic_cortex_Knockout_GSE61024_down	21/495	1.85462e-05	0.000538038	2.31001e-06	6.71063e-05	-1.46816	15.9959	SNAP47;DDX6;TFRC;STXBP1;ATPIF1;ATP2B1;ATP1B1;CLCN3;TOMM20;AZIN1;RTN4;UHMK1;PURB;ZEB2;SBK1;ABI2;ULK2;MATR3;RAB6A;PCMTD1;AGFG1
Panobinostat_+_5-Azacytidine_U266_4hr-10nM_GSE56623_down	20/498	6.30383e-05	0.00126077	8.79926e-06	0.000173319	-1.64644	15.9239	GTF2A1;DDX6;ST6GAL1;TMEM184B;ITGA4;JADE1;RSRC2;ZFX;JCHAIN;LSM12;SEC14L1;POU2AF1;TDG;NUSAP1;NUP35;FBXL3;INTS7;SRSF6;MEF2D;GABPA
2,3,7,8-tetrachlorodibenzo-p-dioxin_(TCDD)_Primary_B_cell_30_nM_8_hr_GSE80953_up	21/488	1.50082e-05	0.000538038	1.86388e-06	6.71063e-05	-1.42484	15.8255	MEF2A;USP24;MAPK1IP1L;CSNK1G3;DDX6;B4GALT1;ZDHHC20;CBX1;CLCN3;HIPK3;CRKL;UHMK1;VAV2;TGFBR2;VCPIP1;PGRMC2;NUP50;AP1S2;ST8SIA4;FBXL3;RAB6A
PQBP1_Cortical_neurons_Knockdown_GSE44402_down	20/498	6.30383e-05	0.00126077	8.79926e-06	0.000173319	-1.62122	15.6801	KHDRBS1;PHTF2;ANKIB1;DHX9;ARRDC3;ARHGAP1;FAM91A1;CBL;RTN4;UHMK1;HS2ST1;PURB;ZEB2;FAM102B;SPRED1;MATR3;NF2;MAP4K5;MAP3K7;AGFG1
SGC0946_&_I-BET_MV4-11_(Nascent_RNA)_GSE81147_up	20/498	6.30383e-05	0.00126077	8.79926e-06	0.000173319	-1.57149	15.1991	MLXIP;PRPF38B;SATB1;DHX9;ARRDC3;FAM46A;NOSIP;RSRC2;GPATCH2L;RTF1;FAM91A1;CRKL;DNM2;PHF20L1;VCPIP1;ZEB2;NUSAP1;FBXL3;SRSF6;ZKSCAN1
DDX5_Th17_cells_Knockout_GSE70108_down	20/497	6.13211e-05	0.00126077	8.55428e-06	0.000173319	-1.55449	15.0776	SMIM3;DDX6;UHRF1BP1L;ANKIB1;TMF1;TFRC;PIGN;SATB1;CBL;CLCN3;FAM117B;FOXO1;GEM;UHMK1;PHF20L1;GNA13;NPC2;COPG1;RAB6A;NKTR
PSMD13_HCT116_knockdown_GSE56788_down	20/497	6.13211e-05	0.00126077	8.55428e-06	0.000173319	-1.54375	14.9735	MLXIP;IFITM3;KHDRBS1;DDX6;KDM3B;CERK;DHX9;TCF12;CBX1;TOMM20;PAICS;AZIN1;RCN1;PPP4R2;NUP50;DAG1;NUSAP1;MCMBP;MATR3;ATXN10
Anisomycin_Fibroblasts_(3T3_cells)_188.5_nM_1_hr_GSE55776_up	20/497	6.13211e-05	0.00126077	8.55428e-06	0.000173319	-1.5185	14.7286	MAPK1IP1L;1810013L24RIK;ELL;SLC35E1;ZFAND2A;JADE1;NEDD9;PRKX;COQ10B;ZFX;AZIN1;GEM;ZFP36L1;PURB;ZEB2;ZFP36;ELF4;GSE1;NUP98;MEF2D
Dgcr8_Cone_photoreceptors_-_Post_natal_day_90_knockout_GSE58498_up	19/499	0.000190852	0.00285182	2.99358e-05	0.000447317	-1.71531	14.6899	MEF2A;DDX6;AGTPBP1;ITGA4;PIGN;EPB41;ARRDC3;TBC1D8;DCAF8;RSRC2;ATP2B1;CLCN3;HIPK3;UHMK1;PURB;EPB41L2;MATR3;SLC12A6;NKTR
MOV10_HEK293F_knockdown_GSE50499_down	20/496	5.96457e-05	0.00126077	8.31547e-06	0.000173319	-1.47105	14.3091	MAPK1IP1L;KHDRBS1;DDX6;EPB41;CBX1;CBL;CLCN3;TOMM20;PAICS;PHF8;PRPF4;LSM12;SNX27;ABI2;RAB14;MATR3;DENND6A;RAB6A;CACUL1;CCDC50
miR-92a-1_Heart_Knockout_GSE63813_down	20/496	5.96457e-05	0.00126077	8.31547e-06	0.000173319	-1.46386	14.2391	OTUD4;MAPK1IP1L;KHDRBS1;DDX6;SMAD4;PIGN;DHX9;ARHGAP1;ATP2B1;ATP1B1;AZIN1;RTN4;UHMK1;STRN3;PURB;TDG;DAG1;QK;MATR3;SRSF6
SMCX_Adult_Pre-Frontal_Cortex_Knockout_GSE74630_down	20/496	5.96457e-05	0.00126077	8.31547e-06	0.000173319	-1.4635	14.2356	MEF2A;DDX6;ANKIB1;AGTPBP1;ATP2B1;ATP1B1;CLCN3;TOMM20;RTN4;UHMK1;PURB;ZEB2;SPRED1;SEC14L1;RMND5A;ABI2;QK;MATR3;RAB6A;PCMTD1
Miconazole_Embryonic_stem_cells_2_hrs_GSE63804_down	20/494	5.64166e-05	0.00126077	7.85583e-06	0.000173319	-1.44586	14.1444	MEF2A;ACBD5;DHX9;TCF12;ATP2B1;GPCPD1;RTN4;PURB;VCPIP1;ZEB2;PPP4R2;RAB14;PDCL;QK;MATR3;RAB6A;ZFP397;GABPA;TBC1D15;AGFG1
Gcn2_Cerebellum_Knockout_GSE79929_down	19/498	0.000186053	0.00285182	2.91606e-05	0.000447317	-1.63109	14.0102	ANKIB1;EPB41;DHX9;TOMM20;AZIN1;RTN4;UHMK1;STRN3;PURB;DOCK10;ZEB2;SPRED1;EPB41L2;FBXO3;QK;MATR3;ATXN10;RAB6A;ZMYND11
AE9aMeis2_Bone_marrow_GSE81329_down	19/496	0.00017677	0.00285182	2.76636e-05	0.000447317	-1.61458	13.9511	OTUD4;USP24;ZCCHC11;ATAD5;ITGA4;PIGN;ATPIF1;FAM46A;RECQL;DCAF8;CLCN3;PAICS;TGFBR2;SPRED1;CD59A;ESYT2;MATR3;SRSF6;ENPP5
Dgcr8_Cone_photoreceptors_-_Post_natal_day_40_knockout_GSE58498_up	19/499	0.000190852	0.00285182	2.99358e-05	0.000447317	-1.62117	13.8837	AGTPBP1;TFRC;EPB41;STXBP1;ARRDC3;DCAF8;RSRC2;ATP2B1;CLCN3;TOMM20;AZIN1;RTN4;UHMK1;PURB;EPB41L2;MATR3;SLC12A6;ZKSCAN1;NKTR
Dgcr8_Cone_photoreceptors_-_Post_natal_day_60_knockout_GSE58498_down	19/499	0.000190852	0.00285182	2.99358e-05	0.000447317	-1.60323	13.7301	AGTPBP1;TFRC;EPB41;STXBP1;DCAF8;RSRC2;ATP2B1;CLCN3;TOMM20;AZIN1;RTN4;UHMK1;PURB;CD59A;EPB41L2;MATR3;SLC12A6;ENPP5;ZKSCAN1
Dicer1_Non-small_cell_lung_cancer_cells_Knockout_GSE57043_up	19/498	0.000186053	0.00285182	2.91606e-05	0.000447317	-1.59419	13.6933	ABCC4;ANKIB1;PCYT1A;TFRC;DHX9;STXBP1;ARHGAP1;FAM91A1;HIPK3;UHMK1;PURB;ERMP1;RMND5A;SNX27;RAB14;ELF4;NUP50;COPG1;SLC12A6
Drc_Embryonic_stem_cells_Knockout_GSE55338_up	19/498	0.000186053	0.00285182	2.91606e-05	0.000447317	-1.58474	13.6121	USP24;TFRC;PIGN;DHX9;ARRDC3;ARHGAP1;DCAF8;FAM91A1;HIPK3;SEC14L1;PRR14L;POLR1A;PACS1;EPB41L2;PLEKHM1;DAG1;NF2;ATXN10;MEF2D
FancC_mature_mouse_B_cells_Knockout_GSE76634_up	18/499	0.000532679	0.00612817	9.41261e-05	0.00108287	-1.80249	13.5865	PCYT1A;B4GALT1;KDM2B;EPB41;SATB1;TCF12;ARRDC3;TOMM20;FOXO1;GEM;JCHAIN;GNA13;ZFP36;PPP4R2;MATR3;SLC29A3;TBC1D15;PCMTD1
Dgcr8_Cone_photoreceptors_-_Post_natal_day_30_knockout_GSE58498_up	19/498	0.000186053	0.00285182	2.91606e-05	0.000447317	-1.56399	13.4339	AGTPBP1;TFRC;EPB41;STXBP1;ARRDC3;DCAF8;RSRC2;ATP2B1;CLCN3;TOMM20;AZIN1;RTN4;UHMK1;PURB;EPB41L2;MATR3;SLC12A6;ZKSCAN1;NKTR
Renal_Cell_Carcinoma_Kidney_GSE69197_up	20/496	5.96457e-05	0.00126077	8.31547e-06	0.000173319	-1.3763	13.3874	USP24;PRPF38B;SP100;ZCCHC11;TMF1;EPB41;ARRDC3;DCAF8;TOMM20;RPAP2;UHMK1;JCHAIN;TGFBR2;DOCK10;DPP4;ZEB2;SNX27;GPBP1L1;CCDC50;NKTR
DDPA5_HCT116_knockdown_GSE56788_down	19/498	0.000186053	0.00285182	2.91606e-05	0.000447317	-1.5485	13.3008	IFITM3;SMIM3;MAPK1IP1L;NQO1;TFRC;CERK;DHX9;SOX12;TOMM20;PAICS;CRKL;UHMK1;VCPIP1;MED14;PRR14L;DAG1;ATXN10;SRSF6;ZKSCAN1
GLI1_HCT116_(8h)_Knockdown_GSE57871_down	19/497	0.000181359	0.00285182	2.84033e-05	0.000447317	-1.51339	13.0379	OTUD4;SMIM3;KHDRBS1;DDX6;STOML2;CERK;DHX9;CBX1;FAM91A1;ATP1B1;TOMM20;AZIN1;HS2ST1;PRPF4;PPP4R2;NUP50;TDG;MCMBP;ATXN10
CDK10_HCT116_knockdown_GSE56788_down	19/497	0.000181359	0.00285182	2.84033e-05	0.000447317	-1.50549	12.9698	IFITM3;SMIM3;NQO1;DDX6;B4GALT1;TFRC;CBL;TOMM20;PAICS;AZIN1;ZFP36L1;LSM12;ABHD10;ERMP1;GPBP1L1;ATXN10;COPG1;TAF9B;ZMYND11
GLI1_HCT116_(4h)_Knockdown_GSE57871_down	19/497	0.000181359	0.00285182	2.84033e-05	0.000447317	-1.49069	12.8423	OTUD4;DDX6;B4GALT1;KDM3B;CERK;CBX1;FAM91A1;ATP1B1;TOMM20;AZIN1;CRKL;HS2ST1;PRPF4;PPP4R2;NUP50;TDG;MCMBP;ATXN10;SRSF6
Ezh2_mESC_tamoxifen_induced_Knockout_GSE66814_up	19/496	0.00017677	0.00285182	2.76636e-05	0.000447317	-1.46897	12.6929	OTUD4;USP24;MAPK1IP1L;GTF2A1;DDX6;DHX9;JADE1;FAM91A1;CLCN3;UHMK1;STRN3;PPP4R2;PRR14L;QK;MATR3;MAP3K7;CCDC50;GABPA;NKTR
FFAR3_Pancreatic_islets_knockout_GSE67991_up	19/497	0.000181359	0.00285182	2.84033e-05	0.000447317	-1.46142	12.5901	OTUD4;UHRF1BP1L;AMFR;UBR2;ATP2B1;ATP1B1;CLCN3;HIPK3;FOXO1;RTN4;JCHAIN;ABR;RMND5A;OSBP;AP1S2;NUP98;MAP4K5;TBC1D15;NKTR
DMOG_Splenic_CD4+_T_cells_1_mM_GSE85131_down	19/496	0.00017677	0.00285182	2.76636e-05	0.000447317	-1.40724	12.1595	DDX6;SP100;ST6GAL1;B4GALT1;ITGA4;CERK;ZDHHC20;AMFR;TNFRSF1B;ATP1B1;ZFP36L1;TGFBR2;DPP4;MED14;RMND5A;EPB41L2;POU2AF1;ESYT2;MXD4
SRT3025_cKit+_Sca1+_Lin-_cells_(KSL)_GSE60941_down	18/497	0.000508266	0.00603976	8.96505e-05	0.00106628	-1.56166	11.8444	IFITM3;ZCCHC11;ATAD5;ITGA4;EPB41;DHX9;NSUN2;AMFR;JADE1;PTTG1IP;NR2C2;TOMM20;PAICS;UHMK1;PURB;RMND5A;ZKSCAN1;CCDC50
All-trans_retinoic_acid_Embryonal_carcinoma_cell_line_12_hrs_GSE56893_up	19/494	0.000167898	0.00285182	2.62357e-05	0.000447317	-1.34519	11.6926	DDX6;KDM3B;TFRC;DHX9;CBX1;ASH2L;SLC35G1;FAM91A1;PAICS;STRN3;DNM2;ZMYM3;AP1S2;DAG1;MATR3;ATXN10;GABPA;PCMTD1;AGFG1
BEGAIN_HCT116_knockdown_GSE56788_down	19/493	0.00016361	0.00285182	2.55468e-05	0.000447317	-1.31419	11.4571	IFITM3;NQO1;TFRC;SLC35E1;DHX9;FAM91A1;ATP1B1;TOMM20;AZIN1;UHMK1;ZFP36L1;ABI2;RAB14;DAG1;GPBP1L1;NF2;COPG1;TAF9B;AGFG1
SGC0946_MV4-11_(Nascent_RNA)_GSE81147_up	18/498	0.000520349	0.00603976	9.18643e-05	0.00106628	-1.51303	11.4401	MLXIP;USP24;DDX6;PRPF38B;TFRC;ITGA4;ARRDC3;FAM46A;JADE1;RPAP2;MPEG1;CRKL;PHF20L1;VCPIP1;ZEB2;SRSF6;ZKSCAN1;NKTR
I-BET_MV4-11_GSE71777_up	18/498	0.000520349	0.00603976	9.18643e-05	0.00106628	-1.50527	11.3814	TMEM184B;SATB1;RECQL;NOSIP;ASH2L;RSRC2;GPATCH2L;RTF1;ATP2B1;FAM91A1;SMG5;DNM2;PHF20L1;ZFP36;CCNE2;NUSAP1;TERF2IP;SRSF6
EPAS1_Yolk_sac_Knockdown_GSE62974_down	18/497	0.000508266	0.00603976	8.96505e-05	0.00106628	-1.49773	11.3596	ANKIB1;ZFP664;UHRF2;PIGN;DHX9;SOX12;ATP2B1;ATP1B1;HIPK3;UHMK1;ERMP1;RAB14;PRR14L;DAG1;QK;MATR3;SRSF6;CCDC50
MPTP-HCl_Midbrain_Dopaminergic_Neurons_30_mg-kg_GSE54795_down	19/496	0.00017677	0.00285182	2.76636e-05	0.000447317	-1.30945	11.3145	MEF2A;AGTPBP1;SATB1;ATPIF1;CCNC;GPCPD1;MRPL35;RTN4;UHMK1;PURB;UBE2W;VCPIP1;ABI2;PACS1;AP1S2;QK;COPG1;RAB6A;CCDC50
All-trans_retinoic_acid_Embryonal_carcinoma_cell_line_48_hrs_GSE56893_up	19/495	0.000172284	0.00285182	2.69412e-05	0.000447317	-1.29663	11.237	OTUD4;DDX6;UHRF2;AMFR;TCF12;ATP2B1;RTN4;ZFP36L1;PURB;RCN1;NPC2;EPB41L2;DAG1;QK;MATR3;ATXN10;RAB6A;CCDC50;NKTR
Hira_Oocyte_Knockout_GSE73381_up	19/495	0.000172284	0.00285182	2.69412e-05	0.000447317	-1.29643	11.2353	OTUD4;PHTF2;TMF1;FAM117B;FOXO1;DOCK10;ABHD13;MFSD14B;ERMP1;RMND5A;PPP4R2;CCNE2;NUSAP1;TBC1D14;QK;ESYT2;MATR3;DCAF12;TBC1D15
Klf2_proB-cells_knockout_GSE73560_up	17/499	0.00140585	0.0119452	0.000280695	0.00238499	-1.69343	11.121	MLXIP;GIT2;DDX6;B4GALT1;KDM3B;CERK;DHX9;ATP1B1;TRP53I11;ZEB2;ZFP36;SBK1;POU2AF1;GSE1;SRSF6;SLC12A6;MEF2D
TCF21_HCA-SMC_knockdown_GSE44461_up	18/498	0.000520349	0.00603976	9.18643e-05	0.00106628	-1.46963	11.1119	IFITM3;SMIM3;PHTF2;B4GALT1;ITGA4;ARRDC3;FAM46A;CBX1;JADE1;HIPK3;CRKL;HS2ST1;ZDHHC9;PRR14L;ESYT2;TAF9B;SLC12A6;AGFG1
Klf6_Oligodendrocyte_progenitor_cells_Silenced_GSE79244_down	18/497	0.000508266	0.00603976	8.96505e-05	0.00106628	-1.45742	11.0538	MEF2A;CSNK1G3;GIT2;TFRC;SLC35E1;PAICS;RTN4;ZFP36L1;GNA13;ZEB2;FAM102B;ABI2;DHX33;NPC2;NUSAP1;QK;ATXN10;RAB6A
Ezh2_Heart_Deficient_GSE34274_down	18/498	0.000520349	0.00603976	9.18643e-05	0.00106628	-1.44711	10.9416	MEF2A;DDX6;AGTPBP1;PEX19;B4GALT1;TFRC;FEM1A;FITM2;ATP1B1;GPCPD1;PAICS;HIPK3;VWA8;PURB;OSBP;DAG1;QK;MEF2D
Panobinostat_+_5-Azacytidine_U266_4hr-10nM_GSE56623_up	18/497	0.000508266	0.00603976	8.96505e-05	0.00106628	-1.4381	10.9073	KHDRBS1;PCYT1A;TFRC;EPB41;PTTG1IP;RTF1;LIMD1;CLCN3;TOMM20;AZIN1;UHMK1;PURB;TERF2IP;MATR3;NUP98;COPG1;RAB6A;CACUL1
NMP_JJN3_24hr-10nM_GSE56623_up	18/497	0.000508266	0.00603976	8.96505e-05	0.00106628	-1.42465	10.8053	TTC37;SMAD1;TMEM184B;AMFR;DCAF8;LIMD1;CLCN3;HIPK3;UHMK1;PHF20L1;ZFP36;SEC14L1;GSE1;TERF2IP;SLC12A6;CCDC50;PCMTD1;MXD4
Myelodysplastic_Syndrome_Bone_Marrow_GSE63816_down	18/497	0.000508266	0.00603976	8.96505e-05	0.00106628	-1.41584	10.7385	DDX6;AGTPBP1;B4GALT1;ELL;EPB41;PHF12;ARRDC3;PTTG1IP;ATP2B1;TNFRSF1B;GPCPD1;AZIN1;ZFP36L1;GNA13;ZFP36;SEC14L1;SLC12A6;CACUL1
SNTA1_RKO_knockdown_GSE68219_down	18/497	0.000508266	0.00603976	8.96505e-05	0.00106628	-1.40916	10.6878	DDX6;DHX9;C2CD2;ZDHHC20;CBX1;RECQL;PTTG1IP;WBP11;PAICS;AZIN1;RCN1;RAB14;EPB41L2;DAG1;NUSAP1;MCMBP;MATR3;SRSF6
ILK_(Epidermis)_Hair_follicle_bulge_stem_cell_Knockout_21_day_old_epidermis_GSE68846_up	17/499	0.00140585	0.0119452	0.000280695	0.00238499	-1.62738	10.6872	IFITM3;PRPF38B;NEDD9;CBL;MPEG1;RTN4;ZFP36L1;HS2ST1;PURB;GNA13;ZEB2;ZFP36;SPRED1;DAG1;QK;SLC29A3;CCDC50
KCl_Embryonic_cortex_50_mM_1_hr_GSE61024_up	21/709	0.00228948	0.0193267	0.000351078	0.00296364	-1.75786	10.6868	USP24;DDX6;SATB1;DHX9;STXBP1;ATPIF1;ATP2B1;ATP1B1;CLCN3;AZIN1;RTN4;PURB;ABR;ZEB2;SBK1;ABI2;ULK2;MATR3;NUP98;RAB6A;NKTR
recombinant_murine_SAA1_Th17_cells_2ng-ml_48_hrs_GSE71281_down	18/496	0.000496426	0.00603976	8.7484e-05	0.00106628	-1.38702	10.5525	OTUD4;KHDRBS1;TTC37;AQR;ST6GAL1;TFRC;FEM1A;SATB1;ARRDC3;HIPK3;AZIN1;DOCK10;EMG1;POLR1A;TDG;MATR3;SRSF6;ZFP397
2,3,7,8-tetrachlorodibenzo-p-dioxin_(TCDD)_Primary_B_cell_30_nM_4_hr_GSE80953_up	18/496	0.000496426	0.00603976	8.7484e-05	0.00106628	-1.38218	10.5158	MAPK1IP1L;KHDRBS1;DDX6;KHNYN;EPB41;DHX9;CLCN3;TOMM20;AZIN1;VAV2;ZFP36L1;DNM2;TGFBR2;GNA13;ZFP36;RAB14;MATR3;SRSF6
DAPT_Cochlea_10_uM_Post_natal_day_0_GSE83340_up	23/893	0.00786862	0.0403934	0.00119653	0.00801798	-2.13209	10.3297	OTUD4;DDX6;KDM3B;EPB41;DHX9;TCF12;PRKX;ATP2B1;ZFP36L1;DNM2;PURB;RCN1;ZEB2;FAM102B;NPC2;CAPN5;DAG1;QK;MATR3;SRSF6;SLC12A6;CCDC50;NKTR
nSR100/Srrm4_Cortex_Knockout_GSE65818_down	18/495	0.000484826	0.00603976	8.53638e-05	0.00106628	-1.35172	10.3159	AQR;AGTPBP1;TFRC;ATP1B1;GPCPD1;AZIN1;RTN4;TIAL1;PURB;FAM102B;ABI2;ZMYM3;TMEM127;TDG;MATR3;SRSF6;RAB6A;NKTR
AEMeis2_Bone_marrow_GSE81329_up	17/499	0.00140585	0.0119452	0.000280695	0.00238499	-1.56266	10.2622	RB1;IFITM3;USP24;SP100;PCYT1A;TFRC;ITGA4;EPB41;HIPK3;ZFP36L1;DPP4;ZFP36;CD59A;ZMYND11;ENPP5;NKTR;MXD4
nSR100/Srrm4_Hippocampus_Knockout_GSE65818_down	18/496	0.000496426	0.00603976	8.7484e-05	0.00106628	-1.34364	10.2225	KHDRBS1;DHX9;STXBP1;ATP2B1;ATP1B1;FAM117B;AZIN1;RTN4;SBK1;ABI2;ZMYM3;TMEM127;TDG;DAG1;ULK2;NF2;ATXN10;RAB6A
CrX_Retina_Knockout_GSE61389_up	17/499	0.00140585	0.0119452	0.000280695	0.00238499	-1.54557	10.1499	UHRF1BP1L;ITGA4;CERK;EPB41;ATP2B1;CLCN3;HIPK3;RTN4;PURB;ZEB2;RMND5A;ABI2;MATR3;SRSF6;RAB6A;ENPP5;NKTR
PS2APP_Neuron_Transgenic_7_months_GSE75431_up	17/498	0.00137611	0.0119452	0.000274474	0.00238499	-1.53615	10.1209	UHRF1BP1L;ZCCHC11;PIGN;DHX9;OCRL;CLCN3;RTN4;STRN3;TIAL1;PURB;ABI2;ESYT2;MATR3;SRSF6;ZFP397;PCMTD1;AGFG1
Clobetasol_Embryonic_stem_cells_6_hrs_GSE63804_down	18/495	0.000484826	0.00603976	8.53638e-05	0.00106628	-1.32541	10.1151	MAPK1IP1L;KHDRBS1;DDX6;EPB41;DHX9;TCF12;GPCPD1;PAICS;RTN4;PURB;RCN1;RAB14;TBC1D14;MATR3;ATXN10;SRSF6;RAB6A;LRCH3
DAXX_PC3_knockdown_GSE68645_down	18/494	0.000473461	0.00603976	8.32891e-05	0.00106628	-1.31877	10.0958	USP24;DDX6;ANKIB1;TFRC;DHX9;C2CD2;NSUN2;ATP2B1;FAM91A1;PAICS;AZIN1;UHMK1;ZFP36L1;TGFBR2;PURB;SPRED1;MATR3;MAP4K5
DAPT_Cochlea_10_uM_Post_natal_day_5_GSE83340_up	23/871	0.00590286	0.0397602	0.000868027	0.00584681	-1.95205	10.0185	MEF2A;MLXIP;NQO1;PIGN;EPB41;FAM46A;NEDD9;ATP2B1;ATP1B1;RTN4;ZFP36L1;DPP4;MED14;ZEB2;FAM102B;RAB14;NPC2;QK;MATR3;ENPP5;CCDC50;PCMTD1;NKTR
All-trans_retinoic_acid_Embryonal_carcinoma_cell_line_6_hrs_GSE56893_up	18/495	0.000484826	0.00603976	8.53638e-05	0.00106628	-1.30885	9.98879	KHDRBS1;KDM3B;TFRC;DHX9;CBX1;ASH2L;SLC35G1;FAM91A1;PAICS;AZIN1;STRN3;DNM2;ZMYM3;DAG1;MATR3;GABPA;PCMTD1;AGFG1
LMNB1_Embryonic_Stem_Cells_Knockout_GSE62684_up	17/499	0.00140585	0.0119452	0.000280695	0.00238499	-1.52046	9.98501	IFITM3;MAPK1IP1L;DDX6;ABCC4;ATAD5;CBX1;ARHGAP19;JADE1;FAM91A1;AZIN1;ERMP1;TDG;PLEKHM1;QK;MATR3;SRSF6;NKTR
Panobinostat_U266_4hr-10nM_GSE56623_down	17/498	0.00137611	0.0119452	0.000274474	0.00238499	-1.51092	9.95467	MAPK1IP1L;GTF2A1;DDX6;ST6GAL1;FEM1A;JADE1;HIPK3;JCHAIN;GNA13;LSM12;SEC14L1;POU2AF1;MCMBP;FBXL3;INTS7;SRSF6;MEF2D
Hobit_Bone_marrow_Knockout_GSE70813_down	18/496	0.000496426	0.00603976	8.7484e-05	0.00106628	-1.30555	9.93273	MLXIP;IFITM3;B4GALT1;KHNYN;SATB1;FAM46A;GEM;UHMK1;TGFBR2;PURB;ABR;TRP53I11;VCPIP1;ZFP36;NPC2;ELF4;ST8SIA4;ESYT2
C9ORF72_Brain_Transgenic_(C9ORF72_BAC_including_500_G4C2_repeats)_GSE74973_up	17/498	0.00137611	0.0119452	0.000274474	0.00238499	-1.49848	9.87274	MEF2A;PIGN;AMFR;ATP1B1;GPCPD1;TOMM20;RTN4;PURB;FAM102B;SEC14L1;RMND5A;QK;MATR3;NUP98;ENPP5;PCMTD1;NKTR
Mef2d_Retina_Knockout_GSE61389_down	17/499	0.00140585	0.0119452	0.000280695	0.00238499	-1.50312	9.87114	AGTPBP1;EPB41;STXBP1;ATP2B1;CLCN3;TOMM20;HIPK3;RTN4;UHMK1;PURB;ABI2;PCBP3;EPB41L2;MATR3;SLC12A6;RAB6A;MEF2D
CDK12_HCT116_knockdown_GSE58107_up	18/495	0.000484826	0.00603976	8.53638e-05	0.00106628	-1.29202	9.86033	USP24;DDX6;TFRC;DHX9;ZDHHC20;AMFR;CCNC;FAM91A1;HIPK3;RTN4;UHMK1;GNA13;SPRED1;RMND5A;ESYT2;NUP98;SRSF6;CACUL1
DMR1-U2_Skeletal_Muscle_Knockout_GSE80128_up	17/498	0.00137611	0.0119452	0.000274474	0.00238499	-1.49409	9.84379	MLXIP;FEM1A;PIGN;DCAF8;UBR2;LIMD1;HIPK3;VWA8;ZEB2;FAM102B;RMND5A;DAG1;QK;SLC12A6;ZMYND11;CCDC50;NKTR
TGFB3_Palatal_shelves_E15.5_knockout_GSE45568_up	17/498	0.00137611	0.0119452	0.000274474	0.00238499	-1.47799	9.73771	OTUD4;DDX6;PRPF38B;ZFP664;EPB41;DHX9;TCF12;CBX1;TIAL1;ABR;SBK1;COPG1;SRSF6;ZMYND11;LRCH3;NKTR;MXD4
BRD9-inhibitor_HL60_GSE79284_up	17/498	0.00137611	0.0119452	0.000274474	0.00238499	-1.47543	9.72089	USP24;GIT2;DDX6;AGTPBP1;DENND4B;FAM46A;CBL;HIPK3;RTN4;DNM2;DOCK10;ABR;NUP50;AP1S2;NUSAP1;MCMBP;SLC12A6
Anankinra_PBMC_GSE57253_up	18/494	0.000473461	0.00603976	8.32891e-05	0.00106628	-1.2638	9.67495	MLXIP;DDX6;ST6GAL1;CERK;EPB41;SATB1;FAM118A;NOSIP;RASGRP2;MPEG1;TGFBR2;DOCK10;PACS1;AP1S2;ESYT2;MATR3;NKTR;MXD4
Dot1l_Common_myeloid_progenitors_Knockout_GSE76748_up	17/499	0.00140585	0.0119452	0.000280695	0.00238499	-1.47185	9.66581	IFITM3;OTUD4;B4GALT1;TFRC;MGL2;ITGA4;CERK;ARHGAP19;TNFRSF1B;RASGRP2;CBL;MPEG1;ABR;MFSD14B;GM1966;ERMP1;PGRMC2
ADAR_Fetal_liver_Knockout_GSE71042_up	17/497	0.00134689	0.0119452	0.000268373	0.00238499	-1.46157	9.66089	RB1;KDM3B;TFRC;KHNYN;AMFR;ATPIF1;DCAF8;UBR2;RSRC2;GPCPD1;CLCN3;PAICS;VCPIP1;RMND5A;NUSAP1;FBXL3;EZH1
PS2APP_Microglia_Transgenic_13_months_GSE75431_down	17/499	0.00140585	0.0119452	0.000280695	0.00238499	-1.46248	9.60428	MEF2A;USP24;GIT2;KDM3B;PIGN;UBR2;FAM91A1;CBL;MPEG1;RTN4;DNM2;DOCK10;ZEB2;EPB41L2;QK;SLC12A6;SLC29A3
NMP_JJN3_4hr-10nM_GSE56623_up	17/498	0.00137611	0.0119452	0.000274474	0.00238499	-1.44286	9.50631	SMAD4;PEX19;ARRDC3;DCAF8;ASH2L;RSRC2;GPATCH2L;CLCN3;COQ10B;VCPIP1;ZFP36;CCNE2;DAG1;NUSAP1;FBXL3;ZKSCAN1;PCMTD1
PRDM11_U2932_knockdown_GSE56235_up	18/495	0.000484826	0.00603976	8.53638e-05	0.00106628	-1.24252	9.48259	MAPK1IP1L;GTF2A1;DDX6;AQR;B4GALT1;KDM3B;TNFRSF1B;GPATCH8;SMG5;JCHAIN;ZFP36;SEC14L1;RMND5A;POU2AF1;NUP50;GSE1;LRCH3;MXD4
TCF7L2__Pancreatic_Ductal_Carcinoma_Cell_knockdown_GSE63776_down	18/496	0.000496426	0.00603976	8.7484e-05	0.00106628	-1.24069	9.43926	NQO1;PCYT1A;TFRC;ARHGAP19;CCNC;PTTG1IP;SMG5;AZIN1;UHMK1;SEC14L1;EPB41L2;NUP50;TDG;YIPF6;MCMBP;NUP98;RAB6A;CCDC50
SUZ12_HEK293T_knockdown_GSE50177_down	18/494	0.000473461	0.00603976	8.32891e-05	0.00106628	-1.20915	9.2566	OTUD4;USP24;KHDRBS1;TTC37;DDX6;TFRC;DHX9;CBX1;TOMM20;PAICS;RPAP2;RMND5A;PPP4R2;NUP50;MATR3;NUP98;SRSF6;NKTR
Panobinostat_U266_4hr-10nM_GSE56623_up	17/498	0.00137611	0.0119452	0.000274474	0.00238499	-1.39563	9.19507	KHDRBS1;ELOF1;TMF1;PCYT1A;TFRC;EPB41;PTTG1IP;RTF1;LIMD1;TOMM20;AZIN1;HS2ST1;ST8SIA4;NUP98;RAB6A;CACUL1;MAP3K7
LPS_BMDM_10_ng-ml_3_hrs_GSE78209_up	19/576	0.00109438	0.0119452	0.000184798	0.00210735	-1.32504	9.03357	MLXIP;IFITM3;MAPK1IP1L;SP100;TMEM184B;ITGA4;PRKX;ATP2B1;TNFRSF1B;DOCK10;GNA13;ABR;VCPIP1;ZEB2;FAM102B;ZFP36;SPRED1;PPP4R2;CCDC50
STAU1_HEK293T_Overexpression_GSE52447_down	17/497	0.00134689	0.0119452	0.000268373	0.00238499	-1.36318	9.01054	BTG3;PRPF38B;UHRF1BP1L;ITGA4;UHRF2;EPB41;RTN4;RNFT1;HS2ST1;SGO1;ABHD10;GGA3;TMEM127;NUP35;DENND6A;GABPA;AGFG1
PRMT9_HeLa_knockdown_GSE63953_up	17/498	0.00137611	0.0119452	0.000274474	0.00238499	-1.36729	9.00837	RB1;IFITM3;SP100;TMF1;B4GALT1;ARRDC3;NEDD9;PTTG1IP;GPCPD1;CRKL;UHMK1;ZFP36L1;PGRMC2;PRR14L;YIPF6;ZKSCAN1;AGFG1
miR-148a_B_lymphocytes_GSE75809_up	17/497	0.00134689	0.0119452	0.000268373	0.00238499	-1.35564	8.96072	MLXIP;PHTF2;ZCCHC11;KHNYN;ZDHHC20;TCF12;FAM91A1;RASGRP2;NR2C2;HIPK3;ZFP36L1;TRP53I11;GSE1;GPBP1L1;DENND6A;ZMYND11;MEF2D
BRD9-inhibitor_MV4-11_GSE79284_down	17/497	0.00134689	0.0119452	0.000268373	0.00238499	-1.33987	8.85647	NQO1;ST6GAL1;TFRC;ITGA4;UHRF2;EPB41;MRPS25;RASGRP2;TOMM20;PAICS;ABHD15;ZEB2;POLR1A;ST8SIA4;ESYT2;MATR3;ZMYND11
LPS_Microglia_GSE75246_down	17/498	0.00137611	0.0119452	0.000274474	0.00238499	-1.34163	8.8393	CEP68;MEF2A;USP24;GIT2;ZCCHC11;KDM3B;PIGN;MPEG1;VAV2;DNM2;TGFBR2;SEC14L1;KANSL1;EPB41L2;QK;SLC12A6;SLC29A3
ZNA_MCF7_30uM-12hrs_GSE59251_up	17/498	0.00137611	0.0119452	0.000274474	0.00238499	-1.34043	8.83142	NQO1;B4GALT1;TFRC;EPB41;OCRL;CLCN3;TOMM20;AZIN1;PHF20L1;FAM102B;RCN1;RMND5A;ZDHHC9;GPBP1L1;COPG1;RAB6A;ZKSCAN1
Lsd1_Oocyte_knockout_GSE73803_down	17/497	0.00134689	0.0119452	0.000268373	0.00238499	-1.33022	8.79266	RB1;OTUD4;GTF2A1;KDM2B;TBC1D8;FOXO1;HS2ST1;ERMP1;PPP4R2;YIPF6;NUSAP1;PCGF1;TBC1D14;NUP98;TAF9B;MAP4K5;TBC1D15
ZnF4_Thymus_Knockout_GSE32190_up	16/499	0.00350049	0.0237012	0.000791927	0.005362	-1.53867	8.70097	DDX6;ST6GAL1;ZCCHC11;DNTT;ATP2B1;TNFRSF1B;HIPK3;FOXO1;ZFP36L1;TGFBR2;PURB;ABR;TRP53I11;SEC14L1;ELF4;NKTR
HNRNPA2B1_A549_knockdown_GSE76151_up	17/497	0.00134689	0.0119452	0.000268373	0.00238499	-1.30824	8.64739	NQO1;TTC37;ABCC4;ATP1B1;COQ10B;TOMM20;HIPK3;UHMK1;PHF20L1;GNA13;UBE2W;ERMP1;YIPF6;ST8SIA4;FAM20B;ATXN10;AGFG1
KH-CB19_Embryonic_stem_cells_0_hrs_GSE57231_down	17/495	0.00129004	0.0119452	0.000256524	0.00238499	-1.29053	8.58599	OTUD4;KHDRBS1;DDX6;TFRC;DHX9;JADE1;ASH2L;TOMM20;PAICS;AZIN1;RTN4;QK;MATR3;NUP98;ATXN10;SRSF6;AGFG1
Zmiz1_T_lymphocyte_read_article_GSE66147_up	17/496	0.00131821	0.0119452	0.00026239	0.00238499	-1.2919	8.56723	RMI2;ST6GAL1;ZFP664;TFRC;TCF12;ARRDC3;ARHGAP19;CLCN3;AZIN1;PURB;GNA13;FAM102B;ERMP1;ST8SIA4;NUSAP1;DENND6A;LRCH3
TOX4_HCT116_knockdown_GSE56788_down	17/496	0.00131821	0.0119452	0.00026239	0.00238499	-1.28015	8.4893	IFITM3;NQO1;DDX6;TFRC;PTTG1IP;TOMM20;AZIN1;DNM2;ABHD10;PGRMC2;RMND5A;DHX33;NPC2;DAG1;NF2;SRSF6;ZKSCAN1
Ptbp2_Neuronal_progenitor_cell_(mNPC)_knockodown_GSE70985_up	17/495	0.00129004	0.0119452	0.000256524	0.00238499	-1.24334	8.27205	MAPK1IP1L;TFRC;DHX9;PTTG1IP;RTN4;UHMK1;ZFP36L1;TGFBR2;TRP53I11;SPRED1;SEC14L1;SBK1;ABI2;QK;ATXN10;RAB6A;MXD4
Myelodysplastic_Syndrome_Granulocyte-Macrophage_Progenitor_Cell_GSE55689_down	17/496	0.00131821	0.0119452	0.00026239	0.00238499	-1.24697	8.26926	TTC37;PIGN;DHX9;RAB3D;DCAF8;DNTT;ZFX;TOMM20;PAICS;AZIN1;JCHAIN;RMND5A;SNX27;NUSAP1;INTS7;MATR3;ZKSCAN1
Dlx3_Femur_metaphysis_knockout_GSE53105_down	16/498	0.00343332	0.0233682	0.000775851	0.00528066	-1.42906	8.10883	DDX6;TFRC;ITGA4;EPB41;DHX9;ARHGAP19;ATP1B1;RASGRP2;GPCPD1;CBL;CLCN3;AZIN1;POU2AF1;SRSF6;SLC12A6;DCAF12
JAK2_HCT116_knockdown_GSE56788_down	17/496	0.00131821	0.0119452	0.00026239	0.00238499	-1.20817	8.01198	IFITM3;KHDRBS1;NQO1;DDX6;KDM3B;DHX9;CBX1;PTTG1IP;TOMM20;PAICS;AZIN1;UHMK1;ABHD10;RCN1;DAG1;MATR3;SRSF6
ZnF4_Thymus_Knockout_GSE32190_down	17/496	0.00131821	0.0119452	0.00026239	0.00238499	-1.20729	8.00612	KHDRBS1;GIT2;ITGA4;CERK;EPB41;SATB1;WBP11;CBL;DNM2;ZFP36;EMG1;RMND5A;NPC2;GSE1;SRSF6;MEF2D;MXD4
Bcl9/9l_Colorectal_tumor_Knockout_GSE60837_down	17/495	0.00129004	0.0119452	0.000256524	0.00238499	-1.20101	7.99041	IFITM3;DDX6;TFRC;STXBP1;TCF12;GPCPD1;CLCN3;RTN4;JCHAIN;PURB;FAM102B;SEC14L1;PPP4R2;NPC2;EPB41L2;RAB6A;CACUL1
Myelodysplastic_Syndrome_Hematopoietic_Stem_Cells_GSE55689_down	17/495	0.00129004	0.0119452	0.000256524	0.00238499	-1.18895	7.91021	USP24;TTC37;DDX6;PCYT1A;PIGN;FAM46A;RECQL;TOMM20;CRKL;ZEB2;RMND5A;SNX27;MATR3;SRSF6;ZMYND11;EZH1;NKTR
PAX2_REP_knockdown_GSE59781_up	17/496	0.00131821	0.0119452	0.00026239	0.00238499	-1.1916	7.90204	MAPK1IP1L;NQO1;TMEM184B;B4GALT1;TFRC;KHNYN;JADE1;PTTG1IP;WBP11;RTN4;ZFP36L1;TGFBR2;PURB;RCN1;EPB41L2;DAG1;CCDC50
Retinoic_Acid_Embryonic_Stem_Cells_2_uM_4_days_GSE71802_up	17/495	0.00129004	0.0119452	0.000256524	0.00238499	-1.17892	7.84342	ZCCHC11;ZDHHC20;TCF12;DCAF8;ATP2B1;HIPK3;RTN4;STRN3;ABHD13;RMND5A;ABI2;RAB14;QK;MATR3;ZFP397;ZKSCAN1;CCDC50
CPSF2_HEK293T_knockdown_GSE60391_up	17/495	0.00129004	0.0119452	0.000256524	0.00238499	-1.17766	7.83504	KHDRBS1;TTC37;PRPF38B;ZCCHC11;TFRC;EPB41;DHX9;CBX1;OCRL;PAICS;RCN1;EPB41L2;TDG;NUSAP1;GSE1;MATR3;NKTR
GW3965_Tumor_GSE66539_down	16/498	0.00343332	0.0233682	0.000775851	0.00528066	-1.35208	7.67203	SMIM3;NQO1;GIT2;ST6GAL1;SATB1;STXBP1;PTTG1IP;RPAP2;SEC14L1;PRR14L;POLR1A;DAG1;NUP98;SRSF6;ZKSCAN1;CCDC50
RNPK1_A673_knockdown_GSE60890_down	17/493	0.00123524	0.0119452	0.000245133	0.00238499	-1.1452	7.66885	RB1;NQO2;EPB41;DHX9;ZDHHC20;ATPIF1;ASH2L;RPAP2;TIAL1;ZEB2;RMND5A;NUP50;AP1S2;NUSAP1;MATR3;SRSF6;TBC1D15
Parkin_Heart_Knockout_GSE74517_down	16/497	0.00336723	0.0233682	0.000760054	0.00528066	-1.33176	7.58259	IFITM3;SP100;TFRC;PIGN;OCRL;GPCPD1;HIPK3;PHF20L1;SLC25A16;MED14;PRR14L;QK;MATR3;ATXN10;ENPP5;PCMTD1
NFYA_HCT116_knockdown_GSE56788_down	17/495	0.00129004	0.0119452	0.000256524	0.00238499	-1.11079	7.39018	IFITM3;DDX6;TCF12;CBX1;PTTG1IP;RTF1;CBL;TOMM20;AZIN1;UHMK1;RCN1;ERMP1;RAB14;NPC2;ESYT2;ATXN10;RAB6A
4-hydroxytamoxifen_Embrionic_stem_cells_0.1_uM_0_hrs_GSE84953_down	16/497	0.00336723	0.0233682	0.000760054	0.00528066	-1.29563	7.3769	MAPK1IP1L;DDX6;L3MBTL2;DHX9;ARRDC3;CBX1;CLCN3;TOMM20;AZIN1;PURB;SPRED1;RMND5A;GPBP1L1;NF2;GABPA;ZFP280B
NMP_U266_4hr-10nM_GSE56623_up	16/498	0.00343332	0.0233682	0.000775851	0.00528066	-1.28751	7.30564	TFRC;DENND4B;EPB41;DHX9;ARRDC3;ASH2L;CLCN3;UHMK1;DNM2;OSBP;DAG1;TERF2IP;FBXL3;INTS7;NUP98;ZKSCAN1
miR-92a-1_Whole_embryo_Knockout_GSE63813_down	16/496	0.00330219	0.0233682	0.000744532	0.00528066	-1.26771	7.24267	GTF2A1;KHDRBS1;DDX6;PIGN;DHX9;NSUN2;TCF12;TOMM20;PAICS;AZIN1;PURB;LSM12;RMND5A;PPP4R2;MATR3;NUP98
SGC0946_&_I-BET_MV4-11_GSE71777_up	16/498	0.00343332	0.0233682	0.000775851	0.00528066	-1.26021	7.15073	TMEM184B;SATB1;AMFR;STXBP1;FAM46A;GPATCH2L;ATP2B1;FAM91A1;UHMK1;PHF20L1;CCNE2;PLEKHM1;SRSF6;ZKSCAN1;NKTR;MXD4
RNPK1_A673_knockdown_GSE60890_up	16/497	0.00336723	0.0233682	0.000760054	0.00528066	-1.25334	7.13613	DDX6;PRPF38B;STOML2;TFRC;TCF12;FAM46A;RSRC2;PTTG1IP;ATP1B1;WBP11;HIPK3;UHMK1;RCN1;EPB41L2;GPBP1L1;NUP98
5-Azacytidine_JJN3_24hr-10nM_GSE56623_down	16/498	0.00343332	0.0233682	0.000775851	0.00528066	-1.25049	7.09556	RB1;PRPF38B;ST6GAL1;TFRC;FBXO18;ITGA4;EPB41;PRKX;JCHAIN;DNM2;GNA13;ABR;FAM102B;POU2AF1;ESYT2;RAB6A
FLT3_Thymus_-_leukemic_cells_Knockout_GSE61971_down	16/496	0.00330219	0.0233682	0.000744532	0.00528066	-1.23115	7.03374	KHDRBS1;DDX6;CERK;SATB1;TCF12;DNTT;CBL;DNM2;DPP4;TRP53I11;RMND5A;NPC2;SRSF6;MEF2D;AGFG1;MXD4
LIN41_hESC_knockdown_GSE52133_up	16/497	0.00336723	0.0233682	0.000760054	0.00528066	-1.22085	6.95112	IFITM3;MAPK1IP1L;DDX6;TFRC;CBX1;JADE1;CCNC;ZBTB44;RTF1;TOMM20;PURB;NUP50;FLVCR1;NUSAP1;GSE1;SRSF6
ISRIB_&_Tunicamycin_HEK293-T_200nM_&_1ug-ml-1hr_GSE65778_down	16/497	0.00336723	0.0233682	0.000760054	0.00528066	-1.21634	6.92542	MLXIP;KHDRBS1;DDX6;ZCCHC11;ATAD5;LIMD1;NR2C2;CBL;RPAP2;GPATCH8;TIAL1;DHX33;PRR14L;POLR1A;NF2;NKTR
TGM5_HCT116_knockdown_GSE56788_down	16/497	0.00336723	0.0233682	0.000760054	0.00528066	-1.2162	6.92462	SMIM3;NQO1;DDX6;ST6GAL1;KDM3B;FBXO18;CERK;PAICS;HIPK3;UHMK1;ABHD10;DHX33;DAG1;ATXN10;ZMYND11;ZKSCAN1
Idiopathic_nonspecific_interstitial_pneumonia_Lung_GSE73189_up	16/498	0.00343332	0.0233682	0.000775851	0.00528066	-1.21057	6.86903	SMIM3;BTG3;B4GALT1;ARRDC3;FAM118A;NEDD9;ATP2B1;HIPK3;GEM;TGFBR2;ZFP36;SEC14L1;ZDHHC9;SNX25;ESYT2;NUP98
NAF1_MCF-7_knockdown_GSE66158_down	16/497	0.00336723	0.0233682	0.000760054	0.00528066	-1.19957	6.82994	PRMT6;GTF2A1;DDX6;DHX9;AMFR;ATP2B1;ATP1B1;AZIN1;UHMK1;ZFP36L1;NPC2;DAG1;MATR3;SFXN2;SRSF6;ZMYND11
Haloperidol_Striatum_GSE67750_down	16/497	0.00336723	0.0233682	0.000760054	0.00528066	-1.1975	6.81819	AGTPBP1;ATP2B1;NR2C2;AZIN1;RTN4;UHMK1;PURB;SPRED1;SEC14L1;RMND5A;ABI2;RAB14;QK;MATR3;SLC12A6;RAB6A
Activin_A_Embryonic_stem_cells_100_ng-ml_GSE50856_down	16/495	0.00323819	0.0233682	0.000729282	0.00528066	-1.1841	6.78814	OTUD4;MAPK1IP1L;DDX6;ZFP664;TFRC;EPB41;DHX9;TCF12;SOX12;ZFP36L1;TRP53I11;ZEB2;QK;MATR3;NUP98;CCDC50
4-hydroxytamoxifen_Embrionic_stem_cells_0.1_uM_4_hrs_GSE84953_down	15/498	0.0080616	0.0403934	0.0020692	0.0103415	-1.40249	6.76092	IFITM3;MAPK1IP1L;DDX6;L3MBTL2;SLC35E1;DHX9;CBX1;CLCN3;AZIN1;PURB;RMND5A;TDG;DAG1;GPBP1L1;NF2
SGC0946_MV4-11_GSE71777_down	16/497	0.00336723	0.0233682	0.000760054	0.00528066	-1.18603	6.75288	KHDRBS1;TFRC;UHRF2;SATB1;DHX9;RASGRP2;TOMM20;PAICS;AZIN1;DNM2;ZEB2;MCMBP;PREB;ESYT2;MATR3;MEF2D
ADAR_E861A_Fetal_Liver_Mutant_GSE58917_down	16/497	0.00336723	0.0233682	0.000760054	0.00528066	-1.16993	6.6612	RB1;USP24;DDX6;PCYT1A;TFRC;ITGA4;EPB41;DHX9;ARHGAP19;PAICS;AZIN1;UHMK1;PURB;RMND5A;GSE1;AGFG1
Zmiz1_T_lymphocyte_read_article_GSE66147_down	16/496	0.00330219	0.0233682	0.000744532	0.00528066	-1.16401	6.65021	DDX6;ZCCHC11;PCYT1A;ITGA4;CERK;EPB41;SATB1;DNTT;CBL;DNM2;RMND5A;NPC2;ELF4;TBC1D14;GPBP1L1;MEF2D
KCNK1_RKO_knockdown_GSE68219_down	16/497	0.00336723	0.0233682	0.000760054	0.00528066	-1.16536	6.63517	DDX6;STOML2;DHX9;NSUN2;FAM91A1;TOMM20;PAICS;AZIN1;RTN4;UBE2W;EPB41L2;MCMBP;MATR3;SRSF6;ZMYND11;CACUL1
[truncated: 1,121 more rows]

## Sheet: LTuniqueRNAseqGene&Drug
Term	Overlap	P-value	Adjusted P-value	Old P-value	Old Adjusted P-value	Z-score	Combined Score	Genes
[truncated: 1,294 more rows]

[truncated: 20 more sheets: STuniqueRNAseqGene&Drug, MPP2uniqueRNAseqGene&Drug, MPP4uniqueRNAseqGene&Drug, AllsharedHSPCs, LT-STshared, MPP2-4shared, LTfull, STfull, MPP2 full, MPP4 full, Overlapping LSKLSC targets, LSKuniqueRNAseqGene&Drug, LSCuniqueRNAseqGene&Drug, Shared LSKLSC RNAseqGene&Drug, LSKfullRNAseqGene&Drug, LSCfullRNAseqGene&Drug, GE independent unique targets, GE independent LSKunique, GE independent LSCunique, GE independent shared]
