# Supplementary material for: HyperTRIBE uncovers increased MUSASHI-2 RNA binding activity and differential regulation in leukemic stem cells
Source: Nat Commun. 2020 Apr 24;11:2026. doi: 10.1038/s41467-020-15814-8 (PMC7181745; doi:10.1038/s41467-020-15814-8)
Supplement: Supplementary file 7 — Supplementary Data 4 [file 41467_2020_15814_MOESM7_ESM.xlsx]

## Sheet: GOBiolProce LTST
GO biological processes in LT and ST-HSC targets
Term	Overlap	P-value	Adjusted P-value	Old P-value	Old Adjusted P-value	Odds Ratio	Combined Score	Genes
proteasome-mediated ubiquitin-dependent protein catabolic process (GO:0043161)	24/292	2.49987e-07	0.00127568	0	0	3.36163	51.103	FBXW4;RNF34;UBE2B;CUL3;BFAR;RNF6;MARCH6;AURKA;NSFL1C;CCNB1;CDC23;NPLOC4;GID4;KCTD10;DDIT3;TMEM129;DNAJC10;UBQLN1;RNF181;FBXO6;PSMF1;MAN1B1;GTSE1;ANAPC1
modification-dependent protein catabolic process (GO:0019941)	14/142	1.04407e-05	0.0266393	0	0	4.03237	46.2505	FBXW4;RNF20;AREL1;RNF34;UBE2B;CUL3;BFAR;RNF6;CHFR;CDC23;NPLOC4;KCTD10;TRIP12;PSMF1
protein polyubiquitination (GO:0000209)	19/284	7.84878e-05	0.133508	0	0	2.73625	25.8646	FBXW4;RNF20;RNF34;CBFB;UBE2B;CUL3;BFAR;RNF6;MARCH6;CHFR;CDC23;TMEM129;MKRN1;PELI1;RNF181;FBXO6;TRIP12;PSMF1;ANAPC1
positive regulation of phosphatase activity (GO:0010922)	2019-05-22	0.000159746	0.203797	0	0	9.29541	81.2597	PPP1R15B;MEF2C;CALM3;CALM1;CALM2
detection of calcium ion (GO:0005513)	2019-04-13	0.000211763	0.216126	0	0	12.5846	106.466	STIM1;CALM3;CALM1;CALM2
proteasomal protein catabolic process (GO:0010498)	16/238	0.000267874	0.227827	0	0	2.74957	22.6152	RNF34;UBE2B;CUL3;KEAP1;BFAR;RNF6;MARCH6;NSFL1C;CDC23;GID4;KCTD10;DDIT3;RNF181;PSMF1;GTSE1;ANAPC1
N-terminal peptidyl-methionine acetylation (GO:0017196)	2019-03-06	0.000274986	0.200464	0	0	20.4499	167.664	NAA60;NAA30;NAA15
sterol import (GO:0035376)	2019-03-06	0.000274986	0.175406	0	0	20.4499	167.664	SCARB1;STARD5;LDLR
cholesterol import (GO:0070508)	2019-03-06	0.000274986	0.155917	0	0	20.4499	167.664	SCARB1;STARD5;LDLR
positive regulation of sequence-specific DNA binding transcription factor activity (GO:0051091)	15/216	0.000292158	0.149088	0	0	2.84026	23.1147	APP;PRKCH;NFAM1;CEBPG;EIF2AK2;RELA;HIPK2;PRDX3;DDIT3;KIT;RIPK1;TRIM37;LGALS9;NFKBIB;LTF
ubiquitin-dependent protein catabolic process (GO:0006511)	20/342	0.000312648	0.14504	0	0	2.3918	19.3029	FBXW4;RNF20;AREL1;RNF34;UBE2B;CUL3;BFAR;RNF6;CHFR;NSFL1C;CDC23;NPLOC4;GID4;KCTD10;DDIT3;RNF181;TRIP12;PSMF1;GTSE1;ANAPC1
positive regulation of phosphoprotein phosphatase activity (GO:0032516)	2019-04-15	0.000388857	0.165362	0	0	10.9066	85.642	PPP1R15B;CALM3;CALM1;CALM2
mitotic cell cycle phase transition (GO:0044772)	15/222	0.000391155	0.153543	0	0	2.7635	21.6835	NDE1;CUL3;RPA2;TUBA4A;HAUS2;AURKA;CCNA2;CCNB1;CDC23;RPS6KB1;ENSA;MCM6;RAB8A;ANAPC1;PAFAH1B1
regulation of cyclic nucleotide metabolic process (GO:0030799)	2019-03-07	0.000472487	0.172221	0	0	17.5285	134.224	CALM3;CALM1;CALM2
regulation of cyclic-nucleotide phosphodiesterase activity (GO:0051342)	2019-03-07	0.000472487	0.16074	0	0	17.5285	134.224	CALM3;CALM1;CALM2
negative regulation of programmed cell death (GO:0043069)	22/409	0.000504499	0.160904	0	0	2.19999	16.7022	MBD4;PCID2;AREL1;ARL6IP1;ANXA4;BNIP3;STAT3;BFAR;WDR73;HIGD1A;RELA;PRDX3;SOCS2;CCND2;RPS6KB1;KIT;PPT1;YME1L1;CIAPIN1;NAA15;DCPS;LTF
ubiquitin-dependent ERAD pathway (GO:0030433)	1959-07-01	0.000568986	0.170796	0	0	4.85252	36.2563	NPLOC4;TMEM129;DNAJC10;UBQLN1;FBXO6;MAN1B1;MARCH6
amyloid fibril formation (GO:1990000)	2019-03-08	0.000742267	0.210433	0	0	15.3374	110.518	FKBP1A;APP;RIPK1
positive regulation of ryanodine-sensitive calcium-release channel activity (GO:0060316)	2019-03-08	0.000742267	0.199357	0	0	15.3374	110.518	CALM3;CALM1;CALM2
mRNA splicing, via spliceosome (GO:0000398)	16/262	0.000767447	0.195814	0	0	2.4977	17.9146	HNRNPA3;SCAF11;METTL3;CPSF2;SRSF1;PRPF40A;CCAR1;WDR77;PNN;HNRNPUL1;SRSF3;DNAJC8;SF3B1;DCPS;SMNDC1;HNRNPA0
protein targeting to membrane (GO:0006612)	1962-07-01	0.000770306	0.187184	0	0	4.61772	33.1031	RABGEF1;TRAM1;ARL6IP1;ZDHHC6;ZDHHC24;SSR1;GOLGA7
regulation of hydrolase activity (GO:0051336)	1981-08-01	0.000813132	0.18861	0	0	4.03949	28.7394	RALBP1;WRN;RACGAP1;VMA21;RDX;ITGB1BP1;PLXNC1;PAFAH1B1
negative regulation of apoptotic process (GO:0043066)	24/486	0.000953681	0.211593	0	0	2.01974	14.0477	MBD4;MEF2C;PCID2;PRKCH;AREL1;BHLHB9;ARL6IP1;ANXA4;BNIP3;STAT3;BFAR;WDR73;HIGD1A;RELA;PRDX3;SOCS2;CCND2;RPS6KB1;KIT;PPT1;YME1L1;CIAPIN1;NAA15;LTF
positive regulation of protein dephosphorylation (GO:0035307)	1932-05-01	0.000998914	0.212394	0	0	6.39059	44.1516	PPP1R15B;CALM3;CALM1;SPPL3;CALM2
vesicle transport along microtubule (GO:0047496)	2019-04-19	0.00102176	0.208562	0	0	8.61048	59.2937	KIF3A;NDE1;KIF5B;PAFAH1B1
positive regulation of triglyceride biosynthetic process (GO:0010867)	2019-03-09	0.00109323	0.214568	0	0	13.6333	92.96	SREBF1;SCARB1;LDLR
regulation of cell communication by electrical coupling involved in cardiac conduction (GO:1901844)	2019-03-09	0.00109323	0.206621	0	0	13.6333	92.96	CALM3;CALM1;CALM2
negative regulation of receptor activity (GO:2000272)	1933-05-01	0.00115392	0.210301	0	0	6.19694	41.9198	CALM3;CALM1;VPS25;CALM2;SOCS5
protein K48-linked ubiquitination (GO:0070936)	1949-06-01	0.00118852	0.209138	0	0	5.00814	33.7301	RNF34;UBE2B;PELI1;RNF6;BFAR;MARCH6
positive regulation of NF-kappaB transcription factor activity (GO:0051092)	10/129	0.00128049	0.217812	0	0	3.17053	21.1173	PRDX3;APP;PRKCH;EIF2AK2;RIPK1;TRIM37;LGALS9;RELA;NFKBIB;LTF
cellular protein modification process (GO:0006464)	40/1002	0.00165694	0.272754	0	0	1.63273	10.454	APP;CTBP1;CUL3;PRKAG1;DCUN1D1;ASB13;KEAP1;MIA3;WDR45;PIK3CG;AURKA;SOCS2;CST3;PPP3CB;CAND1;MKNK1;STK38;FBXO6;PSMF1;RAB8A;MEN1;SOCS5;CDK17;FBXW4;MBTPS1;CDK19;PRKCH;COG3;EIF2AK2;WIPI2;NRBP1;CKAP4;DUSP7;HIPK2;FGR;CREB1;STK24;UBLCP1;RPS6KB1;ASB8
erythrocyte differentiation (GO:0030218)	1936-05-01	0.00172602	0.275247	0	0	5.68053	36.1391	MBD4;CEBPG;KIT;IKZF1;HIPK2
regulation of phosphoprotein phosphatase activity (GO:0043666)	1936-05-01	0.00172602	0.266906	0	0	5.68053	36.1391	FKBP1A;PPP1R15B;CALM3;CALM1;CALM2
negative regulation of release of sequestered calcium ion into cytosol (GO:0051280)	2019-03-11	0.00207046	0.310752	0	0	11.1545	68.9346	CALM3;CALM1;CALM2
regulation of signal transduction by p53 class mediator (GO:1901796)	10/139	0.00223677	0.32612	0	0	2.94243	17.9568	BRIP1;WRN;RNF34;MEAF6;TAF13;PRKAG1;RAD17;RPA2;AURKA;HIPK2
mRNA 3'-end processing (GO:0031124)	1975-07-01	0.00237009	0.335961	0	0	3.81731	23.075	APP;CPSF6;PAPOLG;SRSF1;CPSF2;SSU72;SRSF3
regulation of translation (GO:0006417)	13/214	0.00243126	0.335317	0	0	2.48457	14.9555	CYFIP2;APP;H3F3A;EIF2AK2;RPL13A;NUP153;LARP4;TYMS;FXR1;RBM3;RPS6KB1;CNOT1;CAPRIN1
regulation of secretion by cell (GO:1903530)	1957-06-01	0.00261792	0.35156	0	0	4.30524	25.5963	RAB10;MEF2C;MCTP1;ARFIP1;RAB8A;VAMP3
negative regulation of ryanodine-sensitive calcium-release channel activity (GO:0060315)	2019-03-12	0.00271079	0.354696	0	0	10.2249	60.4347	CALM3;CALM1;CALM2
regulation of cell communication by electrical coupling (GO:0010649)	2019-03-12	0.00271079	0.345829	0	0	10.2249	60.4347	CALM3;CALM1;CALM2
peptidyl-methionine modification (GO:0018206)	2019-03-12	0.00271079	0.337394	0	0	10.2249	60.4347	NAA60;NAA30;NAA15
ERAD pathway (GO:0036503)	1978-07-01	0.00296384	0.360106	0	0	3.67049	21.3669	NPLOC4;TMEM129;DNAJC10;UBQLN1;FBXO6;MAN1B1;MARCH6
regulation of cytokinesis (GO:0032465)	1978-07-01	0.00296384	0.351732	0	0	3.67049	21.3669	RACGAP1;CUL3;PRPF40A;CALM3;CALM1;CALM2;AURKA
positive regulation of dephosphorylation (GO:0035306)	2019-04-25	0.00296986	0.344436	0	0	6.54397	38.0809	CALM3;CALM1;SPPL3;CALM2
protein phosphorylation (GO:0006468)	22/471	0.00303093	0.343707	0	0	1.91039	11.0782	CDK17;APP;CDK19;USP15;PRKCH;CTBP1;PRKAG1;EIF2AK2;NRBP1;PIK3CG;HIPK2;AURKA;CCNA2;FGR;PPP3CB;CREB1;STK24;RPS6KB1;MKNK1;STK38;KIT;RIPK1
regulation of protein dephosphorylation (GO:0035304)	1941-05-01	0.00310488	0.34444	0	0	4.98778	28.8033	ENSA;CALM3;CALM1;SPPL3;CALM2
post-translational protein modification (GO:0043687)	18/358	0.00328288	0.356437	0	0	2.05641	11.7607	FBXW4;APP;MBTPS1;CUL3;DCUN1D1;ASB13;KEAP1;MIA3;CKAP4;CST3;SOCS2;CAND1;ASB8;FBXO6;PSMF1;RAB8A;MEN1;SOCS5
phosphorylation (GO:0016310)	19/387	0.00332508	0.353497	0	0	2.008	11.4582	CDK17;APP;CDK19;PRKCH;CTBP1;STAT3;PRKAG1;EIF2AK2;NRBP1;PIK3CG;HIPK2;AURKA;FGR;PPP3CB;CREB1;STK24;RPS6KB1;MKNK1;STK38
response to calcium ion (GO:0051592)	1980-07-01	0.00341873	0.356037	0	0	3.57873	20.3218	MEF2C;STIM1;CPNE3;CALM3;IQGAP1;CALM1;CALM2
regulation of ryanodine-sensitive calcium-release channel activity (GO:0060314)	2019-04-26	0.0034429	0.351382	0	0	6.29228	35.6863	FKBP1A;CALM3;CALM1;CALM2
positive regulation of peptidyl-threonine phosphorylation (GO:0010800)	2019-04-26	0.0034429	0.344493	0	0	6.29228	35.6863	APP;CALM3;CALM1;CALM2
regulation of triglyceride biosynthetic process (GO:0010866)	2019-03-13	0.0034605	0.339595	0	0	9.43841	53.4813	SREBF1;SCARB1;LDLR
protein ubiquitination (GO:0016567)	23/507	0.0035334	0.340206	0	0	1.85541	10.4747	FBXW4;RNF20;USP7;AREL1;RNF34;CBFB;UBE2B;CUL3;MSL2;KEAP1;BFAR;RNF6;CHFR;CAND1;KCTD10;TMEM129;MKRN1;PELI1;RNF181;TRIM37;FBXO6;TRIP12;PSMF1
positive regulation of protein binding (GO:0032092)	1961-06-01	0.00369145	0.348842	0	0	4.02293	22.5354	FKBP1A;APP;MEF2C;SPPL3;MEN1;HIPK2
positive regulation of binding (GO:0051099)	1982-07-01	0.00392496	0.364165	0	0	3.49145	19.344	FKBP1A;APP;MED25;CEBPG;SPPL3;MEN1;HIPK2
G2/M transition of mitotic cell cycle (GO:0000086)	9/127	0.00403727	0.367897	0	0	2.89841	15.9766	CCNA2;CCNB1;NDE1;ENSA;TUBA4A;RAB8A;HAUS2;PAFAH1B1;AURKA
substantia nigra development (GO:0021762)	1944-05-01	0.00423843	0.379451	0	0	4.6477	25.393	CNP;GNB4;CALM3;CALM1;CALM2
vesicle organization (GO:0016050)	9/128	0.00425133	0.374044	0	0	2.87577	15.7032	WASHC4;ARFGEF2;STX6;SEC22B;STX2;SNAP29;EPS15;PI4K2A;VAMP3
cell cycle G2/M phase transition (GO:0044839)	9/128	0.00425133	0.367704	0	0	2.87577	15.7032	CCNA2;CCNB1;NDE1;ENSA;TUBA4A;RAB8A;HAUS2;PAFAH1B1;AURKA
mRNA processing (GO:0006397)	15/284	0.00446099	0.379408	0	0	2.1602	11.6918	HNRNPA3;CPSF6;SCAF11;METTL3;CPSF2;SRSF1;PRPF40A;CCAR1;PNN;HNRNPUL1;SRSF3;DNAJC8;SF3B1;SMNDC1;HNRNPA0
mRNA polyadenylation (GO:0006378)	2019-04-28	0.00453739	0.379579	0	0	5.84283	31.5244	APP;CPSF6;PAPOLG;SSU72
endocytic recycling (GO:0032456)	2019-04-28	0.00453739	0.373457	0	0	5.84283	31.5244	VPS53;STX6;EPS15;ARF6
protein modification by small protein conjugation (GO:0032446)	19/399	0.00461251	0.373613	0	0	1.94761	10.4762	RNF20;USP7;AREL1;RNF34;UBE2B;BCL11A;CUL3;UBA5;MSL2;DCUN1D1;KEAP1;NUP153;RNF6;CHFR;CAND1;KCTD10;TMEM129;RNF181;TRIP12
negative regulation of protein phosphorylation (GO:0001933)	11/179	0.00467184	0.372506	0	0	2.5134	13.4874	SOCS2;PPP1R15B;IBTK;CEACAM1;DNAJC10;CALM3;ITGB1BP1;CALM1;CALM2;MEN1;ZBED3
negative regulation of protein modification process (GO:0031400)	1964-06-01	0.0046887	0.368099	0	0	3.83436	20.5621	PPP1R15B;IBTK;ENSA;DNAJC10;MEN1;ZBED3
positive regulation of gene expression (GO:0010628)	31/772	0.00492331	0.380661	0	0	1.64235	8.72707	APP;PRKAG1;RNF6;MLLT3;WDR43;RELA;FXR1;RBM3;PPP3CB;SPIN1;LGALS9;SF3B1;RNF20;MBD4;MEF2C;PCID2;STAT1;H3F3A;RDX;STAT3;NCOA4;LARP4;HIPK2;KLF6;CREB1;RPS6KB1;DDIT3;TFAM;NAA15;FAM98A;ZPR1
RNA polyadenylation (GO:0043631)	2019-04-29	0.00516327	0.393256	0	0	5.64135	29.7084	APP;CPSF6;PAPOLG;SSU72
regulation of NIK/NF-kappaB signaling (GO:1901222)	2019-04-29	0.00516327	0.387473	0	0	5.64135	29.7084	APP;EIF2AK2;ADIPOR1;RELA
positive regulation of calcium-mediated signaling (GO:0050850)	2019-04-29	0.00516327	0.381858	0	0	5.64135	29.7084	CALM3;CALM1;SPPL3;CALM2
positive regulation of lipid biosynthetic process (GO:0046889)	2019-04-29	0.00516327	0.376403	0	0	5.64135	29.7084	SCARB1;SREBF1;CREB1;LDLR
myeloid cell development (GO:0061515)	2019-03-15	0.00530901	0.381576	0	0	8.17996	42.8495	MBD4;APP;KIT
negative regulation of peptidyl-threonine phosphorylation (GO:0010801)	2019-03-15	0.00530901	0.376276	0	0	8.17996	42.8495	CALM3;CALM1;CALM2
response to X-ray (GO:0010165)	2019-03-15	0.00530901	0.371122	0	0	8.17996	42.8495	IKBIP;XRCC4;BRCC3
N-terminal protein amino acid acetylation (GO:0006474)	2019-03-15	0.00530901	0.366107	0	0	8.17996	42.8495	NAA60;NAA30;NAA15
regulation of RNA export from nucleus (GO:0046831)	2019-03-15	0.00530901	0.361225	0	0	8.17996	42.8495	RBM27;CPSF6;NUP153
cytoplasmic sequestering of protein (GO:0051220)	2019-03-15	0.00530901	0.356472	0	0	8.17996	42.8495	SUFU;KEAP1;NFKBIE
regulation of cell junction assembly (GO:1901888)	2019-03-15	0.00530901	0.351843	0	0	8.17996	42.8495	PRKCH;RAP1A;CBFB
RNA splicing, via transesterification reactions with bulged adenosine as nucleophile (GO:0000377)	13/237	0.00575771	0.376687	0	0	2.24345	11.57	HNRNPA3;METTL3;CPSF2;SRSF1;PRPF40A;CCAR1;PNN;HNRNPUL1;SRSF3;DNAJC8;SF3B1;SMNDC1;HNRNPA0
coenzyme biosynthetic process (GO:0009108)	2019-04-30	0.00584442	0.37752	0	0	5.45331	28.0424	MOCS2;GCH1;RFK;GPHN
cellular response to peptide hormone stimulus (GO:0071375)	8/111	0.00592942	0.378223	0	0	2.94773	15.1155	RAB10;CEACAM1;GOT1;RPS6KB1;GNB1;GNB4;RAB8A;RELA
negative regulation of translation (GO:0017148)	1989-07-01	0.00615298	0.387638	0	0	3.21684	16.3763	FXR1;CNOT1;CAPRIN1;METTL3;RPL13A;EIF2AK2;TYMS
vesicle-mediated transport (GO:0016192)	19/411	0.00628625	0.391204	0	0	1.89074	9.58493	APP;ARFGEF2;RAB5B;RALBP1;MIA3;ARAP1;RAB10;CUX1;VPS53;STX6;CPNE3;STX2;SEC22B;LDLR;SNAP29;EPS15;AGFG2;VAMP3;ARF6
positive regulation of dendrite morphogenesis (GO:0050775)	2019-03-16	0.00641683	0.394519	0	0	7.66871	38.718	BHLHB9;CUX1;CAPRIN1
cytoplasmic sequestering of transcription factor (GO:0042994)	2019-03-16	0.00641683	0.389822	0	0	7.66871	38.718	SUFU;KEAP1;NFKBIE
neuromuscular process (GO:0050905)	2019-03-16	0.00641683	0.385236	0	0	7.66871	38.718	GCH1;TPP1;PAFAH1B1
positive regulation of triglyceride metabolic process (GO:0090208)	2019-03-16	0.00641683	0.380757	0	0	7.66871	38.718	SREBF1;SCARB1;LDLR
positive regulation of cyclic nucleotide metabolic process (GO:0030801)	2019-03-16	0.00641683	0.37638	0	0	7.66871	38.718	CALM3;CALM1;CALM2
negative regulation of cellular protein metabolic process (GO:0032269)	1990-07-01	0.00653529	0.378973	0	0	3.1811	16.0026	FXR1;CST3;CNOT1;CAPRIN1;RPL13A;EIF2AK2;TYMS
negative regulation of cation channel activity (GO:2001258)	1931-04-01	0.00658286	0.377442	0	0	5.27739	26.5099	UBQLN1;CALM3;CALM1;CALM2
protein transport (GO:0015031)	16/327	0.00695757	0.394494	0	0	2.00121	9.94188	UNC119B;RAB2B;RAB5B;TBC1D9B;MIA3;RAB10;RAP1A;PPT1;STX6;ARFIP1;ITGB1BP1;STX2;GOLGA7;ATP6V1C1;TMED5;RAB8A
Golgi vesicle transport (GO:0048193)	14/272	0.00734602	0.411942	0	0	2.10514	10.3438	ARF3;CUL3;COG3;MIA3;NRBP1;RACGAP1;CUX1;KIF3A;TRAPPC6B;LMAN2;CAPZA2;SEC22B;TMED5;RAB8A
microtubule nucleation (GO:0007020)	2019-03-17	0.00765211	0.424443	0	0	7.21761	35.1698	NDE1;TUBGCP5;SLAIN2
N-terminal protein amino acid modification (GO:0031365)	2019-03-17	0.00765211	0.419879	0	0	7.21761	35.1698	NAA60;NAA30;NAA15
positive regulation of antigen receptor-mediated signaling pathway (GO:0050857)	2019-03-17	0.00765211	0.415412	0	0	7.21761	35.1698	PRKCH;NFAM1;RELA
positive regulation of calcium ion transmembrane transporter activity (GO:1901021)	2019-03-17	0.00765211	0.411039	0	0	7.21761	35.1698	CALM3;CALM1;CALM2
regulation of transcription from RNA polymerase I promoter (GO:0006356)	2019-03-17	0.00765211	0.406757	0	0	7.21761	35.1698	MBD4;UBTF;WDR43
heterocycle biosynthetic process (GO:0018130)	2019-03-17	0.00765211	0.402564	0	0	7.21761	35.1698	MOCS2;GCH1;GPHN
regulation of cardiac muscle contraction by regulation of the release of sequestered calcium ion (GO:0010881)	2019-03-17	0.00765211	0.398456	0	0	7.21761	35.1698	CALM3;CALM1;CALM2
regulation of B cell receptor signaling pathway (GO:0050855)	2019-03-17	0.00765211	0.394431	0	0	7.21761	35.1698	PRKCH;CBFB;NFAM1
neutrophil degranulation (GO:0043312)	21/480	0.00771652	0.393774	0	0	1.78937	8.70418	RAB5B;STXBP3;NFAM1;PGAM1;IQGAP1;AP2A2;CKAP4;RAB10;CST3;FGR;TSPAN14;CEACAM1;RAP1A;CAND1;DNAJC5;NEU1;PECAM1;CPNE3;SNAP29;GOLGA7;LTF
regulation of Notch signaling pathway (GO:0008593)	1971-06-01	0.00776818	0.392485	0	0	3.45632	16.7898	TSPAN14;POGLUT1;METTL3;STAT3;ITGB1BP1;PEAR1
negative regulation of calcium ion transmembrane transporter activity (GO:1901020)	1933-04-01	0.00823942	0.412214	0	0	4.95755	23.7904	UBQLN1;CALM3;CALM1;CALM2
cotranslational protein targeting to membrane (GO:0006613)	1994-07-01	0.00824311	0.408394	0	0	3.04573	14.6146	RPS26;TRAM1;ARL6IP1;SRP72;RPL13A;SSR1;RPL15
positive regulation of nucleobase-containing compound transport (GO:0032241)	2019-02-06	0.00838358	0.41136	0	0	13.6333	65.1872	RBM27;CPSF6
regulation of blood vessel remodeling (GO:0060312)	2019-02-06	0.00838358	0.407442	0	0	13.6333	65.1872	CST3;CEACAM1
negative regulation of leukocyte degranulation (GO:0043301)	2019-02-06	0.00838358	0.403598	0	0	13.6333	65.1872	CEACAM1;LGALS9
pyrimidine deoxyribonucleotide biosynthetic process (GO:0009221)	2019-02-06	0.00838358	0.399826	0	0	13.6333	65.1872	DUT;TYMS
positive regulation of RNA export from nucleus (GO:0046833)	2019-02-06	0.00838358	0.396124	0	0	13.6333	65.1872	RBM27;CPSF6
monoubiquitinated protein deubiquitination (GO:0035520)	2019-02-06	0.00838358	0.39249	0	0	13.6333	65.1872	USP15;USP7
neutrophil extravasation (GO:0072672)	2019-02-06	0.00838358	0.388922	0	0	13.6333	65.1872	PECAM1;PIK3CG
neutrophil activation involved in immune response (GO:0002283)	21/484	0.00843493	0.387779	0	0	1.77458	8.47427	RAB5B;STXBP3;NFAM1;PGAM1;IQGAP1;AP2A2;CKAP4;RAB10;CST3;FGR;TSPAN14;CEACAM1;RAP1A;CAND1;DNAJC5;NEU1;PECAM1;CPNE3;SNAP29;GOLGA7;LTF
membrane lipid metabolic process (GO:0006643)	2019-03-18	0.00901805	0.410885	0	0	6.81663	32.0963	SGPL1;POGLUT1;B4GALT4
receptor localization to synapse (GO:0097120)	2019-03-18	0.00901805	0.407249	0	0	6.81663	32.0963	KIF5B;GPHN;RAB8A
positive regulation of cyclic nucleotide biosynthetic process (GO:0030804)	2019-03-18	0.00901805	0.403676	0	0	6.81663	32.0963	CALM3;CALM1;CALM2
negative regulation of calcium-mediated signaling (GO:0050849)	2019-03-18	0.00901805	0.400166	0	0	6.81663	32.0963	CALM3;CALM1;CALM2
exonucleolytic nuclear-transcribed mRNA catabolic process involved in deadenylation-dependent decay (GO:0043928)	1934-04-01	0.00916121	0.403014	0	0	4.81174	22.5804	HBS1L;EXOSC9;DCP1A;DCPS
positive regulation of nucleocytoplasmic transport (GO:0046824)	1934-04-01	0.00916121	0.39957	0	0	4.81174	22.5804	RBM27;CPSF6;GTSE1;ZPR1
positive regulation of Notch signaling pathway (GO:0045747)	1934-04-01	0.00916121	0.396184	0	0	4.81174	22.5804	TSPAN14;POGLUT1;STAT3;ITGB1BP1
neutrophil mediated immunity (GO:0002446)	21/488	0.00920674	0.394807	0	0	1.76003	8.25071	RAB5B;STXBP3;NFAM1;PGAM1;IQGAP1;AP2A2;CKAP4;RAB10;CST3;FGR;TSPAN14;CEACAM1;RAP1A;CAND1;DNAJC5;NEU1;PECAM1;CPNE3;SNAP29;GOLGA7;LTF
positive regulation of mitotic cell cycle (GO:0045931)	1953-05-01	0.00936782	0.398367	0	0	3.85847	18.0209	APP;PCID2;CCNB1;RPS6KB1;AURKA
DNA replication (GO:0006260)	8/121	0.00980059	0.413326	0	0	2.70412	12.5074	BRIP1;WRN;DUT;DONSON;RAD17;RPA2;BAZ1A;MCM6
regulation of alcohol biosynthetic process (GO:1902930)	1935-04-01	0.0101477	0.424455	0	0	4.67426	21.4573	MBTPS1;SREBF1;SQLE;DHCR7
negative regulation of proteolysis involved in cellular protein catabolic process (GO:1903051)	2019-03-19	0.0105174	0.436342	0	0	6.45786	29.4138	PDCL3;PSMF1;HIPK2
histone deubiquitination (GO:0016578)	2019-03-19	0.0105174	0.432823	0	0	6.45786	29.4138	USP15;USP7;BRCC3
regulation of cAMP biosynthetic process (GO:0030817)	2019-03-19	0.0105174	0.429361	0	0	6.45786	29.4138	CALM3;CALM1;CALM2
negative regulation of phosphorylation (GO:0042326)	1976-06-01	0.010715	0.433958	0	0	3.22893	14.6468	PRDX3;PPP1R15B;IBTK;DNAJC10;MEN1;ZBED3
negative regulation of cellular amide metabolic process (GO:0034249)	1976-06-01	0.010715	0.430541	0	0	3.22893	14.6468	FXR1;CNOT1;CAPRIN1;RPL13A;EIF2AK2;TYMS
RNA modification (GO:0009451)	1955-05-01	0.0109158	0.435184	0	0	3.71816	16.797	WDR4;METTL3;TRMT6;THUMPD1;MRM1
DNA metabolic process (GO:0006259)	15/315	0.011106	0.439331	0	0	1.94761	8.76477	MBD4;PARP3;USP7;DUT;UBE2B;DONSON;RPA2;TYMS;BRIP1;WRN;RAD17;POLI;FBXO6;MCM6;MEN1
nuclear-transcribed mRNA catabolic process, exonucleolytic (GO:0000291)	1936-04-01	0.0112004	0.439657	0	0	4.54442	20.4127	HBS1L;EXOSC9;DCP1A;DCPS
regulation of cardiac muscle contraction (GO:0055117)	1936-04-01	0.0112004	0.436301	0	0	4.54442	20.4127	CALM3;CALM1;CALM2;PIK3CG
positive regulation of dendritic spine morphogenesis (GO:0061003)	2019-02-07	0.011548	0.446436	0	0	11.6857	52.1325	BHLHB9;CAPRIN1
radial glial cell differentiation (GO:0060019)	2019-02-07	0.011548	0.44308	0	0	11.6857	52.1325	METTL3;STAT3
bone cell development (GO:0098751)	2019-02-07	0.011548	0.439773	0	0	11.6857	52.1325	MBD4;KIT
melanocyte differentiation (GO:0030318)	2019-02-07	0.011548	0.436515	0	0	11.6857	52.1325	MEF2C;KIT
nuclear body organization (GO:0030575)	2019-02-07	0.011548	0.433306	0	0	11.6857	52.1325	HIPK2;ZPR1
molybdopterin cofactor metabolic process (GO:0043545)	2019-02-07	0.011548	0.430143	0	0	11.6857	52.1325	MOCS2;GPHN
molybdopterin cofactor biosynthetic process (GO:0032324)	2019-02-07	0.011548	0.427026	0	0	11.6857	52.1325	MOCS2;GPHN
regulation of microglial cell activation (GO:1903978)	2019-02-07	0.011548	0.423954	0	0	11.6857	52.1325	APP;LDLR
regulation of cell migration (GO:0030334)	15/317	0.011715	0.427011	0	0	1.93532	8.60616	RNF20;MCTP1;ARHGEF39;RDX;MIA3;ELP3;CCAR1;FGR;CEACAM1;STK24;NUMB;CPNE3;PLXNC1;ARID2;GTSE1
vesicle cytoskeletal trafficking (GO:0099518)	2019-03-20	0.0121523	0.43981	0	0	6.13497	27.0567	NDE1;KIF5B;PAFAH1B1
positive regulation of cAMP biosynthetic process (GO:0030819)	2019-03-20	0.0121523	0.436712	0	0	6.13497	27.0567	CALM3;CALM1;CALM2
axonal transport (GO:0098930)	1937-04-01	0.0123209	0.439674	0	0	4.4216	19.4394	FXR1;BLOC1S5;KIF3A;PAFAH1B1
autophagosome organization (GO:1905037)	1957-05-01	0.0126299	0.447571	0	0	3.5877	15.6843	NSFL1C;RB1CC1;UBQLN1;WIPI2;WDR45
protein stabilization (GO:0050821)	9/153	0.0130906	0.460698	0	0	2.40587	10.4315	USP7;CREB1;UBE2B;COG3;FLOT2;NAA15;GTSE1;GOLGA7;ZBED3
positive regulation of receptor activity (GO:2000273)	1938-04-01	0.0135106	0.472224	0	0	4.30524	18.531	MBD4;CALM3;CALM1;CALM2
regulation of peptidyl-threonine phosphorylation (GO:0010799)	1938-04-01	0.0135106	0.469011	0	0	4.30524	18.531	APP;CALM3;CALM1;CALM2
anaphase-promoting complex-dependent catabolic process (GO:0031145)	1980-06-01	0.013584	0.468373	0	0	3.06748	13.1867	CCNB1;CDC23;CUL3;PSMF1;ANAPC1;AURKA
negative regulation of protein tyrosine kinase activity (GO:0061099)	2019-03-21	0.0139247	0.476898	0	0	5.84283	24.9728	SH3BP5;VPS25;SOCS5
organonitrogen compound biosynthetic process (GO:1901566)	10/182	0.0143133	0.48694	0	0	2.24724	9.54305	SGPL1;MOCS2;GOT1;SPTLC2;GCH1;ESD;GOT2;HACD2;LPIN2;GPHN
retrograde vesicle-mediated transport, Golgi to ER (GO:0006890)	1981-06-01	0.0143775	0.485884	0	0	3.02961	12.8519	ARF3;RACGAP1;KIF3A;LMAN2;COG3;SEC22B
cellular response to hormone stimulus (GO:0032870)	1981-06-01	0.0143775	0.482687	0	0	3.02961	12.8519	SOCS2;MBD4;MEF2C;RDX;STAT3;ATP1A1
regulation of epidermal growth factor receptor signaling pathway (GO:0042058)	1959-05-01	0.0145173	0.484196	0	0	3.46608	14.6699	APP;CEACAM1;SH3KBP1;ARAP1;EPS15
autophagosome assembly (GO:0000045)	1959-05-01	0.0145173	0.481052	0	0	3.46608	14.6699	NSFL1C;RB1CC1;UBQLN1;WIPI2;WDR45
mitochondrion disassembly (GO:0061726)	1939-04-01	0.014771	0.486298	0	0	4.19485	17.6817	RB1CC1;BNIP3;WIPI2;WDR45
regulation of cellular amide metabolic process (GO:0034248)	1939-04-01	0.014771	0.483181	0	0	4.19485	17.6817	CYFIP2;RBM3;APP;PGAM1
DNA damage checkpoint (GO:0000077)	1939-04-01	0.014771	0.480103	0	0	4.19485	17.6817	BRIP1;DONSON;RAD17;FBXO6
lipoprotein transport (GO:0042953)	2019-02-08	0.01515	0.489305	0	0	10.2249	42.8401	UNC119B;MIA3
mast cell activation involved in immune response (GO:0002279)	2019-02-08	0.01515	0.486228	0	0	10.2249	42.8401	KIT;PIK3CG
regulation of amyloid precursor protein catabolic process (GO:1902991)	2019-02-08	0.01515	0.483189	0	0	10.2249	42.8401	FKBP1A;FLOT2
cellular response to interleukin-21 (GO:0098757)	2019-02-08	0.01515	0.480188	0	0	10.2249	42.8401	STAT1;STAT3
negative regulation of leukocyte mediated cytotoxicity (GO:0001911)	2019-02-08	0.01515	0.477224	0	0	10.2249	42.8401	CEACAM1;LGALS9
interleukin-21-mediated signaling pathway (GO:0038114)	2019-02-08	0.01515	0.474296	0	0	10.2249	42.8401	STAT1;STAT3
deadenylation-dependent decapping of nuclear-transcribed mRNA (GO:0000290)	2019-02-08	0.01515	0.471404	0	0	10.2249	42.8401	DCP1A;DCPS
positive regulation of vasculogenesis (GO:2001214)	2019-02-08	0.01515	0.468547	0	0	10.2249	42.8401	CEACAM1;RAP1A
regulation of nitrogen compound metabolic process (GO:0051171)	2019-02-08	0.01515	0.465724	0	0	10.2249	42.8401	SCARB1;LDLR
membrane lipid catabolic process (GO:0046466)	2019-02-08	0.01515	0.462936	0	0	10.2249	42.8401	SGPL1;PPT1
mast cell degranulation (GO:0043303)	2019-02-08	0.01515	0.46018	0	0	10.2249	42.8401	KIT;PIK3CG
regulation of amyloid fibril formation (GO:1905906)	2019-02-08	0.01515	0.457457	0	0	10.2249	42.8401	APP;LDLR
lipoprotein localization (GO:0044872)	2019-02-08	0.01515	0.454766	0	0	10.2249	42.8401	UNC119B;MIA3
cellular protein localization (GO:0034613)	15/328	0.0155459	0.463922	0	0	1.87042	7.78834	RAB2B;RAB5B;TBC1D9B;COG3;WIPI2;WDR45;SEPT8;RAB10;RRAGC;STX6;ARFIP1;STX2;TMED5;RAB8A;ARF6
positive regulation of protein autophosphorylation (GO:0031954)	2019-03-22	0.015836	0.469833	0	0	5.57724	23.1203	CALM3;CALM1;CALM2
peptidyl-S-diacylglycerol-L-cysteine biosynthetic process from peptidyl-cysteine (GO:0018231)	2019-03-22	0.015836	0.467117	0	0	5.57724	23.1203	ZDHHC24;ZDHHC6;GOLGA7
peptidyl-L-cysteine S-palmitoylation (GO:0018230)	2019-03-22	0.015836	0.464433	0	0	5.57724	23.1203	ZDHHC24;ZDHHC6;GOLGA7
regulation of cardiac muscle contraction by calcium ion signaling (GO:0010882)	2019-03-22	0.015836	0.461779	0	0	5.57724	23.1203	CALM3;CALM1;CALM2
positive regulation of erythrocyte differentiation (GO:0045648)	2019-03-22	0.015836	0.459155	0	0	5.57724	23.1203	MBD4;STAT1;STAT3
STAT cascade (GO:0097696)	2019-03-22	0.015836	0.456561	0	0	5.57724	23.1203	SOCS2;STAT1;STAT3
regulation of anatomical structure morphogenesis (GO:0022603)	1983-06-01	0.0160602	0.460423	0	0	2.95661	12.215	MEF2C;CEACAM1;POGLUT1;ZMYM2;LARP4;PDZD8
response to endoplasmic reticulum stress (GO:0034976)	7/107	0.0160691	0.458104	0	0	2.67569	11.0529	PPP1R15B;MBTPS1;DDIT3;UBA5;DNAJC10;UBQLN1;MARCH6
cellular response to DNA damage stimulus (GO:0006974)	15/330	0.0163358	0.463119	0	0	1.85908	7.649	MBD4;PARP3;UBE2B;SUV39H1;METTL3;DONSON;SMC5;BRIP1;WRN;DDIT3;RAD17;POLI;FBXO6;TRIP12;MEN1
transcription from RNA polymerase II promoter (GO:0006366)	20/486	0.0169127	0.476825	0	0	1.68312	6.86661	MBD4;PCID2;CBFB;TAF13;SRSF1;INTS10;CPSF2;NFATC3;SSU72;ELP3;MLLT3;NRBP1;RELA;MED25;CCNB1;DDIT3;NFIC;INTS5;ELOA;SRSF3
negative regulation of epidermal growth factor receptor signaling pathway (GO:0042059)	1941-04-01	0.0175084	0.490908	0	0	3.99022	16.1408	SH3KBP1;EPS15;VPS25;SOCS5
autophagy of mitochondrion (GO:0000422)	1941-04-01	0.0175084	0.488226	0	0	3.99022	16.1408	RB1CC1;BNIP3;WIPI2;WDR45
positive regulation of mitotic cell cycle phase transition (GO:1901992)	1941-04-01	0.0175084	0.485572	0	0	3.99022	16.1408	CCNB1;CCND2;CUL3;RDX
regulation of cholesterol biosynthetic process (GO:0045540)	1941-04-01	0.0175084	0.482948	0	0	3.99022	16.1408	MBTPS1;SREBF1;SQLE;DHCR7
positive regulation of cellular amide metabolic process (GO:0034250)	1962-05-01	0.0176887	0.485298	0	0	3.29837	13.3084	RBM3;FXR1;APP;RPS6KB1;LARP4
regulation of cell cycle G2/M phase transition (GO:1902749)	1985-06-01	0.0178742	0.487766	0	0	2.88704	11.6186	NDE1;GTSE1;TUBA4A;HAUS2;PAFAH1B1;AURKA
cellular response to interleukin-6 (GO:0071354)	2019-03-23	0.0178874	0.485528	0	0	5.33476	21.4653	STAT1;STAT3;RELA
regulation of release of sequestered calcium ion into cytosol by sarcoplasmic reticulum (GO:0010880)	2019-03-23	0.0178874	0.482959	0	0	5.33476	21.4653	CALM3;CALM1;CALM2
negative regulation of transcription factor import into nucleus (GO:0042992)	2019-03-23	0.0178874	0.480417	0	0	5.33476	21.4653	SUFU;KEAP1;NFKBIE
cellular protein catabolic process (GO:0044257)	1963-05-01	0.0188398	0.503347	0	0	3.24602	12.8925	CTSO;BNIP3;YME1L1;RIPK1;AP2A2
regulation of cholesterol metabolic process (GO:0090181)	1942-04-01	0.0189877	0.504658	0	0	3.89522	15.4405	MBTPS1;SREBF1;SQLE;DHCR7
peptide transport (GO:0015833)	1942-04-01	0.0189877	0.502043	0	0	3.89522	15.4405	RAP1A;PPT1;MIA3;ITGB1BP1
telomere organization (GO:0032200)	1942-04-01	0.0189877	0.499455	0	0	3.89522	15.4405	WRN;PARP3;H3F3A;RPA2
negative regulation of NIK/NF-kappaB signaling (GO:1901223)	2019-02-09	0.0191662	0.501564	0	0	9.08884	35.9428	ADIPOR1;RELA
megakaryocyte differentiation (GO:0030219)	2019-02-09	0.0191662	0.499005	0	0	9.08884	35.9428	MBD4;KIT
ATF6-mediated unfolded protein response (GO:0036500)	2019-02-09	0.0191662	0.496472	0	0	9.08884	35.9428	MBTPS1;DDIT3
negative regulation of natural killer cell mediated cytotoxicity (GO:0045953)	2019-02-09	0.0191662	0.493965	0	0	9.08884	35.9428	CEACAM1;LGALS9
positive regulation of leukocyte apoptotic process (GO:2000108)	2019-02-09	0.0191662	0.491482	0	0	9.08884	35.9428	MEF2C;LGALS9
mRNA methylation (GO:0080009)	2019-02-09	0.0191662	0.489025	0	0	9.08884	35.9428	TRMT6;METTL3
mast cell mediated immunity (GO:0002448)	2019-02-09	0.0191662	0.486592	0	0	9.08884	35.9428	KIT;PIK3CG
lipoprotein biosynthetic process (GO:0042158)	2019-02-09	0.0191662	0.484183	0	0	9.08884	35.9428	WIPI2;WDR45
cellular macromolecule biosynthetic process (GO:0034645)	16/368	0.0195479	0.491393	0	0	1.77825	6.99722	HBS1L;DUT;DONSON;RPA2;RPL13A;BAZ1A;GTPBP2;TYMS;RPS26;BRIP1;WRN;RRAGC;RAD17;RPL15;MCM6;NFKBIB
positive regulation of I-kappaB kinase/NF-kappaB signaling (GO:0043123)	9/164	0.0197231	0.493369	0	0	2.2445	8.81183	FKBP1A;APP;PELI1;RIPK1;LGALS9;ATP2C1;TMEM9B;RELA;LTF
nuclear-transcribed mRNA catabolic process, deadenylation-dependent decay (GO:0000288)	1964-05-01	0.020039	0.498824	0	0	3.1953	12.4938	HBS1L;CNOT1;EXOSC9;DCP1A;DCPS
regulation of protein binding (GO:0043393)	7/112	0.0201505	0.499166	0	0	2.55624	9.98089	FKBP1A;APP;ITGB1BP1;SPPL3;MEN1;AURKA;HIPK2
cellular response to growth factor stimulus (GO:0071363)	8/140	0.021898	0.539833	0	0	2.33713	8.93102	MBD4;MEF2C;RAP1A;RPS6KB1;CPNE3;ITGB1BP1;IQGAP1;ZPR1
positive regulation of purine nucleotide biosynthetic process (GO:1900373)	2019-03-25	0.0224125	0.549861	0	0	4.90798	18.6412	CALM3;CALM1;CALM2
regulation of epidermal growth factor-activated receptor activity (GO:0007176)	2019-03-25	0.0224125	0.54723	0	0	4.90798	18.6412	APP;VPS25;SOCS5
regulation of cell division (GO:0051302)	1966-05-01	0.0225848	0.548811	0	0	3.09847	11.7447	PRPF40A;CALM3;CALM1;CALM2;AURKA
negative regulation of sequence-specific DNA binding transcription factor activity (GO:0043433)	8/141	0.0227388	0.549934	0	0	2.32056	8.78024	USP7;DDIT3;SUFU;ANXA4;CEBPG;KEAP1;TRIM37;MEN1
regulation of cellular component organization (GO:0051128)	8/141	0.0227388	0.54734	0	0	2.32056	8.78024	SOCS2;RAB5B;CEACAM1;RAP1A;ZMYM2;ANKRA2;LARP4;PDZD8
membrane raft organization (GO:0031579)	2019-02-10	0.0235744	0.564788	0	0	8.17996	30.6552	PPT1;FLOT2
cellular response to thyroid hormone stimulus (GO:0097067)	2019-02-10	0.0235744	0.562149	0	0	8.17996	30.6552	MBD4;RDX
cellular response to growth hormone stimulus (GO:0071378)	2019-02-10	0.0235744	0.559535	0	0	8.17996	30.6552	SOCS2;STAT3
regulation of attachment of spindle microtubules to kinetochore (GO:0051988)	2019-02-10	0.0235744	0.556944	0	0	8.17996	30.6552	CCNB1;RACGAP1
aspartate family amino acid metabolic process (GO:0009066)	2019-02-10	0.0235744	0.554378	0	0	8.17996	30.6552	GOT1;GOT2
regulation of NLRP3 inflammasome complex assembly (GO:1900225)	2019-02-10	0.0235744	0.551835	0	0	8.17996	30.6552	CPTP;EIF2AK2
nuclear mRNA surveillance (GO:0071028)	2019-02-10	0.0235744	0.549315	0	0	8.17996	30.6552	PCID2;EXOSC9
negative regulation of homotypic cell-cell adhesion (GO:0034111)	2019-02-10	0.0235744	0.546818	0	0	8.17996	30.6552	CEACAM1;RDX
negative regulation of endoplasmic reticulum unfolded protein response (GO:1900102)	2019-02-10	0.0235744	0.544344	0	0	8.17996	30.6552	PPP1R15B;BFAR
regulation of steroid biosynthetic process (GO:0050810)	1945-04-01	0.0238796	0.548909	0	0	3.63554	13.5778	MBTPS1;SREBF1;SQLE;DHCR7
myeloid cell differentiation (GO:0030099)	1945-04-01	0.0238796	0.546447	0	0	3.63554	13.5778	PRDX3;KIT;IKZF1;HIPK2
regulation of cell cycle process (GO:0010564)	1991-06-01	0.0241468	0.550095	0	0	2.69669	10.0414	RACGAP1;PRPF40A;CALM3;CALM1;CALM2;AURKA
RNA splicing, via transesterification reactions (GO:0000375)	2019-03-26	0.0248868	0.564433	0	0	4.71921	17.43	SCAF11;SF3B1;SMNDC1
cellular response to epidermal growth factor stimulus (GO:0071364)	2019-03-26	0.0248868	0.561935	0	0	4.71921	17.43	MBD4;IQGAP1;ZPR1
regulation of nervous system development (GO:0051960)	2019-03-26	0.0248868	0.55946	0	0	4.71921	17.43	MEF2C;PRUNE1;ZPR1
sphingolipid metabolic process (GO:0006665)	7/117	0.0249047	0.557406	0	0	2.447	9.03602	SGPL1;SPTLC2;CPTP;NEU1;PPT1;ESYT1;HACD2
ncRNA processing (GO:0034470)	11/228	0.0250695	0.558644	0	0	1.97324	7.27355	RPS26;WDR36;EBNA1BP2;EXOSC9;METTL3;INTS10;INTS5;RPL13A;RPL15;WDR43;RPP38
positive regulation of cellular protein metabolic process (GO:0032270)	1992-06-01	0.0253185	0.561741	0	0	2.66738	9.80587	CYFIP2;RBM3;FXR1;RPS6KB1;RDX;LARP4
regulation of cardiac conduction (GO:1903779)	1968-05-01	0.0253313	0.559592	0	0	3.00734	11.0541	STIM1;CALM3;ATP1A1;CALM1;CALM2
positive regulation of protein kinase activity (GO:0045860)	9/173	0.0267316	0.587979	0	0	2.12774	7.70646	RAP1A;STK24;PRKAG1;CALM3;LCP2;IQGAP1;CALM1;CALM2;LTF
regulation of pri-miRNA transcription from RNA polymerase II promoter (GO:1902893)	2019-03-27	0.0275021	0.602331	0	0	4.54442	16.3304	STAT3;NFATC3;RELA
positive regulation of cAMP metabolic process (GO:0030816)	2019-03-27	0.0275021	0.599757	0	0	4.54442	16.3304	CALM3;CALM1;CALM2
regulation of endocytosis (GO:0030100)	1970-05-01	0.0282832	0.614166	0	0	2.92141	10.4163	FGR;SCARB1;RAB5B;MCTP1;LDLR
positive regulation of posttranscriptional gene silencing (GO:0060148)	2019-02-11	0.028353	0.613074	0	0	7.43633	26.4958	FXR1;STAT3
interleukin-27-mediated signaling pathway (GO:0070106)	2019-02-11	0.028353	0.610487	0	0	7.43633	26.4958	STAT1;STAT3
immune response-regulating cell surface receptor signaling pathway (GO:0002768)	2019-02-11	0.028353	0.607922	0	0	7.43633	26.4958	FGR;KIT
negative regulation of protein ubiquitination involved in ubiquitin-dependent protein catabolic process (GO:2000059)	2019-02-11	0.028353	0.605378	0	0	7.43633	26.4958	PDCL3;HIPK2
protein localization to pre-autophagosomal structure (GO:0034497)	2019-02-11	0.028353	0.602856	0	0	7.43633	26.4958	WIPI2;WDR45
Golgi ribbon formation (GO:0090161)	2019-02-11	0.028353	0.600354	0	0	7.43633	26.4958	STX6;TMED5
calcineurin-NFAT signaling cascade (GO:0033173)	2019-02-11	0.028353	0.597874	0	0	7.43633	26.4958	PPP3CB;NFATC3
chromatin silencing at rDNA (GO:0000183)	2019-02-11	0.028353	0.595413	0	0	7.43633	26.4958	SUV39H1;H3F3A
regulation of hemopoiesis (GO:1903706)	2019-02-11	0.028353	0.592973	0	0	7.43633	26.4958	CBFB;EIF2AK2
T cell proliferation (GO:0042098)	2019-02-11	0.028353	0.590553	0	0	7.43633	26.4958	PPP3CB;PIK3CG
positive regulation of chromosome segregation (GO:0051984)	2019-02-11	0.028353	0.588152	0	0	7.43633	26.4958	CCNB1;SMC5
sphingolipid catabolic process (GO:0030149)	2019-02-11	0.028353	0.585771	0	0	7.43633	26.4958	SGPL1;PPT1
response to thyroid hormone (GO:0097066)	2019-02-11	0.028353	0.583409	0	0	7.43633	26.4958	MBD4;RDX
interleukin-35-mediated signaling pathway (GO:0070757)	2019-02-11	0.028353	0.581066	0	0	7.43633	26.4958	STAT1;STAT3
vesicle fusion (GO:0006906)	1995-06-01	0.0290589	0.59315	0	0	2.58314	9.14028	STX6;SEC22B;STX2;SNAP29;RAB8A;VAMP3
regulation of protein kinase activity (GO:0045859)	8/148	0.0292694	0.595068	0	0	2.2108	7.8068	SOCS2;FGR;CEACAM1;RAP1A;PRKAG1;ITGB1BP1;LCP2;IQGAP1
histone H4 acetylation (GO:0043967)	1948-04-01	0.0294684	0.596734	0	0	3.40832	12.0124	NAA60;MEAF6;MSL2;ELP3
regulation of intracellular steroid hormone receptor signaling pathway (GO:0033143)	2019-03-28	0.0302578	0.610299	0	0	4.38212	15.3287	CBFB;UBA5;RNF6
microtubule polymerization (GO:0046785)	2019-03-28	0.0302578	0.607897	0	0	4.38212	15.3287	NDE1;TUBGCP5;SLAIN2
Golgi organization (GO:0007030)	7/122	0.0303758	0.607873	0	0	2.34671	8.19966	NSFL1C;NPLOC4;LMAN2;COG3;STX6;PI4K2A;TMED5
negative regulation of cell migration (GO:0030336)	7/122	0.0303758	0.605498	0	0	2.34671	8.19966	RNF20;MCTP1;STK24;MIA3;ITGB1BP1;ARID2;ADIPOR1
organelle membrane fusion (GO:0090174)	1972-05-01	0.0314443	0.624358	0	0	2.84026	9.826	STX6;SEC22B;STX2;SNAP29;VAMP3
response to insulin (GO:0032868)	1972-05-01	0.0314443	0.621938	0	0	2.84026	9.826	RAB10;CEACAM1;GOT1;RPS6KB1;RAB8A
cytoplasmic microtubule organization (GO:0031122)	1949-04-01	0.0314888	0.620415	0	0	3.33876	11.5458	CRIPT;TUBGCP5;SLAIN2;WDR73
response to metal ion (GO:0010038)	1973-05-01	0.0331044	0.649738	0	0	2.80136	9.54727	SLC30A7;CALM3;CALM1;CALM2;GPHN
protein K11-linked ubiquitination (GO:0070979)	2019-03-29	0.0331534	0.648206	0	0	4.23101	14.4134	CDC23;UBE2B;ANAPC1
regulation of lipid biosynthetic process (GO:0046890)	2019-03-29	0.0331534	0.645732	0	0	4.23101	14.4134	CEACAM1;CREB1;ADIPOR1
regulation of defense response to virus by virus (GO:0050690)	2019-03-29	0.0331534	0.643276	0	0	4.23101	14.4134	ELMO1;EIF2AK2;AP2A2
protein K63-linked deubiquitination (GO:0070536)	2019-03-29	0.0331534	0.64084	0	0	4.23101	14.4134	STAMBPL1;ABRAXAS2;BRCC3
regulation of cell morphogenesis (GO:0022604)	2019-03-29	0.0331534	0.638421	0	0	4.23101	14.4134	ZMYM2;LARP4;PDZD8
regulation of vasculogenesis (GO:2001212)	2019-02-12	0.0334815	0.642316	0	0	6.81663	23.1545	CEACAM1;RAP1A
positive regulation of keratinocyte differentiation (GO:0045618)	2019-02-12	0.0334815	0.63991	0	0	6.81663	23.1545	MBD4;PRKCH
DNA ligation involved in DNA repair (GO:0051103)	2019-02-12	0.0334815	0.637522	0	0	6.81663	23.1545	PARP3;XRCC4
pyrimidine deoxyribonucleotide catabolic process (GO:0009223)	2019-02-12	0.0334815	0.635152	0	0	6.81663	23.1545	MBD4;DUT
calcineurin-mediated signaling (GO:0097720)	2019-02-12	0.0334815	0.6328	0	0	6.81663	23.1545	PPP3CB;NFATC3
protein autoubiquitination (GO:0051865)	1950-04-01	0.0335887	0.632484	0	0	3.27198	11.1037	UBE2B;RNF181;BFAR;TRIM37
regulation of release of sequestered calcium ion into cytosol (GO:0051279)	1950-04-01	0.0335887	0.630159	0	0	3.27198	11.1037	FKBP1A;CALM3;CALM1;CALM2
ER to Golgi vesicle-mediated transport (GO:0006888)	9/181	0.0342981	0.64111	0	0	2.03369	6.85896	TRAPPC6B;CUL3;LMAN2;COG3;CAPZA2;MIA3;SEC22B;NRBP1;TMED5
lymphocyte differentiation (GO:0030098)	1974-05-01	0.0348182	0.648457	0	0	2.7635	9.27877	KLF6;NFAM1;KIT;CEBPG;IKZF1
neurogenesis (GO:0022008)	1951-04-01	0.0357684	0.663731	0	0	3.20783	10.6843	KIF3A;BCL11A;METTL3;DAGLB
regulation of striated muscle contraction (GO:0006942)	2019-03-30	0.0361877	0.669079	0	0	4.08998	13.5748	CALM3;CALM1;CALM2
positive regulation of myeloid cell differentiation (GO:0045639)	2019-03-30	0.0361877	0.666664	0	0	4.08998	13.5748	MBD4;STAT1;STAT3
regulation of embryonic development (GO:0045995)	2019-03-30	0.0361877	0.664266	0	0	4.08998	13.5748	POGLUT1;RACGAP1;TRIP12
lysosome localization (GO:0032418)	2019-03-30	0.0361877	0.661885	0	0	4.08998	13.5748	KIT;FAM98A;PIK3CG
regulation of keratinocyte differentiation (GO:0045616)	2019-03-30	0.0361877	0.659521	0	0	4.08998	13.5748	MBD4;PRKCH;CBFB
telomere maintenance (GO:0000723)	1952-04-01	0.0380279	0.690593	0	0	3.14614	10.2861	PARP3;WRN;RPA2;SMC5
regulation of mitotic cell cycle phase transition (GO:1901990)	9/185	0.0385862	0.698246	0	0	1.98972	6.47626	CCNB1;CDC23;NDE1;PSMF1;TUBA4A;ANAPC1;HAUS2;PAFAH1B1;AURKA
regulation of NMDA receptor activity (GO:2000310)	2019-02-13	0.0389398	0.702155	0	0	6.29228	20.4231	APP;MEF2C
negative regulation of epidermal growth factor-activated receptor activity (GO:0007175)	2019-02-13	0.0389398	0.699683	0	0	6.29228	20.4231	VPS25;SOCS5
regulation of DNA-templated transcription in response to stress (GO:0043620)	2019-02-13	0.0389398	0.697228	0	0	6.29228	20.4231	DDIT3;RELA
tetrahydrofolate metabolic process (GO:0046653)	2019-02-13	0.0389398	0.69479	0	0	6.29228	20.4231	TYMS;OVCA2
mRNA modification (GO:0016556)	2019-02-13	0.0389398	0.692369	0	0	6.29228	20.4231	METTL3;TRMT6
dicarboxylic acid catabolic process (GO:0043649)	2019-02-13	0.0389398	0.689965	0	0	6.29228	20.4231	GOT1;GOT2
regulation of neurotransmitter transport (GO:0051588)	2019-02-13	0.0389398	0.687578	0	0	6.29228	20.4231	MEF2C;MCTP1
intrinsic apoptotic signaling pathway (GO:0097193)	6/102	0.0391483	0.688875	0	0	2.40587	7.79598	STK24;DDIT3;CUL3;BNIP3;DNAJC10;HIPK2
negative regulation of endothelial cell proliferation (GO:0001937)	2019-03-31	0.0393597	0.690214	0	0	3.95804	12.8043	MEF2C;STAT1;KRIT1
protein palmitoylation (GO:0018345)	2019-03-31	0.0393597	0.687851	0	0	3.95804	12.8043	ZDHHC24;ZDHHC6;GOLGA7
positive regulation of cation channel activity (GO:2001259)	2019-03-31	0.0393597	0.685503	0	0	3.95804	12.8043	CALM3;CALM1;CALM2
regulation of intracellular estrogen receptor signaling pathway (GO:0033146)	2019-03-31	0.0393597	0.683171	0	0	3.95804	12.8043	CBFB;CNOT1;UBA5
regulation of cell cycle (GO:0051726)	10/216	0.0402795	0.696767	0	0	1.89351	6.08179	MBD4;CDK19;CCNB1;STK24;CTBP1;METTL3;STAT3;IQGAP1;HIPK2;MEN1
regulation of hematopoietic stem cell differentiation (GO:1902036)	1977-05-01	0.0402841	0.694493	0	0	2.65583	8.52999	CBFB;METTL3;H3F3A;EIF2AK2;PSMF1
B cell differentiation (GO:0030183)	1953-04-01	0.0403675	0.693588	0	0	3.08678	9.90772	KLF6;NFAM1;KIT;CEBPG
DNA-templated transcription, initiation (GO:0006352)	9/187	0.0408613	0.699716	0	0	1.96844	6.29423	MBD4;CCNB1;MED25;RRN3;CBFB;TAF13;UBTF;TFAM;NRBP1
response to ionizing radiation (GO:0010212)	1978-05-01	0.0422152	0.720483	0	0	2.62178	8.29787	IKBIP;XRCC4;AEN;BRCC3;MEN1
regulation of hematopoietic progenitor cell differentiation (GO:1901532)	1978-05-01	0.0422152	0.718081	0	0	2.62178	8.29787	CBFB;METTL3;H3F3A;EIF2AK2;PSMF1
regulation of dendritic spine development (GO:0060998)	1932-03-01	0.0426678	0.723369	0	0	3.83436	12.0947	FXR1;MEF2C;ARF6
positive regulation of release of sequestered calcium ion into cytosol (GO:0051281)	1932-03-01	0.0426678	0.720974	0	0	3.83436	12.0947	CALM3;CALM1;CALM2
organelle transport along microtubule (GO:0072384)	1932-03-01	0.0426678	0.718594	0	0	3.83436	12.0947	KIF5B;NDE1;PAFAH1B1
anterograde axonal transport (GO:0008089)	1932-03-01	0.0426678	0.71623	0	0	3.83436	12.0947	FXR1;BLOC1S5;KIF3A
regulation of protein autophosphorylation (GO:0031952)	1932-03-01	0.0426678	0.713882	0	0	3.83436	12.0947	CALM3;CALM1;CALM2
cofactor biosynthetic process (GO:0051188)	1932-03-01	0.0426678	0.711549	0	0	3.83436	12.0947	MOCS2;CIAPIN1;GPHN
monocarboxylic acid transport (GO:0015718)	1954-04-01	0.0427872	0.711215	0	0	3.02961	9.54788	CEACAM1;STARD5;SLC16A1;GOT2
positive regulation of vasculature development (GO:1904018)	6/105	0.0440759	0.730258	0	0	2.33713	7.29615	PDCL3;CEACAM1;RAP1A;STIM1;KIT;HIPK2
ribonucleoside monophosphate biosynthetic process (GO:0009156)	2019-02-14	0.044709	0.738349	0	0	5.84283	18.1571	PPAT;RFK
establishment of mitotic spindle orientation (GO:0000132)	2019-02-14	0.044709	0.735968	0	0	5.84283	18.1571	NDE1;PAFAH1B1
endoplasmic reticulum tubular network organization (GO:0071786)	2019-02-14	0.044709	0.733601	0	0	5.84283	18.1571	RAB10;ARL6IP1
neuromuscular process controlling balance (GO:0050885)	2019-02-14	0.044709	0.73125	0	0	5.84283	18.1571	TPP1;PAFAH1B1
regulation of synapse organization (GO:0050807)	2019-02-14	0.044709	0.728914	0	0	5.84283	18.1571	FXR1;MEF2C
interleukin-6-mediated signaling pathway (GO:0070102)	2019-02-14	0.044709	0.726592	0	0	5.84283	18.1571	STAT1;STAT3
regulation of mitotic cell cycle spindle assembly checkpoint (GO:0090266)	2019-02-14	0.044709	0.724286	0	0	5.84283	18.1571	PCID2;CCNB1
organelle assembly (GO:0070925)	15/377	0.0451946	0.729835	0	0	1.62731	5.03943	UNC119B;WIPI2;WDR45;CCDC28B;HAUS2;SEPT8;NSFL1C;IFT52;KIF3A;RB1CC1;UBQLN1;VPS25;LSM14A;SNAP29;RAB8A
cellular response to nutrient levels (GO:0031669)	1955-04-01	0.0452869	0.729019	0	0	2.97453	9.20539	SREBF1;WRN;RRAGC;STK24
negative regulation of intracellular signal transduction (GO:1902532)	8/162	0.0459748	0.737766	0	0	2.01974	6.22012	RNF34;UBE2B;STAT1;DDIT3;RIPK1;ADIPOR1;MARK3;RELA
positive regulation of transcription factor import into nucleus (GO:0042993)	1933-03-01	0.0461107	0.737627	0	0	3.71816	11.4397	APP;LGALS9;SPPL3
regulation of erythrocyte differentiation (GO:0045646)	1933-03-01	0.0461107	0.735321	0	0	3.71816	11.4397	MBD4;STAT1;STAT3
intracellular protein transport (GO:0006886)	14/348	0.0480305	0.76355	0	0	1.64539	4.99528	RAB2B;IPO11;RAB5B;TBC1D9B;STAT3;NUP153;NXT2;RAB10;STX6;ARFIP1;STX2;VPS25;TMED5;RAB8A
positive regulation of protein modification process (GO:0031401)	8/164	0.0487828	0.773101	0	0	1.99511	6.02599	APP;CCND2;RB1CC1;RIPK1;CALM3;CALM1;CALM2;SPPL3
positive regulation of cell cycle process (GO:0090068)	6/108	0.0493748	0.78006	0	0	2.27221	6.83553	PCID2;CCNB1;MED25;RACGAP1;CUL3;AURKA
protein acetylation (GO:0006473)	1934-03-01	0.0496865	0.782562	0	0	3.60881	10.8337	NAA60;NAA30;NAA15
cellular response to organic cyclic compound (GO:0071407)	7/136	0.0498147	0.782167	0	0	2.10514	6.31424	MBD4;MEF2C;RAP1A;GNB1;CTNNA1;ATP1A1;RELA
protein catabolic process (GO:0030163)	1982-05-01	0.0504905	0.790347	0	0	2.49389	7.44668	CEACAM1;PPT1;RIPK1;TPP1;MARCH6
protein import (GO:0017038)	1957-04-01	0.0505259	0.788483	0	0	2.87016	8.5682	IPO11;STAT3;NUP153;NXT2
regulation of mast cell degranulation (GO:0043304)	2019-02-15	0.0507705	0.789884	0	0	5.45331	16.2532	FGR;LGALS9
selective autophagy (GO:0061912)	2019-02-15	0.0507705	0.787483	0	0	5.45331	16.2532	RB1CC1;UBQLN1
negative regulation of adherens junction organization (GO:1903392)	2019-02-15	0.0507705	0.785097	0	0	5.45331	16.2532	RDX;ITGB1BP1
regulation of mitotic metaphase/anaphase transition (GO:0030071)	2019-02-15	0.0507705	0.782725	0	0	5.45331	16.2532	CDC23;CUL3
regulation of mitotic sister chromatid separation (GO:0010965)	2019-02-15	0.0507705	0.780368	0	0	5.45331	16.2532	CDC23;ANAPC1
positive regulation of NF-kappaB import into nucleus (GO:0042346)	2019-02-15	0.0507705	0.778024	0	0	5.45331	16.2532	APP;LGALS9
positive regulation of cysteine-type endopeptidase activity involved in apoptotic signaling pathway (GO:2001269)	2019-02-15	0.0507705	0.775695	0	0	5.45331	16.2532	RIPK1;LGALS9
DNA-templated transcription, elongation (GO:0006354)	6/109	0.0512243	0.780292	0	0	2.25136	6.69002	PCID2;TAF13;UBTF;ELOA;ELP3;MLLT3
DNA damage response, signal transduction by p53 class mediator (GO:0030330)	1983-05-01	0.0526976	0.800345	0	0	2.46384	7.25155	CCNB1;CNOT1;GTSE1;AURKA;HIPK2
positive regulation of cell cycle arrest (GO:0071158)	1983-05-01	0.0526976	0.79797	0	0	2.46384	7.25155	MED25;CCNB1;CNOT1;GTSE1;AURKA
DNA repair (GO:0006281)	12/289	0.0528003	0.797159	0	0	1.69826	4.99499	MBD4;BRIP1;PARP3;WRN;XRCC4;UBE2B;RAD17;RPA2;POLI;FBXO6;BRCC3;MEN1
cilium assembly (GO:0060271)	12/289	0.0528003	0.794808	0	0	1.69826	4.99499	SEPT8;UNC119B;IFT52;KIF3A;NDE1;TMEM80;SNAP29;RAB8A;CCDC28B;TUBA4A;HAUS2;PAFAH1B1
response to glucagon (GO:0033762)	1935-03-01	0.0533932	0.801369	0	0	3.5057	10.2719	CREB1;GNB1;GNB4
response to cytokine (GO:0034097)	7/139	0.0548105	0.820229	0	0	2.0597	5.98111	GCH1;STAT1;STAT3;EIF2AK2;RIPK1;LGALS9;RELA
establishment of protein localization to membrane (GO:0090150)	1984-05-01	0.0549601	0.820062	0	0	2.43451	7.06288	RAB10;RABGEF1;ZDHHC6;ZDHHC24;GOLGA7
positive regulation of homeostatic process (GO:0032846)	1984-05-01	0.0549601	0.817671	0	0	2.43451	7.06288	MBD4;PPP3CB;STAT1;STAT3;LGALS9
macroautophagy (GO:0016236)	6/111	0.0550491	0.816615	0	0	2.2108	6.41028	RB1CC1;PRKAG1;UBQLN1;WIPI2;VPS25;SNAP29
cellular response to insulin stimulus (GO:0032869)	6/111	0.0550491	0.814248	0	0	2.2108	6.41028	RAB10;CEACAM1;GOT1;RPS6KB1;ATP6V1C1;RAB8A
phospholipid transport (GO:0015914)	1959-04-01	0.0560828	0.82714	0	0	2.77287	7.98843	SCARB1;CPTP;ATP11C;LDLR
integrin-mediated signaling pathway (GO:0007229)	1959-04-01	0.0560828	0.824756	0	0	2.77287	7.98843	FGR;CEACAM1;CUL3;ITGB1BP1
regulation of bicellular tight junction assembly (GO:2000810)	2019-02-16	0.0571068	0.837402	0	0	5.11247	14.6362	PRKCH;CBFB
positive regulation of immune system process (GO:0002684)	2019-02-16	0.0571068	0.835003	0	0	5.11247	14.6362	MIA3;LGALS9
neuron apoptotic process (GO:0051402)	2019-02-16	0.0571068	0.832617	0	0	5.11247	14.6362	APP;BNIP3
regulation of osteoblast proliferation (GO:0033688)	2019-02-16	0.0571068	0.830245	0	0	5.11247	14.6362	EIF2AK2;LTF
positive regulation of nitric-oxide synthase activity (GO:0051000)	2019-02-16	0.0571068	0.827886	0	0	5.11247	14.6362	SCARB1;GCH1
mRNA transcription from RNA polymerase II promoter (GO:0042789)	2019-02-16	0.0571068	0.825541	0	0	5.11247	14.6362	MBD4;DDIT3
positive regulation of G1/S transition of mitotic cell cycle (GO:1900087)	2019-02-16	0.0571068	0.823209	0	0	5.11247	14.6362	CCND2;RDX
endoplasmic reticulum to cytosol transport (GO:1903513)	2019-02-16	0.0571068	0.82089	0	0	5.11247	14.6362	NPLOC4;TMEM129
positive regulation of RNA metabolic process (GO:0051254)	1936-03-01	0.0572289	0.820335	0	0	3.40832	9.75016	RELA;WDR43;ZPR1
positive regulation of NIK/NF-kappaB signaling (GO:1901224)	1936-03-01	0.0572289	0.818037	0	0	3.40832	9.75016	APP;EIF2AK2;RELA
anatomical structure homeostasis (GO:0060249)	1936-03-01	0.0572289	0.815752	0	0	3.40832	9.75016	WRN;PARP3;RPA2
cholesterol biosynthetic process (GO:0006695)	1936-03-01	0.0572289	0.81348	0	0	3.40832	9.75016	SQLE;PLPP6;DHCR7
membrane protein proteolysis (GO:0033619)	1936-03-01	0.0572289	0.81122	0	0	3.40832	9.75016	MBTPS1;SPPL3;RELA
regulation of protein phosphorylation (GO:0001932)	11/262	0.0581385	0.82183	0	0	1.71717	4.88522	FGR;APP;PDCL3;PPP1R15B;IBTK;CCND2;RB1CC1;DNAJC10;RIPK1;ZBED3;MEN1
response to lipid (GO:0033993)	7/141	0.0583086	0.821958	0	0	2.03049	5.77065	PRDX3;SOCS2;GCH1;STAT3;LGALS9;OVCA2;HNRNPA0
dicarboxylic acid metabolic process (GO:0043648)	1960-04-01	0.0589795	0.829126	0	0	2.72665	7.71797	GOT1;SDHAF3;GOT2;OVCA2
rRNA metabolic process (GO:0016072)	9/201	0.0593396	0.831896	0	0	1.83133	5.17256	RPS26;WDR36;EBNA1BP2;EXOSC9;SPIN1;RPL13A;RPL15;WDR43;RPP38
double-strand break repair (GO:0006302)	7/142	0.0601082	0.840362	0	0	2.01619	5.66873	BRIP1;PARP3;WRN;XRCC4;RPA2;SMC5;BRCC3
organic hydroxy compound transport (GO:0015850)	1937-03-01	0.0611914	0.853169	0	0	3.3162	9.26463	CEACAM1;STARD5;SLC16A1
regulation of muscle cell differentiation (GO:0051147)	1937-03-01	0.0611914	0.850844	0	0	3.3162	9.26463	MEF2C;CTNNA1;FLOT2
regulation of nitric-oxide synthase activity (GO:0050999)	1937-03-01	0.0611914	0.848532	0	0	3.3162	9.26463	SCARB1;GCH1;CALM1
lymphocyte proliferation (GO:0046651)	1937-03-01	0.0611914	0.846233	0	0	3.3162	9.26463	PPP3CB;MEF2C;PIK3CG
endosome organization (GO:0007032)	1937-03-01	0.0611914	0.843945	0	0	3.3162	9.26463	WASHC4;ARFGEF2;PI4K2A
Wnt signaling pathway, calcium modulating pathway (GO:0007223)	1937-03-01	0.0611914	0.841671	0	0	3.3162	9.26463	PPP3CB;GNB1;CALM1
regulation of ubiquitin protein ligase activity (GO:1904666)	1937-03-01	0.0611914	0.839408	0	0	3.3162	9.26463	CCNB1;CDC23;ANAPC1
regulation of cysteine-type endopeptidase activity (GO:2000116)	1937-03-01	0.0611914	0.837158	0	0	3.3162	9.26463	CST3;PCID2;LTF
secondary alcohol biosynthetic process (GO:1902653)	1937-03-01	0.0611914	0.834919	0	0	3.3162	9.26463	SQLE;PLPP6;DHCR7
rRNA processing (GO:0006364)	9/203	0.0623549	0.848525	0	0	1.81329	5.03173	RPS26;WDR36;EBNA1BP2;EXOSC9;RPL13A;THUMPD1;RPL15;WDR43;RPP38
positive regulation of hydrolase activity (GO:0051345)	8/173	0.0627825	0.852072	0	0	1.89132	5.23532	RALBP1;WRN;RAP1A;DNAJC10;CALM3;ARAP1;CALM1;CALM2
regulation of tissue remodeling (GO:0034103)	2019-02-17	0.0637008	0.862241	0	0	4.81174	13.2494	CST3;CEACAM1
positive regulation of epidermal cell differentiation (GO:0045606)	2019-02-17	0.0637008	0.85996	0	0	4.81174	13.2494	MBD4;PRKCH
2-oxoglutarate metabolic process (GO:0006103)	2019-02-17	0.0637008	0.857691	0	0	4.81174	13.2494	GOT1;GOT2
histone H2A ubiquitination (GO:0033522)	2019-02-17	0.0637008	0.855434	0	0	4.81174	13.2494	UBE2B;TRIM37
mRNA cis splicing, via spliceosome (GO:0045292)	2019-02-17	0.0637008	0.853189	0	0	4.81174	13.2494	SRSF1;DCPS
regulation of autophagy (GO:0010506)	9/204	0.0638984	0.853596	0	0	1.8044	4.96294	SREBF1;RRAGC;RB1CC1;CPTP;BNIP3;PRKAG1;WDR6;ATP6V1C1;RAB8A
regulation of tumor necrosis factor production (GO:0032680)	1962-04-01	0.0650074	0.866143	0	0	2.6387	7.21223	ARFGEF2;RIPK1;LGALS9;LTF
protein monoubiquitination (GO:0006513)	1938-03-01	0.0652784	0.867488	0	0	3.22893	8.81206	RNF20;UBE2B;CUL3
regulation of DNA repair (GO:0006282)	1938-03-01	0.0652784	0.865235	0	0	3.22893	8.81206	CEBPG;TRIP12;BRCC3
regulation of dendrite development (GO:0050773)	1938-03-01	0.0652784	0.862993	0	0	3.22893	8.81206	FXR1;MEF2C;ARF6
regulation of carbohydrate catabolic process (GO:0043470)	1938-03-01	0.0652784	0.860763	0	0	3.22893	8.81206	PGAM1;PRKAG1;NUP153
organic cyclic compound biosynthetic process (GO:1901362)	1938-03-01	0.0652784	0.858545	0	0	3.22893	8.81206	MOCS2;GCH1;GPHN
regulation of I-kappaB kinase/NF-kappaB signaling (GO:0043122)	9/205	0.065466	0.8588	0	0	1.7956	4.89521	FKBP1A;STAT1;PELI1;RIPK1;LGALS9;ATP2C1;TMEM9B;RELA;LTF
T cell activation (GO:0042110)	1989-05-01	0.067102	0.878003	0	0	2.29774	6.20744	FKBP1A;PPP3CB;KIT;TREML2;PIK3CG
regulation of stem cell differentiation (GO:2000736)	1989-05-01	0.067102	0.875758	0	0	2.29774	6.20744	CBFB;METTL3;H3F3A;EIF2AK2;PSMF1
DNA damage response, signal transduction by p53 class mediator resulting in cell cycle arrest (GO:0006977)	1963-04-01	0.0681374	0.887003	0	0	2.59681	6.97563	CCNB1;CNOT1;GTSE1;AURKA
tRNA processing (GO:0008033)	1963-04-01	0.0681374	0.884746	0	0	2.59681	6.97563	WDR4;TRMT6;THUMPD1;RPP38
establishment of protein localization to organelle (GO:0072594)	1963-04-01	0.0681374	0.882501	0	0	2.59681	6.97563	IPO11;STAT3;NUP153;NXT2
regulation of apoptotic process (GO:0042981)	27/816	0.0695205	0.898135	0	0	1.3533	3.60808	ARL6IP1;HIGD1A;RELA;PRDX3;SOCS2;WRN;CCND2;SAP18;RIPK1;MBD4;MEF2C;PCID2;AREL1;STAT1;ANXA4;BNIP3;STAT3;BFAR;WDR73;STK24;RPS6KB1;KIT;PPT1;YME1L1;CIAPIN1;NAA15;LTF
positive regulation of nucleic acid-templated transcription (GO:1903508)	18/503	0.070064	0.90287	0	0	1.46361	3.89079	RNF20;MBD4;MEF2C;PCID2;STAT1;STAT3;NCOA4;RNF6;MLLT3;RELA;HIPK2;KLF6;PPP3CB;CREB1;DDIT3;SPIN1;TFAM;NAA15
negative regulation of osteoclast differentiation (GO:0045671)	2019-02-18	0.0705361	0.906664	0	0	4.54442	12.0501	TCTA;LTF
establishment of mitotic spindle localization (GO:0040001)	2019-02-18	0.0705361	0.904386	0	0	4.54442	12.0501	NDE1;PAFAH1B1
regulation of chemokine production (GO:0032642)	2019-02-18	0.0705361	0.90212	0	0	4.54442	12.0501	EIF2AK2;LGALS9
negative regulation of RNA splicing (GO:0033119)	2019-02-18	0.0705361	0.899864	0	0	4.54442	12.0501	RPS26;SAP18
negative regulation of protein dephosphorylation (GO:0035308)	2019-02-18	0.0705361	0.89762	0	0	4.54442	12.0501	FKBP1A;ENSA
retrograde protein transport, ER to cytosol (GO:0030970)	2019-02-18	0.0705361	0.895387	0	0	4.54442	12.0501	NPLOC4;TMEM129
glycogen catabolic process (GO:0005980)	2019-02-18	0.0705361	0.893166	0	0	4.54442	12.0501	RB1CC1;CALM1
snRNA metabolic process (GO:0016073)	2019-02-18	0.0705361	0.890955	0	0	4.54442	12.0501	INTS10;INTS5
response to organophosphorus (GO:0046683)	2019-02-18	0.0705361	0.888755	0	0	4.54442	12.0501	STAT1;TYMS
DNA ligation (GO:0006266)	2019-02-18	0.0705361	0.886566	0	0	4.54442	12.0501	PARP3;XRCC4
negative regulation of neuron apoptotic process (GO:0043524)	1964-04-01	0.071344	0.894517	0	0	2.55624	6.74908	MEF2C;BHLHB9;PPT1;ZPR1
signal transduction involved in mitotic G1 DNA damage checkpoint (GO:0072431)	1964-04-01	0.071344	0.892325	0	0	2.55624	6.74908	CCNB1;CNOT1;GTSE1;AURKA
positive regulation of protein serine/threonine kinase activity (GO:0071902)	6/119	0.0720319	0.898726	0	0	2.06217	5.42485	CCND2;CALM3;CALM1;CALM2;PIK3CG;LTF
regulated exocytosis (GO:0045055)	7/149	0.0736537	0.91672	0	0	1.92147	5.01192	APP;PPP3CB;DNAJC5;PECAM1;GTPBP2;CALM1;TUBA4A
Golgi to plasma membrane transport (GO:0006893)	1940-03-01	0.0738158	0.916501	0	0	3.06748	7.99443	RAB10;ARFGEF2;GOLGA7
DNA biosynthetic process (GO:0071897)	1940-03-01	0.0738158	0.914276	0	0	3.06748	7.99443	BRIP1;WRN;TYMS
regulation of coenzyme metabolic process (GO:0051196)	1940-03-01	0.0738158	0.912062	0	0	3.06748	7.99443	PGAM1;PRKAG1;NUP153
cellular response to decreased oxygen levels (GO:0036294)	1965-04-01	0.0746264	0.919852	0	0	2.51691	6.53204	SUV39H1;BNIP3;UBQLN1;HIPK2
lipid transport (GO:0006869)	1992-05-01	0.0750463	0.922798	0	0	2.22281	5.75631	SCARB1;CEACAM1;STARD5;GOT2;LDLR
positive regulation of cell motility (GO:2000147)	8/180	0.0752429	0.922992	0	0	1.81777	4.70263	FGR;ARHGEF39;RDX;NUMB;CPNE3;ELP3;GTSE1;CCAR1
regulation of G2/M transition of mitotic cell cycle (GO:0010389)	7/150	0.0757245	0.926672	0	0	1.90866	4.92558	CCNB1;NDE1;PSMF1;TUBA4A;HAUS2;PAFAH1B1;AURKA
positive regulation of transforming growth factor beta receptor signaling pathway (GO:0030511)	2019-02-19	0.0775971	0.947316	0	0	4.30524	11.0052	HIPK2;MEN1
error-free translesion synthesis (GO:0070987)	2019-02-19	0.0775971	0.945055	0	0	4.30524	11.0052	NPLOC4;RPA2
protein exit from endoplasmic reticulum (GO:0032527)	2019-02-19	0.0775971	0.942805	0	0	4.30524	11.0052	NPLOC4;TMEM129
endothelial cell development (GO:0001885)	2019-02-19	0.0775971	0.940566	0	0	4.30524	11.0052	RAP1A;RDX
acylglycerol biosynthetic process (GO:0046463)	2019-02-19	0.0775971	0.938337	0	0	4.30524	11.0052	MOGAT2;LPIN2
cellular response to interleukin-7 (GO:0098761)	2019-02-19	0.0775971	0.936119	0	0	4.30524	11.0052	SOCS2;STAT3
positive regulation of pri-miRNA transcription from RNA polymerase II promoter (GO:1902895)	2019-02-19	0.0775971	0.933911	0	0	4.30524	11.0052	STAT3;RELA
aspartate family amino acid catabolic process (GO:0009068)	2019-02-19	0.0775971	0.931713	0	0	4.30524	11.0052	GOT1;GOT2
interleukin-7-mediated signaling pathway (GO:0038111)	2019-02-19	0.0775971	0.929526	0	0	4.30524	11.0052	SOCS2;STAT3
triglyceride biosynthetic process (GO:0019432)	2019-02-19	0.0775971	0.927349	0	0	4.30524	11.0052	MOGAT2;LPIN2
positive regulation of cellular response to transforming growth factor beta stimulus (GO:1903846)	2019-02-19	0.0775971	0.925183	0	0	4.30524	11.0052	HIPK2;MEN1
cell cycle G1/S phase transition (GO:0044843)	1993-05-01	0.077803	0.925475	0	0	2.19891	5.61509	CCNA2;RPS6KB1;CUL3;RPA2;MCM6
glycolipid metabolic process (GO:0006664)	1966-04-01	0.0779839	0.92547	0	0	2.47878	6.32398	POGLUT1;CPTP;NEU1;ESYT1
regulation of JAK-STAT cascade (GO:0046425)	1966-04-01	0.0779839	0.923323	0	0	2.47878	6.32398	SOCS2;KIT;ADIPOR1;SOCS5
DNA synthesis involved in DNA repair (GO:0000731)	1966-04-01	0.0779839	0.921185	0	0	2.47878	6.32398	BRIP1;WRN;POLI;RPA2
sterol biosynthetic process (GO:0016126)	1941-03-01	0.0782611	0.922324	0	0	2.99267	7.62443	SQLE;PLPP6;DHCR7
neuron migration (GO:0001764)	1941-03-01	0.0782611	0.920199	0	0	2.99267	7.62443	MEF2C;ELP3;PAFAH1B1
regulation of ATPase activity (GO:0043462)	1941-03-01	0.0782611	0.918083	0	0	2.99267	7.62443	VMA21;DNAJC10;LTF
JAK-STAT cascade (GO:0007259)	1941-03-01	0.0782611	0.915978	0	0	2.99267	7.62443	SOCS2;STAT1;STAT3
negative regulation of epithelial cell proliferation (GO:0050680)	1967-04-01	0.0814158	0.95072	0	0	2.44178	6.12444	MBD4;CEACAM1;STAT1;KRIT1
MAPK cascade (GO:0000165)	11/279	0.0823047	0.958906	0	0	1.61254	4.02703	MBD4;MEF2C;STK24;CUL3;KIT;LGALS9;PSMF1;CALM1;MARK3;DUSP7;MEN1
positive regulation of transcription, DNA-templated (GO:0045893)	35/1121	0.0825748	0.959861	0	0	1.27698	3.18485	APP;CEBPG;RNF6;IKZF1;MLLT3;WDR43;RELA;PPP3CB;SPIN1;UBTF;MLX;RIPK1;MEN1;ZBED3;RNF20;MBD4;SREBF1;MEF2C;PCID2;STAT1;STAT3;NCOA4;NFATC3;HIPK2;MED25;KLF6;CREB1;DDIT3;NFIC;TFAM;NCOA7;ITGB1BP1;NAA15;LPIN2;ZPR1
regulation of phagocytosis (GO:0050764)	1942-03-01	0.0828206	0.96053	0	0	2.92141	7.27747	FGR;SCARB1;LMAN2
spliceosomal complex assembly (GO:0000245)	1942-03-01	0.0828206	0.958352	0	0	2.92141	7.27747	SCAF11;SRSF1;SF3B1
negative regulation of STAT cascade (GO:1904893)	1942-03-01	0.0828206	0.956184	0	0	2.92141	7.27747	SOCS2;ADIPOR1;SOCS5
gluconeogenesis (GO:0006094)	1942-03-01	0.0828206	0.954026	0	0	2.92141	7.27747	GOT1;PGAM1;GOT2
spermatogenesis (GO:0007283)	7/154	0.0843463	0.969413	0	0	1.85908	4.59718	NDRG3;MYCBP;RACGAP1;UBE2B;METTL3;KIT;PRKAG1
positive regulation of dendritic spine development (GO:0060999)	2019-02-20	0.0848688	0.973226	0	0	4.08998	10.0885	BHLHB9;CAPRIN1
endoplasmic reticulum mannose trimming (GO:1904380)	2019-02-20	0.0848688	0.971044	0	0	4.08998	10.0885	MAN1B1;MARCH6
error-prone translesion synthesis (GO:0042276)	2019-02-20	0.0848688	0.968871	0	0	4.08998	10.0885	RPA2;POLI
purine nucleotide metabolic process (GO:0006163)	2019-02-20	0.0848688	0.966709	0	0	4.08998	10.0885	PPAT;DNPH1
autophagy of nucleus (GO:0044804)	2019-02-20	0.0848688	0.964556	0	0	4.08998	10.0885	WIPI2;WDR45
positive regulation of gene silencing by miRNA (GO:2000637)	2019-02-20	0.0848688	0.962412	0	0	4.08998	10.0885	FXR1;STAT3
growth hormone receptor signaling pathway (GO:0060396)	2019-02-20	0.0848688	0.960278	0	0	4.08998	10.0885	SOCS2;STAT3
organelle disassembly (GO:1903008)	2019-02-20	0.0848688	0.958154	0	0	4.08998	10.0885	RB1CC1;KIF5B
inositol phosphate-mediated signaling (GO:0048016)	2019-02-20	0.0848688	0.956039	0	0	4.08998	10.0885	PPP3CB;NFATC3
cellular response to steroid hormone stimulus (GO:0071383)	2019-02-20	0.0848688	0.953933	0	0	4.08998	10.0885	MBD4;ATP1A1
regulation of gene silencing by miRNA (GO:0060964)	1968-04-01	0.0849211	0.952422	0	0	2.40587	5.93296	FXR1;H3F3A;STAT3;NUP153
negative regulation of protein serine/threonine kinase activity (GO:0071901)	1968-04-01	0.0849211	0.950334	0	0	2.40587	5.93296	STK38;PKIG;MEN1;DUSP7
regulation of protein localization to plasma membrane (GO:1903076)	1968-04-01	0.0849211	0.948254	0	0	2.40587	5.93296	PRKCH;KIF5B;NUMB;ARF6
transcription elongation from RNA polymerase II promoter (GO:0006368)	1996-05-01	0.0863952	0.962608	0	0	2.1302	5.21648	PCID2;TAF13;ELOA;ELP3;MLLT3
regulation of heart contraction (GO:0008016)	1996-05-01	0.0863952	0.960511	0	0	2.1302	5.21648	STIM1;CALM3;ATP1A1;CALM1;CALM2
male gamete generation (GO:0048232)	7/155	0.0865862	0.960542	0	0	1.84709	4.51911	NDRG3;MYCBP;RACGAP1;UBE2B;METTL3;KIT;PRKAG1
cellular response to calcium ion (GO:0071277)	1943-03-01	0.0874915	0.968479	0	0	2.85347	6.95167	MEF2C;CPNE3;IQGAP1
translesion synthesis (GO:0019985)	1943-03-01	0.0874915	0.966383	0	0	2.85347	6.95167	NPLOC4;POLI;RPA2
response to interferon-gamma (GO:0034341)	1969-04-01	0.0884989	0.975399	0	0	2.371	5.74913	GCH1;STAT1;RPL13A;LGALS9
COPII-coated vesicle budding (GO:0090114)	1969-04-01	0.0884989	0.973297	0	0	2.371	5.74913	TRAPPC6B;CUL3;MIA3;SEC22B
termination of RNA polymerase II transcription (GO:0006369)	1969-04-01	0.0884989	0.971204	0	0	2.371	5.74913	SRSF1;CPSF2;SSU72;SRSF3
cellular protein metabolic process (GO:0044267)	17/485	0.0885111	0.969253	0	0	1.4336	3.47595	APP;HBS1L;MBTPS1;H3F3A;RPL13A;MIA3;SPPL3;CKAP4;RPS26;CST3;STK38;YME1L1;RIPK1;RPL15;ITM2B;MEN1;LTF
protein localization to nucleus (GO:0034504)	1997-05-01	0.0893653	0.976512	0	0	2.10824	5.09144	IPO11;WRN;STAT3;NUP153;NXT2
ciliary basal body-plasma membrane docking (GO:0097711)	1997-05-01	0.0893653	0.974426	0	0	2.10824	5.09144	NDE1;TUBA4A;RAB8A;HAUS2;PAFAH1B1
regulation of endothelial cell migration (GO:0010594)	1970-04-01	0.0921483	1	0	0	2.33713	5.57255	SCARB1;CEACAM1;KRIT1;ITGB1BP1
regulation of osteoblast differentiation (GO:0045667)	1970-04-01	0.0921483	1	0	0	2.33713	5.57255	MEF2C;SUFU;MEN1;LTF
positive regulation of plasma membrane bounded cell projection assembly (GO:0120034)	1970-04-01	0.0921483	0.998371	0	0	2.33713	5.57255	ARPC2;CEP120;ARAP1;FAM98A
mitotic metaphase plate congression (GO:0007080)	1944-03-01	0.0922709	0.997581	0	0	2.78862	6.64536	CCNB1;CDC23;CUL3
response to hydrogen peroxide (GO:0042542)	1944-03-01	0.0922709	0.995472	0	0	2.78862	6.64536	PRDX3;STK24;RELA
regulation of ATP metabolic process (GO:1903578)	1944-03-01	0.0922709	0.993372	0	0	2.78862	6.64536	PGAM1;PRKAG1;NUP153
positive regulation of protein localization to plasma membrane (GO:1903078)	1944-03-01	0.0922709	0.991281	0	0	2.78862	6.64536	PRKCH;KIF5B;ARF6
positive regulation of transcription from RNA polymerase I promoter (GO:0045943)	2019-02-21	0.0923366	0.989903	0	0	3.89522	9.27964	UBTF;WDR43
mRNA transcription (GO:0009299)	2019-02-21	0.0923366	0.987827	0	0	3.89522	9.27964	MBD4;DDIT3
regulation of ruffle assembly (GO:1900027)	2019-02-21	0.0923366	0.985761	0	0	3.89522	9.27964	RDX;FAM98A
establishment of spindle orientation (GO:0051294)	2019-02-21	0.0923366	0.983703	0	0	3.89522	9.27964	NDE1;PAFAH1B1
histone ubiquitination (GO:0016574)	2019-02-21	0.0923366	0.981653	0	0	3.89522	9.27964	RNF20;UBE2B
intrinsic apoptotic signaling pathway in response to DNA damage by p53 class mediator (GO:0042771)	2019-02-21	0.0923366	0.979613	0	0	3.89522	9.27964	AEN;HIPK2
zinc II ion transport (GO:0006829)	2019-02-21	0.0923366	0.97758	0	0	3.89522	9.27964	SLC30A7;SLC39A11
establishment of endothelial barrier (GO:0061028)	2019-02-21	0.0923366	0.975556	0	0	3.89522	9.27964	RAP1A;RDX
vesicle docking (GO:0048278)	2019-02-21	0.0923366	0.973541	0	0	3.89522	9.27964	STX6;STX2
negative regulation of viral process (GO:0048525)	2019-02-21	0.0923366	0.971533	0	0	3.89522	9.27964	STAT1;LTF
ERK1 and ERK2 cascade (GO:0070371)	2019-02-21	0.0923366	0.969534	0	0	3.89522	9.27964	MBD4;LGALS9
glutamate metabolic process (GO:0006536)	2019-02-21	0.0923366	0.967543	0	0	3.89522	9.27964	GOT1;GOT2
mRNA metabolic process (GO:0016071)	1998-05-01	0.0923879	0.966097	0	0	2.08672	4.97007	CPSF6;SCAF11;METTL3;SRSF1;HNRNPA0
cellular response to organonitrogen compound (GO:0071417)	1998-05-01	0.0923879	0.964122	0	0	2.08672	4.97007	MEF2C;RAP1A;RRAGC;CTNNA1;RELA
negative regulation of cell motility (GO:2000146)	1998-05-01	0.0923879	0.962154	0	0	2.08672	4.97007	RNF20;MCTP1;STK24;MIA3;ARID2
protein complex assembly (GO:0006461)	8/190	0.095451	0.992029	0	0	1.7221	4.04545	TRAPPC6B;DDIT3;CUL3;RIPK1;ITGB1BP1;SEC22B;STX2;MEN1
response to UV (GO:0009411)	1999-05-01	0.0954625	0.990132	0	0	2.06565	4.85225	WRN;UBE2B;METTL3;RELA;MEN1
positive regulation of cell migration (GO:0030335)	9/222	0.0958265	0.991892	0	0	1.6581	3.8886	FGR;ARHGEF39;RDX;NUMB;CPNE3;MIA3;ELP3;GTSE1;CCAR1
Rab protein signal transduction (GO:0032482)	1971-04-01	0.0958684	0.990317	0	0	2.30421	5.40287	RAB10;RAB2B;RAB5B;RAB8A
negative regulation of developmental process (GO:0051093)	1971-04-01	0.0958684	0.988316	0	0	2.30421	5.40287	CST3;CEACAM1;DDIT3;BNIP3
regulation of mRNA stability (GO:0043488)	6/129	0.0970246	0.998219	0	0	1.90232	4.43771	FXR1;PCID2;EXOSC9;METTL3;PSMF1;DCP1A
cholesterol transport (GO:0030301)	1945-03-01	0.097156	0.997559	0	0	2.72665	6.35702	SCARB1;STARD5;LDLR
hexose biosynthetic process (GO:0019319)	1945-03-01	0.097156	0.995556	0	0	2.72665	6.35702	GOT1;PGAM1;GOT2
regulation of dendrite morphogenesis (GO:0048814)	1945-03-01	0.097156	0.993561	0	0	2.72665	6.35702	FXR1;CUX1;CAPRIN1
positive regulation of interleukin-8 production (GO:0032757)	1945-03-01	0.097156	0.991574	0	0	2.72665	6.35702	DDIT3;RIPK1;LGALS9
mitotic nuclear envelope disassembly (GO:0007077)	1945-03-01	0.097156	0.989595	0	0	2.72665	6.35702	NEK9;CCNB1;NUP153
metaphase plate congression (GO:0051310)	1945-03-01	0.097156	0.987624	0	0	2.72665	6.35702	CCNB1;CDC23;CUL3
posttranscriptional regulation of gene expression (GO:0010608)	1945-03-01	0.097156	0.98566	0	0	2.72665	6.35702	CYFIP2;RBM3;APP
regulation of intracellular signal transduction (GO:1902531)	15/423	0.0975168	0.987357	0	0	1.45035	3.37602	RALBP1;MEAF6;TAF13;PRKAG1;RPA2;ARAP1;RELA;HIPK2;AURKA;WRN;BRIP1;CEACAM1;RRAGC;RACGAP1;RAD17
positive regulation of cellular biosynthetic process (GO:0031328)	7/160	0.0982873	0.993188	0	0	1.78937	4.15108	FXR1;RBM3;SCARB1;SREBF1;RPS6KB1;LARP4;LDLR
small GTPase mediated signal transduction (GO:0007264)	5/100	0.0985886	0.994264	0	0	2.04499	4.73783	CCNA2;RALBP1;RRAGC;GNB1;KRIT1
negative regulation of ubiquitin-protein ligase activity involved in mitotic cell cycle (GO:0051436)	1972-04-01	0.099658	1	0	0	2.27221	5.23974	CCNB1;CDC23;PSMF1;ANAPC1
positive regulation of growth (GO:0045927)	1972-04-01	0.099658	1	0	0	2.27221	5.23974	EXOSC9;H3F3A;DNPH1;ZPR1
nuclear import (GO:0051170)	1972-04-01	0.099658	0.999126	0	0	2.27221	5.23974	IPO11;STAT3;NUP153;NXT2
regulation of cation channel activity (GO:2001257)	1972-04-01	0.099658	0.997167	0	0	2.27221	5.23974	FKBP1A;APP;MEF2C;CALM1
axonogenesis (GO:0007409)	9/224	0.0998595	0.997227	0	0	1.6433	3.78614	CYFIP2;RAB10;APP;PPP3CB;CREB1;SH3KBP1;KIF3A;KIF5B;RAB8A
GTP metabolic process (GO:0046039)	2019-02-22	0.0999867	0.996547	0	0	3.71816	8.56188	MOCS2;GPHN
protein O-linked glycosylation via serine (GO:0018242)	2019-02-22	0.0999867	0.994604	0	0	3.71816	8.56188	GALNT7;POGLUT1
regulation of transcription from RNA polymerase II promoter (GO:0006357)	44/1479	0.101897	1	0	0	1.21676	2.77883	APP;USP15;CBFB;CTBP1;SUV39H1;CEBPG;IKZF1;RELA;BRIP1;PPP3CB;ZMYM2;CUX1;SUFU;MLX;SAP18;RIPK1;MEN1;ZBED3;MBD4;SREBF1;MEF2C;HSBP1;STAT1;BCL11A;TAF13;ANXA4;STAT3;NFATC3;SSU72;ELP3;HIPK2;MED25;KLF6;CREB1;CNOT1;DDIT3;NFIC;KIT;TFAM;TRIM37;NCOA7;ITGB1BP1;ANKRA2;LPIN2
negative regulation of ossification (GO:0030279)	1946-03-01	0.102144	1	0	0	2.66738	6.08529	MEF2C;SUFU;MEN1
protein localization to plasma membrane (GO:0072659)	6/131	0.102514	1	0	0	1.87327	4.26686	RAB10;TSPAN14;RDX;FLOT2;GOLGA7;RAB8A
negative regulation of transcription from RNA polymerase II promoter (GO:0000122)	19/566	0.102741	1	0	0	1.37296	3.12423	MBD4;MEF2C;CTBP1;HSBP1;STAT1;BCL11A;SUV39H1;STAT3;NFATC3;RELA;MED25;CUX1;CNOT1;DDIT3;NFIC;SUFU;MLX;TRIM37;MEN1
negative regulation of cysteine-type endopeptidase activity (GO:2000117)	1973-04-01	0.103516	1	0	0	2.24108	5.08284	CST3;PCID2;ARL6IP1;LTF
regulation of ubiquitin-protein ligase activity involved in mitotic cell cycle (GO:0051439)	1973-04-01	0.103516	1	0	0	2.24108	5.08284	CCNB1;CDC23;PSMF1;ANAPC1
RNA processing (GO:0006396)	8/194	0.104321	1	0	0	1.68659	3.81216	RBM3;CPSF6;RRAGC;HNRNPUL1;SCAF11;METTL3;SRSF1;HNRNPA0
positive regulation of cell differentiation (GO:0045597)	8/195	0.106608	1	0	0	1.67794	3.75623	BLOC1S5;MEF2C;CEACAM1;PRKCH;RAP1A;CREB1;CTNNA1;LTF
positive regulation of protein localization to cell periphery (GO:1904377)	1947-03-01	0.107231	1	0	0	2.61063	5.82892	PRKCH;KIF5B;ARF6
nuclear envelope disassembly (GO:0051081)	1947-03-01	0.107231	1	0	0	2.61063	5.82892	NEK9;CCNB1;NUP153
regulation of generation of precursor metabolites and energy (GO:0043467)	1947-03-01	0.107231	1	0	0	2.61063	5.82892	PGAM1;PRKAG1;NUP153
mitotic spindle assembly (GO:0090307)	1947-03-01	0.107231	1	0	0	2.61063	5.82892	RACGAP1;TUBGCP5;ABRAXAS2
B cell activation (GO:0042113)	1974-04-01	0.107442	1	0	0	2.2108	4.93186	MEF2C;KLF6;NFAM1;CEBPG
mitotic G2/M transition checkpoint (GO:0044818)	2019-02-23	0.107806	1	0	0	3.5565	7.92185	DONSON;RAD17
zinc II ion transmembrane transport (GO:0071577)	2019-02-23	0.107806	1	0	0	3.5565	7.92185	SLC30A7;SLC39A11
glutamine family amino acid metabolic process (GO:0009064)	2019-02-23	0.107806	1	0	0	3.5565	7.92185	GOT1;GOT2
membrane assembly (GO:0071709)	2019-02-23	0.107806	1	0	0	3.5565	7.92185	FLOT2;STX2
regulation of interleukin-8 secretion (GO:2000482)	2019-02-23	0.107806	1	0	0	3.5565	7.92185	ANXA4;LGALS9
regulation of dendritic spine morphogenesis (GO:0061001)	2019-02-23	0.107806	1	0	0	3.5565	7.92185	BHLHB9;CAPRIN1
autophagosome maturation (GO:0097352)	2019-02-23	0.107806	1	0	0	3.5565	7.92185	UBQLN1;SNAP29
positive regulation of monooxygenase activity (GO:0032770)	2019-02-23	0.107806	1	0	0	3.5565	7.92185	SCARB1;GCH1
cellular response to hypoxia (GO:0071456)	6/133	0.108163	1	0	0	1.8451	4.10373	SUV39H1;BNIP3;UBQLN1;PSMF1;HIGD1A;HIPK2
mitotic spindle organization (GO:0007052)	1975-04-01	0.111434	1	0	0	2.18132	4.78653	CCNB1;TUBGCP5;ABRAXAS2;AURKA
positive regulation of tumor necrosis factor production (GO:0032760)	1948-03-01	0.112416	1	0	0	2.55624	5.58679	ARFGEF2;RIPK1;LGALS9
postreplication repair (GO:0006301)	1948-03-01	0.112416	1	0	0	2.55624	5.58679	UBE2B;POLI;RPA2
negative regulation of JAK-STAT cascade (GO:0046426)	1948-03-01	0.112416	1	0	0	2.55624	5.58679	SOCS2;ADIPOR1;SOCS5
endosomal transport (GO:0016197)	9/230	0.112534	1	0	0	1.60043	3.49613	WASHC4;RAB10;BLOC1S5;VPS53;STX6;VPS25;EPS15;VAMP3;ARF6
regulation of mitotic cell cycle (GO:0007346)	7/166	0.113416	1	0	0	1.72469	3.75412	APP;CCNB1;CDK19;PARP3;STK24;RPS6KB1;IQGAP1
positive regulation of cell cycle G1/S phase transition (GO:1902808)	2019-02-24	0.115781	1	0	0	3.40832	7.34852	CCND2;RDX
G1/S transition of mitotic cell cycle (GO:0000082)	5/106	0.118399	1	0	0	1.92924	4.1164	RPS6KB1;CUL3;RPA2;MCM6;TYMS
mRNA export from nucleus (GO:0006406)	5/106	0.118399	1	0	0	1.92924	4.1164	PCID2;CPSF2;SRSF1;SRSF3;NUP153
positive regulation of ubiquitin-protein ligase activity involved in regulation of mitotic cell cycle transition (GO:0051437)	1977-04-01	0.119612	1	0	0	2.12466	4.51174	CCNB1;CDC23;PSMF1;ANAPC1
DNA-templated transcription, termination (GO:0006353)	5/107	0.121871	1	0	0	1.91121	4.02269	CPSF2;SRSF1;SSU72;UBTF;SRSF3
fatty acid metabolic process (GO:0006631)	5/107	0.121871	1	0	0	1.91121	4.02269	SGPL1;ABCD2;CROT;ADIPOR1;LPIN2
protein heterooligomerization (GO:0051291)	1950-03-01	0.123062	1	0	0	2.45399	5.14127	CPSF6;RIPK1;IKZF1
RNA methylation (GO:0001510)	1950-03-01	0.123062	1	0	0	2.45399	5.14127	METTL3;TRMT6;MRM1
regulation of megakaryocyte differentiation (GO:0045652)	1950-03-01	0.123062	1	0	0	2.45399	5.14127	MEF2C;CBFB;H3F3A
negative regulation of ubiquitin protein ligase activity (GO:1904667)	1978-04-01	0.123795	1	0	0	2.09743	4.38179	CCNB1;CDC23;PSMF1;ANAPC1
membrane protein intracellular domain proteolysis (GO:0031293)	2019-02-25	0.1239	1	0	0	3.27198	6.83283	MBTPS1;RELA
negative regulation of protein localization to membrane (GO:1905476)	2019-02-25	0.1239	1	0	0	3.27198	6.83283	NUMB;ITGB1BP1
histone monoubiquitination (GO:0010390)	2019-02-25	0.1239	1	0	0	3.27198	6.83283	RNF20;TRIM37
Golgi to plasma membrane protein transport (GO:0043001)	2019-02-25	0.1239	1	0	0	3.27198	6.83283	RAB10;GOLGA7
intrinsic apoptotic signaling pathway in response to endoplasmic reticulum stress (GO:0070059)	2019-02-25	0.1239	1	0	0	3.27198	6.83283	DDIT3;DNAJC10
regulation of neuronal synaptic plasticity (GO:0048168)	2019-02-25	0.1239	1	0	0	3.27198	6.83283	APP;MCTP1
protein alpha-1,2-demannosylation (GO:0036508)	2019-02-25	0.1239	1	0	0	3.27198	6.83283	MAN1B1;MARCH6
cellular response to starvation (GO:0009267)	5/108	0.12539	1	0	0	1.89351	3.93154	SREBF1;WRN;RRAGC;STK24;EIF2AK2
negative regulation of gene expression (GO:0010629)	20/619	0.126122	1	0	0	1.32148	2.73614	APP;MEF2C;CTBP1;SUV39H1;H3F3A;METTL3;EIF2AK2;RPL13A;IKZF1;TYMS;RELA;FXR1;RPS26;CNOT1;DDIT3;CAPRIN1;MLX;FLOT2;LGALS9;MEN1
positive regulation of translation (GO:0045727)	1979-04-01	0.12804	1	0	0	2.07088	4.2565	RBM3;FXR1;RPS6KB1;LARP4
regulation of cellular protein metabolic process (GO:0032268)	1951-03-01	0.128518	1	0	0	2.40587	4.9361	CYFIP2;RBM3;APP
fatty acid oxidation (GO:0019395)	1951-03-01	0.128518	1	0	0	2.40587	4.9361	ABCD2;CROT;ADIPOR1
organophosphate ester transport (GO:0015748)	2019-02-26	0.132151	1	0	0	3.14614	6.36719	SCARB1;LDLR
positive regulation of phosphatidylinositol 3-kinase activity (GO:0043552)	2019-02-26	0.132151	1	0	0	3.14614	6.36719	FGR;KIT
regulation of protein ubiquitination involved in ubiquitin-dependent protein catabolic process (GO:2000058)	2019-02-26	0.132151	1	0	0	3.14614	6.36719	PDCL3;HIPK2
misfolded or incompletely synthesized protein catabolic process (GO:0006515)	2019-02-26	0.132151	1	0	0	3.14614	6.36719	CUL3;YME1L1
regulation of glucose metabolic process (GO:0010906)	2019-02-26	0.132151	1	0	0	3.14614	6.36719	SDHAF3;ADIPOR1
negative regulation of insulin receptor signaling pathway (GO:0046627)	2019-02-26	0.132151	1	0	0	3.14614	6.36719	SOCS2;RPS6KB1
regulation of exocytosis (GO:0017157)	1952-03-01	0.134058	1	0	0	2.3596	4.74159	RAB10;RAB2B;RAB8A
carboxylic acid transport (GO:0046942)	1952-03-01	0.134058	1	0	0	2.3596	4.74159	SLC7A6;SLC16A1;SLC38A2
gene expression (GO:0010467)	14/412	0.135948	1	0	0	1.3898	2.77332	HBS1L;SRSF1;CPSF2;RPL13A;NUP153;BAZ1A;RPS26;RBM3;TSPAN14;RRAGC;HNRNPUL1;SRSF3;RPL15;NFKBIB
nucleic acid metabolic process (GO:0090304)	1981-04-01	0.136709	1	0	0	2.01974	4.01908	WRN;HNRNPA3;METTL3;HNRNPA0
positive regulation of stress-activated MAPK cascade (GO:0032874)	1981-04-01	0.136709	1	0	0	2.01974	4.01908	APP;EIF2AK2;RIPK1;HIPK2
regulation of protein serine/threonine kinase activity (GO:0071900)	1981-04-01	0.136709	1	0	0	2.01974	4.01908	CALM3;CALM1;CALM2;LTF
regulation of protein localization to early endosome (GO:1902965)	2019-01-06	0.138036	1	0	0	6.81663	13.4986	RDX
cellular response to lipoteichoic acid (GO:0071223)	2019-01-06	0.138036	1	0	0	6.81663	13.4986	RELA
negative regulation of membrane potential (GO:0045837)	2019-01-06	0.138036	1	0	0	6.81663	13.4986	BNIP3
positive regulation of interferon-gamma secretion (GO:1902715)	2019-01-06	0.138036	1	0	0	6.81663	13.4986	LGALS9
granzyme-mediated apoptotic signaling pathway (GO:0008626)	2019-01-06	0.138036	1	0	0	6.81663	13.4986	BNIP3
regulation of macrophage apoptotic process (GO:2000109)	2019-01-06	0.138036	1	0	0	6.81663	13.4986	MEF2C
neuron projection maintenance (GO:1990535)	2019-01-06	0.138036	1	0	0	6.81663	13.4986	APP
nuclear polyadenylation-dependent ncRNA catabolic process (GO:0071046)	2019-01-06	0.138036	1	0	0	6.81663	13.4986	EXOSC9
SCF complex assembly (GO:0010265)	2019-01-06	0.138036	1	0	0	6.81663	13.4986	CAND1
SRP-dependent cotranslational protein targeting to membrane, translocation (GO:0006616)	2019-01-06	0.138036	1	0	0	6.81663	13.4986	SRP72
T-helper 17 cell lineage commitment (GO:0072540)	2019-01-06	0.138036	1	0	0	6.81663	13.4986	STAT3
regulation of superoxide metabolic process (GO:0090322)	2019-01-06	0.138036	1	0	0	6.81663	13.4986	GCH1
positive regulation of protein localization to early endosome (GO:1902966)	2019-01-06	0.138036	1	0	0	6.81663	13.4986	RDX
positive regulation of amyloid-beta clearance (GO:1900223)	2019-01-06	0.138036	1	0	0	6.81663	13.4986	LDLR
cellular response to monoamine stimulus (GO:0071868)	2019-01-06	0.138036	1	0	0	6.81663	13.4986	GNB1
response to lipoteichoic acid (GO:0070391)	2019-01-06	0.138036	1	0	0	6.81663	13.4986	RELA
nuclear polyadenylation-dependent rRNA catabolic process (GO:0071035)	2019-01-06	0.138036	1	0	0	6.81663	13.4986	EXOSC9
regulation of NAD(P)H oxidase activity (GO:0033860)	2019-01-06	0.138036	1	0	0	6.81663	13.4986	RFK
negative regulation of protein targeting to membrane (GO:0090315)	2019-01-06	0.138036	1	0	0	6.81663	13.4986	ITGB1BP1
cardiac ventricle formation (GO:0003211)	2019-01-06	0.138036	1	0	0	6.81663	13.4986	MEF2C
ceramide transport (GO:0035627)	2019-01-06	0.138036	1	0	0	6.81663	13.4986	CPTP
muscle tissue development (GO:0060537)	2019-01-06	0.138036	1	0	0	6.81663	13.4986	POGLUT1
vesicle fusion with endoplasmic reticulum-Golgi intermediate compartment (ERGIC) membrane (GO:1990668)	2019-01-06	0.138036	1	0	0	6.81663	13.4986	SEC22B
histone H4-K12 acetylation (GO:0043983)	2019-01-06	0.138036	1	0	0	6.81663	13.4986	MEAF6
positive regulation of cardiac muscle tissue development (GO:0055025)	2019-01-06	0.138036	1	0	0	6.81663	13.4986	MEF2C
regulation of protein targeting (GO:1903533)	2019-01-06	0.138036	1	0	0	6.81663	13.4986	SREBF1
queuosine metabolic process (GO:0046116)	2019-01-06	0.138036	1	0	0	6.81663	13.4986	PDCL3
positive regulation of osteoblast proliferation (GO:0033690)	2019-01-06	0.138036	1	0	0	6.81663	13.4986	LTF
nucleus localization (GO:0051647)	2019-01-06	0.138036	1	0	0	6.81663	13.4986	PAFAH1B1
membrane raft assembly (GO:0001765)	2019-01-06	0.138036	1	0	0	6.81663	13.4986	FLOT2
regulation of cellular response to oxidative stress (GO:1900407)	2019-01-06	0.138036	1	0	0	6.81663	13.4986	GCH1
regulation of glial cell apoptotic process (GO:0034350)	2019-01-06	0.138036	1	0	0	6.81663	13.4986	PRKCH
negative regulation of cell size (GO:0045792)	2019-01-06	0.138036	1	0	0	6.81663	13.4986	RDX
blood vessel endothelial cell proliferation involved in sprouting angiogenesis (GO:0002043)	2019-01-06	0.138036	1	0	0	6.81663	13.4986	ITGB1BP1
negative regulation of cAMP-mediated signaling (GO:0043951)	2019-01-06	0.138036	1	0	0	6.81663	13.4986	UBE2B
photoreceptor cell differentiation (GO:0046530)	2019-01-06	0.138036	1	0	0	6.81663	13.4986	STAT3
deadenylation-independent decapping of nuclear-transcribed mRNA (GO:0031087)	2019-01-06	0.138036	1	0	0	6.81663	13.4986	DCP1A
interphase microtubule nucleation by interphase microtubule organizing center (GO:0051415)	2019-01-06	0.138036	1	0	0	6.81663	13.4986	TUBGCP5
regulation of interleukin-12 secretion (GO:2001182)	2019-01-06	0.138036	1	0	0	6.81663	13.4986	LGALS9
macrophage derived foam cell differentiation (GO:0010742)	2019-01-06	0.138036	1	0	0	6.81663	13.4986	STAT1
regulation of response to wounding (GO:1903034)	2019-01-06	0.138036	1	0	0	6.81663	13.4986	STK24
mRNA 5'-splice site recognition (GO:0000395)	2019-01-06	0.138036	1	0	0	6.81663	13.4986	SRSF1
white fat cell differentiation (GO:0050872)	2019-01-06	0.138036	1	0	0	6.81663	13.4986	CTBP1
regulation of cellular carbohydrate catabolic process (GO:0043471)	2019-01-06	0.138036	1	0	0	6.81663	13.4986	PGAM1
regulation of mitotic spindle checkpoint (GO:1903504)	2019-01-06	0.138036	1	0	0	6.81663	13.4986	CCNB1
ribonucleoside biosynthetic process (GO:0042455)	2019-01-06	0.138036	1	0	0	6.81663	13.4986	PDCL3
positive regulation of protein localization to endosome (GO:1905668)	2019-01-06	0.138036	1	0	0	6.81663	13.4986	RDX
vesicle fusion with Golgi apparatus (GO:0048280)	2019-01-06	0.138036	1	0	0	6.81663	13.4986	SEC22B
plus-end-directed organelle transport along microtubule (GO:0072386)	2019-01-06	0.138036	1	0	0	6.81663	13.4986	KIF3A
negative regulation of calcium ion-dependent exocytosis (GO:0045955)	2019-01-06	0.138036	1	0	0	6.81663	13.4986	STXBP3
folic acid-containing compound biosynthetic process (GO:0009396)	2019-01-06	0.138036	1	0	0	6.81663	13.4986	OVCA2
positive regulation of microglial cell activation (GO:1903980)	2019-01-06	0.138036	1	0	0	6.81663	13.4986	APP
positive regulation of cholesterol storage (GO:0010886)	2019-01-06	0.138036	1	0	0	6.81663	13.4986	SCARB1
regulation of cell cycle checkpoint (GO:1901976)	2019-01-06	0.138036	1	0	0	6.81663	13.4986	RPA2
regulation of interleukin-10 secretion (GO:2001179)	2019-01-06	0.138036	1	0	0	6.81663	13.4986	LGALS9
aggrephagy (GO:0035973)	2019-01-06	0.138036	1	0	0	6.81663	13.4986	UBQLN1
polyphosphate metabolic process (GO:0006797)	2019-01-06	0.138036	1	0	0	6.81663	13.4986	PRUNE1
lipoprotein catabolic process (GO:0042159)	2019-01-06	0.138036	1	0	0	6.81663	13.4986	PPT1
heart trabecula formation (GO:0060347)	2019-01-06	0.138036	1	0	0	6.81663	13.4986	FKBP1A
regulation of dendritic cell chemotaxis (GO:2000508)	2019-01-06	0.138036	1	0	0	6.81663	13.4986	LGALS9
negative regulation of DNA repair (GO:0045738)	2019-01-06	0.138036	1	0	0	6.81663	13.4986	TRIP12
queuosine biosynthetic process (GO:0008616)	2019-01-06	0.138036	1	0	0	6.81663	13.4986	PDCL3
mesenchymal cell differentiation involved in kidney development (GO:0072161)	2019-01-06	0.138036	1	0	0	6.81663	13.4986	STAT1
glomerulus vasculature development (GO:0072012)	2019-01-06	0.138036	1	0	0	6.81663	13.4986	PECAM1
positive regulation of centrosome cycle (GO:0046607)	2019-01-06	0.138036	1	0	0	6.81663	13.4986	CEP120
response to catecholamine (GO:0071869)	2019-01-06	0.138036	1	0	0	6.81663	13.4986	GNB1
positive regulation of oxidative stress-induced cell death (GO:1903209)	2019-01-06	0.138036	1	0	0	6.81663	13.4986	RIPK1
regulation of lysosomal protein catabolic process (GO:1905165)	2019-01-06	0.138036	1	0	0	6.81663	13.4986	LDLR
protein localization to nucleolus (GO:1902570)	2019-01-06	0.138036	1	0	0	6.81663	13.4986	WRN
astrocyte differentiation (GO:0048708)	2019-01-06	0.138036	1	0	0	6.81663	13.4986	STAT3
tRNA catabolic process (GO:0016078)	2019-01-06	0.138036	1	0	0	6.81663	13.4986	EXOSC9
negative regulation of smooth muscle cell differentiation (GO:0051151)	2019-01-06	0.138036	1	0	0	6.81663	13.4986	RBPMS2
peptidyl-serine autophosphorylation (GO:0036289)	2019-01-06	0.138036	1	0	0	6.81663	13.4986	RIPK1
astrocyte activation (GO:0048143)	2019-01-06	0.138036	1	0	0	6.81663	13.4986	APP
regulation of interleukin-13 secretion (GO:2000665)	2019-01-06	0.138036	1	0	0	6.81663	13.4986	LGALS9
regulation of NFAT protein import into nucleus (GO:0051532)	2019-01-06	0.138036	1	0	0	6.81663	13.4986	SPPL3
endoplasmic reticulum membrane organization (GO:0090158)	2019-01-06	0.138036	1	0	0	6.81663	13.4986	ARL6IP1
regulation of osteoclast development (GO:2001204)	2019-01-06	0.138036	1	0	0	6.81663	13.4986	LTF
foam cell differentiation (GO:0090077)	2019-01-06	0.138036	1	0	0	6.81663	13.4986	STAT1
neuron remodeling (GO:0016322)	2019-01-06	0.138036	1	0	0	6.81663	13.4986	APP
nuclear-transcribed mRNA catabolic process (GO:0000956)	7/175	0.13825	1	0	0	1.63599	3.23712	RPS26;CNOT1;EXOSC9;RPL13A;RPL15;DCP1A;DCPS
plasma membrane bounded cell projection assembly (GO:0120031)	9/242	0.140412	1	0	0	1.52107	2.98612	SEPT8;UNC119B;IFT52;KIF3A;KIT;SNAP29;RAB8A;CCDC28B;ARF6
response to growth factor (GO:0070848)	2019-02-27	0.140523	1	0	0	3.02961	5.94527	RPS6KB1;CPNE3
response to gamma radiation (GO:0010332)	2019-02-27	0.140523	1	0	0	3.02961	5.94527	WRN;MEN1
snRNA processing (GO:0016180)	2019-02-27	0.140523	1	0	0	3.02961	5.94527	INTS10;INTS5
regulation of NF-kappaB import into nucleus (GO:0042345)	2019-02-27	0.140523	1	0	0	3.02961	5.94527	APP;LGALS9
regulation of supramolecular fiber organization (GO:1902903)	2019-02-27	0.140523	1	0	0	3.02961	5.94527	RDX;PRUNE1
regulation of transcription involved in G1/S transition of mitotic cell cycle (GO:0000083)	2019-02-27	0.140523	1	0	0	3.02961	5.94527	TYMS;ZPR1
negative regulation of cellular response to insulin stimulus (GO:1900077)	2019-02-27	0.140523	1	0	0	3.02961	5.94527	SOCS2;RPS6KB1
strand displacement (GO:0000732)	2019-02-27	0.140523	1	0	0	3.02961	5.94527	BRIP1;WRN
regulation of T cell receptor signaling pathway (GO:0050856)	2019-02-27	0.140523	1	0	0	3.02961	5.94527	CEACAM1;RELA
protein autophosphorylation (GO:0046777)	7/176	0.141162	1	0	0	1.6267	3.18482	FGR;STK24;MKNK1;KIT;EIF2AK2;RIPK1;AURKA
positive regulation of macromolecule metabolic process (GO:0010604)	10/277	0.14311	1	0	0	1.47653	2.87057	APP;MBD4;MEF2C;RDX;STAT3;PRKAG1;LGALS9;FAM98A;VAMP3;ZPR1
positive regulation of cell cycle (GO:0045787)	1983-04-01	0.145608	1	0	0	1.97107	3.79793	APP;CCNB1;CCND2;RPS6KB1
positive regulation of ubiquitin protein ligase activity (GO:1904668)	1983-04-01	0.145608	1	0	0	1.97107	3.79793	CCNB1;CDC23;PSMF1;ANAPC1
positive regulation of DNA metabolic process (GO:0051054)	1983-04-01	0.145608	1	0	0	1.97107	3.79793	USP7;PARP3;CEBPG;BRCC3
positive regulation of kinase activity (GO:0033674)	5/114	0.147457	1	0	0	1.79385	3.43382	RAP1A;KIT;PRKAG1;LCP2;IQGAP1
regulation of calcium ion transmembrane transporter activity (GO:1901019)	2019-02-28	0.149005	1	0	0	2.92141	5.56172	FKBP1A;CALM1
phosphatidylinositol phosphorylation (GO:0046854)	2019-02-28	0.149005	1	0	0	2.92141	5.56172	PIK3CG;PI4K2A
positive regulation of lipid kinase activity (GO:0090218)	2019-02-28	0.149005	1	0	0	2.92141	5.56172	FGR;KIT
negative regulation of myeloid leukocyte differentiation (GO:0002762)	2019-02-28	0.149005	1	0	0	2.92141	5.56172	CEACAM1;TCTA
negative regulation of osteoblast differentiation (GO:0045668)	2019-02-28	0.149005	1	0	0	2.92141	5.56172	SUFU;MEN1
regulation of neurotransmitter secretion (GO:0046928)	2019-02-28	0.149005	1	0	0	2.92141	5.56172	MEF2C;MCTP1
negative regulation of organelle assembly (GO:1902116)	2019-02-28	0.149005	1	0	0	2.92141	5.56172	TRIM37;SEC22B
protein localization to chromosome (GO:0034502)	2019-02-28	0.149005	1	0	0	2.92141	5.56172	PARP3;RPA2
positive regulation of protein ubiquitination (GO:0031398)	1984-04-01	0.150141	1	0	0	1.94761	3.69302	FKBP1A;CUL3;DCUN1D1;UBQLN1
cell morphogenesis involved in differentiation (GO:0000904)	1955-03-01	0.151153	1	0	0	2.2309	4.2152	MEF2C;METTL3;VAMP3
negative regulation of cellular component organization (GO:0051129)	1955-03-01	0.151153	1	0	0	2.2309	4.2152	MCTP1;RDX;RPL13A
membrane fusion (GO:0061025)	1955-03-01	0.151153	1	0	0	2.2309	4.2152	NSFL1C;SNAP29;VAMP3
glycosphingolipid metabolic process (GO:0006687)	1955-03-01	0.151153	1	0	0	2.2309	4.2152	CPTP;NEU1;ESYT1
regulation of RNA splicing (GO:0043484)	1956-03-01	0.157	1	0	0	2.19106	4.05677	RPS26;SRSF3;ZPR1
negative regulation of endocytosis (GO:0045806)	2029-02-01	0.157586	1	0	0	2.82068	5.21199	MCTP1;ARF6
neuron projection extension (GO:1990138)	2029-02-01	0.157586	1	0	0	2.82068	5.21199	PPP3CB;IQGAP1
cellular response to ketone (GO:1901655)	2029-02-01	0.157586	1	0	0	2.82068	5.21199	GNB1;DCPS
cellular response to alcohol (GO:0097306)	2029-02-01	0.157586	1	0	0	2.82068	5.21199	GNB1;CTNNA1
negative regulation of proteasomal protein catabolic process (GO:1901799)	2029-02-01	0.157586	1	0	0	2.82068	5.21199	USP7;PSMF1
cellular amino acid biosynthetic process (GO:0008652)	2029-02-01	0.157586	1	0	0	2.82068	5.21199	GOT1;GOT2
regulation of mRNA processing (GO:0050684)	2029-02-01	0.157586	1	0	0	2.82068	5.21199	RBM27;SRSF3
lytic vacuole organization (GO:0080171)	2029-02-01	0.157586	1	0	0	2.82068	5.21199	MBTPS1;TPP1
positive regulation of phospholipid metabolic process (GO:1903727)	2029-02-01	0.157586	1	0	0	2.82068	5.21199	FGR;KIT
regulation of fatty acid biosynthetic process (GO:0042304)	2029-02-01	0.157586	1	0	0	2.82068	5.21199	CEACAM1;ADIPOR1
regulation of macroautophagy (GO:0016241)	5/117	0.15907	1	0	0	1.74785	3.21328	RRAGC;RB1CC1;BNIP3;PRKAG1;ATP6V1C1
chromatin remodeling (GO:0006338)	5/117	0.15907	1	0	0	1.74785	3.21328	TOX4;SP110;UBTF;TFAM;BAZ1A
ATP hydrolysis coupled proton transport (GO:0015991)	2019-01-07	0.159117	1	0	0	5.84283	10.7398	ATP1A1
protein localization to basolateral plasma membrane (GO:1903361)	2019-01-07	0.159117	1	0	0	5.84283	10.7398	RAB10
purine nucleotide biosynthetic process (GO:0006164)	2019-01-07	0.159117	1	0	0	5.84283	10.7398	PPAT
replication fork protection (GO:0048478)	2019-01-07	0.159117	1	0	0	5.84283	10.7398	DONSON
erythrocyte development (GO:0048821)	2019-01-07	0.159117	1	0	0	5.84283	10.7398	MBD4
exonucleolytic trimming to generate mature 3'-end of 5.8S rRNA from tricistronic rRNA transcript (SSU-rRNA, 5.8S rRNA, LSU-rRNA) (GO:0000467)	2019-01-07	0.159117	1	0	0	5.84283	10.7398	EXOSC9
ATP hydrolysis coupled cation transmembrane transport (GO:0099132)	2019-01-07	0.159117	1	0	0	5.84283	10.7398	ATP1A1
negative regulation of keratinocyte proliferation (GO:0010839)	2019-01-07	0.159117	1	0	0	5.84283	10.7398	MBD4
regulation of monocyte chemotactic protein-1 production (GO:0071637)	2019-01-07	0.159117	1	0	0	5.84283	10.7398	LGALS9
flavin-containing compound metabolic process (GO:0042726)	2019-01-07	0.159117	1	0	0	5.84283	10.7398	RFK
positive regulation of calcineurin-NFAT signaling cascade (GO:0070886)	2019-01-07	0.159117	1	0	0	5.84283	10.7398	SPPL3
positive regulation of metaphase/anaphase transition of cell cycle (GO:1902101)	2019-01-07	0.159117	1	0	0	5.84283	10.7398	CUL3
exonucleolytic trimming involved in rRNA processing (GO:0000459)	2019-01-07	0.159117	1	0	0	5.84283	10.7398	EXOSC9
negative regulation of glial cell apoptotic process (GO:0034351)	2019-01-07	0.159117	1	0	0	5.84283	10.7398	PRKCH
positive regulation of dendritic cell chemotaxis (GO:2000510)	2019-01-07	0.159117	1	0	0	5.84283	10.7398	LGALS9
negative regulation of interleukin-8 secretion (GO:2000483)	2019-01-07	0.159117	1	0	0	5.84283	10.7398	ANXA4
regulation of mitochondrial fusion (GO:0010635)	2019-01-07	0.159117	1	0	0	5.84283	10.7398	BNIP3
positive regulation of mast cell degranulation (GO:0043306)	2019-01-07	0.159117	1	0	0	5.84283	10.7398	FGR
pri-miRNA transcription from RNA polymerase II promoter (GO:0061614)	2019-01-07	0.159117	1	0	0	5.84283	10.7398	RELA
riboflavin metabolic process (GO:0006771)	2019-01-07	0.159117	1	0	0	5.84283	10.7398	RFK
negative regulation of type 2 immune response (GO:0002829)	2019-01-07	0.159117	1	0	0	5.84283	10.7398	SOCS5
death-inducing signaling complex assembly (GO:0071550)	2019-01-07	0.159117	1	0	0	5.84283	10.7398	RIPK1
nucleotide-binding oligomerization domain containing 2 signaling pathway (GO:0070431)	2019-01-07	0.159117	1	0	0	5.84283	10.7398	RELA
transcription-dependent tethering of RNA polymerase II gene DNA at nuclear periphery (GO:0000972)	2019-01-07	0.159117	1	0	0	5.84283	10.7398	PCID2
retrograde axonal transport (GO:0008090)	2019-01-07	0.159117	1	0	0	5.84283	10.7398	PAFAH1B1
pteridine-containing compound biosynthetic process (GO:0042559)	2019-01-07	0.159117	1	0	0	5.84283	10.7398	GCH1
negative regulation of osteoblast proliferation (GO:0033689)	2019-01-07	0.159117	1	0	0	5.84283	10.7398	EIF2AK2
cellular response to leptin stimulus (GO:0044320)	2019-01-07	0.159117	1	0	0	5.84283	10.7398	STAT3
regulation of T-helper 1 cell differentiation (GO:0045625)	2019-01-07	0.159117	1	0	0	5.84283	10.7398	SOCS5
glycosphingolipid catabolic process (GO:0046479)	2019-01-07	0.159117	1	0	0	5.84283	10.7398	NEU1
regulation of response to biotic stimulus (GO:0002831)	2019-01-07	0.159117	1	0	0	5.84283	10.7398	ELMOD2
regulation of smooth muscle cell differentiation (GO:0051150)	2019-01-07	0.159117	1	0	0	5.84283	10.7398	RBPMS2
positive regulation of ER-associated ubiquitin-dependent protein catabolic process (GO:1903071)	2019-01-07	0.159117	1	0	0	5.84283	10.7398	UBQLN1
morphogenesis of a polarized epithelium (GO:0001738)	2019-01-07	0.159117	1	0	0	5.84283	10.7398	RAB10
negative regulation of nitrogen compound metabolic process (GO:0051172)	2019-01-07	0.159117	1	0	0	5.84283	10.7398	LDLR
lysosomal lumen acidification (GO:0007042)	2019-01-07	0.159117	1	0	0	5.84283	10.7398	PPT1
protein localization to cytoplasmic stress granule (GO:1903608)	2019-01-07	0.159117	1	0	0	5.84283	10.7398	DCP1A
modification by symbiont of host morphology or physiology (GO:0044003)	2019-01-07	0.159117	1	0	0	5.84283	10.7398	HIPK2
negative regulation of macrophage activation (GO:0043031)	2019-01-07	0.159117	1	0	0	5.84283	10.7398	LDLR
regulation by virus of viral protein levels in host cell (GO:0046719)	2019-01-07	0.159117	1	0	0	5.84283	10.7398	STAT1
regulation of RNA biosynthetic process (GO:2001141)	2019-01-07	0.159117	1	0	0	5.84283	10.7398	MBD4
regulation of dendritic cell differentiation (GO:2001198)	2019-01-07	0.159117	1	0	0	5.84283	10.7398	LGALS9
negative regulation of T cell mediated immunity (GO:0002710)	2019-01-07	0.159117	1	0	0	5.84283	10.7398	CEACAM1
regulation of pinocytosis (GO:0048548)	2019-01-07	0.159117	1	0	0	5.84283	10.7398	PPT1
negative regulation of alpha-beta T cell activation (GO:0046636)	2019-01-07	0.159117	1	0	0	5.84283	10.7398	TWSG1
positive regulation of fatty acid beta-oxidation (GO:0032000)	2019-01-07	0.159117	1	0	0	5.84283	10.7398	ABCD2
regulation of NADP metabolic process (GO:1902031)	2019-01-07	0.159117	1	0	0	5.84283	10.7398	PGAM1
epithelial cell differentiation involved in kidney development (GO:0035850)	2019-01-07	0.159117	1	0	0	5.84283	10.7398	MEF2C
positive regulation of mitotic cell cycle spindle assembly checkpoint (GO:0090267)	2019-01-07	0.159117	1	0	0	5.84283	10.7398	PCID2
adenylate cyclase-activating dopamine receptor signaling pathway (GO:0007191)	2019-01-07	0.159117	1	0	0	5.84283	10.7398	GNB1
tetrahydrofolate interconversion (GO:0035999)	2019-01-07	0.159117	1	0	0	5.84283	10.7398	TYMS
G-quadruplex DNA unwinding (GO:0044806)	2019-01-07	0.159117	1	0	0	5.84283	10.7398	WRN
regulation of microtubule binding (GO:1904526)	2019-01-07	0.159117	1	0	0	5.84283	10.7398	GTSE1
tooth mineralization (GO:0034505)	2019-01-07	0.159117	1	0	0	5.84283	10.7398	STIM1
negative regulation of glycoprotein biosynthetic process (GO:0010561)	2019-01-07	0.159117	1	0	0	5.84283	10.7398	ITM2B
regulation of RNA polymerase II regulatory region sequence-specific DNA binding (GO:1903025)	2019-01-07	0.159117	1	0	0	5.84283	10.7398	DDIT3
positive regulation of myeloid cell apoptotic process (GO:0033034)	2019-01-07	0.159117	1	0	0	5.84283	10.7398	MEF2C
negative regulation of RIG-I signaling pathway (GO:0039536)	2019-01-07	0.159117	1	0	0	5.84283	10.7398	NPLOC4
regulation of Wnt signaling pathway, planar cell polarity pathway (GO:2000095)	2019-01-07	0.159117	1	0	0	5.84283	10.7398	MLLT3
negative regulation of retinoic acid receptor signaling pathway (GO:0048387)	2019-01-07	0.159117	1	0	0	5.84283	10.7398	CNOT1
glyoxylate metabolic process (GO:0046487)	2019-01-07	0.159117	1	0	0	5.84283	10.7398	GOT2
chylomicron remnant clearance (GO:0034382)	2019-01-07	0.159117	1	0	0	5.84283	10.7398	LDLR
store-operated calcium entry (GO:0002115)	2019-01-07	0.159117	1	0	0	5.84283	10.7398	STIM1
detection of molecule of bacterial origin (GO:0032490)	2019-01-07	0.159117	1	0	0	5.84283	10.7398	SCARB1
positive regulation of CD4-positive, alpha-beta T cell activation (GO:2000516)	2019-01-07	0.159117	1	0	0	5.84283	10.7398	LGALS9
positive regulation of cell proliferation (GO:0008284)	14/425	0.16076	1	0	0	1.34729	2.46263	MEF2C;PRKCH;STAT1;CUL3;CDCA7L;RELA;CCAR1;PRDX3;CCND2;RBPMS2;SSR1;ITGB1BP1;FAM98A;LTF
organonitrogen compound catabolic process (GO:1901565)	1957-03-01	0.162915	1	0	0	2.15262	3.90599	SGPL1;PPT1;TPP1
negative regulation of cellular catabolic process (GO:0031330)	1957-03-01	0.162915	1	0	0	2.15262	3.90599	CST3;CPTP;WDR6
protein localization to cell periphery (GO:1990778)	5/118	0.163021	1	0	0	1.73304	3.14352	RAB10;TSPAN14;RDX;FLOT2;RAB8A
Fc receptor signaling pathway (GO:0038093)	7/184	0.165491	1	0	0	1.55597	2.79894	PPP3CB;KIT;NFATC3;LCP2;PSMF1;CALM1;RELA
very long-chain fatty acid metabolic process (GO:0000038)	1930-02-01	0.166258	1	0	0	2.72665	4.89221	ABCD2;HACD2
protein alkylation (GO:0008213)	1930-02-01	0.166258	1	0	0	2.72665	4.89221	FAM98A;CALM1
negative regulation of Notch signaling pathway (GO:0045746)	1930-02-01	0.166258	1	0	0	2.72665	4.89221	METTL3;PEAR1
regulation of chromosome segregation (GO:0051983)	1930-02-01	0.166258	1	0	0	2.72665	4.89221	RACGAP1;SMC5
skeletal muscle organ development (GO:0060538)	1930-02-01	0.166258	1	0	0	2.72665	4.89221	MEF2C;MYL6
amino acid transmembrane transport (GO:0003333)	1930-02-01	0.166258	1	0	0	2.72665	4.89221	SLC7A6;SLC38A2
regulation of cellular biosynthetic process (GO:0031326)	1930-02-01	0.166258	1	0	0	2.72665	4.89221	MBD4;ADIPOR1
striated muscle tissue development (GO:0014706)	1930-02-01	0.166258	1	0	0	2.72665	4.89221	MEF2C;MYL6
regulation of myoblast differentiation (GO:0045661)	1930-02-01	0.166258	1	0	0	2.72665	4.89221	MEF2C;FLOT2
protein oligomerization (GO:0051259)	8/218	0.166501	1	0	0	1.50091	2.69076	TOR2A;CPSF6;GCH1;DDIT3;YME1L1;RIPK1;IKZF1;STX2
positive regulation of protein ubiquitination involved in ubiquitin-dependent protein catabolic process (GO:2000060)	1988-04-01	0.168791	1	0	0	1.85908	3.30749	CCNB1;CDC23;PSMF1;ANAPC1
regulation of glycolytic process (GO:0006110)	1958-03-01	0.168896	1	0	0	2.11551	3.76237	PGAM1;PRKAG1;NUP153
tRNA modification (GO:0006400)	1958-03-01	0.168896	1	0	0	2.11551	3.76237	WDR4;TRMT6;THUMPD1
regulation of neurogenesis (GO:0050767)	1958-03-01	0.168896	1	0	0	2.11551	3.76237	BHLHB9;NUMB;PRUNE1
regulation of phosphorylation (GO:0042325)	5/120	0.171041	1	0	0	1.70416	3.00929	APP;PGAM1;PRKAG1;RAD17;NUP153
RNA export from nucleus (GO:0006405)	5/120	0.171041	1	0	0	1.70416	3.00929	XPOT;CPSF2;SRSF1;SRSF3;NUP153
positive regulation of intracellular protein transport (GO:0090316)	6/153	0.172793	1	0	0	1.60391	2.81593	MIS18A;ITGB1BP1;GTSE1;OAZ2;ZBED3;ZPR1
positive regulation of cell morphogenesis involved in differentiation (GO:0010770)	1959-03-01	0.174939	1	0	0	2.07965	3.62549	CUX1;CAPRIN1;PLXNC1
post-Golgi vesicle-mediated transport (GO:0006892)	1959-03-01	0.174939	1	0	0	2.07965	3.62549	RAB10;ARFGEF2;EPS15
bile acid and bile salt transport (GO:0015721)	1931-02-01	0.175009	1	0	0	2.6387	4.59903	CEACAM1;STARD5
cellular response to drug (GO:0035690)	1931-02-01	0.175009	1	0	0	2.6387	4.59903	PPP3CB;MEF2C
negative regulation of transferase activity (GO:0051348)	1931-02-01	0.175009	1	0	0	2.6387	4.59903	PRDX3;MEN1
fatty-acyl-CoA biosynthetic process (GO:0046949)	1931-02-01	0.175009	1	0	0	2.6387	4.59903	PPT1;HACD2
regulation of cell adhesion mediated by integrin (GO:0033628)	1931-02-01	0.175009	1	0	0	2.6387	4.59903	ITGB1BP1;PIK3CG
regulation of ARF protein signal transduction (GO:0032012)	1931-02-01	0.175009	1	0	0	2.6387	4.59903	ARAP1;AGFG2
response to estradiol (GO:0032355)	1931-02-01	0.175009	1	0	0	2.6387	4.59903	SOCS2;STAT3
viral process (GO:0016032)	8/221	0.175276	1	0	0	1.48054	2.57819	RPS26;CTBP1;ELMO1;RPL13A;NUP153;RPL15;AP2A2;HIPK2
SRP-dependent cotranslational protein targeting to membrane (GO:0006614)	1990-04-01	0.178408	1	0	0	1.81777	3.13326	RPS26;SRP72;RPL13A;RPL15
regulation of neuron apoptotic process (GO:0043523)	1990-04-01	0.178408	1	0	0	1.81777	3.13326	MEF2C;BHLHB9;DDIT3;PPT1
regulation of transcription, DNA-templated (GO:0006355)	45/1599	0.179676	1	0	0	1.15103	1.97585	MYCBP;CBFB;CTBP1;SUV39H1;CEBPG;RNF6;IKZF1;MLLT3;TYMS;RELA;SBNO1;BRIP1;PPP3CB;ZMYM2;CUX1;SUFU;SPIN1;UBTF;MLX;SAP18;MEN1;RNF20;MBD4;SREBF1;MEF2C;PCID2;STAT1;SP110;BCL11A;TAF13;ANXA4;STAT3;NCOA4;NFATC3;ELP3;BAZ1A;HIPK2;TOX4;KLF6;CREB1;DDIT3;KIT;TFAM;NAA15;ANKRA2
regulation of vascular associated smooth muscle cell migration (GO:1904752)	2019-01-08	0.179684	1	0	0	5.11247	8.77585	MEF2C
peptidyl-cysteine modification (GO:0018198)	2019-01-08	0.179684	1	0	0	5.11247	8.77585	PRDX3
positive regulation of macrophage differentiation (GO:0045651)	2019-01-08	0.179684	1	0	0	5.11247	8.77585	RIPK1
histone H2A-K119 monoubiquitination (GO:0036353)	2019-01-08	0.179684	1	0	0	5.11247	8.77585	TRIM37
regulation of establishment of protein localization to mitochondrion (GO:1903747)	2019-01-08	0.179684	1	0	0	5.11247	8.77585	SREBF1
4-hydroxyproline metabolic process (GO:0019471)	2019-01-08	0.179684	1	0	0	5.11247	8.77585	GOT2
neurotransmitter receptor diffusion trapping (GO:0099628)	2019-01-08	0.179684	1	0	0	5.11247	8.77585	GPHN
cellular response to prostaglandin E stimulus (GO:0071380)	2019-01-08	0.179684	1	0	0	5.11247	8.77585	GNB1
microtubule nucleation by microtubule organizing center (GO:0051418)	2019-01-08	0.179684	1	0	0	5.11247	8.77585	TUBGCP5
cellular response to angiotensin (GO:1904385)	2019-01-08	0.179684	1	0	0	5.11247	8.77585	RELA
negative regulation of interleukin-1 production (GO:0032692)	2019-01-08	0.179684	1	0	0	5.11247	8.77585	CEACAM1
glomerular visceral epithelial cell development (GO:0072015)	2019-01-08	0.179684	1	0	0	5.11247	8.77585	IQGAP1
establishment of integrated proviral latency (GO:0075713)	2019-01-08	0.179684	1	0	0	5.11247	8.77585	XRCC4
T-helper 17 cell differentiation (GO:0072539)	2019-01-08	0.179684	1	0	0	5.11247	8.77585	STAT3
negative regulation of platelet aggregation (GO:0090331)	2019-01-08	0.179684	1	0	0	5.11247	8.77585	CEACAM1
positive regulation of behavior (GO:0048520)	2019-01-08	0.179684	1	0	0	5.11247	8.77585	MEF2C
regulation of histone H4 acetylation (GO:0090239)	2019-01-08	0.179684	1	0	0	5.11247	8.77585	CTBP1
lagging strand elongation (GO:0006273)	2019-01-08	0.179684	1	0	0	5.11247	8.77585	PARP3
intestinal cholesterol absorption (GO:0030299)	2019-01-08	0.179684	1	0	0	5.11247	8.77585	LDLR
positive regulation of chromatin binding (GO:0035563)	2019-01-08	0.179684	1	0	0	5.11247	8.77585	MED25
positive regulation of transforming growth factor beta production (GO:0071636)	2019-01-08	0.179684	1	0	0	5.11247	8.77585	LGALS9
negative regulation of activated T cell proliferation (GO:0046007)	2019-01-08	0.179684	1	0	0	5.11247	8.77585	LGALS9
SMAD protein complex assembly (GO:0007183)	2019-01-08	0.179684	1	0	0	5.11247	8.77585	FKBP1A
positive regulation of DNA recombination (GO:0045911)	2019-01-08	0.179684	1	0	0	5.11247	8.77585	WRN
nuclear-transcribed mRNA catabolic process, deadenylation-independent decay (GO:0031086)	2019-01-08	0.179684	1	0	0	5.11247	8.77585	DCP1A
negative regulation of T-helper cell differentiation (GO:0045623)	2019-01-08	0.179684	1	0	0	5.11247	8.77585	SOCS5
regulation of PERK-mediated unfolded protein response (GO:1903897)	2019-01-08	0.179684	1	0	0	5.11247	8.77585	PPP1R15B
negative regulation of execution phase of apoptosis (GO:1900118)	2019-01-08	0.179684	1	0	0	5.11247	8.77585	RNF34
protein K6-linked ubiquitination (GO:0085020)	2019-01-08	0.179684	1	0	0	5.11247	8.77585	RNF6
protein localization to microtubule (GO:0035372)	2019-01-08	0.179684	1	0	0	5.11247	8.77585	CRIPT
positive regulation of early endosome to late endosome transport (GO:2000643)	2019-01-08	0.179684	1	0	0	5.11247	8.77585	RDX
spleen development (GO:0048536)	2019-01-08	0.179684	1	0	0	5.11247	8.77585	PCID2
glycerolipid biosynthetic process (GO:0045017)	2019-01-08	0.179684	1	0	0	5.11247	8.77585	CPNE3
plasma membrane to endosome transport (GO:0048227)	2019-01-08	0.179684	1	0	0	5.11247	8.77585	RAB5B
positive regulation of spindle checkpoint (GO:0090232)	2019-01-08	0.179684	1	0	0	5.11247	8.77585	PCID2
T-helper cell lineage commitment (GO:0002295)	2019-01-08	0.179684	1	0	0	5.11247	8.77585	STAT3
insulin metabolic process (GO:1901142)	2019-01-08	0.179684	1	0	0	5.11247	8.77585	CEACAM1
regulation of store-operated calcium entry (GO:2001256)	2019-01-08	0.179684	1	0	0	5.11247	8.77585	STIM1
regulation of metaphase/anaphase transition of cell cycle (GO:1902099)	2019-01-08	0.179684	1	0	0	5.11247	8.77585	CDC23
protein localization to microtubule cytoskeleton (GO:0072698)	2019-01-08	0.179684	1	0	0	5.11247	8.77585	CRIPT
negative regulation of hippo signaling (GO:0035331)	2019-01-08	0.179684	1	0	0	5.11247	8.77585	MARK3
negative regulation of centriole replication (GO:0046600)	2019-01-08	0.179684	1	0	0	5.11247	8.77585	TRIM37
negative regulation of biosynthetic process (GO:0009890)	2019-01-08	0.179684	1	0	0	5.11247	8.77585	CEACAM1
protein localization to endosome (GO:0036010)	2019-01-08	0.179684	1	0	0	5.11247	8.77585	ARF6
negative regulation of mRNA polyadenylation (GO:1900364)	2019-01-08	0.179684	1	0	0	5.11247	8.77585	RNF20
late endosome to vacuole transport via multivesicular body sorting pathway (GO:0032511)	2019-01-08	0.179684	1	0	0	5.11247	8.77585	VPS25
positive regulation of mitotic sister chromatid separation (GO:1901970)	2019-01-08	0.179684	1	0	0	5.11247	8.77585	CUL3
regulation of cytoplasmic mRNA processing body assembly (GO:0010603)	2019-01-08	0.179684	1	0	0	5.11247	8.77585	CNOT1
leptin-mediated signaling pathway (GO:0033210)	2019-01-08	0.179684	1	0	0	5.11247	8.77585	STAT3
positive regulation of toll-like receptor 4 signaling pathway (GO:0034145)	2019-01-08	0.179684	1	0	0	5.11247	8.77585	LTF
glomerular epithelial cell development (GO:0072310)	2019-01-08	0.179684	1	0	0	5.11247	8.77585	IQGAP1
response to hydroperoxide (GO:0033194)	2019-01-08	0.179684	1	0	0	5.11247	8.77585	STX2
positive regulation of mitochondrial membrane permeability involved in apoptotic process (GO:1902110)	2019-01-08	0.179684	1	0	0	5.11247	8.77585	BNIP3
negative regulation of cAMP-dependent protein kinase activity (GO:2000480)	2019-01-08	0.179684	1	0	0	5.11247	8.77585	PKIG
regulation of response to oxidative stress (GO:1902882)	2019-01-08	0.179684	1	0	0	5.11247	8.77585	MCTP1
negative regulation of vascular permeability (GO:0043116)	2019-01-08	0.179684	1	0	0	5.11247	8.77585	CEACAM1
bone resorption (GO:0045453)	2019-01-08	0.179684	1	0	0	5.11247	8.77585	TPP1
regulation of T-helper 2 cell differentiation (GO:0045628)	2019-01-08	0.179684	1	0	0	5.11247	8.77585	SOCS5
osteoblast development (GO:0002076)	2019-01-08	0.179684	1	0	0	5.11247	8.77585	MEN1
positive regulation of viral entry into host cell (GO:0046598)	2019-01-08	0.179684	1	0	0	5.11247	8.77585	LGALS9
positive regulation of protein homodimerization activity (GO:0090073)	2019-01-08	0.179684	1	0	0	5.11247	8.77585	MEF2C
U4 snRNA 3'-end processing (GO:0034475)	2019-01-08	0.179684	1	0	0	5.11247	8.77585	EXOSC9
phosphatidylinositol-3-phosphate biosynthetic process (GO:0036092)	2019-01-08	0.179684	1	0	0	5.11247	8.77585	PIK3CG
postsynaptic neurotransmitter receptor diffusion trapping (GO:0098970)	2019-01-08	0.179684	1	0	0	5.11247	8.77585	GPHN
depyrimidination (GO:0045008)	2019-01-08	0.179684	1	0	0	5.11247	8.77585	MBD4
negative regulation of telomerase activity (GO:0051974)	2019-01-08	0.179684	1	0	0	5.11247	8.77585	MEN1
response to leptin (GO:0044321)	2019-01-08	0.179684	1	0	0	5.11247	8.77585	STAT3
telomeric D-loop disassembly (GO:0061820)	2019-01-08	0.179684	1	0	0	5.11247	8.77585	WRN
positive regulation of non-canonical Wnt signaling pathway (GO:2000052)	2019-01-08	0.179684	1	0	0	5.11247	8.77585	MLLT3
endochondral ossification (GO:0001958)	2019-01-08	0.179684	1	0	0	5.11247	8.77585	MEF2C
succinate metabolic process (GO:0006105)	2019-01-08	0.179684	1	0	0	5.11247	8.77585	SDHAF3
regulation of protein metabolic process (GO:0051246)	1960-03-01	0.181042	1	0	0	2.04499	3.49494	FKBP1A;APP;LDLR
regulation of GTPase activity (GO:0043087)	7/189	0.18158	1	0	0	1.51481	2.58435	RALBP1;RAP1A;RACGAP1;RDX;ITGB1BP1;PLXNC1;ARAP1
protein deubiquitination (GO:0016579)	9/258	0.18249	1	0	0	1.42674	2.42697	CCNA2;USP7;USP15;STAMBPL1;KEAP1;RIPK1;ABRAXAS2;BRCC3;PSMF1
regulation of Ras protein signal transduction (GO:0046578)	1991-04-01	0.183284	1	0	0	1.79779	3.05035	RDX;ARAP1;AGFG2;ARF6
regulation of JNK cascade (GO:0046328)	1991-04-01	0.183284	1	0	0	1.79779	3.05035	APP;RIPK1;MEN1;HIPK2
response to lipopolysaccharide (GO:0032496)	6/156	0.18364	1	0	0	1.57307	2.666	PRDX3;SCARB1;MEF2C;GCH1;LGALS9;HNRNPA0
negative regulation of blood vessel endothelial cell migration (GO:0043537)	1932-02-01	0.183832	1	0	0	2.55624	4.32958	MEF2C;ITGB1BP1
negative regulation of tumor necrosis factor superfamily cytokine production (GO:1903556)	1932-02-01	0.183832	1	0	0	2.55624	4.32958	LGALS9;LTF
regulation of protein tyrosine kinase activity (GO:0061097)	1932-02-01	0.183832	1	0	0	2.55624	4.32958	APP;SH3BP5
skeletal system morphogenesis (GO:0048705)	1932-02-01	0.183832	1	0	0	2.55624	4.32958	ANKRD11;LTF
negative regulation of extrinsic apoptotic signaling pathway via death domain receptors (GO:1902042)	1932-02-01	0.183832	1	0	0	2.55624	4.32958	RNF34;RIPK1
lysosome organization (GO:0007040)	1932-02-01	0.183832	1	0	0	2.55624	4.32958	MBTPS1;TPP1
nucleobase-containing small molecule interconversion (GO:0015949)	1932-02-01	0.183832	1	0	0	2.55624	4.32958	DUT;TYMS
liver development (GO:0001889)	1932-02-01	0.183832	1	0	0	2.55624	4.32958	CEBPG;AURKA
positive regulation of bone mineralization (GO:0030501)	1932-02-01	0.183832	1	0	0	2.55624	4.32958	MEF2C;LTF
gene silencing by miRNA (GO:0035195)	1932-02-01	0.183832	1	0	0	2.55624	4.32958	CNOT1;STAT3
vesicle-mediated transport to the plasma membrane (GO:0098876)	1932-02-01	0.183832	1	0	0	2.55624	4.32958	RAB10;ARFGEF2
Ras protein signal transduction (GO:0007265)	8/224	0.184252	1	0	0	1.46071	2.47071	CCNA2;RAB10;RAB2B;RAB5B;RAP1A;GNB1;ELMO1;RAB8A
membrane lipid biosynthetic process (GO:0046467)	1961-03-01	0.187202	1	0	0	2.01147	3.37034	SGPL1;SPTLC2;HACD2
negative regulation of kinase activity (GO:0033673)	1992-04-01	0.188204	1	0	0	1.77825	2.97009	SOCS2;PRDX3;CEACAM1;ITGB1BP1
RNA metabolic process (GO:0016070)	7/192	0.191538	1	0	0	1.49114	2.46436	RBM3;PARP3;HNRNPA3;HNRNPUL1;PAPOLG;METTL3;HNRNPA0
platelet degranulation (GO:0002576)	5/125	0.191732	1	0	0	1.63599	2.7021	APP;PECAM1;GTPBP2;CALM1;TUBA4A
negative regulation of macromolecule metabolic process (GO:0010605)	5/125	0.191732	1	0	0	1.63599	2.7021	APP;MEF2C;FLOT2;LGALS9;LDLR
regulation of glutamate receptor signaling pathway (GO:1900449)	1933-02-01	0.192717	1	0	0	2.47878	4.08138	APP;MEF2C
cellular response to glucagon stimulus (GO:0071377)	1933-02-01	0.192717	1	0	0	2.47878	4.08138	GNB1;GNB4
positive regulation of dendrite development (GO:1900006)	1933-02-01	0.192717	1	0	0	2.47878	4.08138	CUX1;CAPRIN1
negative regulation of BMP signaling pathway (GO:0030514)	1933-02-01	0.192717	1	0	0	2.47878	4.08138	RBPMS2;HIPK2
positive regulation of tumor necrosis factor superfamily cytokine production (GO:1903557)	1933-02-01	0.192717	1	0	0	2.47878	4.08138	ARFGEF2;RIPK1
G2 DNA damage checkpoint (GO:0031572)	1933-02-01	0.192717	1	0	0	2.47878	4.08138	DONSON;BRCC3
RNA 3'-end processing (GO:0031123)	1962-03-01	0.193415	1	0	0	1.97902	3.25136	SRSF1;CPSF2;SRSF3
ribosome biogenesis (GO:0042254)	8/227	0.193423	1	0	0	1.4414	2.36805	RPS26;WDR36;EBNA1BP2;EXOSC9;RPL13A;RPL15;WDR43;RPP38
protein modification by small protein removal (GO:0070646)	9/262	0.19381	1	0	0	1.40495	2.30536	CCNA2;USP7;USP15;STAMBPL1;KEAP1;RIPK1;ABRAXAS2;BRCC3;PSMF1
axon guidance (GO:0007411)	6/159	0.194748	1	0	0	1.54339	2.52506	CYFIP2;CREB1;KIF3A;SH3KBP1;KIF5B;PLXNC1
cilium organization (GO:0044782)	7/193	0.194905	1	0	0	1.48341	2.42574	SEPT8;UNC119B;IFT52;KIF3A;SNAP29;RAB8A;CCDC28B
positive regulation of transcription from RNA polymerase II promoter (GO:0045944)	25/849	0.194982	1	0	0	1.20435	1.96893	APP;CEBPG;IKZF1;RELA;PPP3CB;MLX;RIPK1;MEN1;ZBED3;MBD4;SREBF1;MEF2C;STAT1;STAT3;NFATC3;HIPK2;MED25;KLF6;CREB1;DDIT3;NFIC;TFAM;NCOA7;ITGB1BP1;LPIN2
protein dephosphorylation (GO:0006470)	5/126	0.195973	1	0	0	1.62301	2.64514	PPP1R15B;PPP3CB;UBLCP1;SSU72;DUSP7
negative regulation of multicellular organismal process (GO:0051241)	5/126	0.195973	1	0	0	1.62301	2.64514	MEF2C;TWSG1;CEACAM1;DDIT3;ADIPOR1
proteolysis involved in cellular protein catabolic process (GO:0051603)	1994-04-01	0.198168	1	0	0	1.74042	2.81711	CTSO;YME1L1;MARCH6;CHFR
negative regulation of circadian rhythm (GO:0042754)	2019-01-09	0.199749	1	0	0	4.54442	7.31968	SUV39H1
RNA destabilization (GO:0050779)	2019-01-09	0.199749	1	0	0	4.54442	7.31968	METTL3
response to UV-C (GO:0010225)	2019-01-09	0.199749	1	0	0	4.54442	7.31968	WRN
integrin activation (GO:0033622)	2019-01-09	0.199749	1	0	0	4.54442	7.31968	ITGB1BP1
neuron maturation (GO:0042551)	2019-01-09	0.199749	1	0	0	4.54442	7.31968	APP
microtubule anchoring at centrosome (GO:0034454)	2019-01-09	0.199749	1	0	0	4.54442	7.31968	KIF3A
regulation of amyloid precursor protein biosynthetic process (GO:0042984)	2019-01-09	0.199749	1	0	0	4.54442	7.31968	ITM2B
negative regulation of pri-miRNA transcription from RNA polymerase II promoter (GO:1902894)	2019-01-09	0.199749	1	0	0	4.54442	7.31968	NFATC3
oligosaccharide catabolic process (GO:0009313)	2019-01-09	0.199749	1	0	0	4.54442	7.31968	NEU1
positive regulation of mitotic metaphase/anaphase transition (GO:0045842)	2019-01-09	0.199749	1	0	0	4.54442	7.31968	CUL3
regulation of interferon-gamma secretion (GO:1902713)	2019-01-09	0.199749	1	0	0	4.54442	7.31968	LGALS9
regulation of ER-associated ubiquitin-dependent protein catabolic process (GO:1903069)	2019-01-09	0.199749	1	0	0	4.54442	7.31968	UBQLN1
regulation of endothelial cell differentiation (GO:0045601)	2019-01-09	0.199749	1	0	0	4.54442	7.31968	CEACAM1
regulation of cysteine-type endopeptidase activity involved in apoptotic signaling pathway (GO:2001267)	2019-01-09	0.199749	1	0	0	4.54442	7.31968	LGALS9
ionotropic glutamate receptor signaling pathway (GO:0035235)	2019-01-09	0.199749	1	0	0	4.54442	7.31968	APP
positive regulation of long-term synaptic potentiation (GO:1900273)	2019-01-09	0.199749	1	0	0	4.54442	7.31968	APP
nuclear migration (GO:0007097)	2019-01-09	0.199749	1	0	0	4.54442	7.31968	PAFAH1B1
negative regulation of mRNA 3'-end processing (GO:0031441)	2019-01-09	0.199749	1	0	0	4.54442	7.31968	RNF20
semaphorin-plexin signaling pathway involved in axon guidance (GO:1902287)	2019-01-09	0.199749	1	0	0	4.54442	7.31968	PLXNC1
establishment of viral latency (GO:0019043)	2019-01-09	0.199749	1	0	0	4.54442	7.31968	XRCC4
endosome to pigment granule transport (GO:0043485)	2019-01-09	0.199749	1	0	0	4.54442	7.31968	BLOC1S5
regulation of skeletal muscle cell differentiation (GO:2001014)	2019-01-09	0.199749	1	0	0	4.54442	7.31968	MEF2C
positive regulation of astrocyte differentiation (GO:0048711)	2019-01-09	0.199749	1	0	0	4.54442	7.31968	APP
receptor recycling (GO:0001881)	2019-01-09	0.199749	1	0	0	4.54442	7.31968	ARFGEF2
nuclear-transcribed mRNA catabolic process, exonucleolytic, 3'-5' (GO:0034427)	2019-01-09	0.199749	1	0	0	4.54442	7.31968	EXOSC9
regulation of Rac protein signal transduction (GO:0035020)	2019-01-09	0.199749	1	0	0	4.54442	7.31968	ARF6
mitotic DNA replication checkpoint (GO:0033314)	2019-01-09	0.199749	1	0	0	4.54442	7.31968	RAD17
interleukin-23-mediated signaling pathway (GO:0038155)	2019-01-09	0.199749	1	0	0	4.54442	7.31968	STAT3
mitochondrial protein processing (GO:0034982)	2019-01-09	0.199749	1	0	0	4.54442	7.31968	YME1L1
positive regulation of ribosome biogenesis (GO:0090070)	2019-01-09	0.199749	1	0	0	4.54442	7.31968	WDR43
membrane disruption in other organism (GO:0051673)	2019-01-09	0.199749	1	0	0	4.54442	7.31968	LTF
intestinal lipid absorption (GO:0098856)	2019-01-09	0.199749	1	0	0	4.54442	7.31968	LDLR
pinocytosis (GO:0006907)	2019-01-09	0.199749	1	0	0	4.54442	7.31968	PPT1
positive regulation of cell activation (GO:0050867)	2019-01-09	0.199749	1	0	0	4.54442	7.31968	APP
positive regulation of rRNA processing (GO:2000234)	2019-01-09	0.199749	1	0	0	4.54442	7.31968	WDR43
toll-like receptor 3 signaling pathway (GO:0034138)	2019-01-09	0.199749	1	0	0	4.54442	7.31968	RIPK1
positive regulation of myeloid leukocyte mediated immunity (GO:0002888)	2019-01-09	0.199749	1	0	0	4.54442	7.31968	FGR
protein hexamerization (GO:0034214)	2019-01-09	0.199749	1	0	0	4.54442	7.31968	YME1L1
potassium ion import across plasma membrane (GO:1990573)	2019-01-09	0.199749	1	0	0	4.54442	7.31968	ATP1A1
B cell homeostasis (GO:0001782)	2019-01-09	0.199749	1	0	0	4.54442	7.31968	MEF2C
regulation of homotypic cell-cell adhesion (GO:0034110)	2019-01-09	0.199749	1	0	0	4.54442	7.31968	RDX
endosome to melanosome transport (GO:0035646)	2019-01-09	0.199749	1	0	0	4.54442	7.31968	BLOC1S5
muscle cell fate commitment (GO:0042693)	2019-01-09	0.199749	1	0	0	4.54442	7.31968	MEF2C
negative regulation of transcription by competitive promoter binding (GO:0010944)	2019-01-09	0.199749	1	0	0	4.54442	7.31968	CREB1
neuron projection organization (GO:0106027)	2019-01-09	0.199749	1	0	0	4.54442	7.31968	APP
regulation of oxidative stress-induced cell death (GO:1903201)	2019-01-09	0.199749	1	0	0	4.54442	7.31968	UBQLN1
detection of mechanical stimulus involved in sensory perception (GO:0050974)	2019-01-09	0.199749	1	0	0	4.54442	7.31968	KIT
mitochondrial fragmentation involved in apoptotic process (GO:0043653)	2019-01-09	0.199749	1	0	0	4.54442	7.31968	BNIP3
nuclear RNA surveillance (GO:0071027)	2019-01-09	0.199749	1	0	0	4.54442	7.31968	EXOSC9
proton-transporting V-type ATPase complex assembly (GO:0070070)	2019-01-09	0.199749	1	0	0	4.54442	7.31968	VMA21
histone phosphorylation (GO:0016572)	2019-01-09	0.199749	1	0	0	4.54442	7.31968	CCNA2
negative regulation of peptidyl-lysine acetylation (GO:2000757)	2019-01-09	0.199749	1	0	0	4.54442	7.31968	CTBP1
vitamin transmembrane transport (GO:0035461)	2019-01-09	0.199749	1	0	0	4.54442	7.31968	SCARB1
positive regulation of intracellular signal transduction (GO:1902533)	15/480	0.199774	1	0	0	1.27812	2.0585	APP;EIF2AK2;ATP2C1;PIK3CG;RELA;FKBP1A;FGR;RRAGC;KIT;PELI1;RIPK1;ITGB1BP1;LGALS9;TMEM9B;LTF
cytoskeleton organization (GO:0007010)	5/127	0.200246	1	0	0	1.61023	2.58958	ZMYM2;SH3KBP1;PRPF40A;LARP4;PDZD8
activation of MAPKK activity (GO:0000186)	1934-02-01	0.201657	1	0	0	2.40587	3.85225	RAP1A;EIF2AK2
regulation of T cell differentiation (GO:0045580)	1934-02-01	0.201657	1	0	0	2.40587	3.85225	CBFB;METTL3
stem cell differentiation (GO:0048863)	1934-02-01	0.201657	1	0	0	2.40587	3.85225	MEF2C;KIT
tRNA-containing ribonucleoprotein complex export from nucleus (GO:0071431)	1934-02-01	0.201657	1	0	0	2.40587	3.85225	XPOT;NUP153
tRNA export from nucleus (GO:0006409)	1934-02-01	0.201657	1	0	0	2.40587	3.85225	XPOT;NUP153
platelet aggregation (GO:0070527)	1934-02-01	0.201657	1	0	0	2.40587	3.85225	STXBP3;PIK3CG
transcription initiation from RNA polymerase I promoter (GO:0006361)	1934-02-01	0.201657	1	0	0	2.40587	3.85225	RRN3;UBTF
positive regulation of catalytic activity (GO:0043085)	1934-02-01	0.201657	1	0	0	2.40587	3.85225	WRN;XRCC4
transcription from RNA polymerase I promoter (GO:0006360)	1934-02-01	0.201657	1	0	0	2.40587	3.85225	RRN3;UBTF
regulation of phosphatidylinositol 3-kinase activity (GO:0043551)	1934-02-01	0.201657	1	0	0	2.40587	3.85225	FGR;KIT
regulation of neurotransmitter receptor activity (GO:0099601)	1934-02-01	0.201657	1	0	0	2.40587	3.85225	APP;MEF2C
protein localization to membrane (GO:0072657)	6/161	0.202292	1	0	0	1.52422	2.43577	RAB10;TSPAN14;RDX;FLOT2;ITGB1BP1;RAB8A
transcription initiation from RNA polymerase II promoter (GO:0006367)	6/161	0.202292	1	0	0	1.52422	2.43577	MBD4;CCNB1;MED25;CBFB;TAF13;NRBP1
axon development (GO:0061564)	1995-04-01	0.20321	1	0	0	1.7221	2.74419	RAB10;APP;RAB8A;ZPR1
non-canonical Wnt signaling pathway (GO:0035567)	5/128	0.204552	1	0	0	1.59765	2.53536	PPP3CB;GNB1;PSMF1;CALM1;AP2A2
vesicle coating (GO:0006901)	1964-03-01	0.205991	1	0	0	1.91718	3.02899	TRAPPC6B;CUL3;SEC22B
COPII vesicle coating (GO:0048208)	1964-03-01	0.205991	1	0	0	1.91718	3.02899	TRAPPC6B;CUL3;SEC22B
oligosaccharide metabolic process (GO:0009311)	1964-03-01	0.205991	1	0	0	1.91718	3.02899	GALNT7;NEU1;MAN1B1
vesicle targeting, rough ER to cis-Golgi (GO:0048207)	1964-03-01	0.205991	1	0	0	1.91718	3.02899	TRAPPC6B;CUL3;SEC22B
regulation of cellular macromolecule biosynthetic process (GO:2000112)	19/632	0.208233	1	0	0	1.22958	1.92933	CYFIP2;RNF20;APP;MEF2C;MYCBP;SP110;BCL11A;STAT3;RNF6;BAZ1A;RELA;TOX4;RBM3;SBNO1;DDIT3;SUFU;UBTF;MLX;TFAM
positive regulation of protein localization to membrane (GO:1905477)	1996-04-01	0.208288	1	0	0	1.70416	2.67354	PRKCH;KIF5B;ITGB1BP1;ARF6
apoptotic process (GO:0006915)	8/232	0.209116	1	0	0	1.41034	2.20699	CYFIP2;FXR1;APP;RRAGC;RFK;BNIP3;ELMO1;RIPK1
regulation of double-strand break repair (GO:2000779)	1935-02-01	0.210642	1	0	0	2.33713	3.6403	RPA2;TRIP12
regulation of interleukin-8 production (GO:0032677)	1935-02-01	0.210642	1	0	0	2.33713	3.6403	DDIT3;RIPK1
positive regulation of muscle cell differentiation (GO:0051149)	1935-02-01	0.210642	1	0	0	2.33713	3.6403	MEF2C;CTNNA1
positive regulation of cytokinesis (GO:0032467)	1935-02-01	0.210642	1	0	0	2.33713	3.6403	RACGAP1;CUL3
regulation of insulin receptor signaling pathway (GO:0046626)	1935-02-01	0.210642	1	0	0	2.33713	3.6403	SOCS2;RPS6KB1
negative regulation of endothelial cell migration (GO:0010596)	1935-02-01	0.210642	1	0	0	2.33713	3.6403	MEF2C;KRIT1
endoplasmic reticulum organization (GO:0007029)	1935-02-01	0.210642	1	0	0	2.33713	3.6403	RAB10;LMAN2
positive regulation of cell development (GO:0010720)	1935-02-01	0.210642	1	0	0	2.33713	3.6403	BHLHB9;NUMB
positive regulation of chemokine production (GO:0032722)	1935-02-01	0.210642	1	0	0	2.33713	3.6403	EIF2AK2;LGALS9
regulation of interleukin-1 beta secretion (GO:0050706)	1935-02-01	0.210642	1	0	0	2.33713	3.6403	CPTP;LGALS9
macromolecule catabolic process (GO:0009057)	1935-02-01	0.210642	1	0	0	2.33713	3.6403	PPT1;TPP1
positive regulation of endocytosis (GO:0045807)	1965-03-01	0.212347	1	0	0	1.88768	2.92503	LMAN2;PPT1;LDLR
glucose metabolic process (GO:0006006)	1965-03-01	0.212347	1	0	0	1.88768	2.92503	GOT1;PGAM1;GOT2
epithelial cell differentiation (GO:0030855)	1997-04-01	0.213403	1	0	0	1.68659	2.60506	RAB10;ANXA4;TPP1;DNPH1
positive regulation of protein phosphorylation (GO:0001934)	13/413	0.213553	1	0	0	1.2874	1.98758	APP;PRKAG1;IQGAP1;TWSG1;RAP1A;CCND2;RB1CC1;KIT;LCP2;CALM3;RIPK1;CALM1;CALM2
generation of neurons (GO:0048699)	5/131	0.217647	1	0	0	1.56106	2.38043	UNC119B;MEF2C;PRUNE1;ELP3;PAFAH1B1
cell morphogenesis involved in neuron differentiation (GO:0048667)	1998-04-01	0.218553	1	0	0	1.66938	2.53867	RAB10;APP;MEF2C;RAB8A
protein targeting to ER (GO:0045047)	1998-04-01	0.218553	1	0	0	1.66938	2.53867	RPS26;SRP72;RPL13A;RPL15
antigen processing and presentation of exogenous peptide antigen via MHC class II (GO:0019886)	1998-04-01	0.218553	1	0	0	1.66938	2.53867	RACGAP1;KIF3A;CAPZA2;AP2A2
antigen processing and presentation of exogenous peptide antigen (GO:0002478)	1998-04-01	0.218553	1	0	0	1.66938	2.53867	RACGAP1;KIF3A;CAPZA2;AP2A2
protein localization to organelle (GO:0033365)	1998-04-01	0.218553	1	0	0	1.66938	2.53867	COG3;RPA2;DCP1A;ARF6
positive regulation of protein modification by small protein conjugation or removal (GO:1903322)	1966-03-01	0.218746	1	0	0	1.85908	2.82552	FKBP1A;CUL3;UBQLN1
regulation of myeloid cell differentiation (GO:0045637)	1966-03-01	0.218746	1	0	0	1.85908	2.82552	MEF2C;CBFB;H3F3A
negative regulation of cell adhesion (GO:0007162)	1966-03-01	0.218746	1	0	0	1.85908	2.82552	MIA3;ITGB1BP1;PLXNC1
fatty acid catabolic process (GO:0009062)	1966-03-01	0.218746	1	0	0	1.85908	2.82552	ABCD2;CROT;LPIN2
negative regulation of viral-induced cytoplasmic pattern recognition receptor signaling pathway (GO:0039532)	2019-01-10	0.219324	1	0	0	4.08998	6.20535	NPLOC4
regulation of phospholipase C activity (GO:1900274)	2019-01-10	0.219324	1	0	0	4.08998	6.20535	KIT
low-density lipoprotein particle receptor catabolic process (GO:0032802)	2019-01-10	0.219324	1	0	0	4.08998	6.20535	AP2A2
peptidyl-serine dephosphorylation (GO:0070262)	2019-01-10	0.219324	1	0	0	4.08998	6.20535	PPP1R15B
vacuolar proton-transporting V-type ATPase complex assembly (GO:0070072)	2019-01-10	0.219324	1	0	0	4.08998	6.20535	VMA21
amino sugar metabolic process (GO:0006040)	2019-01-10	0.219324	1	0	0	4.08998	6.20535	SLC35A3
regulation of sequestering of zinc ion (GO:0061088)	2019-01-10	0.219324	1	0	0	4.08998	6.20535	SLC30A7
positive regulation of cytoplasmic transport (GO:1903651)	2019-01-10	0.219324	1	0	0	4.08998	6.20535	RDX
energy coupled proton transmembrane transport, against electrochemical gradient (GO:0015988)	2019-01-10	0.219324	1	0	0	4.08998	6.20535	ATP1A1
regulation of Arp2/3 complex-mediated actin nucleation (GO:0034315)	2019-01-10	0.219324	1	0	0	4.08998	6.20535	ARFIP1
positive regulation of receptor recycling (GO:0001921)	2019-01-10	0.219324	1	0	0	4.08998	6.20535	VAMP3
cellular biogenic amine metabolic process (GO:0006576)	2019-01-10	0.219324	1	0	0	4.08998	6.20535	OAZ2
positive regulation of amyloid-beta formation (GO:1902004)	2019-01-10	0.219324	1	0	0	4.08998	6.20535	APP
contractile actin filament bundle assembly (GO:0030038)	2019-01-10	0.219324	1	0	0	4.08998	6.20535	CUL3
nerve growth factor signaling pathway (GO:0038180)	2019-01-10	0.219324	1	0	0	4.08998	6.20535	RAP1A
embryonic digestive tract morphogenesis (GO:0048557)	2019-01-10	0.219324	1	0	0	4.08998	6.20535	RBPMS2
cellular copper ion homeostasis (GO:0006878)	2019-01-10	0.219324	1	0	0	4.08998	6.20535	APP
regulation of amyloid-beta clearance (GO:1900221)	2019-01-10	0.219324	1	0	0	4.08998	6.20535	LDLR
RNA phosphodiester bond hydrolysis, endonucleolytic (GO:0090502)	2019-01-10	0.219324	1	0	0	4.08998	6.20535	LACTB2
base-excision repair, AP site formation (GO:0006285)	2019-01-10	0.219324	1	0	0	4.08998	6.20535	MBD4
regulation of transforming growth factor beta production (GO:0071634)	2019-01-10	0.219324	1	0	0	4.08998	6.20535	LGALS9
astrocyte development (GO:0014002)	2019-01-10	0.219324	1	0	0	4.08998	6.20535	APP
positive regulation of cardiac muscle cell differentiation (GO:2000727)	2019-01-10	0.219324	1	0	0	4.08998	6.20535	MEF2C
peptidyl-lysine dimethylation (GO:0018027)	2019-01-10	0.219324	1	0	0	4.08998	6.20535	SUV39H1
androgen biosynthetic process (GO:0006702)	2019-01-10	0.219324	1	0	0	4.08998	6.20535	MBD4
cell differentiation involved in metanephros development (GO:0072202)	2019-01-10	0.219324	1	0	0	4.08998	6.20535	STAT1
mitotic G1 DNA damage checkpoint (GO:0031571)	2019-01-10	0.219324	1	0	0	4.08998	6.20535	RPA2
nuclear pore complex assembly (GO:0051292)	2019-01-10	0.219324	1	0	0	4.08998	6.20535	NUP153
T cell chemotaxis (GO:0010818)	2019-01-10	0.219324	1	0	0	4.08998	6.20535	PIK3CG
regulation of granulocyte differentiation (GO:0030852)	2019-01-10	0.219324	1	0	0	4.08998	6.20535	CEACAM1
primary miRNA processing (GO:0031053)	2019-01-10	0.219324	1	0	0	4.08998	6.20535	METTL3
positive regulation of T cell apoptotic process (GO:0070234)	2019-01-10	0.219324	1	0	0	4.08998	6.20535	LGALS9
actin filament depolymerization (GO:0030042)	2019-01-10	0.219324	1	0	0	4.08998	6.20535	DSTN
negative regulation of autophagosome assembly (GO:1902902)	2019-01-10	0.219324	1	0	0	4.08998	6.20535	SEC22B
negative regulation of cell activation (GO:0050866)	2019-01-10	0.219324	1	0	0	4.08998	6.20535	LDLR
negative regulation of interleukin-1 beta secretion (GO:0050713)	2019-01-10	0.219324	1	0	0	4.08998	6.20535	CPTP
Rap protein signal transduction (GO:0032486)	2019-01-10	0.219324	1	0	0	4.08998	6.20535	RAP1A
G1 DNA damage checkpoint (GO:0044783)	2019-01-10	0.219324	1	0	0	4.08998	6.20535	RPA2
central nervous system projection neuron axonogenesis (GO:0021952)	2019-01-10	0.219324	1	0	0	4.08998	6.20535	PAFAH1B1
negative regulation of lipopolysaccharide-mediated signaling pathway (GO:0031665)	2019-01-10	0.219324	1	0	0	4.08998	6.20535	LTF
regulation of fatty acid beta-oxidation (GO:0031998)	2019-01-10	0.219324	1	0	0	4.08998	6.20535	ABCD2
ectoderm development (GO:0007398)	2019-01-10	0.219324	1	0	0	4.08998	6.20535	STX2
regulation of DNA damage checkpoint (GO:2000001)	2019-01-10	0.219324	1	0	0	4.08998	6.20535	RPA2
negative regulation of centrosome duplication (GO:0010826)	2019-01-10	0.219324	1	0	0	4.08998	6.20535	TRIM37
negative regulation by host of viral process (GO:0044793)	2019-01-10	0.219324	1	0	0	4.08998	6.20535	LTF
telomere maintenance via recombination (GO:0000722)	2019-01-10	0.219324	1	0	0	4.08998	6.20535	SMC5
polarized epithelial cell differentiation (GO:0030859)	2019-01-10	0.219324	1	0	0	4.08998	6.20535	RAB10
ceramide catabolic process (GO:0046514)	2019-01-10	0.219324	1	0	0	4.08998	6.20535	NEU1
positive regulation of insulin secretion involved in cellular response to glucose stimulus (GO:0035774)	2019-01-10	0.219324	1	0	0	4.08998	6.20535	PPP3CB
negative regulation of intracellular estrogen receptor signaling pathway (GO:0033147)	2019-01-10	0.219324	1	0	0	4.08998	6.20535	CNOT1
coenzyme A metabolic process (GO:0015936)	2019-01-10	0.219324	1	0	0	4.08998	6.20535	CROT
stress fiber assembly (GO:0043149)	2019-01-10	0.219324	1	0	0	4.08998	6.20535	CUL3
positive regulation of interleukin-13 production (GO:0032736)	2019-01-10	0.219324	1	0	0	4.08998	6.20535	LGALS9
mitotic G1/S transition checkpoint (GO:0044819)	2019-01-10	0.219324	1	0	0	4.08998	6.20535	RPA2
protein kinase A signaling (GO:0010737)	2019-01-10	0.219324	1	0	0	4.08998	6.20535	RDX
dicarboxylic acid biosynthetic process (GO:0043650)	2019-01-10	0.219324	1	0	0	4.08998	6.20535	GOT1
medium-chain fatty acid metabolic process (GO:0051791)	2019-01-10	0.219324	1	0	0	4.08998	6.20535	CROT
regulation of dendritic cell apoptotic process (GO:2000668)	2019-01-10	0.219324	1	0	0	4.08998	6.20535	LGALS9
regulation of lysosomal lumen pH (GO:0035751)	2019-01-10	0.219324	1	0	0	4.08998	6.20535	PPT1
telomeric loop disassembly (GO:0090657)	2019-01-10	0.219324	1	0	0	4.08998	6.20535	WRN
histone H2B ubiquitination (GO:0033523)	2019-01-10	0.219324	1	0	0	4.08998	6.20535	RNF20
smooth muscle cell differentiation (GO:0051145)	2019-01-10	0.219324	1	0	0	4.08998	6.20535	MEF2C
intracellular cholesterol transport (GO:0032367)	2019-01-10	0.219324	1	0	0	4.08998	6.20535	LDLR
regulation of axon regeneration (GO:0048679)	2019-01-10	0.219324	1	0	0	4.08998	6.20535	STK24
lipid phosphorylation (GO:0046834)	1936-02-01	0.219667	1	0	0	2.27221	3.44386	PIK3CG;PI4K2A
regulation of microtubule polymerization (GO:0031113)	1936-02-01	0.219667	1	0	0	2.27221	3.44386	PRUNE1;SLAIN2
negative regulation of epithelial cell migration (GO:0010633)	1936-02-01	0.219667	1	0	0	2.27221	3.44386	KRIT1;ADIPOR1
apical junction assembly (GO:0043297)	1936-02-01	0.219667	1	0	0	2.27221	3.44386	CTNNA1;MPP5
tRNA transport (GO:0051031)	1936-02-01	0.219667	1	0	0	2.27221	3.44386	XPOT;NUP153
regulation of synapse assembly (GO:0051963)	1936-02-01	0.219667	1	0	0	2.27221	3.44386	MEF2C;BHLHB9
carboxylic acid transmembrane transport (GO:1905039)	1936-02-01	0.219667	1	0	0	2.27221	3.44386	SLC7A6;SLC38A2
carbohydrate catabolic process (GO:0016052)	1936-02-01	0.219667	1	0	0	2.27221	3.44386	PGAM1;NEU1
DNA-dependent DNA replication maintenance of fidelity (GO:0045005)	1936-02-01	0.219667	1	0	0	2.27221	3.44386	WRN;DONSON
positive regulation of osteoblast differentiation (GO:0045669)	1936-02-01	0.219667	1	0	0	2.27221	3.44386	MEF2C;LTF
protein kinase B signaling (GO:0043491)	1936-02-01	0.219667	1	0	0	2.27221	3.44386	CREB1;MKRN1
phosphatidylinositol biosynthetic process (GO:0006661)	1999-04-01	0.223736	1	0	0	1.65252	2.4743	ARF3;PYURF;PI4K2A;PIK3CG
antigen processing and presentation of peptide antigen via MHC class II (GO:0002495)	1999-04-01	0.223736	1	0	0	1.65252	2.4743	RACGAP1;KIF3A;CAPZA2;AP2A2
response to molecule of bacterial origin (GO:0002237)	1999-04-01	0.223736	1	0	0	1.65252	2.4743	PRDX3;GCH1;LGALS9;HNRNPA0
sphingolipid biosynthetic process (GO:0030148)	1967-03-01	0.225183	1	0	0	1.83133	2.73023	SGPL1;SPTLC2;HACD2
regulation of cell growth (GO:0001558)	7/202	0.226218	1	0	0	1.41732	2.1065	SOCS2;CEACAM1;NDRG3;EXOSC9;H3F3A;PPT1;DNPH1
regulation of receptor-mediated endocytosis (GO:0048259)	1937-02-01	0.228722	1	0	0	2.2108	3.26148	PPT1;ARF6
regulation of filopodium assembly (GO:0051489)	1937-02-01	0.228722	1	0	0	2.2108	3.26148	ARAP1;ARF6
organophosphate biosynthetic process (GO:0090407)	1937-02-01	0.228722	1	0	0	2.2108	3.26148	MOCS2;GPHN
mRNA catabolic process (GO:0006402)	1937-02-01	0.228722	1	0	0	2.2108	3.26148	EXOSC9;METTL3
plasma membrane organization (GO:0007009)	1937-02-01	0.228722	1	0	0	2.2108	3.26148	CAVIN2;STX2
glutamate receptor signaling pathway (GO:0007215)	1937-02-01	0.228722	1	0	0	2.2108	3.26148	APP;DAGLB
protein targeting (GO:0006605)	5/134	0.230995	1	0	0	1.52611	2.2363	RABGEF1;NDUFB8;ZDHHC6;ZDHHC24;GOLGA7
cellular response to organic substance (GO:0071310)	5/134	0.230995	1	0	0	1.52611	2.2363	SOCS2;RPS6KB1;STAT3;CPNE3;DCPS
negative regulation of protein binding (GO:0032091)	1968-03-01	0.231657	1	0	0	1.8044	2.63894	ITGB1BP1;GTSE1;AURKA
cellular response to metal ion (GO:0071248)	4/101	0.234195	1	0	0	1.61979	2.3513	MEF2C;BNIP3;CPNE3;IQGAP1
cellular response to transforming growth factor beta stimulus (GO:0071560)	4/101	0.234195	1	0	0	1.61979	2.3513	FKBP1A;MEF2C;TWSG1;USP15
mRNA-containing ribonucleoprotein complex export from nucleus (GO:0071427)	4/101	0.234195	1	0	0	1.61979	2.3513	CPSF2;SRSF1;SRSF3;NUP153
base-excision repair (GO:0006284)	1938-02-01	0.237803	1	0	0	2.15262	3.09184	WRN;RPA2
positive regulation of smooth muscle cell proliferation (GO:0048661)	1938-02-01	0.237803	1	0	0	2.15262	3.09184	STAT1;RBPMS2
protein K63-linked ubiquitination (GO:0070534)	1938-02-01	0.237803	1	0	0	2.15262	3.09184	UBE2B;BFAR
regulation of metal ion transport (GO:0010959)	1938-02-01	0.237803	1	0	0	2.15262	3.09184	STIM1;ATP1A1
response to steroid hormone (GO:0048545)	1938-02-01	0.237803	1	0	0	2.15262	3.09184	MBD4;ATP1A1
cholesterol metabolic process (GO:0008203)	1969-03-01	0.238164	1	0	0	1.77825	2.55143	PLPP6;SQLE;DHCR7
formation of extrachromosomal circular DNA (GO:0001325)	2019-01-11	0.238421	1	0	0	3.71816	5.3308	WRN
negative regulation of morphogenesis of an epithelium (GO:1905331)	2019-01-11	0.238421	1	0	0	3.71816	5.3308	STAT1
regulation of stem cell population maintenance (GO:2000036)	2019-01-11	0.238421	1	0	0	3.71816	5.3308	CNOT1
regulation of hippo signaling (GO:0035330)	2019-01-11	0.238421	1	0	0	3.71816	5.3308	MARK3
microtubule anchoring at microtubule organizing center (GO:0072393)	2019-01-11	0.238421	1	0	0	3.71816	5.3308	KIF3A
endothelium development (GO:0003158)	2019-01-11	0.238421	1	0	0	3.71816	5.3308	PECAM1
nitric oxide biosynthetic process (GO:0006809)	2019-01-11	0.238421	1	0	0	3.71816	5.3308	GCH1
drug transmembrane transport (GO:0006855)	2019-01-11	0.238421	1	0	0	3.71816	5.3308	RALBP1
regulation of histone deacetylation (GO:0031063)	2019-01-11	0.238421	1	0	0	3.71816	5.3308	CTBP1
cellular response to prostaglandin stimulus (GO:0071379)	2019-01-11	0.238421	1	0	0	3.71816	5.3308	GNB1
regulation of feeding behavior (GO:0060259)	2019-01-11	0.238421	1	0	0	3.71816	5.3308	STAT3
carnitine metabolic process (GO:0009437)	2019-01-11	0.238421	1	0	0	3.71816	5.3308	CROT
morphogenesis of an epithelial sheet (GO:0002011)	2019-01-11	0.238421	1	0	0	3.71816	5.3308	MPP5
intracellular protein transmembrane transport (GO:0065002)	2019-01-11	0.238421	1	0	0	3.71816	5.3308	SRP72
mitotic spindle midzone assembly (GO:0051256)	2019-01-11	0.238421	1	0	0	3.71816	5.3308	RACGAP1
regulation of hydrogen peroxide-induced cell death (GO:1903205)	2019-01-11	0.238421	1	0	0	3.71816	5.3308	RIPK1
positive regulation of leukocyte degranulation (GO:0043302)	2019-01-11	0.238421	1	0	0	3.71816	5.3308	FGR
positive regulation of nuclear-transcribed mRNA poly(A) tail shortening (GO:0060213)	2019-01-11	0.238421	1	0	0	3.71816	5.3308	CNOT1
negative regulation of fatty acid biosynthetic process (GO:0045717)	2019-01-11	0.238421	1	0	0	3.71816	5.3308	CEACAM1
intrinsic apoptotic signaling pathway in response to oxidative stress (GO:0008631)	2019-01-11	0.238421	1	0	0	3.71816	5.3308	STK24
modulation by host of viral process (GO:0044788)	2019-01-11	0.238421	1	0	0	3.71816	5.3308	LTF
positive regulation of tumor necrosis factor secretion (GO:1904469)	2019-01-11	0.238421	1	0	0	3.71816	5.3308	LGALS9
muscle cell migration (GO:0014812)	2019-01-11	0.238421	1	0	0	3.71816	5.3308	ITGB1BP1
positive regulation of protein deacetylation (GO:0090312)	2019-01-11	0.238421	1	0	0	3.71816	5.3308	CTBP1
brain morphogenesis (GO:0048854)	2019-01-11	0.238421	1	0	0	3.71816	5.3308	PAFAH1B1
activation of cysteine-type endopeptidase activity involved in apoptotic signaling pathway (GO:0097296)	2019-01-11	0.238421	1	0	0	3.71816	5.3308	RIPK1
positive regulation of histone deacetylation (GO:0031065)	2019-01-11	0.238421	1	0	0	3.71816	5.3308	CTBP1
positive regulation of transcription from RNA polymerase II promoter in response to endoplasmic reticulum stress (GO:1990440)	2019-01-11	0.238421	1	0	0	3.71816	5.3308	DDIT3
relaxation of cardiac muscle (GO:0055119)	2019-01-11	0.238421	1	0	0	3.71816	5.3308	ATP1A1
regulation of integrin-mediated signaling pathway (GO:2001044)	2019-01-11	0.238421	1	0	0	3.71816	5.3308	ITGB1BP1
calcium ion regulated exocytosis (GO:0017156)	2019-01-11	0.238421	1	0	0	3.71816	5.3308	PPP3CB
negative regulation of amyloid precursor protein catabolic process (GO:1902992)	2019-01-11	0.238421	1	0	0	3.71816	5.3308	FLOT2
positive regulation of mesenchymal cell proliferation (GO:0002053)	2019-01-11	0.238421	1	0	0	3.71816	5.3308	STAT1
regulation of natural killer cell mediated cytotoxicity directed against tumor cell target (GO:0002858)	2019-01-11	0.238421	1	0	0	3.71816	5.3308	CEACAM1
negative regulation of histone acetylation (GO:0035067)	2019-01-11	0.238421	1	0	0	3.71816	5.3308	CTBP1
regulation of nuclear-transcribed mRNA poly(A) tail shortening (GO:0060211)	2019-01-11	0.238421	1	0	0	3.71816	5.3308	CNOT1
regulation of chromatin binding (GO:0035561)	2019-01-11	0.238421	1	0	0	3.71816	5.3308	MED25
relaxation of muscle (GO:0090075)	2019-01-11	0.238421	1	0	0	3.71816	5.3308	ATP1A1
rhodopsin mediated signaling pathway (GO:0016056)	2019-01-11	0.238421	1	0	0	3.71816	5.3308	GNB1
cytoplasmic mRNA processing body assembly (GO:0033962)	2019-01-11	0.238421	1	0	0	3.71816	5.3308	LSM14A
negative regulation of nucleocytoplasmic transport (GO:0046823)	2019-01-11	0.238421	1	0	0	3.71816	5.3308	NUP153
cellular response to interferon-beta (GO:0035458)	2019-01-11	0.238421	1	0	0	3.71816	5.3308	STAT1
positive regulation of T cell receptor signaling pathway (GO:0050862)	2019-01-11	0.238421	1	0	0	3.71816	5.3308	RELA
metanephric mesenchyme development (GO:0072075)	2019-01-11	0.238421	1	0	0	3.71816	5.3308	STAT1
t-circle formation (GO:0090656)	2019-01-11	0.238421	1	0	0	3.71816	5.3308	WRN
negative regulation of heart contraction (GO:0045822)	2019-01-11	0.238421	1	0	0	3.71816	5.3308	PIK3CG
establishment of synaptic vesicle localization (GO:0097480)	2019-01-11	0.238421	1	0	0	3.71816	5.3308	KIF5B
glycerol metabolic process (GO:0006071)	2019-01-11	0.238421	1	0	0	3.71816	5.3308	GOT1
mitotic spindle elongation (GO:0000022)	2019-01-11	0.238421	1	0	0	3.71816	5.3308	RACGAP1
positive regulation of fatty acid oxidation (GO:0046321)	2019-01-11	0.238421	1	0	0	3.71816	5.3308	ABCD2
low-density lipoprotein receptor particle metabolic process (GO:0032799)	2019-01-11	0.238421	1	0	0	3.71816	5.3308	AP2A2
epithelial cell-cell adhesion (GO:0090136)	2019-01-11	0.238421	1	0	0	3.71816	5.3308	KIT
negative regulation of translation, ncRNA-mediated (GO:0040033)	2019-01-11	0.238421	1	0	0	3.71816	5.3308	STAT3
regulation of cardiac muscle cell differentiation (GO:2000725)	2019-01-11	0.238421	1	0	0	3.71816	5.3308	MEF2C
embryonic hemopoiesis (GO:0035162)	2019-01-11	0.238421	1	0	0	3.71816	5.3308	KIT
aspartate family amino acid biosynthetic process (GO:0009067)	2019-01-11	0.238421	1	0	0	3.71816	5.3308	GOT1
telomere maintenance via telomere trimming (GO:0090737)	2019-01-11	0.238421	1	0	0	3.71816	5.3308	WRN
miRNA mediated inhibition of translation (GO:0035278)	2019-01-11	0.238421	1	0	0	3.71816	5.3308	STAT3
regulation of mRNA polyadenylation (GO:1900363)	2019-01-11	0.238421	1	0	0	3.71816	5.3308	RNF20
response to corticosteroid (GO:0031960)	2019-01-11	0.238421	1	0	0	3.71816	5.3308	GOT1
positive regulation of T-helper cell differentiation (GO:0045624)	2019-01-11	0.238421	1	0	0	3.71816	5.3308	SOCS5
cardiac muscle cell membrane repolarization (GO:0099622)	2019-01-11	0.238421	1	0	0	3.71816	5.3308	ATP1A1
positive regulation of interferon-gamma biosynthetic process (GO:0045078)	2019-01-11	0.238421	1	0	0	3.71816	5.3308	CEBPG
spinal cord development (GO:0021510)	2019-01-11	0.238421	1	0	0	3.71816	5.3308	ZPR1
peptidyl-serine modification (GO:0018209)	6/171	0.241486	1	0	0	1.43508	2.03917	GALNT7;POGLUT1;PRKCH;MKNK1;STK38;HIPK2
positive regulation of neurogenesis (GO:0050769)	1970-03-01	0.244702	1	0	0	1.75285	2.46751	MEF2C;BHLHB9;NUMB
negative regulation of cell cycle G2/M phase transition (GO:1902750)	1970-03-01	0.244702	1	0	0	1.75285	2.46751	BRCC3;PSMF1;AURKA
muscle filament sliding (GO:0030049)	1939-02-01	0.246901	1	0	0	2.09743	2.93381	MYL6;TPM3
actin-myosin filament sliding (GO:0033275)	1939-02-01	0.246901	1	0	0	2.09743	2.93381	MYL6;TPM3
homotypic cell-cell adhesion (GO:0034109)	1939-02-01	0.246901	1	0	0	2.09743	2.93381	STXBP3;PIK3CG
positive regulation of DNA repair (GO:0045739)	1939-02-01	0.246901	1	0	0	2.09743	2.93381	CEBPG;BRCC3
protein import into nucleus (GO:0006606)	4/104	0.250096	1	0	0	1.57307	2.18013	IPO11;STAT3;NUP153;NXT2
positive regulation of proteasomal ubiquitin-dependent protein catabolic process (GO:0032436)	1971-03-01	0.251268	1	0	0	1.72816	2.387	UBQLN1;KEAP1;SOCS5
protein ubiquitination involved in ubiquitin-dependent protein catabolic process (GO:0042787)	1971-03-01	0.251268	1	0	0	1.72816	2.387	AREL1;CUL3;TRIP12
snRNA transcription (GO:0009301)	1971-03-01	0.251268	1	0	0	1.72816	2.387	TAF13;INTS10;INTS5
snRNA transcription from RNA polymerase II promoter (GO:0042795)	1971-03-01	0.251268	1	0	0	1.72816	2.387	TAF13;INTS10;INTS5
mRNA transport (GO:0051028)	4/105	0.255448	1	0	0	1.55809	2.12638	CPSF2;SRSF1;SRSF3;NUP153
skeletal muscle tissue development (GO:0007519)	1940-02-01	0.25601	1	0	0	2.04499	2.78637	MEF2C;MYL6
regulation of extrinsic apoptotic signaling pathway via death domain receptors (GO:1902041)	1940-02-01	0.25601	1	0	0	2.04499	2.78637	RNF34;RIPK1
inositol lipid-mediated signaling (GO:0048017)	1940-02-01	0.25601	1	0	0	2.04499	2.78637	RPS6KB1;PIK3CG
regulation of plasma membrane bounded cell projection assembly (GO:0120032)	1940-02-01	0.25601	1	0	0	2.04499	2.78637	RDX;ARF6
DNA replication-independent nucleosome assembly (GO:0006336)	1940-02-01	0.25601	1	0	0	2.04499	2.78637	MIS18A;H3F3A
mitotic DNA damage checkpoint (GO:0044773)	1940-02-01	0.25601	1	0	0	2.04499	2.78637	DONSON;RPA2
cellular response to amino acid starvation (GO:0034198)	1940-02-01	0.25601	1	0	0	2.04499	2.78637	RRAGC;EIF2AK2
rRNA 3'-end processing (GO:0031125)	2019-01-12	0.257051	1	0	0	3.40832	4.63013	EXOSC9
regulation of mesenchymal cell proliferation (GO:0010464)	2019-01-12	0.257051	1	0	0	3.40832	4.63013	STAT1
signal transduction involved in G2 DNA damage checkpoint (GO:0072425)	2019-01-12	0.257051	1	0	0	3.40832	4.63013	BRCC3
negative regulation of ATPase activity (GO:0032780)	2019-01-12	0.257051	1	0	0	3.40832	4.63013	LTF
import across plasma membrane (GO:0098739)	2019-01-12	0.257051	1	0	0	3.40832	4.63013	ATP1A1
fatty acid elongation (GO:0030497)	2019-01-12	0.257051	1	0	0	3.40832	4.63013	HACD2
regulation of IRE1-mediated unfolded protein response (GO:1903894)	2019-01-12	0.257051	1	0	0	3.40832	4.63013	BFAR
mitochondrial outer membrane permeabilization (GO:0097345)	2019-01-12	0.257051	1	0	0	3.40832	4.63013	BNIP3
carbohydrate derivative transport (GO:1901264)	2019-01-12	0.257051	1	0	0	3.40832	4.63013	SCARB1
modification-dependent macromolecule catabolic process (GO:0043632)	2019-01-12	0.257051	1	0	0	3.40832	4.63013	CHFR
cellular modified amino acid catabolic process (GO:0042219)	2019-01-12	0.257051	1	0	0	3.40832	4.63013	GOT2
UDP-N-acetylglucosamine metabolic process (GO:0006047)	2019-01-12	0.257051	1	0	0	3.40832	4.63013	SLC35A3
regulation of long-term neuronal synaptic plasticity (GO:0048169)	2019-01-12	0.257051	1	0	0	3.40832	4.63013	APP
regulation of cholesterol storage (GO:0010885)	2019-01-12	0.257051	1	0	0	3.40832	4.63013	SCARB1
endochondral bone morphogenesis (GO:0060350)	2019-01-12	0.257051	1	0	0	3.40832	4.63013	MEF2C
positive regulation of T-helper 1 type immune response (GO:0002827)	2019-01-12	0.257051	1	0	0	3.40832	4.63013	SOCS5
regulation of rRNA processing (GO:2000232)	2019-01-12	0.257051	1	0	0	3.40832	4.63013	WDR43
pre-mRNA cleavage required for polyadenylation (GO:0098789)	2019-01-12	0.257051	1	0	0	3.40832	4.63013	CPSF6
positive regulation of amyloid precursor protein catabolic process (GO:1902993)	2019-01-12	0.257051	1	0	0	3.40832	4.63013	APP
alternative mRNA splicing, via spliceosome (GO:0000380)	2019-01-12	0.257051	1	0	0	3.40832	4.63013	SRSF1
negative regulation of substrate adhesion-dependent cell spreading (GO:1900025)	2019-01-12	0.257051	1	0	0	3.40832	4.63013	ITGB1BP1
polyamine metabolic process (GO:0006595)	2019-01-12	0.257051	1	0	0	3.40832	4.63013	OAZ2
positive regulation of cardiocyte differentiation (GO:1905209)	2019-01-12	0.257051	1	0	0	3.40832	4.63013	MEF2C
response to prostaglandin E (GO:0034695)	2019-01-12	0.257051	1	0	0	3.40832	4.63013	GNB1
positive regulation of ruffle assembly (GO:1900029)	2019-01-12	0.257051	1	0	0	3.40832	4.63013	FAM98A
nitric oxide metabolic process (GO:0046209)	2019-01-12	0.257051	1	0	0	3.40832	4.63013	GCH1
tRNA 5'-leader removal (GO:0001682)	2019-01-12	0.257051	1	0	0	3.40832	4.63013	RPP38
cargo loading into COPII-coated vesicle (GO:0090110)	2019-01-12	0.257051	1	0	0	3.40832	4.63013	MIA3
cellular response to fluid shear stress (GO:0071498)	2019-01-12	0.257051	1	0	0	3.40832	4.63013	MEF2C
regulation of skeletal muscle tissue development (GO:0048641)	2019-01-12	0.257051	1	0	0	3.40832	4.63013	MEF2C
activation of cysteine-type endopeptidase activity (GO:0097202)	2019-01-12	0.257051	1	0	0	3.40832	4.63013	CYFIP2
negative regulation of histone modification (GO:0031057)	2019-01-12	0.257051	1	0	0	3.40832	4.63013	CTBP1
response to interleukin-6 (GO:0070741)	2019-01-12	0.257051	1	0	0	3.40832	4.63013	RELA
negative regulation of vascular smooth muscle cell proliferation (GO:1904706)	2019-01-12	0.257051	1	0	0	3.40832	4.63013	MEF2C
purine nucleoside monophosphate biosynthetic process (GO:0009127)	2019-01-12	0.257051	1	0	0	3.40832	4.63013	PPAT
negative regulation of interleukin-1 secretion (GO:0050711)	2019-01-12	0.257051	1	0	0	3.40832	4.63013	CPTP
aromatic compound biosynthetic process (GO:0019438)	2019-01-12	0.257051	1	0	0	3.40832	4.63013	GCH1
regulation of blood vessel size (GO:0050880)	2019-01-12	0.257051	1	0	0	3.40832	4.63013	ITGB1BP1
L-serine metabolic process (GO:0006563)	2019-01-12	0.257051	1	0	0	3.40832	4.63013	SERINC3
PERK-mediated unfolded protein response (GO:0036499)	2019-01-12	0.257051	1	0	0	3.40832	4.63013	DDIT3
transcription from mitochondrial promoter (GO:0006390)	2019-01-12	0.257051	1	0	0	3.40832	4.63013	TFAM
regulation of vascular endothelial cell proliferation (GO:1905562)	2019-01-12	0.257051	1	0	0	3.40832	4.63013	MEF2C
regulation of antigen receptor-mediated signaling pathway (GO:0050854)	2019-01-12	0.257051	1	0	0	3.40832	4.63013	CBFB
plasma membrane tubulation (GO:0097320)	2019-01-12	0.257051	1	0	0	3.40832	4.63013	CAVIN2
positive regulation of mRNA metabolic process (GO:1903313)	2019-01-12	0.257051	1	0	0	3.40832	4.63013	CNOT1
membrane repolarization during action potential (GO:0086011)	2019-01-12	0.257051	1	0	0	3.40832	4.63013	ATP1A1
negative regulation of fatty acid metabolic process (GO:0045922)	2019-01-12	0.257051	1	0	0	3.40832	4.63013	CEACAM1
eye photoreceptor cell differentiation (GO:0001754)	2019-01-12	0.257051	1	0	0	3.40832	4.63013	STAT3
recombinational repair (GO:0000725)	1972-03-01	0.25786	1	0	0	1.70416	2.30971	WRN;RPA2;SMC5
histone acetylation (GO:0016573)	1972-03-01	0.25786	1	0	0	1.70416	2.30971	NAA60;MEAF6;ELP3
regulation of primary metabolic process (GO:0080090)	5/140	0.258349	1	0	0	1.46071	1.97698	MBD4;PSMF1;ADIPOR1;LDLR;OAZ2
transcription, DNA-templated (GO:0006351)	11/357	0.259188	1	0	0	1.26022	1.70155	RRAGC;CBFB;TAF13;NFIC;NFATC3;UBTF;TFAM;ELOA;BAZ1A;MLLT3;NFKBIB
negative regulation of signal transduction (GO:0009968)	9/284	0.26089	1	0	0	1.29612	1.74154	SOCS2;RPS6KB1;CNOT1;SUFU;METTL3;KIT;PEAR1;SOCS5;LTF
inorganic cation transmembrane transport (GO:0098662)	5/141	0.262983	1	0	0	1.45035	1.93718	SLC30A7;FKBP1A;SLC39A11;ATP2C1;ATP6V1C1
SCF-dependent proteasomal ubiquitin-dependent protein catabolic process (GO:0031146)	1973-03-01	0.264474	1	0	0	1.68081	2.2355	FBXW4;FBXO6;PSMF1
intraciliary transport involved in cilium assembly (GO:0035735)	1941-02-01	0.265126	1	0	0	1.99511	2.64861	IFT52;KIF3A
regulation of cellular localization (GO:0060341)	1941-02-01	0.265126	1	0	0	1.99511	2.64861	MEF2C;MCTP1
positive regulation of mitotic nuclear division (GO:0045840)	1941-02-01	0.265126	1	0	0	1.99511	2.64861	SMC5;AURKA
response to cAMP (GO:0051591)	1941-02-01	0.265126	1	0	0	1.99511	2.64861	RAP1A;STAT1
androgen receptor signaling pathway (GO:0030521)	1941-02-01	0.265126	1	0	0	1.99511	2.64861	MBD4;NCOA4
response to peptide hormone (GO:0043434)	1941-02-01	0.265126	1	0	0	1.99511	2.64861	CREB1;STAT1
positive regulation of cellular catabolic process (GO:0031331)	4/107	0.266218	1	0	0	1.52896	2.02349	ABCD2;CNOT1;BNIP3;RDX
RNA splicing (GO:0008380)	4/107	0.266218	1	0	0	1.52896	2.02349	RRAGC;SCAF11;SF3B1;SMNDC1
regulation of angiogenesis (GO:0045765)	6/178	0.27016	1	0	0	1.37864	1.80429	PDCL3;CEACAM1;STIM1;STAT1;KRIT1;HIPK2
regulation of peptide hormone secretion (GO:0090276)	1974-03-01	0.271109	1	0	0	1.6581	2.16421	PPP3CB;RAP1A;ENSA
regulation of response to external stimulus (GO:0032101)	4/108	0.271635	1	0	0	1.51481	1.97424	STK24;ELMOD2;CALM1;RELA
regulation of protein secretion (GO:0050708)	4/108	0.271635	1	0	0	1.51481	1.97424	PPP3CB;RAP1A;ENSA;ARFIP1
regulation of calcium-mediated signaling (GO:0050848)	1942-02-01	0.274241	1	0	0	1.94761	2.51972	FKBP1A;CALM1
positive regulation of cell division (GO:0051781)	1942-02-01	0.274241	1	0	0	1.94761	2.51972	RACGAP1;CUL3
regulation of protein localization (GO:0032880)	1942-02-01	0.274241	1	0	0	1.94761	2.51972	FKBP1A;STX6
sodium ion export from cell (GO:0036376)	2019-01-13	0.275227	1	0	0	3.14614	4.05901	ATP1A1
signal transduction involved in DNA damage checkpoint (GO:0072422)	2019-01-13	0.275227	1	0	0	3.14614	4.05901	BRCC3
nucleotide-sugar metabolic process (GO:0009225)	2019-01-13	0.275227	1	0	0	3.14614	4.05901	SLC35A3
embryonic appendage morphogenesis (GO:0035113)	2019-01-13	0.275227	1	0	0	3.14614	4.05901	FBXW4
DNA replication-independent nucleosome organization (GO:0034724)	2019-01-13	0.275227	1	0	0	3.14614	4.05901	H3F3A
very long-chain fatty acid biosynthetic process (GO:0042761)	2019-01-13	0.275227	1	0	0	3.14614	4.05901	HACD2
negative regulation of mRNA splicing, via spliceosome (GO:0048025)	2019-01-13	0.275227	1	0	0	3.14614	4.05901	SAP18
mRNA cleavage involved in mRNA processing (GO:0098787)	2019-01-13	0.275227	1	0	0	3.14614	4.05901	CPSF6
regulation of macromolecule biosynthetic process (GO:0010556)	2019-01-13	0.275227	1	0	0	3.14614	4.05901	MBD4
positive regulation of skeletal muscle tissue development (GO:0048643)	2019-01-13	0.275227	1	0	0	3.14614	4.05901	MEF2C
serine family amino acid biosynthetic process (GO:0009070)	2019-01-13	0.275227	1	0	0	3.14614	4.05901	SERINC3
sodium ion export (GO:0071436)	2019-01-13	0.275227	1	0	0	3.14614	4.05901	ATP1A1
positive regulation of protein complex disassembly (GO:0043243)	2019-01-13	0.275227	1	0	0	3.14614	4.05901	BNIP3
regulation of macrophage differentiation (GO:0045649)	2019-01-13	0.275227	1	0	0	3.14614	4.05901	RIPK1
pathway-restricted SMAD protein phosphorylation (GO:0060389)	2019-01-13	0.275227	1	0	0	3.14614	4.05901	USP15
cellular potassium ion homeostasis (GO:0030007)	2019-01-13	0.275227	1	0	0	3.14614	4.05901	ATP1A1
catecholamine biosynthetic process (GO:0042423)	2019-01-13	0.275227	1	0	0	3.14614	4.05901	GCH1
poly(A)+ mRNA export from nucleus (GO:0016973)	2019-01-13	0.275227	1	0	0	3.14614	4.05901	PCID2
copper ion homeostasis (GO:0055070)	2019-01-13	0.275227	1	0	0	3.14614	4.05901	APP
response to UV-B (GO:0010224)	2019-01-13	0.275227	1	0	0	3.14614	4.05901	RELA
cellular response to interleukin-15 (GO:0071350)	2019-01-13	0.275227	1	0	0	3.14614	4.05901	STAT3
synaptic vesicle localization (GO:0097479)	2019-01-13	0.275227	1	0	0	3.14614	4.05901	KIF5B
leukocyte differentiation (GO:0002521)	2019-01-13	0.275227	1	0	0	3.14614	4.05901	IKZF1
establishment of chromosome localization (GO:0051303)	2019-01-13	0.275227	1	0	0	3.14614	4.05901	NDE1
membrane repolarization (GO:0086009)	2019-01-13	0.275227	1	0	0	3.14614	4.05901	ATP1A1
protein neddylation (GO:0045116)	2019-01-13	0.275227	1	0	0	3.14614	4.05901	DCUN1D1
cellular response to low-density lipoprotein particle stimulus (GO:0071404)	2019-01-13	0.275227	1	0	0	3.14614	4.05901	LDLR
regulation of necrotic cell death (GO:0010939)	2019-01-13	0.275227	1	0	0	3.14614	4.05901	RIPK1
positive regulation of lamellipodium assembly (GO:0010592)	2019-01-13	0.275227	1	0	0	3.14614	4.05901	ARPC2
positive regulation of ERAD pathway (GO:1904294)	2019-01-13	0.275227	1	0	0	3.14614	4.05901	UBQLN1
regulation of cAMP-dependent protein kinase activity (GO:2000479)	2019-01-13	0.275227	1	0	0	3.14614	4.05901	PKIG
diacylglycerol metabolic process (GO:0046339)	2019-01-13	0.275227	1	0	0	3.14614	4.05901	DAGLB
semaphorin-plexin signaling pathway involved in neuron projection guidance (GO:1902285)	2019-01-13	0.275227	1	0	0	3.14614	4.05901	PLXNC1
positive regulation of alpha-beta T cell proliferation (GO:0046641)	2019-01-13	0.275227	1	0	0	3.14614	4.05901	LGALS9
regulation of retinoic acid receptor signaling pathway (GO:0048385)	2019-01-13	0.275227	1	0	0	3.14614	4.05901	CNOT1
interleukin-15-mediated signaling pathway (GO:0035723)	2019-01-13	0.275227	1	0	0	3.14614	4.05901	STAT3
glomerular visceral epithelial cell differentiation (GO:0072112)	2019-01-13	0.275227	1	0	0	3.14614	4.05901	IQGAP1
regulation of leukocyte migration (GO:0002685)	2019-01-13	0.275227	1	0	0	3.14614	4.05901	MIA3
negative regulation of chemokine production (GO:0032682)	2019-01-13	0.275227	1	0	0	3.14614	4.05901	LGALS9
mitotic DNA integrity checkpoint (GO:0044774)	2019-01-13	0.275227	1	0	0	3.14614	4.05901	RAD17
ribonucleoprotein complex disassembly (GO:0032988)	2019-01-13	0.275227	1	0	0	3.14614	4.05901	KIF5B
regulation of cellular carbohydrate metabolic process (GO:0010675)	2019-01-13	0.275227	1	0	0	3.14614	4.05901	ADIPOR1
monocarboxylic acid metabolic process (GO:0032787)	4/109	0.27707	1	0	0	1.50091	1.9264	SGPL1;SLC16A1;GOT2;CROT
regulation of cytokine production (GO:0001817)	4/109	0.27707	1	0	0	1.50091	1.9264	TWSG1;NFAM1;EIF2AK2;LTF
mitotic nuclear division (GO:0140014)	1975-03-01	0.277763	1	0	0	1.63599	2.09569	NDE1;TUBGCP5;ABRAXAS2
inflammatory response (GO:0006954)	8/253	0.279768	1	0	0	1.29327	1.64736	NFAM1;KIT;STAT3;NFATC3;LGALS9;RELA;PIK3CG;HNRNPA0
cellular protein complex assembly (GO:0043623)	5/145	0.281702	1	0	0	1.41034	1.78677	SEPT8;FKBP1A;CAND1;NUP153;EPS15
neuron development (GO:0048666)	5/145	0.281702	1	0	0	1.41034	1.78677	FXR1;APP;BLOC1S5;MEF2C;PPT1
negative regulation of protein kinase activity (GO:0006469)	4/110	0.282523	1	0	0	1.48727	1.8799	SOCS2;CEACAM1;SH3BP5;ITGB1BP1
positive regulation of protein localization to nucleus (GO:1900182)	1943-02-01	0.283351	1	0	0	1.90232	2.39895	GTSE1;ZPR1
ceramide metabolic process (GO:0006672)	1943-02-01	0.283351	1	0	0	1.90232	2.39895	SGPL1;SPTLC2
regulation of defense response (GO:0031347)	1976-03-01	0.284431	1	0	0	1.61447	2.02981	FGR;ELMOD2;RELA
antigen processing and presentation of exogenous peptide antigen via MHC class I, TAP-dependent (GO:0002479)	1976-03-01	0.284431	1	0	0	1.61447	2.02981	PSMF1;SEC22B;VAMP3
peptidyl-serine phosphorylation (GO:0018105)	5/146	0.286422	1	0	0	1.40068	1.75125	PRKCH;MKNK1;STK38;RIPK1;HIPK2
viral gene expression (GO:0019080)	4/111	0.287992	1	0	0	1.47387	1.8347	RPS26;RPL13A;NUP153;RPL15
negative regulation of cytokine production (GO:0001818)	4/111	0.287992	1	0	0	1.47387	1.8347	TWSG1;CEACAM1;NPLOC4;LGALS9
double-strand break repair via homologous recombination (GO:0000724)	1977-03-01	0.291113	1	0	0	1.5935	1.96645	WRN;RPA2;SMC5
transforming growth factor beta receptor signaling pathway (GO:0007179)	1977-03-01	0.291113	1	0	0	1.5935	1.96645	FKBP1A;TWSG1;USP15
nucleic acid-templated transcription (GO:0097659)	1977-03-01	0.291113	1	0	0	1.5935	1.96645	RRAGC;BAZ1A;NFKBIB
positive regulation of JNK cascade (GO:0046330)	1977-03-01	0.291113	1	0	0	1.5935	1.96645	APP;RIPK1;HIPK2
positive regulation of apoptotic signaling pathway (GO:2001235)	1977-03-01	0.291113	1	0	0	1.5935	1.96645	BNIP3;RIPK1;LGALS9
negative regulation of extrinsic apoptotic signaling pathway (GO:2001237)	1977-03-01	0.291113	1	0	0	1.5935	1.96645	RNF34;RIPK1;RELA
Fc-epsilon receptor signaling pathway (GO:0038095)	6/183	0.291131	1	0	0	1.34098	1.65474	PPP3CB;NFATC3;LCP2;PSMF1;CALM1;RELA
positive regulation of interferon-gamma production (GO:0032729)	1944-02-01	0.29245	1	0	0	1.85908	2.28567	CEBPG;LGALS9
cardiac ventricle morphogenesis (GO:0003208)	1944-02-01	0.29245	1	0	0	1.85908	2.28567	FKBP1A;MEF2C
negative regulation of ERBB signaling pathway (GO:1901185)	1944-02-01	0.29245	1	0	0	1.85908	2.28567	SH3KBP1;EPS15
male gonad development (GO:0008584)	1944-02-01	0.29245	1	0	0	1.85908	2.28567	NCOA4;KIT
negative regulation of protein metabolic process (GO:0051248)	1944-02-01	0.29245	1	0	0	1.85908	2.28567	FLOT2;LDLR
RNA catabolic process (GO:0006401)	1944-02-01	0.29245	1	0	0	1.85908	2.28567	METTL3;ZPR1
development of primary male sexual characteristics (GO:0046546)	1944-02-01	0.29245	1	0	0	1.85908	2.28567	NCOA4;KIT
intrinsic apoptotic signaling pathway by p53 class mediator (GO:0072332)	1944-02-01	0.29245	1	0	0	1.85908	2.28567	AEN;HIPK2
histone H3 acetylation (GO:0043966)	1944-02-01	0.29245	1	0	0	1.85908	2.28567	MEAF6;ELP3
regulation of multicellular organismal development (GO:2000026)	1944-02-01	0.29245	1	0	0	1.85908	2.28567	RACGAP1;TRIP12
regulation of fibroblast migration (GO:0010762)	2019-01-14	0.29296	1	0	0	2.92141	3.58668	ITGB1BP1
ncRNA transcription (GO:0098781)	2019-01-14	0.29296	1	0	0	2.92141	3.58668	SPIN1
positive regulation of cardiac muscle cell proliferation (GO:0060045)	2019-01-14	0.29296	1	0	0	2.92141	3.58668	MEF2C
regulation of nuclear-transcribed mRNA catabolic process, deadenylation-dependent decay (GO:1900151)	2019-01-14	0.29296	1	0	0	2.92141	3.58668	CNOT1
clathrin coat assembly (GO:0048268)	2019-01-14	0.29296	1	0	0	2.92141	3.58668	EPS15
negative regulation of receptor-mediated endocytosis (GO:0048261)	2019-01-14	0.29296	1	0	0	2.92141	3.58668	ARF6
positive regulation of myoblast differentiation (GO:0045663)	2019-01-14	0.29296	1	0	0	2.92141	3.58668	MEF2C
gliogenesis (GO:0042063)	2019-01-14	0.29296	1	0	0	2.92141	3.58668	METTL3
regulation of activin receptor signaling pathway (GO:0032925)	2019-01-14	0.29296	1	0	0	2.92141	3.58668	FKBP1A
regulation of phosphate metabolic process (GO:0019220)	2019-01-14	0.29296	1	0	0	2.92141	3.58668	RAD17
pore complex assembly (GO:0046931)	2019-01-14	0.29296	1	0	0	2.92141	3.58668	NUP153
regulation of platelet aggregation (GO:0090330)	2019-01-14	0.29296	1	0	0	2.92141	3.58668	CEACAM1
neurotransmitter biosynthetic process (GO:0042136)	2019-01-14	0.29296	1	0	0	2.92141	3.58668	DAGLB
regulation of extracellular matrix disassembly (GO:0010715)	2019-01-14	0.29296	1	0	0	2.92141	3.58668	CST3
negative regulation of interleukin-1 beta production (GO:0032691)	2019-01-14	0.29296	1	0	0	2.92141	3.58668	CPTP
negative regulation of Rho protein signal transduction (GO:0035024)	2019-01-14	0.29296	1	0	0	2.92141	3.58668	CUL3
regulation of calcineurin-NFAT signaling cascade (GO:0070884)	2019-01-14	0.29296	1	0	0	2.92141	3.58668	SPPL3
DNA damage response, signal transduction by p53 class mediator resulting in transcription of p21 class mediator (GO:0006978)	2019-01-14	0.29296	1	0	0	2.92141	3.58668	HIPK2
acyl-CoA biosynthetic process (GO:0071616)	2019-01-14	0.29296	1	0	0	2.92141	3.58668	PPT1
cell communication by electrical coupling involved in cardiac conduction (GO:0086064)	2019-01-14	0.29296	1	0	0	2.92141	3.58668	ATP1A1
negative regulation of focal adhesion assembly (GO:0051895)	2019-01-14	0.29296	1	0	0	2.92141	3.58668	ITGB1BP1
negative regulation of secretion (GO:0051048)	2019-01-14	0.29296	1	0	0	2.92141	3.58668	VAMP3
regulation of lymphocyte differentiation (GO:0045619)	2019-01-14	0.29296	1	0	0	2.92141	3.58668	METTL3
positive regulation of mitochondrial fission (GO:0090141)	2019-01-14	0.29296	1	0	0	2.92141	3.58668	BNIP3
regulation of defense response to virus (GO:0050688)	2019-01-14	0.29296	1	0	0	2.92141	3.58668	ELMOD2
hydrogen peroxide catabolic process (GO:0042744)	2019-01-14	0.29296	1	0	0	2.92141	3.58668	PRDX3
response to ethanol (GO:0045471)	2019-01-14	0.29296	1	0	0	2.92141	3.58668	GOT2
regulation of fatty acid metabolic process (GO:0019217)	2019-01-14	0.29296	1	0	0	2.92141	3.58668	ADIPOR1
metallo-sulfur cluster assembly (GO:0031163)	2019-01-14	0.29296	1	0	0	2.92141	3.58668	CIAPIN1
negative regulation of cell migration involved in sprouting angiogenesis (GO:0090051)	2019-01-14	0.29296	1	0	0	2.92141	3.58668	ITGB1BP1
necroptotic process (GO:0070266)	2019-01-14	0.29296	1	0	0	2.92141	3.58668	RIPK1
DNA modification (GO:0006304)	2019-01-14	0.29296	1	0	0	2.92141	3.58668	MBD4
epiboly involved in wound healing (GO:0090505)	2019-01-14	0.29296	1	0	0	2.92141	3.58668	CEACAM1
fatty acid transport (GO:0015908)	2019-01-14	0.29296	1	0	0	2.92141	3.58668	GOT2
regulation of gastrulation (GO:0010470)	2019-01-14	0.29296	1	0	0	2.92141	3.58668	POGLUT1
negative regulation of smooth muscle cell migration (GO:0014912)	2019-01-14	0.29296	1	0	0	2.92141	3.58668	MEF2C
purine nucleotide catabolic process (GO:0006195)	2019-01-14	0.29296	1	0	0	2.92141	3.58668	DNPH1
histone H4-K16 acetylation (GO:0043984)	2019-01-14	0.29296	1	0	0	2.92141	3.58668	MSL2
regulation of protein modification by small protein conjugation or removal (GO:1903320)	2019-01-14	0.29296	1	0	0	2.92141	3.58668	UBQLN1
regulation of interferon-gamma biosynthetic process (GO:0045072)	2019-01-14	0.29296	1	0	0	2.92141	3.58668	CEBPG
regulation of mRNA catabolic process (GO:0061013)	2019-01-14	0.29296	1	0	0	2.92141	3.58668	CNOT1
regulation of response to interferon-gamma (GO:0060330)	2019-01-14	0.29296	1	0	0	2.92141	3.58668	STAT1
negative regulation of T cell receptor signaling pathway (GO:0050860)	2019-01-14	0.29296	1	0	0	2.92141	3.58668	CEACAM1
positive regulation of interleukin-8 secretion (GO:2000484)	2019-01-14	0.29296	1	0	0	2.92141	3.58668	LGALS9
purine-containing compound catabolic process (GO:0072523)	2019-01-14	0.29296	1	0	0	2.92141	3.58668	DNPH1
positive regulation of cytokine production (GO:0001819)	7/221	0.297154	1	0	0	1.29547	1.57206	FGR;DDIT3;NFAM1;EIF2AK2;RIPK1;LGALS9;RELA
nuclear-transcribed mRNA catabolic process, nonsense-mediated decay (GO:0000184)	4/113	0.298973	1	0	0	1.44778	1.74805	RPS26;RPL13A;RPL15;DCP1A
unsaturated fatty acid metabolic process (GO:0033559)	1945-02-01	0.301533	1	0	0	1.81777	2.17928	FADS3;DAGLB
positive regulation of macroautophagy (GO:0016239)	1945-02-01	0.301533	1	0	0	1.81777	2.17928	SPTLC2;BNIP3
positive regulation of intracellular transport (GO:0032388)	1945-02-01	0.301533	1	0	0	1.81777	2.17928	FGR;OAZ2
regulation of smooth muscle cell proliferation (GO:0048660)	1945-02-01	0.301533	1	0	0	1.81777	2.17928	STAT1;RBPMS2
microtubule cytoskeleton organization involved in mitosis (GO:1902850)	1945-02-01	0.301533	1	0	0	1.81777	2.17928	CCNB1;AURKA
carboxylic acid biosynthetic process (GO:0046394)	1945-02-01	0.301533	1	0	0	1.81777	2.17928	GOT1;GOT2
viral transcription (GO:0019083)	4/114	0.304483	1	0	0	1.43508	1.70651	RPS26;RPL13A;NUP153;RPL15
regulation of cellular response to heat (GO:1900034)	1979-03-01	0.304507	1	0	0	1.55316	1.8468	HSBP1;RPA2;NUP153
antigen processing and presentation of exogenous peptide antigen via MHC class I (GO:0042590)	1979-03-01	0.304507	1	0	0	1.55316	1.8468	PSMF1;SEC22B;VAMP3
myotube differentiation (GO:0014902)	2019-01-15	0.310259	1	0	0	2.72665	3.19113	MEF2C
membrane repolarization during cardiac muscle cell action potential (GO:0086013)	2019-01-15	0.310259	1	0	0	2.72665	3.19113	ATP1A1
regulation of mRNA metabolic process (GO:1903311)	2019-01-15	0.310259	1	0	0	2.72665	3.19113	RBM27
fatty acid beta-oxidation using acyl-CoA oxidase (GO:0033540)	2019-01-15	0.310259	1	0	0	2.72665	3.19113	CROT
apoptotic DNA fragmentation (GO:0006309)	2019-01-15	0.310259	1	0	0	2.72665	3.19113	H1F0
nuclear pore organization (GO:0006999)	2019-01-15	0.310259	1	0	0	2.72665	3.19113	NUP153
septin ring assembly (GO:0000921)	2019-01-15	0.310259	1	0	0	2.72665	3.19113	2019-09-08
digestive tract morphogenesis (GO:0048546)	2019-01-15	0.310259	1	0	0	2.72665	3.19113	RBPMS2
histone H4-K8 acetylation (GO:0043982)	2019-01-15	0.310259	1	0	0	2.72665	3.19113	MEAF6
phosphatidylethanolamine biosynthetic process (GO:0006646)	2019-01-15	0.310259	1	0	0	2.72665	3.19113	LPIN2
phototransduction, visible light (GO:0007603)	2019-01-15	0.310259	1	0	0	2.72665	3.19113	GNB1
substrate-dependent cell migration (GO:0006929)	2019-01-15	0.310259	1	0	0	2.72665	3.19113	ITGB1BP1
transport along microtubule (GO:0010970)	2019-01-15	0.310259	1	0	0	2.72665	3.19113	APP
G-protein coupled glutamate receptor signaling pathway (GO:0007216)	2019-01-15	0.310259	1	0	0	2.72665	3.19113	DAGLB
positive regulation of protein import (GO:1904591)	2019-01-15	0.310259	1	0	0	2.72665	3.19113	ZPR1
positive regulation of stress-activated protein kinase signaling cascade (GO:0070304)	2019-01-15	0.310259	1	0	0	2.72665	3.19113	EIF2AK2
regulation of interleukin-4 production (GO:0032673)	2019-01-15	0.310259	1	0	0	2.72665	3.19113	LGALS9
anterograde synaptic vesicle transport (GO:0048490)	2019-01-15	0.310259	1	0	0	2.72665	3.19113	BLOC1S5
regulation of establishment of cell polarity (GO:2000114)	2019-01-15	0.310259	1	0	0	2.72665	3.19113	KRIT1
unsaturated fatty acid biosynthetic process (GO:0006636)	2019-01-15	0.310259	1	0	0	2.72665	3.19113	FADS3
regulation of tumor necrosis factor secretion (GO:1904467)	2019-01-15	0.310259	1	0	0	2.72665	3.19113	LGALS9
cardiac muscle cell differentiation (GO:0055007)	2019-01-15	0.310259	1	0	0	2.72665	3.19113	MEF2C
regulation of centriole replication (GO:0046599)	2019-01-15	0.310259	1	0	0	2.72665	3.19113	TRIM37
cellular response to virus (GO:0098586)	2019-01-15	0.310259	1	0	0	2.72665	3.19113	LGALS9
neural crest cell differentiation (GO:0014033)	2019-01-15	0.310259	1	0	0	2.72665	3.19113	MEF2C
ganglioside metabolic process (GO:0001573)	2019-01-15	0.310259	1	0	0	2.72665	3.19113	NEU1
regulation of exit from mitosis (GO:0007096)	2019-01-15	0.310259	1	0	0	2.72665	3.19113	CDC23
negative regulation of muscle cell differentiation (GO:0051148)	2019-01-15	0.310259	1	0	0	2.72665	3.19113	RBPMS2
DNA damage response, signal transduction resulting in transcription (GO:0042772)	2019-01-15	0.310259	1	0	0	2.72665	3.19113	HIPK2
regulation of macrophage chemotaxis (GO:0010758)	2019-01-15	0.310259	1	0	0	2.72665	3.19113	MTUS1
negative regulation of signal transduction by p53 class mediator (GO:1901797)	2019-01-15	0.310259	1	0	0	2.72665	3.19113	RNF34
cofactor transport (GO:0051181)	2019-01-15	0.310259	1	0	0	2.72665	3.19113	PPT1
negative regulation of platelet activation (GO:0010544)	2019-01-15	0.310259	1	0	0	2.72665	3.19113	CEACAM1
positive regulation of interleukin-4 production (GO:0032753)	2019-01-15	0.310259	1	0	0	2.72665	3.19113	LGALS9
negative regulation of DNA-dependent DNA replication (GO:2000104)	2019-01-15	0.310259	1	0	0	2.72665	3.19113	DONSON
negative regulation of RNA metabolic process (GO:0051253)	2019-01-15	0.310259	1	0	0	2.72665	3.19113	RPS26
JAK-STAT cascade involved in growth hormone signaling pathway (GO:0060397)	2019-01-15	0.310259	1	0	0	2.72665	3.19113	STAT3
negative regulation of mRNA processing (GO:0050686)	2019-01-15	0.310259	1	0	0	2.72665	3.19113	SAP18
regulation of protein complex disassembly (GO:0043244)	2019-01-15	0.310259	1	0	0	2.72665	3.19113	BNIP3
regulation of T cell mediated cytotoxicity (GO:0001914)	2019-01-15	0.310259	1	0	0	2.72665	3.19113	CEACAM1
positive regulation of potassium ion transport (GO:0043268)	2019-01-15	0.310259	1	0	0	2.72665	3.19113	KIF5B
synaptic vesicle transport along microtubule (GO:0099517)	2019-01-15	0.310259	1	0	0	2.72665	3.19113	BLOC1S5
positive regulation of protein export from nucleus (GO:0046827)	2019-01-15	0.310259	1	0	0	2.72665	3.19113	GTSE1
sulfate transport (GO:0008272)	2019-01-15	0.310259	1	0	0	2.72665	3.19113	RACGAP1
regulation of peptide secretion (GO:0002791)	2019-01-15	0.310259	1	0	0	2.72665	3.19113	ARFIP1
base conversion or substitution editing (GO:0016553)	2019-01-15	0.310259	1	0	0	2.72665	3.19113	METTL3
histone H4-K5 acetylation (GO:0043981)	2019-01-15	0.310259	1	0	0	2.72665	3.19113	MEAF6
cellular sodium ion homeostasis (GO:0006883)	2019-01-15	0.310259	1	0	0	2.72665	3.19113	ATP1A1
establishment of protein localization to endoplasmic reticulum (GO:0072599)	2019-01-15	0.310259	1	0	0	2.72665	3.19113	RAB10
nucleosome organization (GO:0034728)	1980-03-01	0.311215	1	0	0	1.53374	1.79029	NAA60;H3F3A;ARID2
steroid biosynthetic process (GO:0006694)	1980-03-01	0.311215	1	0	0	1.53374	1.79029	MBD4;SQLE;DHCR7
regulation of endothelial cell proliferation (GO:0001936)	1980-03-01	0.311215	1	0	0	1.53374	1.79029	PDCL3;STAT1;KRIT1
epithelium development (GO:0060429)	4/116	0.315534	1	0	0	1.41034	1.62681	STAT1;ANXA4;TPP1;DNPH1
receptor-mediated endocytosis (GO:0006898)	6/189	0.316712	1	0	0	1.29841	1.49286	SCARB1;PPT1;AP2A2;RABEPK;LDLR;EPS15
RNA transport (GO:0050658)	1981-03-01	0.317927	1	0	0	1.51481	1.73587	SRSF1;SRSF3;NUP153
regulation of phosphatidylinositol 3-kinase signaling (GO:0014066)	1981-03-01	0.317927	1	0	0	1.51481	1.73587	FGR;CEACAM1;KIT
spindle assembly (GO:0051225)	1981-03-01	0.317927	1	0	0	1.51481	1.73587	TUBGCP5;ABRAXAS2;HAUS2
ERBB signaling pathway (GO:0038127)	1981-03-01	0.317927	1	0	0	1.51481	1.73587	CPNE3;IQGAP1;EPS15
negative regulation of MAPK cascade (GO:0043409)	1981-03-01	0.317927	1	0	0	1.51481	1.73587	STK38;ITGB1BP1;DUSP7
protein complex disassembly (GO:0043241)	1947-02-01	0.319635	1	0	0	1.74042	1.98508	UBQLN1;SNAP29
intraciliary transport (GO:0042073)	1947-02-01	0.319635	1	0	0	1.74042	1.98508	IFT52;KIF3A
regulation of G1/S transition of mitotic cell cycle (GO:2000045)	1947-02-01	0.319635	1	0	0	1.74042	1.98508	CCND2;RDX
protein methylation (GO:0006479)	1947-02-01	0.319635	1	0	0	1.74042	1.98508	FAM98A;CALM1
pyruvate metabolic process (GO:0006090)	1947-02-01	0.319635	1	0	0	1.74042	1.98508	SLC16A1;PGAM1
negative regulation of autophagy (GO:0010507)	1947-02-01	0.319635	1	0	0	1.74042	1.98508	CPTP;WDR6
positive regulation of protein catabolic process (GO:0045732)	1982-03-01	0.32464	1	0	0	1.49633	1.68343	RDX;SEC22B;OAZ2
regulation of actin nucleation (GO:0051125)	2019-01-16	0.327136	1	0	0	2.55624	2.85629	ARFIP1
postsynaptic membrane organization (GO:0001941)	2019-01-16	0.327136	1	0	0	2.55624	2.85629	GPHN
positive regulation of nuclear-transcribed mRNA catabolic process, deadenylation-dependent decay (GO:1900153)	2019-01-16	0.327136	1	0	0	2.55624	2.85629	CNOT1
dendritic cell chemotaxis (GO:0002407)	2019-01-16	0.327136	1	0	0	2.55624	2.85629	PIK3CG
DNA strand elongation involved in DNA replication (GO:0006271)	2019-01-16	0.327136	1	0	0	2.55624	2.85629	PARP3
positive regulation of cardiac muscle tissue growth (GO:0055023)	2019-01-16	0.327136	1	0	0	2.55624	2.85629	MEF2C
protein transport along microtubule (GO:0098840)	2019-01-16	0.327136	1	0	0	2.55624	2.85629	IFT52
regulation of RIG-I signaling pathway (GO:0039535)	2019-01-16	0.327136	1	0	0	2.55624	2.85629	NPLOC4
histone H2A acetylation (GO:0043968)	2019-01-16	0.327136	1	0	0	2.55624	2.85629	MEAF6
regulation of cell cycle phase transition (GO:1901987)	2019-01-16	0.327136	1	0	0	2.55624	2.85629	GTSE1
protein deacylation (GO:0035601)	2019-01-16	0.327136	1	0	0	2.55624	2.85629	PPT1
negative regulation of transcription regulatory region DNA binding (GO:2000678)	2019-01-16	0.327136	1	0	0	2.55624	2.85629	DDIT3
positive regulation of macrophage derived foam cell differentiation (GO:0010744)	2019-01-16	0.327136	1	0	0	2.55624	2.85629	PRKCH
positive regulation of cilium assembly (GO:0045724)	2019-01-16	0.327136	1	0	0	2.55624	2.85629	CEP120
negative regulation of DNA replication (GO:0008156)	2019-01-16	0.327136	1	0	0	2.55624	2.85629	RAD17
rRNA transcription (GO:0009303)	2019-01-16	0.327136	1	0	0	2.55624	2.85629	SPIN1
T cell migration (GO:0072678)	2019-01-16	0.327136	1	0	0	2.55624	2.85629	PIK3CG
bone morphogenesis (GO:0060349)	2019-01-16	0.327136	1	0	0	2.55624	2.85629	LTF
positive regulation of G2/M transition of mitotic cell cycle (GO:0010971)	2019-01-16	0.327136	1	0	0	2.55624	2.85629	CCNB1
regulation of protein homodimerization activity (GO:0043496)	2019-01-16	0.327136	1	0	0	2.55624	2.85629	MEF2C
odontogenesis of dentin-containing tooth (GO:0042475)	2019-01-16	0.327136	1	0	0	2.55624	2.85629	ANKRD11
G-protein coupled acetylcholine receptor signaling pathway (GO:0007213)	2019-01-16	0.327136	1	0	0	2.55624	2.85629	GNB1
regulation of stem cell proliferation (GO:0072091)	2019-01-16	0.327136	1	0	0	2.55624	2.85629	EIF2AK2
regulation of necroptotic process (GO:0060544)	2019-01-16	0.327136	1	0	0	2.55624	2.85629	RIPK1
ruffle organization (GO:0031529)	2019-01-16	0.327136	1	0	0	2.55624	2.85629	ARF6
positive regulation of response to endoplasmic reticulum stress (GO:1905898)	2019-01-16	0.327136	1	0	0	2.55624	2.85629	DDIT3
regulation of interferon-alpha production (GO:0032647)	2019-01-16	0.327136	1	0	0	2.55624	2.85629	STAT1
programmed necrotic cell death (GO:0097300)	2019-01-16	0.327136	1	0	0	2.55624	2.85629	RIPK1
negative regulation of I-kappaB kinase/NF-kappaB signaling (GO:0043124)	1948-02-01	0.328644	1	0	0	1.70416	1.89635	STAT1;RIPK1
positive regulation of organelle assembly (GO:1902117)	1948-02-01	0.328644	1	0	0	1.70416	1.89635	CNOT1;CEP120
positive regulation of gene expression, epigenetic (GO:0045815)	1948-02-01	0.328644	1	0	0	1.70416	1.89635	H3F3A;SF3B1
fatty acid biosynthetic process (GO:0006633)	1948-02-01	0.328644	1	0	0	1.70416	1.89635	FADS3;HACD2
modulation of chemical synaptic transmission (GO:0050804)	1983-03-01	0.331354	1	0	0	1.47831	1.63289	APP;MEF2C;MCTP1
negative regulation of NF-kappaB transcription factor activity (GO:0032088)	1983-03-01	0.331354	1	0	0	1.47831	1.63289	USP7;ANXA4;TRIM37
mitotic sister chromatid segregation (GO:0000070)	1983-03-01	0.331354	1	0	0	1.47831	1.63289	CCNB1;CDC23;CUL3
retrograde transport, endosome to Golgi (GO:0042147)	1983-03-01	0.331354	1	0	0	1.47831	1.63289	VPS53;STX6;VAMP3
positive regulation of transmembrane receptor protein serine/threonine kinase signaling pathway (GO:0090100)	1983-03-01	0.331354	1	0	0	1.47831	1.63289	TWSG1;MEN1;HIPK2
cytosolic transport (GO:0016482)	4/119	0.33217	1	0	0	1.37478	1.51516	VPS53;STX6;EPS15;VAMP3
regulation of epithelial cell migration (GO:0010632)	1949-02-01	0.337621	1	0	0	1.66938	1.81266	CEACAM1;ADIPOR1
intrinsic apoptotic signaling pathway in response to DNA damage (GO:0008630)	1949-02-01	0.337621	1	0	0	1.66938	1.81266	AEN;HIPK2
amino acid transport (GO:0006865)	1949-02-01	0.337621	1	0	0	1.66938	1.81266	SLC7A6;SLC38A2
negative regulation of neuron death (GO:1901215)	1984-03-01	0.338066	1	0	0	1.46071	1.58416	MEF2C;BHLHB9;PPT1
negative regulation of endopeptidase activity (GO:0010951)	1984-03-01	0.338066	1	0	0	1.46071	1.58416	CST3;PCID2;LTF
ribonucleoprotein complex assembly (GO:0022618)	5/157	0.339127	1	0	0	1.30254	1.40854	SCAF11;SRSF1;LSM14A;SF3B1;WDR77
regulation of cellular protein catabolic process (GO:1903362)	2019-01-17	0.3436	1	0	0	2.40587	2.57013	RDX
high-density lipoprotein particle remodeling (GO:0034375)	2019-01-17	0.3436	1	0	0	2.40587	2.57013	SCARB1
positive regulation of cell cycle G2/M phase transition (GO:1902751)	2019-01-17	0.3436	1	0	0	2.40587	2.57013	CCNB1
reverse cholesterol transport (GO:0043691)	2019-01-17	0.3436	1	0	0	2.40587	2.57013	SCARB1
negative regulation of antigen receptor-mediated signaling pathway (GO:0050858)	2019-01-17	0.3436	1	0	0	2.40587	2.57013	CEACAM1
regulation of toll-like receptor 4 signaling pathway (GO:0034143)	2019-01-17	0.3436	1	0	0	2.40587	2.57013	LTF
response to interferon-alpha (GO:0035455)	2019-01-17	0.3436	1	0	0	2.40587	2.57013	EIF2AK2
positive regulation of lymphocyte migration (GO:2000403)	2019-01-17	0.3436	1	0	0	2.40587	2.57013	APP
positive regulation of nitrogen compound metabolic process (GO:0051173)	2019-01-17	0.3436	1	0	0	2.40587	2.57013	APP
positive regulation of interleukin-6 secretion (GO:2000778)	2019-01-17	0.3436	1	0	0	2.40587	2.57013	LGALS9
positive regulation of striated muscle cell differentiation (GO:0051155)	2019-01-17	0.3436	1	0	0	2.40587	2.57013	MEF2C
negative regulation of lipid biosynthetic process (GO:0051055)	2019-01-17	0.3436	1	0	0	2.40587	2.57013	CEACAM1
pigment granule transport (GO:0051904)	2019-01-17	0.3436	1	0	0	2.40587	2.57013	BLOC1S5
histone H2A monoubiquitination (GO:0035518)	2019-01-17	0.3436	1	0	0	2.40587	2.57013	TRIM37
negative regulation of cell development (GO:0010721)	2019-01-17	0.3436	1	0	0	2.40587	2.57013	LTF
negative regulation of interleukin-8 production (GO:0032717)	2019-01-17	0.3436	1	0	0	2.40587	2.57013	ANXA4
regulation of myelination (GO:0031641)	2019-01-17	0.3436	1	0	0	2.40587	2.57013	ZPR1
N-glycan processing (GO:0006491)	2019-01-17	0.3436	1	0	0	2.40587	2.57013	MAN1B1
negative regulation of intracellular transport (GO:0032387)	2019-01-17	0.3436	1	0	0	2.40587	2.57013	LGALS9
negative regulation of stress fiber assembly (GO:0051497)	2019-01-17	0.3436	1	0	0	2.40587	2.57013	ARAP1
positive regulation of cellular protein catabolic process (GO:1903364)	2019-01-17	0.3436	1	0	0	2.40587	2.57013	RDX
negative regulation of phosphoprotein phosphatase activity (GO:0032515)	2019-01-17	0.3436	1	0	0	2.40587	2.57013	FKBP1A
DNA replication checkpoint (GO:0000076)	2019-01-17	0.3436	1	0	0	2.40587	2.57013	RAD17
3'-UTR-mediated mRNA stabilization (GO:0070935)	2019-01-17	0.3436	1	0	0	2.40587	2.57013	HNRNPA0
peptidyl-lysine trimethylation (GO:0018023)	2019-01-17	0.3436	1	0	0	2.40587	2.57013	SUV39H1
rRNA catabolic process (GO:0016075)	2019-01-17	0.3436	1	0	0	2.40587	2.57013	EXOSC9
regulation of receptor recycling (GO:0001919)	2019-01-17	0.3436	1	0	0	2.40587	2.57013	VAMP3
regulation of protein localization to membrane (GO:1905475)	2019-01-17	0.3436	1	0	0	2.40587	2.57013	CRIPT
response to purine-containing compound (GO:0014074)	2019-01-17	0.3436	1	0	0	2.40587	2.57013	STAT1
positive regulation of macrophage activation (GO:0043032)	2019-01-17	0.3436	1	0	0	2.40587	2.57013	APP
long-term memory (GO:0007616)	2019-01-17	0.3436	1	0	0	2.40587	2.57013	LDLR
nucleotide catabolic process (GO:0009166)	2019-01-17	0.3436	1	0	0	2.40587	2.57013	DNPH1
defense response to fungus (GO:0050832)	2019-01-17	0.3436	1	0	0	2.40587	2.57013	LTF
neurotrophin signaling pathway (GO:0038179)	2019-01-17	0.3436	1	0	0	2.40587	2.57013	RAP1A
regulation of T cell migration (GO:2000404)	2019-01-17	0.3436	1	0	0	2.40587	2.57013	APP
regulation of establishment or maintenance of cell polarity (GO:0032878)	2019-01-17	0.3436	1	0	0	2.40587	2.57013	KRIT1
synaptic vesicle transport (GO:0048489)	2019-01-17	0.3436	1	0	0	2.40587	2.57013	KIF5B
septin ring organization (GO:0031106)	2019-01-17	0.3436	1	0	0	2.40587	2.57013	2019-09-08
melanosome transport (GO:0032402)	2019-01-17	0.3436	1	0	0	2.40587	2.57013	BLOC1S5
regulation of early endosome to late endosome transport (GO:2000641)	2019-01-17	0.3436	1	0	0	2.40587	2.57013	RDX
nucleobase-containing compound biosynthetic process (GO:0034654)	2019-01-17	0.3436	1	0	0	2.40587	2.57013	TYMS
positive regulation of transcription of Notch receptor target (GO:0007221)	2019-01-17	0.3436	1	0	0	2.40587	2.57013	STAT1
viral entry into host cell (GO:0046718)	2019-01-17	0.3436	1	0	0	2.40587	2.57013	EPS15
cellular monovalent inorganic cation homeostasis (GO:0030004)	2019-01-17	0.3436	1	0	0	2.40587	2.57013	ATP1A1
mitotic G2 DNA damage checkpoint (GO:0007095)	2019-01-17	0.3436	1	0	0	2.40587	2.57013	DONSON
positive regulation of supramolecular fiber organization (GO:1902905)	1985-03-01	0.344773	1	0	0	1.44352	1.53716	APP;SLAIN2;ARF6
non-recombinational repair (GO:0000726)	1950-02-01	0.346561	1	0	0	1.63599	1.73366	XRCC4;BRCC3
organic hydroxy compound biosynthetic process (GO:1901617)	1950-02-01	0.346561	1	0	0	1.63599	1.73366	SQLE;DHCR7
positive regulation of response to DNA damage stimulus (GO:2001022)	1950-02-01	0.346561	1	0	0	1.63599	1.73366	CEBPG;BRCC3
gonad development (GO:0008406)	1950-02-01	0.346561	1	0	0	1.63599	1.73366	NCOA4;KIT
regulation of signal transduction (GO:0009966)	7/234	0.348176	1	0	0	1.2235	1.29085	SOCS2;APP;CBFB;KIT;ITGB1BP1;CDC42SE2;SOCS5
blood circulation (GO:0008015)	1951-02-01	0.355461	1	0	0	1.60391	1.65899	STAT1;ITGB1BP1
wound healing (GO:0042060)	1951-02-01	0.355461	1	0	0	1.60391	1.65899	SCARB1;MIA3
negative regulation of protein ubiquitination (GO:0031397)	1951-02-01	0.355461	1	0	0	1.60391	1.65899	PDCL3;HIPK2
negative regulation of viral genome replication (GO:0045071)	1951-02-01	0.355461	1	0	0	1.60391	1.65899	EIF2AK2;LTF
fatty acid beta-oxidation (GO:0006635)	1951-02-01	0.355461	1	0	0	1.60391	1.65899	ABCD2;CROT
double-strand break repair via nonhomologous end joining (GO:0006303)	1951-02-01	0.355461	1	0	0	1.60391	1.65899	XRCC4;BRCC3
calcium ion transmembrane transport (GO:0070588)	1987-03-01	0.358168	1	0	0	1.41034	1.44807	FKBP1A;YME1L1;ATP2C1
glucan catabolic process (GO:0009251)	2019-01-18	0.359663	1	0	0	2.27221	2.32354	CALM1
regulation of multicellular organism growth (GO:0040014)	2019-01-18	0.359663	1	0	0	2.27221	2.32354	APP
regulation of adherens junction organization (GO:1903391)	2019-01-18	0.359663	1	0	0	2.27221	2.32354	RDX
long-chain fatty-acyl-CoA biosynthetic process (GO:0035338)	2019-01-18	0.359663	1	0	0	2.27221	2.32354	HACD2
establishment of melanosome localization (GO:0032401)	2019-01-18	0.359663	1	0	0	2.27221	2.32354	BLOC1S5
regulation of viral process (GO:0050792)	2019-01-18	0.359663	1	0	0	2.27221	2.32354	LTF
mitotic recombination (GO:0006312)	2019-01-18	0.359663	1	0	0	2.27221	2.32354	SMC5
regulation of amyloid-beta formation (GO:1902003)	2019-01-18	0.359663	1	0	0	2.27221	2.32354	APP
iron-sulfur cluster assembly (GO:0016226)	2019-01-18	0.359663	1	0	0	2.27221	2.32354	CIAPIN1
regulation of spindle organization (GO:0090224)	2019-01-18	0.359663	1	0	0	2.27221	2.32354	PARP3
nuclear envelope reassembly (GO:0031468)	2019-01-18	0.359663	1	0	0	2.27221	2.32354	NSFL1C
anion transmembrane transport (GO:0098656)	2019-01-18	0.359663	1	0	0	2.27221	2.32354	SLC35A3
cellular response to gamma radiation (GO:0071480)	2019-01-18	0.359663	1	0	0	2.27221	2.32354	WRN
regulation of keratinocyte proliferation (GO:0010837)	2019-01-18	0.359663	1	0	0	2.27221	2.32354	MBD4
cardiac muscle cell contraction (GO:0086003)	2019-01-18	0.359663	1	0	0	2.27221	2.32354	ATP1A1
positive regulation of lipid catabolic process (GO:0050996)	2019-01-18	0.359663	1	0	0	2.27221	2.32354	ABCD2
anterior/posterior axis specification (GO:0009948)	2019-01-18	0.359663	1	0	0	2.27221	2.32354	DDIT3
negative regulation of fibroblast proliferation (GO:0048147)	2019-01-18	0.359663	1	0	0	2.27221	2.32354	MED25
regulation of mitochondrial membrane permeability (GO:0046902)	2019-01-18	0.359663	1	0	0	2.27221	2.32354	BNIP3
regulation of lipopolysaccharide-mediated signaling pathway (GO:0031664)	2019-01-18	0.359663	1	0	0	2.27221	2.32354	LTF
positive regulation of metabolic process (GO:0009893)	2019-01-18	0.359663	1	0	0	2.27221	2.32354	PYURF
ubiquitin-dependent protein catabolic process via the multivesicular body sorting pathway (GO:0043162)	2019-01-18	0.359663	1	0	0	2.27221	2.32354	VPS25
regulation of oxidative stress-induced intrinsic apoptotic signaling pathway (GO:1902175)	2019-01-18	0.359663	1	0	0	2.27221	2.32354	UBQLN1
modulation by virus of host morphology or physiology (GO:0019048)	2019-01-18	0.359663	1	0	0	2.27221	2.32354	HIPK2
outer dynein arm assembly (GO:0036158)	2019-01-18	0.359663	1	0	0	2.27221	2.32354	TMEM141
regulation of cardiac muscle cell proliferation (GO:0060043)	2019-01-18	0.359663	1	0	0	2.27221	2.32354	MEF2C
heart trabecula morphogenesis (GO:0061384)	2019-01-18	0.359663	1	0	0	2.27221	2.32354	FKBP1A
regulation of cAMP-mediated signaling (GO:0043949)	2019-01-18	0.359663	1	0	0	2.27221	2.32354	UBE2B
regulation of epithelial cell differentiation (GO:0030856)	2019-01-18	0.359663	1	0	0	2.27221	2.32354	CEACAM1
regulation of microtubule polymerization or depolymerization (GO:0031110)	2019-01-18	0.359663	1	0	0	2.27221	2.32354	PRUNE1
regulation of peptidase activity (GO:0052547)	2019-01-18	0.359663	1	0	0	2.27221	2.32354	CST3
mRNA destabilization (GO:0061157)	2019-01-18	0.359663	1	0	0	2.27221	2.32354	METTL3
tumor necrosis factor-mediated signaling pathway (GO:0033209)	4/124	0.359973	1	0	0	1.31935	1.34801	STAT1;RIPK1;PSMF1;RELA
peptidyl-tyrosine modification (GO:0018212)	1952-02-01	0.364317	1	0	0	1.57307	1.58838	FGR;KIT
response to organonitrogen compound (GO:0010243)	1952-02-01	0.364317	1	0	0	1.57307	1.58838	RRAGC;MARCH6
regulation of cellular amine metabolic process (GO:0033238)	1952-02-01	0.364317	1	0	0	1.57307	1.58838	PSMF1;OAZ2
regulation of cellular amino acid metabolic process (GO:0006521)	1952-02-01	0.364317	1	0	0	1.57307	1.58838	PSMF1;OAZ2
regulation of MAP kinase activity (GO:0043405)	1988-03-01	0.364852	1	0	0	1.39431	1.40583	STK38;PIK3CG;DUSP7
dephosphorylation (GO:0016311)	4/125	0.365535	1	0	0	1.30879	1.31716	PLPP6;PPP3CB;UBLCP1;DUSP7
regulation of proteasomal ubiquitin-dependent protein catabolic process (GO:0032434)	1989-03-01	0.371525	1	0	0	1.37864	1.36505	USP7;KEAP1;SOCS5
regulation of protein targeting to mitochondrion (GO:1903214)	1989-03-01	0.371525	1	0	0	1.37864	1.36505	SREBF1;MIS18A;ZBED3
neuron projection morphogenesis (GO:0048812)	5/164	0.373077	1	0	0	1.24694	1.22945	RAB10;APP;STK24;IQGAP1;RAB8A
positive regulation of ossification (GO:0045778)	1953-02-01	0.373126	1	0	0	1.54339	1.52153	MEF2C;LTF
positive regulation of nervous system development (GO:0051962)	1953-02-01	0.373126	1	0	0	1.54339	1.52153	BHLHB9;NUMB
triglyceride metabolic process (GO:0006641)	1953-02-01	0.373126	1	0	0	1.54339	1.52153	MOGAT2;LPIN2
negative regulation of smoothened signaling pathway (GO:0045879)	2019-01-19	0.375333	1	0	0	2.15262	2.10944	SUFU
protein ADP-ribosylation (GO:0006471)	2019-01-19	0.375333	1	0	0	2.15262	2.10944	PARP3
regulation of sprouting angiogenesis (GO:1903670)	2019-01-19	0.375333	1	0	0	2.15262	2.10944	CEACAM1
negative regulation of cell junction assembly (GO:1901889)	2019-01-19	0.375333	1	0	0	2.15262	2.10944	ITGB1BP1
negative regulation of protein localization to plasma membrane (GO:1903077)	2019-01-19	0.375333	1	0	0	2.15262	2.10944	NUMB
protein targeting to lysosome (GO:0006622)	2019-01-19	0.375333	1	0	0	2.15262	2.10944	NCOA4
regulation of long-term synaptic potentiation (GO:1900271)	2019-01-19	0.375333	1	0	0	2.15262	2.10944	APP
acetylcholine receptor signaling pathway (GO:0095500)	2019-01-19	0.375333	1	0	0	2.15262	2.10944	GNB1
positive regulation of STAT cascade (GO:1904894)	2019-01-19	0.375333	1	0	0	2.15262	2.10944	KIT
negative regulation of double-strand break repair (GO:2000780)	2019-01-19	0.375333	1	0	0	2.15262	2.10944	TRIP12
posttranscriptional gene silencing by RNA (GO:0035194)	2019-01-19	0.375333	1	0	0	2.15262	2.10944	CNOT1
maturation of 5.8S rRNA from tricistronic rRNA transcript (SSU-rRNA, 5.8S rRNA, LSU-rRNA) (GO:0000466)	2019-01-19	0.375333	1	0	0	2.15262	2.10944	EXOSC9
sulfur compound transport (GO:0072348)	2019-01-19	0.375333	1	0	0	2.15262	2.10944	RACGAP1
morphogenesis of an epithelium (GO:0002009)	2019-01-19	0.375333	1	0	0	2.15262	2.10944	MPP5
Rac protein signal transduction (GO:0016601)	2019-01-19	0.375333	1	0	0	2.15262	2.10944	ELMO1
positive regulation of oxidoreductase activity (GO:0051353)	2019-01-19	0.375333	1	0	0	2.15262	2.10944	RFK
positive regulation of toll-like receptor signaling pathway (GO:0034123)	2019-01-19	0.375333	1	0	0	2.15262	2.10944	LTF
negative regulation of lipid metabolic process (GO:0045833)	2019-01-19	0.375333	1	0	0	2.15262	2.10944	CEACAM1
positive regulation of lipid storage (GO:0010884)	2019-01-19	0.375333	1	0	0	2.15262	2.10944	SCARB1
regulation of mitochondrial fission (GO:0090140)	2019-01-19	0.375333	1	0	0	2.15262	2.10944	BNIP3
nucleosome disassembly (GO:0006337)	2019-01-19	0.375333	1	0	0	2.15262	2.10944	ARID2
regulation of transcription factor import into nucleus (GO:0042990)	2019-01-19	0.375333	1	0	0	2.15262	2.10944	SUFU
chromatin disassembly (GO:0031498)	2019-01-19	0.375333	1	0	0	2.15262	2.10944	ARID2
folic acid metabolic process (GO:0046655)	2019-01-19	0.375333	1	0	0	2.15262	2.10944	OVCA2
striated muscle cell differentiation (GO:0051146)	2019-01-19	0.375333	1	0	0	2.15262	2.10944	MEF2C
fatty-acyl-CoA metabolic process (GO:0035337)	2019-01-19	0.375333	1	0	0	2.15262	2.10944	PPT1
negative regulation of protein localization to cell periphery (GO:1904376)	2019-01-19	0.375333	1	0	0	2.15262	2.10944	NUMB
positive regulation of phospholipase activity (GO:0010518)	2019-01-19	0.375333	1	0	0	2.15262	2.10944	KIT
drug transport (GO:0015893)	2019-01-19	0.375333	1	0	0	2.15262	2.10944	RALBP1
protein heterotetramerization (GO:0051290)	2019-01-19	0.375333	1	0	0	2.15262	2.10944	CPSF6
innate immune response in mucosa (GO:0002227)	2019-01-19	0.375333	1	0	0	2.15262	2.10944	LTF
mitochondrial calcium ion homeostasis (GO:0051560)	2019-01-19	0.375333	1	0	0	2.15262	2.10944	PDZD8
mitochondrial membrane organization (GO:0007006)	2019-01-19	0.375333	1	0	0	2.15262	2.10944	BNIP3
response to interferon-beta (GO:0035456)	2019-01-19	0.375333	1	0	0	2.15262	2.10944	STAT1
positive regulation of neuron apoptotic process (GO:0043525)	2019-01-19	0.375333	1	0	0	2.15262	2.10944	DDIT3
negative regulation of cellular macromolecule biosynthetic process (GO:2000113)	14/513	0.375504	1	0	0	1.11617	1.09328	CTBP1;SUV39H1;EIF2AK2;RPL13A;IKZF1;TYMS;RELA;FXR1;CNOT1;DDIT3;CAPRIN1;MLX;RAD17;MEN1
glycerophospholipid biosynthetic process (GO:0046474)	5/165	0.377933	1	0	0	1.23939	1.20597	ARF3;CPNE3;LPIN2;PI4K2A;PIK3CG
positive regulation of phosphatidylinositol 3-kinase signaling (GO:0014068)	1954-02-01	0.381886	1	0	0	1.51481	1.45821	FGR;KIT
positive regulation of tyrosine phosphorylation of STAT protein (GO:0042531)	1954-02-01	0.381886	1	0	0	1.51481	1.45821	KIT;STAT3
protein lipidation (GO:0006497)	4/128	0.382202	1	0	0	1.27812	1.2293	PYURF;ZDHHC6;WIPI2;WDR45
regulation of cytokine-mediated signaling pathway (GO:0001959)	1991-03-01	0.384828	1	0	0	1.34834	1.28761	CBFB;STAT1;RIPK1
cytoplasmic translation (GO:0002181)	1955-02-01	0.390592	1	0	0	1.48727	1.39816	RPS26;RPL15
vacuolar acidification (GO:0007035)	2019-01-20	0.390621	1	0	0	2.04499	1.92233	PPT1
Golgi to endosome transport (GO:0006895)	2019-01-20	0.390621	1	0	0	2.04499	1.92233	EPS15
cell projection assembly (GO:0030031)	2019-01-20	0.390621	1	0	0	2.04499	1.92233	CYFIP2
regulation of endoplasmic reticulum stress-induced intrinsic apoptotic signaling pathway (GO:1902235)	2019-01-20	0.390621	1	0	0	2.04499	1.92233	DDIT3
hydrogen peroxide metabolic process (GO:0042743)	2019-01-20	0.390621	1	0	0	2.04499	1.92233	PRDX3
regulation of gluconeogenesis (GO:0006111)	2019-01-20	0.390621	1	0	0	2.04499	1.92233	SDHAF3
negative regulation of intracellular protein transport (GO:0090317)	2019-01-20	0.390621	1	0	0	2.04499	1.92233	ITGB1BP1
regulation of epidermal cell differentiation (GO:0045604)	2019-01-20	0.390621	1	0	0	2.04499	1.92233	CBFB
regulation of regulatory T cell differentiation (GO:0045589)	2019-01-20	0.390621	1	0	0	2.04499	1.92233	CBFB
negative regulation of actin filament bundle assembly (GO:0032232)	2019-01-20	0.390621	1	0	0	2.04499	1.92233	ARAP1
wound healing, spreading of cells (GO:0044319)	2019-01-20	0.390621	1	0	0	2.04499	1.92233	CEACAM1
cellular polysaccharide catabolic process (GO:0044247)	2019-01-20	0.390621	1	0	0	2.04499	1.92233	CALM1
embryonic digestive tract development (GO:0048566)	2019-01-20	0.390621	1	0	0	2.04499	1.92233	RBPMS2
phosphatidylethanolamine metabolic process (GO:0046337)	2019-01-20	0.390621	1	0	0	2.04499	1.92233	LPIN2
neuromuscular junction development (GO:0007528)	2019-01-20	0.390621	1	0	0	2.04499	1.92233	GPHN
axon extension (GO:0048675)	2019-01-20	0.390621	1	0	0	2.04499	1.92233	PPP3CB
androgen metabolic process (GO:0008209)	2019-01-20	0.390621	1	0	0	2.04499	1.92233	MBD4
Arp2/3 complex-mediated actin nucleation (GO:0034314)	2019-01-20	0.390621	1	0	0	2.04499	1.92233	ARPC2
negative regulation of response to biotic stimulus (GO:0002832)	2019-01-20	0.390621	1	0	0	2.04499	1.92233	LTF
excitatory postsynaptic potential (GO:0060079)	2019-01-20	0.390621	1	0	0	2.04499	1.92233	MEF2C
regulation of cell development (GO:0060284)	2019-01-20	0.390621	1	0	0	2.04499	1.92233	PRUNE1
glial cell development (GO:0021782)	2019-01-20	0.390621	1	0	0	2.04499	1.92233	APP
regulation of response to cytokine stimulus (GO:0060759)	2019-01-20	0.390621	1	0	0	2.04499	1.92233	CBFB
positive regulation of interferon-alpha production (GO:0032727)	2019-01-20	0.390621	1	0	0	2.04499	1.92233	STAT1
positive regulation of T cell migration (GO:2000406)	2019-01-20	0.390621	1	0	0	2.04499	1.92233	APP
melanosome localization (GO:0032400)	2019-01-20	0.390621	1	0	0	2.04499	1.92233	BLOC1S5
eye morphogenesis (GO:0048592)	2019-01-20	0.390621	1	0	0	2.04499	1.92233	STAT3
negative regulation of interferon-gamma production (GO:0032689)	2019-01-20	0.390621	1	0	0	2.04499	1.92233	LGALS9
chondroitin sulfate biosynthetic process (GO:0030206)	2019-01-20	0.390621	1	0	0	2.04499	1.92233	CHST13
mitochondrial RNA metabolic process (GO:0000959)	2019-01-20	0.390621	1	0	0	2.04499	1.92233	TFAM
protein-DNA complex assembly (GO:0065004)	1992-03-01	0.391456	1	0	0	1.33369	1.25084	NAA60;H3F3A;RPA2
mitochondrion organization (GO:0007005)	5/168	0.392493	1	0	0	1.21726	1.13842	PRDX3;NDUFB8;BNIP3;YME1L1;TFAM
positive regulation of cellular process (GO:0048522)	14/520	0.394685	1	0	0	1.10115	1.0237	CUL3;CDCA7L;H3F3A;RDX;SMC5;DNPH1;RELA;CCAR1;PRDX3;CCND2;EXOSC9;SSR1;ITGB1BP1;FAM98A
nuclear export (GO:0051168)	1993-03-01	0.398066	1	0	0	1.31935	1.2153	SRSF1;SRSF3;NUP153
protein glycosylation (GO:0006486)	4/131	0.398819	1	0	0	1.24885	1.148	GALNT7;PARP3;POGLUT1;COG3
regulation of cellular catabolic process (GO:0031329)	1956-02-01	0.399244	1	0	0	1.46071	1.3412	RRAGC;RAB8A
regulation of gene silencing by RNA (GO:0060966)	1956-02-01	0.399244	1	0	0	1.46071	1.3412	H3F3A;NUP153
regulation of posttranscriptional gene silencing (GO:0060147)	1956-02-01	0.399244	1	0	0	1.46071	1.3412	H3F3A;NUP153
negative regulation of cellular response to growth factor stimulus (GO:0090288)	1956-02-01	0.399244	1	0	0	1.46071	1.3412	RBPMS2;HIPK2
fat cell differentiation (GO:0045444)	1956-02-01	0.399244	1	0	0	1.46071	1.3412	MBD4;CTBP1
DNA recombination (GO:0006310)	1956-02-01	0.399244	1	0	0	1.46071	1.3412	BRIP1;WRN
positive regulation of transcription from RNA polymerase II promoter involved in cellular response to chemical stimulus (GO:1901522)	2019-01-21	0.405535	1	0	0	1.94761	1.75781	RELA
cortical actin cytoskeleton organization (GO:0030866)	2019-01-21	0.405535	1	0	0	1.94761	1.75781	ARF6
mesoderm development (GO:0007498)	2019-01-21	0.405535	1	0	0	1.94761	1.75781	IKZF1
ventricular cardiac muscle tissue development (GO:0003229)	2019-01-21	0.405535	1	0	0	1.94761	1.75781	FKBP1A
negative regulation of macroautophagy (GO:0016242)	2019-01-21	0.405535	1	0	0	1.94761	1.75781	SEC22B
dopamine metabolic process (GO:0042417)	2019-01-21	0.405535	1	0	0	1.94761	1.75781	GCH1
phospholipid translocation (GO:0045332)	2019-01-21	0.405535	1	0	0	1.94761	1.75781	ATP11C
positive regulation of translational initiation (GO:0045948)	2019-01-21	0.405535	1	0	0	1.94761	1.75781	RPS6KB1
positive regulation of lamellipodium organization (GO:1902745)	2019-01-21	0.405535	1	0	0	1.94761	1.75781	ARPC2
protein O-linked glycosylation via threonine (GO:0018243)	2019-01-21	0.405535	1	0	0	1.94761	1.75781	GALNT7
non-motile cilium assembly (GO:1905515)	2019-01-21	0.405535	1	0	0	1.94761	1.75781	TMEM80
response to nicotine (GO:0035094)	2019-01-21	0.405535	1	0	0	1.94761	1.75781	RELA
steroid hormone mediated signaling pathway (GO:0043401)	2019-01-21	0.405535	1	0	0	1.94761	1.75781	MBD4
nucleotide-excision repair, preincision complex stabilization (GO:0006293)	2019-01-21	0.405535	1	0	0	1.94761	1.75781	RPA2
positive regulation of defense response to virus by host (GO:0002230)	2019-01-21	0.405535	1	0	0	1.94761	1.75781	STAT1
limb morphogenesis (GO:0035108)	2019-01-21	0.405535	1	0	0	1.94761	1.75781	FBXW4
cellular response to misfolded protein (GO:0071218)	2019-01-21	0.405535	1	0	0	1.94761	1.75781	CUL3
protein-DNA complex disassembly (GO:0032986)	2019-01-21	0.405535	1	0	0	1.94761	1.75781	ARID2
cellular response to alkaloid (GO:0071312)	2019-01-21	0.405535	1	0	0	1.94761	1.75781	RELA
negative regulation of cyclin-dependent protein kinase activity (GO:1904030)	2019-01-21	0.405535	1	0	0	1.94761	1.75781	MEN1
positive regulation of lipid metabolic process (GO:0045834)	2019-01-21	0.405535	1	0	0	1.94761	1.75781	CREB1
mitochondrial calcium ion transmembrane transport (GO:0006851)	2019-01-21	0.405535	1	0	0	1.94761	1.75781	YME1L1
lipid catabolic process (GO:0016042)	2019-01-21	0.405535	1	0	0	1.94761	1.75781	PPT1
hepaticobiliary system development (GO:0061008)	2019-01-21	0.405535	1	0	0	1.94761	1.75781	CEBPG
regulation of BMP signaling pathway (GO:0030510)	1957-02-01	0.407838	1	0	0	1.43508	1.2871	RBPMS2;HIPK2
phosphatidylinositol-mediated signaling (GO:0048015)	1957-02-01	0.407838	1	0	0	1.43508	1.2871	RPS6KB1;PIK3CG
Fc-gamma receptor signaling pathway involved in phagocytosis (GO:0038096)	4/134	0.41536	1	0	0	1.22089	1.07268	CYFIP2;FGR;ARPC2;ELMO1
IRE1-mediated unfolded protein response (GO:0036498)	1958-02-01	0.416371	1	0	0	1.41034	1.23571	SSR1;TPP1
positive regulation of cell death (GO:0010942)	1958-02-01	0.416371	1	0	0	1.41034	1.23571	BNIP3;RIPK1
regulation of Rho protein signal transduction (GO:0035023)	1958-02-01	0.416371	1	0	0	1.41034	1.23571	CUL3;ARAP1
epidermal growth factor receptor signaling pathway (GO:0007173)	1958-02-01	0.416371	1	0	0	1.41034	1.23571	IQGAP1;EPS15
I-kappaB kinase/NF-kappaB signaling (GO:0007249)	1958-02-01	0.416371	1	0	0	1.41034	1.23571	RIPK1;RELA
regulation of nucleic acid-templated transcription (GO:1903506)	16/608	0.417703	1	0	0	1.07631	0.939601	RNF20;MEF2C;MYCBP;SP110;BCL11A;STAT3;RNF6;BAZ1A;RELA;TOX4;SBNO1;DDIT3;SUFU;UBTF;MLX;TFAM
interleukin-1-mediated signaling pathway (GO:0070498)	1996-03-01	0.417771	1	0	0	1.27812	1.11557	PELI1;PSMF1;RELA
regulation of interferon-gamma-mediated signaling pathway (GO:0060334)	2019-01-22	0.420085	1	0	0	1.85908	1.61238	STAT1
acylglycerol homeostasis (GO:0055090)	2019-01-22	0.420085	1	0	0	1.85908	1.61238	SCARB1
establishment of protein localization to vacuole (GO:0072666)	2019-01-22	0.420085	1	0	0	1.85908	1.61238	VPS25
glutathione derivative biosynthetic process (GO:1901687)	2019-01-22	0.420085	1	0	0	1.85908	1.61238	ESD
cellular response to nerve growth factor stimulus (GO:1990090)	2019-01-22	0.420085	1	0	0	1.85908	1.61238	RAP1A
positive regulation of protein targeting to membrane (GO:0090314)	2019-01-22	0.420085	1	0	0	1.85908	1.61238	ITGB1BP1
sterol transport (GO:0015918)	2019-01-22	0.420085	1	0	0	1.85908	1.61238	LDLR
nucleotide-excision repair, DNA incision, 3'-to lesion (GO:0006295)	2019-01-22	0.420085	1	0	0	1.85908	1.61238	RPA2
lipid translocation (GO:0034204)	2019-01-22	0.420085	1	0	0	1.85908	1.61238	ATP11C
nuclear transport (GO:0051169)	2019-01-22	0.420085	1	0	0	1.85908	1.61238	NXT2
negative regulation of response to endoplasmic reticulum stress (GO:1903573)	2019-01-22	0.420085	1	0	0	1.85908	1.61238	PPP1R15B
DNA catabolic process, endonucleolytic (GO:0000737)	2019-01-22	0.420085	1	0	0	1.85908	1.61238	H1F0
positive regulation of interleukin-10 production (GO:0032733)	2019-01-22	0.420085	1	0	0	1.85908	1.61238	LGALS9
negative regulation of sprouting angiogenesis (GO:1903671)	2019-01-22	0.420085	1	0	0	1.85908	1.61238	ITGB1BP1
protein localization to cell surface (GO:0034394)	2019-01-22	0.420085	1	0	0	1.85908	1.61238	ARF6
rRNA modification (GO:0000154)	2019-01-22	0.420085	1	0	0	1.85908	1.61238	THUMPD1
purine-containing compound biosynthetic process (GO:0072522)	2019-01-22	0.420085	1	0	0	1.85908	1.61238	PPAT
positive regulation of biosynthetic process (GO:0009891)	2019-01-22	0.420085	1	0	0	1.85908	1.61238	CREB1
negative regulation of protein import into nucleus (GO:0042308)	2019-01-22	0.420085	1	0	0	1.85908	1.61238	SUFU
regulation of ERBB signaling pathway (GO:1901184)	2019-01-22	0.420085	1	0	0	1.85908	1.61238	CEACAM1
protein complex localization (GO:0031503)	2019-01-22	0.420085	1	0	0	1.85908	1.61238	IFT52
viral genome replication (GO:0019079)	2019-01-22	0.420085	1	0	0	1.85908	1.61238	CTBP1
negative regulation of GTPase activity (GO:0034260)	2019-01-22	0.420085	1	0	0	1.85908	1.61238	RDX
positive regulation of RNA splicing (GO:0033120)	2019-01-22	0.420085	1	0	0	1.85908	1.61238	ZPR1
ncRNA catabolic process (GO:0034661)	2019-01-22	0.420085	1	0	0	1.85908	1.61238	EXOSC9
glutathione derivative metabolic process (GO:1901685)	2019-01-22	0.420085	1	0	0	1.85908	1.61238	ESD
regulation of insulin secretion involved in cellular response to glucose stimulus (GO:0061178)	2019-01-22	0.420085	1	0	0	1.85908	1.61238	PPP3CB
digestive system development (GO:0055123)	2019-01-22	0.420085	1	0	0	1.85908	1.61238	KIT
Fc-gamma receptor signaling pathway (GO:0038094)	4/135	0.420852	1	0	0	1.21185	1.04882	CYFIP2;FGR;ARPC2;ELMO1
positive regulation of protein metabolic process (GO:0051247)	1997-03-01	0.424293	1	0	0	1.26494	1.08447	APP;SEC22B;OAZ2
cellular metal ion homeostasis (GO:0006875)	1997-03-01	0.424293	1	0	0	1.26494	1.08447	STIM1;ATP1A1;ATP2C1
response to light stimulus (GO:0009416)	1959-02-01	0.424843	1	0	0	1.38643	1.18684	UBE2B;MEN1
cholesterol homeostasis (GO:0042632)	1959-02-01	0.424843	1	0	0	1.38643	1.18684	SCARB1;LDLR
neutrophil migration (GO:1990266)	1959-02-01	0.424843	1	0	0	1.38643	1.18684	PECAM1;PIK3CG
sterol homeostasis (GO:0055092)	1959-02-01	0.424843	1	0	0	1.38643	1.18684	SCARB1;LDLR
Fc receptor mediated stimulatory signaling pathway (GO:0002431)	4/136	0.426332	1	0	0	1.20294	1.02555	CYFIP2;FGR;ARPC2;ELMO1
response to tumor necrosis factor (GO:0034612)	1998-03-01	0.43079	1	0	0	1.25203	1.05438	GCH1;RIPK1;RELA
mitochondrial respiratory chain complex assembly (GO:0033108)	1998-03-01	0.43079	1	0	0	1.25203	1.05438	NDUFB8;SDHAF3;FOXRED1
mitotic cytokinesis (GO:0000281)	1960-02-01	0.43325	1	0	0	1.36333	1.14034	SEPT8;RACGAP1
regulation of extrinsic apoptotic signaling pathway (GO:2001236)	1960-02-01	0.43325	1	0	0	1.36333	1.14034	RIPK1;RELA
sterol metabolic process (GO:0016125)	1960-02-01	0.43325	1	0	0	1.36333	1.14034	SQLE;DHCR7
cell morphogenesis (GO:0000902)	1960-02-01	0.43325	1	0	0	1.36333	1.14034	CYFIP2;MBD4
regulation of natural killer cell mediated cytotoxicity (GO:0042269)	2019-01-23	0.434279	1	0	0	1.77825	1.48318	LGALS9
cellular response to catecholamine stimulus (GO:0071870)	2019-01-23	0.434279	1	0	0	1.77825	1.48318	GNB1
cholesterol efflux (GO:0033344)	2019-01-23	0.434279	1	0	0	1.77825	1.48318	SCARB1
nucleotide-excision repair, DNA gap filling (GO:0006297)	2019-01-23	0.434279	1	0	0	1.77825	1.48318	RPA2
positive regulation of ERBB signaling pathway (GO:1901186)	2019-01-23	0.434279	1	0	0	1.77825	1.48318	ARAP1
melanosome organization (GO:0032438)	2019-01-23	0.434279	1	0	0	1.77825	1.48318	BLOC1S5
glycolytic process (GO:0006096)	2019-01-23	0.434279	1	0	0	1.77825	1.48318	PGAM1
regulation of telomere capping (GO:1904353)	2019-01-23	0.434279	1	0	0	1.77825	1.48318	USP7
TOR signaling (GO:0031929)	2019-01-23	0.434279	1	0	0	1.77825	1.48318	RPS6KB1
lamellipodium assembly (GO:0030032)	2019-01-23	0.434279	1	0	0	1.77825	1.48318	KIT
positive regulation of mRNA catabolic process (GO:0061014)	2019-01-23	0.434279	1	0	0	1.77825	1.48318	CNOT1
vitamin transport (GO:0051180)	2019-01-23	0.434279	1	0	0	1.77825	1.48318	SCARB1
cellular nitrogen compound biosynthetic process (GO:0044271)	2019-01-23	0.434279	1	0	0	1.77825	1.48318	GCH1
apoptotic nuclear changes (GO:0030262)	2019-01-23	0.434279	1	0	0	1.77825	1.48318	H1F0
folic acid-containing compound metabolic process (GO:0006760)	2019-01-23	0.434279	1	0	0	1.77825	1.48318	OVCA2
rRNA methylation (GO:0031167)	2019-01-23	0.434279	1	0	0	1.77825	1.48318	MRM1
negative regulation of axonogenesis (GO:0050771)	2019-01-23	0.434279	1	0	0	1.77825	1.48318	RNF6
regulation of monooxygenase activity (GO:0032768)	2019-01-23	0.434279	1	0	0	1.77825	1.48318	CALM1
cellular response to amyloid-beta (GO:1904646)	2019-01-23	0.434279	1	0	0	1.77825	1.48318	APP
regulation of cell size (GO:0008361)	2019-01-23	0.434279	1	0	0	1.77825	1.48318	RDX
regulation of microtubule cytoskeleton organization (GO:0070507)	2019-01-23	0.434279	1	0	0	1.77825	1.48318	AURKA
regulation of ion homeostasis (GO:2000021)	2019-01-23	0.434279	1	0	0	1.77825	1.48318	SLC30A7
negative regulation of axon extension (GO:0030517)	2019-01-23	0.434279	1	0	0	1.77825	1.48318	RNF6
regulation of insulin secretion (GO:0050796)	1999-03-01	0.437261	1	0	0	1.23939	1.02525	PPP3CB;RAP1A;ENSA
positive regulation of cell growth (GO:0030307)	1999-03-01	0.437261	1	0	0	1.23939	1.02525	EXOSC9;H3F3A;DNPH1
positive regulation of MAP kinase activity (GO:0043406)	5/178	0.440732	1	0	0	1.14887	0.941292	RAP1A;KIT;EIF2AK2;PIK3CG;DUSP7
regulation of mRNA splicing, via spliceosome (GO:0048024)	1961-02-01	0.44159	1	0	0	1.34098	1.09608	SRSF3;SAP18
nucleosome assembly (GO:0006334)	1961-02-01	0.44159	1	0	0	1.34098	1.09608	NAA60;H3F3A
regulation of stress fiber assembly (GO:0051492)	1961-02-01	0.44159	1	0	0	1.34098	1.09608	ITGB1BP1;ARAP1
response to reactive oxygen species (GO:0000302)	1961-02-01	0.44159	1	0	0	1.34098	1.09608	PRDX3;STK24
regulation of vesicle-mediated transport (GO:0060627)	4/139	0.442688	1	0	0	1.17697	0.959102	RAB10;RAB5B;TBC1D9B;RAB8A
central nervous system development (GO:0007417)	6/218	0.442756	1	0	0	1.12568	0.917135	FXR1;STAT3;PPT1;ELP3;TPP1;ZPR1
neuron differentiation (GO:0030182)	4/140	0.44811	1	0	0	1.16857	0.938027	FXR1;UNC119B;MEF2C;PPT1
ammonium transport (GO:0015696)	2019-01-24	0.448127	1	0	0	1.70416	1.36789	RALBP1
phospholipid dephosphorylation (GO:0046839)	2019-01-24	0.448127	1	0	0	1.70416	1.36789	PLPP6
regulation of androgen receptor signaling pathway (GO:0060765)	2019-01-24	0.448127	1	0	0	1.70416	1.36789	RNF6
transmembrane transport (GO:0055085)	10/379	0.448399	1	0	0	1.07915	0.865557	SCARB1;RALBP1;ABCD2;ATP11C;PSMF1;ATP1A1;SLC28A2;ATP2C1;ADD3;ATP6V1C1
actin cytoskeleton reorganization (GO:0031532)	1962-02-01	0.449863	1	0	0	1.31935	1.05391	KIT;ATP2C1
regulation of tyrosine phosphorylation of STAT protein (GO:0042509)	1962-02-01	0.449863	1	0	0	1.31935	1.05391	KIT;STAT3
regulation of cellular ketone metabolic process (GO:0010565)	1962-02-01	0.449863	1	0	0	1.31935	1.05391	PSMF1;OAZ2
negative regulation of viral life cycle (GO:1903901)	1962-02-01	0.449863	1	0	0	1.31935	1.05391	EIF2AK2;LTF
negative regulation of MAP kinase activity (GO:0043407)	1962-02-01	0.449863	1	0	0	1.31935	1.05391	STK38;DUSP7
regulation of protein ubiquitination (GO:0031396)	3/102	0.4565	1	0	0	1.20294	0.943301	FKBP1A;CUL3;UBQLN1
regulation of kinase activity (GO:0043549)	3/102	0.4565	1	0	0	1.20294	0.943301	PRDX3;FGR;KIT
positive regulation of type I interferon production (GO:0032481)	1963-02-01	0.458065	1	0	0	1.29841	1.01372	STAT1;RELA
negative regulation of G2/M transition of mitotic cell cycle (GO:0010972)	1963-02-01	0.458065	1	0	0	1.29841	1.01372	PSMF1;AURKA
positive regulation of catabolic process (GO:0009896)	1963-02-01	0.458065	1	0	0	1.29841	1.01372	SEC22B;OAZ2
regulation of translational initiation (GO:0006446)	1963-02-01	0.458065	1	0	0	1.29841	1.01372	PPP1R15B;RPS6KB1
positive regulation of microtubule polymerization (GO:0031116)	2019-01-25	0.461637	1	0	0	1.63599	1.26458	SLAIN2
positive regulation of immune effector process (GO:0002699)	2019-01-25	0.461637	1	0	0	1.63599	1.26458	LGALS9
cellular lipid catabolic process (GO:0044242)	2019-01-25	0.461637	1	0	0	1.63599	1.26458	LPIN2
response to glucocorticoid (GO:0051384)	2019-01-25	0.461637	1	0	0	1.63599	1.26458	GOT1
histone mRNA metabolic process (GO:0008334)	2019-01-25	0.461637	1	0	0	1.63599	1.26458	CPSF2
receptor clustering (GO:0043113)	2019-01-25	0.461637	1	0	0	1.63599	1.26458	ITGB1BP1
negative regulation of developmental growth (GO:0048640)	2019-01-25	0.461637	1	0	0	1.63599	1.26458	RNF6
negative regulation of sequestering of calcium ion (GO:0051283)	2019-01-25	0.461637	1	0	0	1.63599	1.26458	IBTK
proteasomal ubiquitin-independent protein catabolic process (GO:0010499)	2019-01-25	0.461637	1	0	0	1.63599	1.26458	KEAP1
regulation of actin filament bundle assembly (GO:0032231)	2019-01-25	0.461637	1	0	0	1.63599	1.26458	RDX
ATP generation from ADP (GO:0006757)	2019-01-25	0.461637	1	0	0	1.63599	1.26458	PGAM1
negative regulation of cyclin-dependent protein serine/threonine kinase activity (GO:0045736)	2019-01-25	0.461637	1	0	0	1.63599	1.26458	MEN1
receptor catabolic process (GO:0032801)	2019-01-25	0.461637	1	0	0	1.63599	1.26458	AP2A2
positive regulation of microtubule polymerization or depolymerization (GO:0031112)	2019-01-25	0.461637	1	0	0	1.63599	1.26458	SLAIN2
positive regulation of endopeptidase activity (GO:0010950)	2019-01-25	0.461637	1	0	0	1.63599	1.26458	STAT3
DNA geometric change (GO:0032392)	2019-01-25	0.461637	1	0	0	1.63599	1.26458	WRN
cellular senescence (GO:0090398)	2019-01-25	0.461637	1	0	0	1.63599	1.26458	SMC5
negative regulation of endothelial cell apoptotic process (GO:2000352)	2019-01-25	0.461637	1	0	0	1.63599	1.26458	KRIT1
regulation of AMPA receptor activity (GO:2000311)	2019-01-25	0.461637	1	0	0	1.63599	1.26458	MEF2C
mucosal immune response (GO:0002385)	2019-01-25	0.461637	1	0	0	1.63599	1.26458	LTF
mRNA splice site selection (GO:0006376)	2019-01-25	0.461637	1	0	0	1.63599	1.26458	SRSF1
fatty acid derivative biosynthetic process (GO:1901570)	2019-01-25	0.461637	1	0	0	1.63599	1.26458	PPT1
actin nucleation (GO:0045010)	2019-01-25	0.461637	1	0	0	1.63599	1.26458	ARPC2
negative regulation of proteasomal ubiquitin-dependent protein catabolic process (GO:0032435)	2019-01-25	0.461637	1	0	0	1.63599	1.26458	USP7
negative regulation of T cell proliferation (GO:0042130)	2019-01-25	0.461637	1	0	0	1.63599	1.26458	LGALS9
organic cation transport (GO:0015695)	2019-01-25	0.461637	1	0	0	1.63599	1.26458	RALBP1
positive regulation of macromolecule biosynthetic process (GO:0010557)	4/143	0.464273	1	0	0	1.14405	0.877811	FXR1;RBM3;RPS6KB1;LARP4
carbohydrate homeostasis (GO:0033500)	1964-02-01	0.466197	1	0	0	1.27812	0.975393	STAT3;ADIPOR1
regulation of viral genome replication (GO:0045069)	1964-02-01	0.466197	1	0	0	1.27812	0.975393	EIF2AK2;LTF
regulation of proteolysis (GO:0030162)	1964-02-01	0.466197	1	0	0	1.27812	0.975393	CYFIP2;CST3
endocytosis (GO:0006897)	7/264	0.467689	1	0	0	1.08446	0.824141	APP;SCARB1;RALBP1;PPT1;PECAM1;LDLR;RABEPK
positive regulation of angiogenesis (GO:0045766)	3/104	0.469172	1	0	0	1.1798	0.892859	PDCL3;STIM1;HIPK2
positive regulation of protein polymerization (GO:0032273)	1965-02-01	0.474256	1	0	0	1.25846	0.938819	SLAIN2;ARF6
homophilic cell adhesion via plasma membrane adhesion molecules (GO:0007156)	1965-02-01	0.474256	1	0	0	1.25846	0.938819	CEACAM1;PECAM1
positive regulation of JAK-STAT cascade (GO:0046427)	1965-02-01	0.474256	1	0	0	1.25846	0.938819	KIT;STAT3
NADH dehydrogenase complex assembly (GO:0010257)	1965-02-01	0.474256	1	0	0	1.25846	0.938819	NDUFB8;FOXRED1
mitochondrial respiratory chain complex I biogenesis (GO:0097031)	1965-02-01	0.474256	1	0	0	1.25846	0.938819	NDUFB8;FOXRED1
mitochondrial respiratory chain complex I assembly (GO:0032981)	1965-02-01	0.474256	1	0	0	1.25846	0.938819	NDUFB8;FOXRED1
glycerophospholipid metabolic process (GO:0006650)	1965-02-01	0.474256	1	0	0	1.25846	0.938819	CPNE3;PAFAH1B1
glycolytic process through glucose-6-phosphate (GO:0061620)	2019-01-26	0.474816	1	0	0	1.57307	1.17167	PGAM1
signal peptide processing (GO:0006465)	2019-01-26	0.474816	1	0	0	1.57307	1.17167	SPPL3
regulation of centrosome duplication (GO:0010824)	2019-01-26	0.474816	1	0	0	1.57307	1.17167	CEP120
canonical glycolysis (GO:0061621)	2019-01-26	0.474816	1	0	0	1.57307	1.17167	PGAM1
glucose catabolic process to pyruvate (GO:0061718)	2019-01-26	0.474816	1	0	0	1.57307	1.17167	PGAM1
regulation of telomere maintenance (GO:0032204)	2019-01-26	0.474816	1	0	0	1.57307	1.17167	USP7
glial cell differentiation (GO:0010001)	2019-01-26	0.474816	1	0	0	1.57307	1.17167	STAT3
lamellipodium organization (GO:0097581)	2019-01-26	0.474816	1	0	0	1.57307	1.17167	KIT
nucleotide-binding domain, leucine rich repeat containing receptor signaling pathway (GO:0035872)	2019-01-26	0.474816	1	0	0	1.57307	1.17167	RNF34
negative regulation of gene expression, epigenetic (GO:0045814)	2019-01-26	0.474816	1	0	0	1.57307	1.17167	H3F3A
potassium ion homeostasis (GO:0055075)	2019-01-26	0.474816	1	0	0	1.57307	1.17167	ATP1A1
positive regulation of interleukin-12 production (GO:0032735)	2019-01-26	0.474816	1	0	0	1.57307	1.17167	LGALS9
peptide catabolic process (GO:0043171)	2019-01-26	0.474816	1	0	0	1.57307	1.17167	TPP1
response to amyloid-beta (GO:1904645)	2019-01-26	0.474816	1	0	0	1.57307	1.17167	APP
positive regulation of nuclear division (GO:0051785)	2019-01-26	0.474816	1	0	0	1.57307	1.17167	AURKA
chondroitin sulfate proteoglycan biosynthetic process (GO:0050650)	2019-01-26	0.474816	1	0	0	1.57307	1.17167	CHST13
positive regulation of filopodium assembly (GO:0051491)	2019-01-26	0.474816	1	0	0	1.57307	1.17167	ARAP1
response to alcohol (GO:0097305)	2019-01-26	0.474816	1	0	0	1.57307	1.17167	GOT2
monocarboxylic acid catabolic process (GO:0072329)	2019-01-26	0.474816	1	0	0	1.57307	1.17167	LPIN2
regulation of lamellipodium assembly (GO:0010591)	2019-01-26	0.474816	1	0	0	1.57307	1.17167	ARPC2
positive regulation of interleukin-1 beta secretion (GO:0050718)	2019-01-26	0.474816	1	0	0	1.57307	1.17167	LGALS9
modulation of excitatory postsynaptic potential (GO:0098815)	2019-01-26	0.474816	1	0	0	1.57307	1.17167	APP
cellular response to vascular endothelial growth factor stimulus (GO:0035924)	2019-01-26	0.474816	1	0	0	1.57307	1.17167	ITGB1BP1
female gamete generation (GO:0007292)	2019-01-26	0.474816	1	0	0	1.57307	1.17167	TOB2
long-chain fatty-acyl-CoA metabolic process (GO:0035336)	2019-01-26	0.474816	1	0	0	1.57307	1.17167	HACD2
negative regulation of epithelial to mesenchymal transition (GO:0010719)	2019-01-26	0.474816	1	0	0	1.57307	1.17167	ADIPOR1
protein depolymerization (GO:0051261)	2019-01-26	0.474816	1	0	0	1.57307	1.17167	DSTN
peptidyl-tyrosine dephosphorylation (GO:0035335)	2019-01-26	0.474816	1	0	0	1.57307	1.17167	DUSP7
regulation of vascular smooth muscle cell proliferation (GO:1904705)	2019-01-26	0.474816	1	0	0	1.57307	1.17167	MEF2C
regulation of protein import into nucleus (GO:0042306)	2019-01-26	0.474816	1	0	0	1.57307	1.17167	ZPR1
regulation of cellular response to stress (GO:0080135)	3/105	0.475458	1	0	0	1.16857	0.868803	HSBP1;RPA2;NUP153
regulation of gene expression (GO:0010468)	26/1038	0.478316	1	0	0	1.02447	0.755526	RBM27;APP;MYCBP;PRKAG1;RNF6;TOB2;RELA;SBNO1;SUFU;UBTF;MLX;FLOT2;LGALS9;RNF20;MBD4;MEF2C;SP110;BCL11A;RDX;STAT3;BAZ1A;TOX4;DDIT3;TFAM;FAM98A;ZPR1
O-glycan processing (GO:0016266)	1966-02-01	0.48224	1	0	0	1.23939	0.903901	GALNT7;XXYLT1
chromatin assembly (GO:0031497)	1966-02-01	0.48224	1	0	0	1.23939	0.903901	NAA60;H3F3A
cellular response to reactive oxygen species (GO:0034614)	1966-02-01	0.48224	1	0	0	1.23939	0.903901	PRDX3;RELA
negative regulation of blood vessel morphogenesis (GO:2000181)	1966-02-01	0.48224	1	0	0	1.23939	0.903901	STAT1;KRIT1
negative regulation of apoptotic signaling pathway (GO:2001234)	1966-02-01	0.48224	1	0	0	1.23939	0.903901	RIPK1;RELA
sodium ion homeostasis (GO:0055078)	2019-01-27	0.487674	1	0	0	1.51481	1.0878	ATP1A1
positive regulation of cyclin-dependent protein kinase activity (GO:1904031)	2019-01-27	0.487674	1	0	0	1.51481	1.0878	CCND2
apoptotic cell clearance (GO:0043277)	2019-01-27	0.487674	1	0	0	1.51481	1.0878	SCARB1
positive regulation of synapse assembly (GO:0051965)	2019-01-27	0.487674	1	0	0	1.51481	1.0878	BHLHB9
cytoskeleton-dependent intracellular transport (GO:0030705)	2019-01-27	0.487674	1	0	0	1.51481	1.0878	KIF5B
lipid modification (GO:0030258)	2019-01-27	0.487674	1	0	0	1.51481	1.0878	PLPP6
regulation of centrosome cycle (GO:0046605)	2019-01-27	0.487674	1	0	0	1.51481	1.0878	AURKA
nucleotide biosynthetic process (GO:0009165)	2019-01-27	0.487674	1	0	0	1.51481	1.0878	PPAT
negative regulation of catalytic activity (GO:0043086)	2019-01-27	0.487674	1	0	0	1.51481	1.0878	CAND1
regulation of histone acetylation (GO:0035065)	2019-01-27	0.487674	1	0	0	1.51481	1.0878	CTBP1
regulation of viral entry into host cell (GO:0046596)	2019-01-27	0.487674	1	0	0	1.51481	1.0878	LGALS9
positive regulation of release of cytochrome c from mitochondria (GO:0090200)	2019-01-27	0.487674	1	0	0	1.51481	1.0878	BNIP3
GPI anchor metabolic process (GO:0006505)	2019-01-27	0.487674	1	0	0	1.51481	1.0878	PYURF
regulation of rhodopsin mediated signaling pathway (GO:0022400)	2019-01-27	0.487674	1	0	0	1.51481	1.0878	CALM1
snRNA 3'-end processing (GO:0034472)	2019-01-27	0.487674	1	0	0	1.51481	1.0878	EXOSC9
RNA biosynthetic process (GO:0032774)	2019-01-27	0.487674	1	0	0	1.51481	1.0878	TAF13
positive regulation of cellular component organization (GO:0051130)	3/107	0.487925	1	0	0	1.14672	0.822881	BHLHB9;BNIP3;LDLR
cellular response to light stimulus (GO:0071482)	1967-02-01	0.49015	1	0	0	1.22089	0.870548	METTL3;GNB1
intracellular steroid hormone receptor signaling pathway (GO:0030518)	1967-02-01	0.49015	1	0	0	1.22089	0.870548	MBD4;NCOA4
positive regulation of cellular protein localization (GO:1903829)	1967-02-01	0.49015	1	0	0	1.22089	0.870548	GTSE1;OAZ2
viral life cycle (GO:0019058)	3/108	0.494105	1	0	0	1.13611	0.800963	CTBP1;NUP153;EPS15
negative regulation of canonical Wnt signaling pathway (GO:0090090)	4/149	0.496069	1	0	0	1.09798	0.76973	DDIT3;CUL3;PSMF1;MLLT3
regulation of cyclin-dependent protein serine/threonine kinase activity (GO:0000079)	1968-02-01	0.497983	1	0	0	1.20294	0.838674	CCND2;MEN1
regulation of cilium assembly (GO:1902017)	2019-01-28	0.500217	1	0	0	1.46071	1.01185	CEP120
negative regulation of peptidyl-tyrosine phosphorylation (GO:0050732)	2019-01-28	0.500217	1	0	0	1.46071	1.01185	SH3BP5
negative regulation of smooth muscle cell proliferation (GO:0048662)	2019-01-28	0.500217	1	0	0	1.46071	1.01185	MEF2C
leukocyte cell-cell adhesion (GO:0007159)	2019-01-28	0.500217	1	0	0	1.46071	1.01185	PECAM1
regulation of double-strand break repair via homologous recombination (GO:0010569)	2019-01-28	0.500217	1	0	0	1.46071	1.01185	RPA2
regulation of protein localization to nucleus (GO:1900180)	2019-01-28	0.500217	1	0	0	1.46071	1.01185	GTSE1
phagosome acidification (GO:0090383)	2019-01-28	0.500217	1	0	0	1.46071	1.01185	ATP6V1C1
release of sequestered calcium ion into cytosol (GO:0051209)	2019-01-28	0.500217	1	0	0	1.46071	1.01185	IBTK
negative regulation of cell-matrix adhesion (GO:0001953)	2019-01-28	0.500217	1	0	0	1.46071	1.01185	ITGB1BP1
regulation of protein transport (GO:0051223)	2019-01-28	0.500217	1	0	0	1.46071	1.01185	ARFIP1
regulation of protein targeting to membrane (GO:0090313)	2019-01-28	0.500217	1	0	0	1.46071	1.01185	ITGB1BP1
protein targeting to vacuole (GO:0006623)	2019-01-28	0.500217	1	0	0	1.46071	1.01185	NCOA4
cargo loading into vesicle (GO:0035459)	2019-01-28	0.500217	1	0	0	1.46071	1.01185	MIA3
regulation of autophagy of mitochondrion (GO:1903146)	2019-01-28	0.500217	1	0	0	1.46071	1.01185	SREBF1
negative regulation of hydrolase activity (GO:0051346)	3/109	0.500247	1	0	0	1.12568	0.779707	CST3;RDX;LTF
negative regulation of cysteine-type endopeptidase activity involved in apoptotic process (GO:0043154)	1969-02-01	0.505739	1	0	0	1.1855	0.808198	RNF34;ARL6IP1
protein sumoylation (GO:0016925)	1969-02-01	0.505739	1	0	0	1.1855	0.808198	BCL11A;NUP153
positive regulation of T cell activation (GO:0050870)	1969-02-01	0.505739	1	0	0	1.1855	0.808198	FLOT2;LGALS9
regulation of Wnt signaling pathway (GO:0030111)	3/110	0.506352	1	0	0	1.11545	0.759089	APP;CBFB;SPIN1
transmembrane receptor protein tyrosine kinase signaling pathway (GO:0007169)	10/397	0.506885	1	0	0	1.03022	0.700006	CYFIP2;SOCS2;FGR;ARPC2;STAT3;KIT;ELMO1;LCP2;AP2A2;ATP6V1C1
activation of protein kinase activity (GO:0032147)	6/234	0.510772	1	0	0	1.04871	0.704559	RAP1A;STK24;KIT;EIF2AK2;ITGB1BP1;DUSP7
regulation of TORC1 signaling (GO:1903432)	2019-01-29	0.512454	1	0	0	1.41034	0.942874	RRAGC
negative regulation of intracellular steroid hormone receptor signaling pathway (GO:0033144)	2019-01-29	0.512454	1	0	0	1.41034	0.942874	CNOT1
cellular response to hydrogen peroxide (GO:0070301)	2019-01-29	0.512454	1	0	0	1.41034	0.942874	RELA
hydrogen ion transmembrane transport (GO:1902600)	2019-01-29	0.512454	1	0	0	1.41034	0.942874	ATP6V1C1
RNA phosphodiester bond hydrolysis (GO:0090501)	2019-01-29	0.512454	1	0	0	1.41034	0.942874	LACTB2
positive regulation of phosphate metabolic process (GO:0045937)	2019-01-29	0.512454	1	0	0	1.41034	0.942874	APP
chondrocyte differentiation (GO:0002062)	2019-01-29	0.512454	1	0	0	1.41034	0.942874	MEF2C
positive regulation of extrinsic apoptotic signaling pathway (GO:2001238)	2019-01-29	0.512454	1	0	0	1.41034	0.942874	RIPK1
regulation of transmembrane receptor protein serine/threonine kinase signaling pathway (GO:0090092)	2019-01-29	0.512454	1	0	0	1.41034	0.942874	FKBP1A
negative regulation of JNK cascade (GO:0046329)	2019-01-29	0.512454	1	0	0	1.41034	0.942874	MEN1
cardiac muscle cell action potential involved in contraction (GO:0086002)	2019-01-29	0.512454	1	0	0	1.41034	0.942874	ATP1A1
production of miRNAs involved in gene silencing by miRNA (GO:0035196)	2019-01-29	0.512454	1	0	0	1.41034	0.942874	METTL3
triglyceride homeostasis (GO:0070328)	2019-01-29	0.512454	1	0	0	1.41034	0.942874	SCARB1
dopamine receptor signaling pathway (GO:0007212)	2019-01-29	0.512454	1	0	0	1.41034	0.942874	GNB1
nucleotide-binding oligomerization domain containing signaling pathway (GO:0070423)	2019-01-29	0.512454	1	0	0	1.41034	0.942874	RELA
bicellular tight junction assembly (GO:0070830)	2019-01-29	0.512454	1	0	0	1.41034	0.942874	MPP5
transcription elongation from RNA polymerase I promoter (GO:0006362)	2019-01-29	0.512454	1	0	0	1.41034	0.942874	UBTF
regulation of innate immune response (GO:0045088)	1970-02-01	0.513416	1	0	0	1.16857	0.779046	FGR;STAT1
negative regulation of angiogenesis (GO:0016525)	1970-02-01	0.513416	1	0	0	1.16857	0.779046	STAT1;KRIT1
response to organic cyclic compound (GO:0014070)	1970-02-01	0.513416	1	0	0	1.16857	0.779046	SOCS2;STAT3
positive regulation of endothelial cell migration (GO:0010595)	1971-02-01	0.521015	1	0	0	1.15211	0.751147	SCARB1;ITGB1BP1
vascular endothelial growth factor receptor signaling pathway (GO:0048010)	1971-02-01	0.521015	1	0	0	1.15211	0.751147	CYFIP2;ELMO1
cytoskeleton-dependent cytokinesis (GO:0061640)	1971-02-01	0.521015	1	0	0	1.15211	0.751147	SEPT8;RACGAP1
negative regulation of transcription, DNA-templated (GO:0045892)	20/814	0.523691	1	0	0	1.00491	0.650028	MBD4;MEF2C;CTBP1;HSBP1;STAT1;BCL11A;SUV39H1;STAT3;IKZF1;RELA;MED25;CREB1;CUX1;CNOT1;DDIT3;NFIC;SUFU;MLX;TRIM37;MEN1
nucleotide-excision repair, preincision complex assembly (GO:0006294)	2019-01-30	0.524391	1	0	0	1.36333	0.88005	RPA2
regulation of macrophage derived foam cell differentiation (GO:0010743)	2019-01-30	0.524391	1	0	0	1.36333	0.88005	PRKCH
keratan sulfate biosynthetic process (GO:0018146)	2019-01-30	0.524391	1	0	0	1.36333	0.88005	B4GALT4
TRIF-dependent toll-like receptor signaling pathway (GO:0035666)	2019-01-30	0.524391	1	0	0	1.36333	0.88005	RIPK1
cardiac muscle cell action potential (GO:0086001)	2019-01-30	0.524391	1	0	0	1.36333	0.88005	ATP1A1
vacuolar transport (GO:0007034)	2019-01-30	0.524391	1	0	0	1.36333	0.88005	VPS53
cortical cytoskeleton organization (GO:0030865)	2019-01-30	0.524391	1	0	0	1.36333	0.88005	ARF6
positive regulation of histone modification (GO:0031058)	2019-01-30	0.524391	1	0	0	1.36333	0.88005	CTBP1
positive regulation of transcription from RNA polymerase II promoter in response to stress (GO:0036003)	2019-01-30	0.524391	1	0	0	1.36333	0.88005	DDIT3
positive regulation of interleukin-1 secretion (GO:0050716)	2019-01-30	0.524391	1	0	0	1.36333	0.88005	LGALS9
negative regulation of epithelial cell apoptotic process (GO:1904036)	2019-01-30	0.524391	1	0	0	1.36333	0.88005	KRIT1
B cell proliferation (GO:0042100)	2019-01-30	0.524391	1	0	0	1.36333	0.88005	MEF2C
nuclear-transcribed mRNA poly(A) tail shortening (GO:0000289)	2019-01-30	0.524391	1	0	0	1.36333	0.88005	CNOT1
regulation of activated T cell proliferation (GO:0046006)	2019-01-30	0.524391	1	0	0	1.36333	0.88005	LGALS9
positive regulation of epidermal growth factor receptor signaling pathway (GO:0045742)	2019-01-30	0.524391	1	0	0	1.36333	0.88005	ARAP1
phosphatidylinositol metabolic process (GO:0046488)	3/113	0.524429	1	0	0	1.08584	0.700848	ARF3;PI4K2A;PIK3CG
regulation of cell communication (GO:0010646)	1972-02-01	0.528533	1	0	0	1.13611	0.724437	SOCS2;CDC42SE2
lysosomal transport (GO:0007041)	1973-02-01	0.535972	1	0	0	1.12054	0.698853	VPS53;NCOA4
negative regulation of stress-activated MAPK cascade (GO:0032873)	2019-01-31	0.536038	1	0	0	1.31935	0.822681	MEN1
regulation of cell migration involved in sprouting angiogenesis (GO:0090049)	2019-01-31	0.536038	1	0	0	1.31935	0.822681	ITGB1BP1
regulation of defense response to virus by host (GO:0050691)	2019-01-31	0.536038	1	0	0	1.31935	0.822681	STAT1
beta-catenin-TCF complex assembly (GO:1904837)	2019-01-31	0.536038	1	0	0	1.31935	0.822681	MEN1
replication fork processing (GO:0031297)	2019-01-31	0.536038	1	0	0	1.31935	0.822681	WRN
acylglycerol catabolic process (GO:0046464)	2019-01-31	0.536038	1	0	0	1.31935	0.822681	DAGLB
positive regulation of cyclin-dependent protein serine/threonine kinase activity (GO:0045737)	2019-01-31	0.536038	1	0	0	1.31935	0.822681	CCND2
cellular response to cAMP (GO:0071320)	2019-01-31	0.536038	1	0	0	1.31935	0.822681	RAP1A
regulation of leukocyte chemotaxis (GO:0002688)	2019-01-31	0.536038	1	0	0	1.31935	0.822681	MTUS1
negative regulation of secretion by cell (GO:1903531)	2019-01-31	0.536038	1	0	0	1.31935	0.822681	VAMP3
activation of protein kinase B activity (GO:0032148)	2019-01-31	0.536038	1	0	0	1.31935	0.822681	ITGB1BP1
negative regulation of DNA biosynthetic process (GO:2000279)	2019-01-31	0.536038	1	0	0	1.31935	0.822681	MEN1
multivesicular body assembly (GO:0036258)	2019-01-31	0.536038	1	0	0	1.31935	0.822681	VPS25
activation of JUN kinase activity (GO:0007257)	2019-01-31	0.536038	1	0	0	1.31935	0.822681	RIPK1
MyD88-independent toll-like receptor signaling pathway (GO:0002756)	2019-01-31	0.536038	1	0	0	1.31935	0.822681	RIPK1
protein localization to lysosome (GO:0061462)	2019-01-31	0.536038	1	0	0	1.31935	0.822681	NCOA4
regulation of developmental growth (GO:0048638)	2019-01-31	0.536038	1	0	0	1.31935	0.822681	APP
positive regulation of phospholipase C activity (GO:0010863)	2019-01-31	0.536038	1	0	0	1.31935	0.822681	KIT
phosphatidylinositol 3-kinase signaling (GO:0014065)	2019-01-31	0.536038	1	0	0	1.31935	0.822681	PIK3CG
positive regulation of B cell proliferation (GO:0030890)	2019-01-31	0.536038	1	0	0	1.31935	0.822681	MEF2C
regulation of protein polymerization (GO:0032271)	2019-01-31	0.536038	1	0	0	1.31935	0.822681	PRUNE1
nuclear envelope organization (GO:0006998)	2019-01-31	0.536038	1	0	0	1.31935	0.822681	NSFL1C
CENP-A containing nucleosome assembly (GO:0034080)	2019-01-31	0.536038	1	0	0	1.31935	0.822681	MIS18A
CENP-A containing chromatin organization (GO:0061641)	2019-01-31	0.536038	1	0	0	1.31935	0.822681	MIS18A
negative regulation of cell morphogenesis involved in differentiation (GO:0010771)	2019-01-31	0.536038	1	0	0	1.31935	0.822681	ITGB1BP1
chondroitin sulfate metabolic process (GO:0030204)	2019-01-31	0.536038	1	0	0	1.31935	0.822681	CHST13
[truncated: 453 more rows]

## Sheet: GOMoleFunc LTST
GO Molecular Functions in LT and ST-HSC
Term	Overlap	P-value	Adjusted P-value	Old P-value	Old Adjusted P-value	Odds Ratio	Combined Score	Genes
kinase binding (GO:0019900)	26/419	1.50445e-05	0.0173163	0	0	2.53793	28.1825	PRKAG1;IQGAP1;ADIPOR1;AP2A2;RELA;AURKA;PRDX3;CCNB1;CCND2;RACGAP1;SUFU;RB1CC1;UBQLN1;HNRNPA0;NEK9;PGAM1;STAT3;TUBA4A;CCNA2;FGR;IBTK;CEACAM1;CALM3;ANKRA2;CALM1;CALM2
protein kinase binding (GO:0019901)	29/496	1.50576e-05	0.00866563	0	0	2.39132	26.5523	PRKAG1;IQGAP1;ADIPOR1;AP2A2;RELA;AURKA;PRDX3;CCNB1;CCND2;RACGAP1;SUFU;RB1CC1;STK38;HNRNPA0;NEK9;GCH1;CAVIN2;PGAM1;STAT3;TUBA4A;CCNA2;FGR;IBTK;CEACAM1;KIT;CALM3;ANKRA2;CALM1;CALM2
ubiquitin protein ligase activity (GO:0061630)	16/193	2.25545e-05	0.00865341	0	0	3.39066	36.2786	AREL1;RNF34;UBE2B;CUL3;MSL2;BFAR;RNF6;MARCH6;GID4;TMEM129;MKRN1;PELI1;RNF181;TRIP12;TRIM37;ANAPC1
RNA binding (GO:0003723)	59/1388	2.31621e-05	0.00666491	0	0	1.73854	18.5554	RBM27;RTCA;THUMPD1;WDR43;CCAR1;RBM3;PNN;RBPMS2;UBTF;WDR6;CPNE3;WDR36;PCID2;SCAF11;METTL3;RPL13A;PRPF40A;FNDC3A;CKAP4;EBNA1BP2;HNRNPUL1;LACTB2;SRSF3;TFAM;FAM32A;SRSF1;NOL7;MRM1;FXR1;SRP72;FAM172A;EXOSC9;CTNNA1;SAP18;RPL15;RBM12;SF3B1;SMNDC1;HNRNPA0;DUT;HNRNPA3;CPSF6;RDX;GOT2;EIF2AK2;LARP4;TPD52L2;ANKHD1;RPS26;H1F0;XPOT;CNOT1;CAPRIN1;TRMT6;MKRN1;NAA15;FAM98A;DCP1A;LSM14A
ubiquitin-like protein ligase activity (GO:0061659)	15/187	5.9098e-05	0.0136043	0	0	3.28073	31.9422	AREL1;RNF34;UBE2B;CUL3;MSL2;BFAR;RNF6;GID4;TMEM129;MKRN1;PELI1;RNF181;TRIM37;TRIP12;ANAPC1
protein serine/threonine kinase activator activity (GO:0043539)	1932-06-01	0.000109344	0.0209758	0	0	7.66871	69.9464	CCNB1;CALM3;IQGAP1;CALM1;CALM2;LTF
protein phosphatase regulator activity (GO:0019888)	1948-07-01	0.000154701	0.0254373	0	0	5.96455	52.3331	PPP1R15B;NSFL1C;ENSA;EIF2AK2;CALM3;CALM1;CALM2
ubiquitin-protein transferase activity (GO:0004842)	23/418	0.000275199	0.0395942	0	0	2.25047	18.4494	FBXW4;RNF20;AREL1;RNF34;UBE2B;CUL3;MSL2;KEAP1;BFAR;RNF6;MARCH6;CHFR;GID4;CDC23;KCTD10;TMEM129;MKRN1;PELI1;RNF181;TRIM37;FBXO6;TRIP12;ANAPC1
protein phosphatase activator activity (GO:0072542)	2019-03-09	0.00109323	0.139812	0	0	13.6333	92.96	CALM3;CALM1;CALM2
phosphatase activator activity (GO:0019211)	2019-03-09	0.00109323	0.125831	0	0	13.6333	92.96	CALM3;CALM1;CALM2
adenylate cyclase binding (GO:0008179)	2019-03-10	0.0015335	0.16046	0	0	12.2699	79.5117	CALM3;CALM1;CALM2
mRNA binding (GO:0003729)	12/180	0.00163024	0.156368	0	0	2.72665	17.5025	FXR1;RPS26;RBM27;RNF20;CPSF6;METTL3;SRSF1;RBPMS2;RPL13A;DCP1A;TYMS;SF3B1
peptide alpha-N-acetyltransferase activity (GO:0004596)	2019-03-11	0.00207046	0.183315	0	0	11.1545	68.9346	NAA60;NAA30;NAA15
nuclear hormone receptor binding (GO:0035257)	1957-06-01	0.00261792	0.215231	0	0	4.30524	25.5963	MBD4;MED25;STAT1;CNOT1;NCOA7;TRIP12
phosphatidylinositol phosphate binding (GO:1901981)	1982-07-01	0.00392496	0.301176	0	0	3.49145	19.344	RNF34;RACGAP1;ARFIP1;WIPI2;ARAP1;IQGAP1;WDR45
titin binding (GO:0031432)	2019-03-14	0.00432498	0.311128	0	0	8.76424	47.7068	CALM3;CALM1;CALM2
peptide N-acetyltransferase activity (GO:0034212)	2019-03-15	0.00530901	0.359451	0	0	8.17996	42.8495	NAA60;NAA30;NAA15
retinoic acid receptor binding (GO:0042974)	2019-03-16	0.00641683	0.41032	0	0	7.66871	38.718	MBD4;MED25;CNOT1
Y-form DNA binding (GO:0000403)	2019-02-06	0.00838358	0.507868	0	0	13.6333	65.1872	WRN;MEN1
microtubule binding (GO:0008017)	11/196	0.00903875	0.52018	0	0	2.2954	10.8027	RACGAP1;STIM1;KIF3A;NDE1;KIF5B;MTUS1;CRIPT;TUBGCP5;KRIT1;ABRAXAS2;PAFAH1B1
protein serine/threonine kinase activity (GO:0004674)	17/369	0.00974635	0.534193	0	0	1.88427	8.72581	CDK17;CDK19;PRKCH;PRKAG1;EIF2AK2;NRBP1;HIPK2;AURKA;CCNB1;STK24;RPS6KB1;MKNK1;STK38;PELI1;CPNE3;RIPK1;MARK3
cyclin-dependent protein kinase activity (GO:0097472)	1935-04-01	0.0101477	0.530907	0	0	4.67426	21.4573	CDK17;CCNA2;CCNB1;CDK19
transcriptional activator activity, RNA polymerase II core promoter proximal region sequence-specific binding (GO:0001077)	10/176	0.011528	0.5769	0	0	2.32385	10.3713	MEF2C;KLF6;CREB1;DDIT3;NFIC;CEBPG;STAT3;NFATC3;TFAM;RELA
xylosyltransferase activity (GO:0042285)	2019-02-07	0.011548	0.553824	0	0	11.6857	52.1325	POGLUT1;XXYLT1
protein kinase activator activity (GO:0030295)	1956-05-01	0.0117516	0.541045	0	0	3.65177	16.2276	CALM3;IQGAP1;CALM1;CALM2;LTF
transcription factor activity, RNA polymerase II core promoter sequence-specific (GO:0000983)	2019-03-21	0.0139247	0.616436	0	0	5.84283	24.9728	MEF2C;STAT1;RELA
protein transporter activity (GO:0008565)	1981-06-01	0.0143775	0.612908	0	0	3.02961	12.8519	IPO11;RAP1A;COG3;MIA3;ITGB1BP1;NXT2
signal recognition particle binding (GO:0005047)	2019-02-08	0.01515	0.622771	0	0	10.2249	42.8401	SRP72;LTF
RNA polymerase I regulatory region sequence-specific DNA binding (GO:0001163)	2019-02-08	0.01515	0.601297	0	0	10.2249	42.8401	RRN3;UBTF
oxidoreductase activity, acting on a sulfur group of donors, NAD(P) as acceptor (GO:0016668)	2019-02-08	0.01515	0.581253	0	0	10.2249	42.8401	PRDX3;TXNL1
RNA polymerase I CORE element sequence-specific DNA binding (GO:0001164)	2019-02-08	0.01515	0.562503	0	0	10.2249	42.8401	RRN3;UBTF
protein kinase activity (GO:0004672)	21/514	0.0157224	0.565516	0	0	1.671	6.93912	CDK17;PRKCH;PRKAG1;EIF2AK2;NRBP1;PIK3CG;HIPK2;AURKA;CCNA2;FGR;ZMYM2;STK24;CUX1;RPS6KB1;MKNK1;STK38;KIT;PELI1;CPNE3;RIPK1;MARK3
hormone receptor binding (GO:0051427)	1941-04-01	0.0175084	0.610671	0	0	3.99022	16.1408	SOCS2;MBD4;STAT1;NCOA7
disordered domain specific binding (GO:0097718)	2019-03-23	0.0178874	0.60554	0	0	5.33476	21.4653	CALM3;CALM1;CALM2
RNA 7-methylguanosine cap binding (GO:0000340)	2019-02-09	0.0191662	0.630293	0	0	9.08884	35.9428	CYFIP2;DCPS
hydrogen-exporting ATPase activity, phosphorylative mechanism (GO:0008553)	2019-02-09	0.0191662	0.612785	0	0	9.08884	35.9428	ATP2C1;ATP6V1C1
sterol esterase activity (GO:0004771)	2019-02-09	0.0191662	0.596224	0	0	9.08884	35.9428	NCEH1;LIPA
GTPase activity (GO:0003924)	11/223	0.0217293	0.658169	0	0	2.01748	7.72511	ARF3;SEPT8;RAB10;HBS1L;RAB2B;RAB5B;RRAGC;GCH1;GNB1;RAB8A;ARF6
polyubiquitin modification-dependent protein binding (GO:0031593)	1944-04-01	0.0221725	0.654372	0	0	3.71816	14.1621	UBQLN1;ABRAXAS2;BRCC3;EPS15
protein-cysteine S-palmitoyltransferase activity (GO:0019706)	2019-03-25	0.0224125	0.64492	0	0	4.90798	18.6412	ZDHHC24;ZDHHC6;GOLGA7
protein-cysteine S-acyltransferase activity (GO:0019707)	2019-03-25	0.0224125	0.62919	0	0	4.90798	18.6412	ZDHHC24;ZDHHC6;GOLGA7
protein homodimerization activity (GO:0042803)	25/665	0.0227366	0.623092	0	0	1.53759	5.81789	NAA60;ABCD2;BHLHB9;CTBP1;SPPL3;RELA;FXR1;WRN;RBPMS2;MLX;PSMF1;GCH1;STAT1;BNIP3;RDX;STAT3;NRBP1;CEACAM1;DDIT3;KIT;PECAM1;TRIM37;CD69;VPS25;PAFAH1B1
oxidoreductase activity, acting on a sulfur group of donors, disulfide as acceptor (GO:0016671)	2019-02-10	0.0235744	0.631025	0	0	8.17996	30.6552	DNAJC10;TXNL1
UDP-xylosyltransferase activity (GO:0035252)	2019-02-10	0.0235744	0.616684	0	0	8.17996	30.6552	POGLUT1;XXYLT1
calcium channel inhibitor activity (GO:0019855)	2019-02-10	0.0235744	0.60298	0	0	8.17996	30.6552	CALM1;CALM2
protein phosphatase binding (GO:0019903)	1993-06-01	0.0265275	0.663764	0	0	2.6387	9.57734	PPP3CB;CEACAM1;ENSA;STAT3;RPA2;IQGAP1
tumor necrosis factor receptor superfamily binding (GO:0032813)	2019-03-27	0.0275021	0.673508	0	0	4.54442	16.3304	STAT1;RIPK1;TRIM37
calcium channel regulator activity (GO:0005246)	2019-03-27	0.0275021	0.659477	0	0	4.54442	16.3304	STIM1;CALM1;CALM2
tumor necrosis factor receptor binding (GO:0005164)	2019-02-11	0.028353	0.666006	0	0	7.43633	26.4958	STAT1;TRIM37
Lys63-specific deubiquitinase activity (GO:0061578)	2019-02-11	0.028353	0.652686	0	0	7.43633	26.4958	STAMBPL1;BRCC3
protein heterodimerization activity (GO:0046982)	12/266	0.0312218	0.704634	0	0	1.8451	6.3963	FXR1;MEF2C;RRAGC;DDIT3;BNIP3;METTL3;CEBPG;MLX;FLOT2;PSMF1;RELA;AURKA
ubiquitin-like protein ligase binding (GO:0044389)	13/298	0.0323932	0.717011	0	0	1.78422	6.11953	RNF20;USP7;RNF34;UBE2B;STAT1;CUL3;RPA2;RELA;CCNB1;NPLOC4;RIPK1;TRIM37;ANKRA2
ATP-dependent DNA helicase activity (GO:0004003)	2019-03-29	0.0331534	0.719991	0	0	4.23101	14.4134	BRIP1;WRN;MCM6
palmitoyltransferase activity (GO:0016409)	2019-03-29	0.0331534	0.706658	0	0	4.23101	14.4134	ZDHHC24;ZDHHC6;GOLGA7
ubiquitin conjugating enzyme binding (GO:0031624)	2019-03-30	0.0361877	0.75731	0	0	4.08998	13.5748	ZMYM2;DCUN1D1;MARCH6
GDP binding (GO:0019003)	1952-04-01	0.0380279	0.78161	0	0	3.14614	10.2861	RAB10;RAB5B;RRAGC;RAB8A
ubiquitin protein ligase activity involved in ERAD pathway (GO:1904264)	2019-02-13	0.0389398	0.786311	0	0	6.29228	20.4231	TMEM129;MARCH6
thiolester hydrolase activity (GO:0016790)	2019-02-13	0.0389398	0.772754	0	0	6.29228	20.4231	ESD;PPT1
GTPase binding (GO:0051020)	1977-05-01	0.0402841	0.785882	0	0	2.65583	8.52999	RRAGC;BNIP3;GNB1;ARAP1;AGFG2
core promoter proximal region sequence-specific DNA binding (GO:0000987)	12/279	0.0424453	0.814241	0	0	1.75913	5.55805	MEF2C;KLF6;CREB1;BCL11A;STAT1;DDIT3;NFIC;STAT3;NFATC3;UBTF;TFAM;RELA
repressing transcription factor binding (GO:0070491)	1954-04-01	0.0427872	0.807346	0	0	3.02961	9.54788	CTBP1;STAT1;STAT3;RELA
hydrolase activity, hydrolyzing N-glycosyl compounds (GO:0016799)	2019-02-14	0.044709	0.830001	0	0	5.84283	18.1571	MBD4;DNPH1
transaminase activity (GO:0008483)	2019-02-14	0.044709	0.816826	0	0	5.84283	18.1571	GOT1;GOT2
cadherin binding (GO:0045296)	13/314	0.0459909	0.827117	0	0	1.6933	5.21421	STAT1;RDX;IQGAP1;RPS26;RAB10;STK24;KIF5B;STK38;CTNNA1;NUMB;ARFIP1;RPL15;EPS15
phosphatidylinositol-3,4,5-trisphosphate binding (GO:0005547)	1933-03-01	0.0461107	0.816514	0	0	3.71816	11.4397	RACGAP1;IQGAP1;ARAP1
cyclin-dependent protein serine/threonine kinase activity (GO:0004693)	1934-03-01	0.0496865	0.866502	0	0	3.60881	10.8337	CDK17;CCNB1;CDK19
ion channel inhibitor activity (GO:0008200)	1934-03-01	0.0496865	0.853569	0	0	3.60881	10.8337	ENSA;CALM1;CALM2
protein serine/threonine/tyrosine kinase activity (GO:0004712)	2019-02-15	0.0507705	0.859366	0	0	5.45331	16.2532	RPS6KB1;AURKA
lipoprotein particle receptor activity (GO:0030228)	2019-02-15	0.0507705	0.846911	0	0	5.45331	16.2532	SCARB1;LDLR
protein disulfide oxidoreductase activity (GO:0015035)	2019-02-15	0.0507705	0.834813	0	0	5.45331	16.2532	TXNL1;DNAJC10
myosin V binding (GO:0031489)	2019-02-15	0.0507705	0.823055	0	0	5.45331	16.2532	RAB10;RAB8A
tubulin binding (GO:0015631)	11/256	0.0508787	0.813352	0	0	1.75741	5.23412	RACGAP1;KIF3A;NDE1;KIF5B;MTUS1;PRUNE1;CRIPT;TUBGCP5;KRIT1;ABRAXAS2;PAFAH1B1
four-way junction DNA binding (GO:0000400)	2019-02-16	0.0571068	0.90041	0	0	5.11247	14.6362	WRN;MEN1
ubiquitin-like protein conjugating enzyme binding (GO:0044390)	1936-03-01	0.0572289	0.890142	0	0	3.40832	9.75016	ZMYM2;DCUN1D1;MARCH6
nucleoside-triphosphatase activity (GO:0017111)	16/425	0.0592833	0.909801	0	0	1.53976	4.35047	ARF3;RAB2B;HBS1L;RAB5B;RALBP1;GCH1;RAB10;SEPT8;MYL6;WRN;RRAGC;KIF3A;KIF5B;GNB1;RAB8A;ARF6
RNA polymerase II core promoter proximal region sequence-specific DNA binding (GO:0000978)	11/263	0.0594117	0.899775	0	0	1.71064	4.82958	MEF2C;KLF6;CREB1;BCL11A;STAT1;DDIT3;NFIC;STAT3;NFATC3;TFAM;RELA
exonuclease activity (GO:0004527)	1937-03-01	0.0611914	0.914693	0	0	3.3162	9.26463	WRN;AEN;DCPS
RNA cap binding (GO:0000339)	2019-02-17	0.0637008	0.939994	0	0	4.81174	13.2494	CYFIP2;DCPS
Notch binding (GO:0005112)	2019-02-17	0.0637008	0.928096	0	0	4.81174	13.2494	KCTD10;CUL3
H4 histone acetyltransferase activity (GO:0010485)	2019-02-17	0.0637008	0.916495	0	0	4.81174	13.2494	NAA60;ELP3
low-density lipoprotein particle binding (GO:0030169)	2019-02-17	0.0637008	0.90518	0	0	4.81174	13.2494	SCARB1;LDLR
transcriptional activator activity, RNA polymerase II distal enhancer sequence-specific binding (GO:0001205)	2019-02-18	0.0705361	0.990086	0	0	4.54442	12.0501	MEF2C;RELA
gamma-tubulin binding (GO:0043015)	2019-02-19	0.0775971	1	0	0	4.30524	11.0052	RACGAP1;TUBGCP5
ligand-dependent nuclear receptor transcription coactivator activity (GO:0030374)	1966-04-01	0.0779839	1	0	0	2.47878	6.32398	MBD4;NCOA7;CCAR1;WDR77
transcription regulatory region DNA binding (GO:0044212)	14/375	0.0781574	1	0	0	1.52693	3.89218	SREBF1;MBD4;MEF2C;BCL11A;STAT1;SUV39H1;STAT3;IKZF1;RELA;CCAR1;CREB1;DDIT3;TFAM;MEN1
DNA helicase activity (GO:0003678)	1941-03-01	0.0782611	1	0	0	2.99267	7.62443	BRIP1;WRN;MCM6
metal ion binding (GO:0046872)	16/443	0.0789827	1	0	0	1.47719	3.74989	DUT;MCTP1;ANXA4;IQGAP1;WRN;PPP3CB;STIM1;RRAGC;PAPOLG;STK38;CALM3;MAN1B1;XXYLT1;CALM1;CALM2;PI4K2A
protein methyltransferase activity (GO:0008276)	1942-03-01	0.0828206	1	0	0	2.92141	7.27747	SUV39H1;FAM98A;WDR77
methyltransferase activity (GO:0008168)	1968-04-01	0.0849211	1	0	0	2.40587	5.93296	SUV39H1;METTL3;FAM98A;MRM1
protein kinase inhibitor activity (GO:0004860)	1968-04-01	0.0849211	1	0	0	2.40587	5.93296	SOCS2;IBTK;SH3BP5;SOCS5
transcription factor activity, RNA polymerase II core promoter proximal region sequence-specific binding (GO:0000982)	11/281	0.0855045	1	0	0	1.60106	3.9373	MEF2C;KLF6;CREB1;BCL11A;DDIT3;NFIC;STAT3;CEBPG;NFATC3;TFAM;RELA
transferase activity, transferring pentosyl groups (GO:0016763)	1943-03-01	0.0874915	1	0	0	2.85347	6.95167	PDCL3;PARP3;PPAT
activating transcription factor binding (GO:0033613)	1969-04-01	0.0884989	1	0	0	2.371	5.74913	MEF2C;CREB1;RELA;HIPK2
ubiquitin protein ligase binding (GO:0031625)	11/285	0.0921313	1	0	0	1.57859	3.76421	RNF20;USP7;NPLOC4;RNF34;UBE2B;CUL3;RPA2;RIPK1;TRIM37;ANKRA2;RELA
lipase activity (GO:0016298)	1944-03-01	0.0922709	1	0	0	2.78862	6.64536	NCEH1;DAGLB;LIPA
adenylyltransferase activity (GO:0070566)	2019-02-21	0.0923366	1	0	0	3.89522	9.27964	PAPOLG;GPHN
AU-rich element binding (GO:0017091)	2019-02-21	0.0923366	1	0	0	3.89522	9.27964	EXOSC9;HNRNPA0
hydrogen-exporting ATPase activity (GO:0036442)	2019-02-21	0.0923366	1	0	0	3.89522	9.27964	ATP2C1;ATP6V1C1
phosphatidylinositol-3,5-bisphosphate binding (GO:0080025)	2019-02-21	0.0923366	1	0	0	3.89522	9.27964	WIPI2;WDR45
magnesium ion binding (GO:0000287)	6/128	0.0943403	1	0	0	1.91718	4.52616	WRN;DUT;RRAGC;STK38;XXYLT1;PI4K2A
phosphotransferase activity, alcohol group as acceptor (GO:0016773)	10/255	0.097029	1	0	0	1.60391	3.74152	CDK17;STK24;RPS6KB1;RFK;PRKAG1;EIF2AK2;RIPK1;PIK3CG;HIPK2;AURKA
purine ribonucleoside binding (GO:0032550)	7/160	0.0982873	1	0	0	1.78937	4.15108	RAB10;RAB5B;RRAGC;GCH1;TUBA4A;RAB8A;ARF6
zinc ion transmembrane transporter activity (GO:0005385)	2019-02-22	0.0999867	1	0	0	3.71816	8.56188	SLC30A7;SLC39A11
ATPase activity, coupled to transmembrane movement of ions, phosphorylative mechanism (GO:0015662)	2019-02-22	0.0999867	1	0	0	3.71816	8.56188	ATP2C1;ATP6V1C1
core promoter sequence-specific DNA binding (GO:0001046)	1974-04-01	0.107442	1	0	0	2.2108	4.93186	RRN3;STAT1;H3F3A;UBTF
lipoprotein particle binding (GO:0071813)	2019-02-23	0.107806	1	0	0	3.5565	7.92185	SCARB1;LDLR
carboxylic ester hydrolase activity (GO:0052689)	5/104	0.111598	1	0	0	1.96634	4.31188	NCEH1;ESD;DAGLB;LIPA;PAFAH1B1
RNA polymerase II activating transcription factor binding (GO:0001102)	1948-03-01	0.112416	1	0	0	2.55624	5.58679	MEF2C;CREB1;HIPK2
protein tyrosine kinase binding (GO:1990782)	1949-03-01	0.117693	1	0	0	2.50407	5.35789	CEACAM1;CPNE3;SOCS5
steroid hormone receptor binding (GO:0035258)	1977-04-01	0.119612	1	0	0	2.12466	4.51174	MBD4;CNOT1;NCOA4;RNF6
thiol-dependent ubiquitin-specific protease activity (GO:0004843)	1977-04-01	0.119612	1	0	0	2.12466	4.51174	USP7;USP15;STAMBPL1;BRCC3
disulfide oxidoreductase activity (GO:0015036)	2019-02-25	0.1239	1	0	0	3.27198	6.83283	TXNL1;DNAJC10
NF-kappaB binding (GO:0051059)	2019-02-25	0.1239	1	0	0	3.27198	6.83283	ANXA4;RELA
DNA secondary structure binding (GO:0000217)	2019-02-25	0.1239	1	0	0	3.27198	6.83283	WRN;MEN1
protein kinase regulator activity (GO:0019887)	5/108	0.12539	1	0	0	1.89351	3.93154	SOCS2;PRKAG1;SH3BP5;ELP3;SOCS5
guanyl ribonucleotide binding (GO:0032561)	7/171	0.126904	1	0	0	1.67426	3.45622	RAB10;RAB5B;RRAGC;GCH1;TUBA4A;RAB8A;ARF6
cysteine-type endopeptidase inhibitor activity (GO:0004869)	1952-03-01	0.134058	1	0	0	2.3596	4.74159	CST3;PRDX3;LTF
patched binding (GO:0005113)	2019-01-06	0.138036	1	0	0	6.81663	13.4986	CCNB1
alpha-sialidase activity (GO:0016997)	2019-01-06	0.138036	1	0	0	6.81663	13.4986	NEU1
protein phosphatase 2B binding (GO:0030346)	2019-01-06	0.138036	1	0	0	6.81663	13.4986	PPP3CB
inorganic cation transmembrane transporter activity (GO:0022890)	2019-01-06	0.138036	1	0	0	6.81663	13.4986	TMCO3
cAMP-dependent protein kinase activity (GO:0004691)	2019-01-06	0.138036	1	0	0	6.81663	13.4986	PRKAG1
ubiquitin-dependent protein binding (GO:0140036)	2019-01-06	0.138036	1	0	0	6.81663	13.4986	USP15
palmitoyl-CoA hydrolase activity (GO:0016290)	2019-01-06	0.138036	1	0	0	6.81663	13.4986	PPT1
protein-disulfide reductase activity (GO:0047134)	2019-01-06	0.138036	1	0	0	6.81663	13.4986	TXNL1
chondroitin sulfotransferase activity (GO:0034481)	2019-01-06	0.138036	1	0	0	6.81663	13.4986	CHST13
clathrin heavy chain binding (GO:0032050)	2019-01-06	0.138036	1	0	0	6.81663	13.4986	LDLR
manganese ion transmembrane transporter activity (GO:0005384)	2019-01-06	0.138036	1	0	0	6.81663	13.4986	ATP2C1
RNA polymerase I core binding (GO:0001042)	2019-01-06	0.138036	1	0	0	6.81663	13.4986	RRN3
exo-alpha-sialidase activity (GO:0004308)	2019-01-06	0.138036	1	0	0	6.81663	13.4986	NEU1
peroxisome proliferator activated receptor binding (GO:0042975)	2019-01-06	0.138036	1	0	0	6.81663	13.4986	MBD4
rRNA (guanine) methyltransferase activity (GO:0016435)	2019-01-06	0.138036	1	0	0	6.81663	13.4986	MRM1
glucosyltransferase activity (GO:0046527)	2019-01-06	0.138036	1	0	0	6.81663	13.4986	POGLUT1
polynucleotide adenylyltransferase activity (GO:0004652)	2019-01-06	0.138036	1	0	0	6.81663	13.4986	PAPOLG
DNA ligase (ATP) activity (GO:0003910)	2019-01-06	0.138036	1	0	0	6.81663	13.4986	PARP3
aspartic endopeptidase activity, intramembrane cleaving (GO:0042500)	2019-01-06	0.138036	1	0	0	6.81663	13.4986	SPPL3
1-phosphatidylinositol 4-kinase activity (GO:0004430)	2019-01-06	0.138036	1	0	0	6.81663	13.4986	PI4K2A
inositol trisphosphate kinase activity (GO:0051766)	2019-01-06	0.138036	1	0	0	6.81663	13.4986	CALM1
exoribonuclease activity (GO:0004532)	2019-01-06	0.138036	1	0	0	6.81663	13.4986	DCPS
LBD domain binding (GO:0050693)	2019-01-06	0.138036	1	0	0	6.81663	13.4986	MBD4
RNA polymerase II distal enhancer sequence-specific DNA binding (GO:0000980)	1953-03-01	0.139679	1	0	0	2.31508	4.55703	CREB1;H3F3A;RELA
thyroid hormone receptor binding (GO:0046966)	2019-02-27	0.140523	1	0	0	3.02961	5.94527	MBD4;TRIP12
Hsp70 protein binding (GO:0030544)	2019-02-28	0.149005	1	0	0	2.92141	5.56172	DNAJC10;DNAJC8
RNA polymerase II core promoter sequence-specific DNA binding (GO:0000979)	2019-02-28	0.149005	1	0	0	2.92141	5.56172	STAT1;H3F3A
kinase activity (GO:0016301)	10/281	0.152537	1	0	0	1.45551	2.73687	CDK17;STK24;RPS6KB1;RFK;PRKAG1;EIF2AK2;RIPK1;PIK3CG;HIPK2;AURKA
GTP binding (GO:0005525)	6/148	0.155335	1	0	0	1.6581	3.08766	RAB10;RRAGC;GCH1;TUBA4A;RAB8A;ARF6
MAP kinase tyrosine/serine/threonine phosphatase activity (GO:0017017)	2019-01-07	0.159117	1	0	0	5.84283	10.7398	DUSP7
DNA ligase activity (GO:0003909)	2019-01-07	0.159117	1	0	0	5.84283	10.7398	PARP3
AT DNA binding (GO:0003680)	2019-01-07	0.159117	1	0	0	5.84283	10.7398	MEF2C
satellite DNA binding (GO:0003696)	2019-01-07	0.159117	1	0	0	5.84283	10.7398	MBD4
G-quadruplex DNA binding (GO:0051880)	2019-01-07	0.159117	1	0	0	5.84283	10.7398	WRN
aldehyde-lyase activity (GO:0016832)	2019-01-07	0.159117	1	0	0	5.84283	10.7398	SGPL1
phospholipase binding (GO:0043274)	2019-01-07	0.159117	1	0	0	5.84283	10.7398	PAFAH1B1
ribosomal protein S6 kinase activity (GO:0004711)	2019-01-07	0.159117	1	0	0	5.84283	10.7398	RPS6KB1
protein-DNA loading ATPase activity (GO:0033170)	2019-01-07	0.159117	1	0	0	5.84283	10.7398	RAD17
cAMP-dependent protein kinase regulator activity (GO:0008603)	2019-01-07	0.159117	1	0	0	5.84283	10.7398	PRKAG1
cAMP response element binding (GO:0035497)	2019-01-07	0.159117	1	0	0	5.84283	10.7398	CREB1
queuine tRNA-ribosyltransferase activity (GO:0008479)	2019-01-07	0.159117	1	0	0	5.84283	10.7398	PDCL3
1-phosphatidylinositol-4-phosphate 3-kinase activity (GO:0035005)	2019-01-07	0.159117	1	0	0	5.84283	10.7398	PIK3CG
histone serine kinase activity (GO:0035174)	2019-01-07	0.159117	1	0	0	5.84283	10.7398	AURKA
ATP-dependent 3'-5' DNA helicase activity (GO:0043140)	2019-01-07	0.159117	1	0	0	5.84283	10.7398	WRN
palmitoyl-(protein) hydrolase activity (GO:0008474)	2019-01-07	0.159117	1	0	0	5.84283	10.7398	PPT1
DNA clamp loader activity (GO:0003689)	2019-01-07	0.159117	1	0	0	5.84283	10.7398	RAD17
calcium-dependent protein serine/threonine phosphatase activity (GO:0004723)	2019-01-07	0.159117	1	0	0	5.84283	10.7398	PPP3CB
bubble DNA binding (GO:0000405)	2019-01-07	0.159117	1	0	0	5.84283	10.7398	WRN
fatty acid transporter activity (GO:0015245)	2019-01-07	0.159117	1	0	0	5.84283	10.7398	ABCD2
mRNA methyltransferase activity (GO:0008174)	2019-01-07	0.159117	1	0	0	5.84283	10.7398	METTL3
RNA polymerase II regulatory region sequence-specific DNA binding (GO:0000977)	15/461	0.161261	1	0	0	1.3308	2.42835	SREBF1;MEF2C;STAT1;BCL11A;H3F3A;STAT3;NFATC3;RELA;KLF6;CREB1;CUX1;DDIT3;NFIC;MLX;TFAM
transcriptional activator activity, RNA polymerase II transcription regulatory region sequence-specific binding (GO:0001228)	10/285	0.162268	1	0	0	1.43508	2.6097	MEF2C;KLF6;CREB1;DDIT3;NFIC;STAT3;CEBPG;NFATC3;TFAM;RELA
protease binding (GO:0002020)	5/119	0.167012	1	0	0	1.71848	3.07554	CST3;STIM1;BFAR;MARCH6;LDLR
NADP binding (GO:0050661)	1931-02-01	0.175009	1	0	0	2.6387	4.59903	DHCR7;OVCA2
CTD phosphatase activity (GO:0008420)	2019-01-08	0.179684	1	0	0	5.11247	8.77585	SSU72
growth hormone receptor binding (GO:0005131)	2019-01-08	0.179684	1	0	0	5.11247	8.77585	SOCS2
glucosidase activity (GO:0015926)	2019-01-08	0.179684	1	0	0	5.11247	8.77585	PGGHG
beta-N-acetylglucosaminylglycopeptide beta-1,4-galactosyltransferase activity (GO:0003831)	2019-01-08	0.179684	1	0	0	5.11247	8.77585	B4GALT4
phospholipase inhibitor activity (GO:0004859)	2019-01-08	0.179684	1	0	0	5.11247	8.77585	ANXA4
mannosyl-oligosaccharide 1,2-alpha-mannosidase activity (GO:0004571)	2019-01-08	0.179684	1	0	0	5.11247	8.77585	MAN1B1
sequence-specific mRNA binding (GO:1990825)	2019-01-08	0.179684	1	0	0	5.11247	8.77585	TYMS
cyclic nucleotide-dependent protein kinase activity (GO:0004690)	2019-01-08	0.179684	1	0	0	5.11247	8.77585	PRKAG1
calcium-dependent protein kinase activity (GO:0010857)	2019-01-08	0.179684	1	0	0	5.11247	8.77585	MKNK1
m7G(5')pppN diphosphatase activity (GO:0050072)	2019-01-08	0.179684	1	0	0	5.11247	8.77585	DCPS
type I transforming growth factor beta receptor binding (GO:0034713)	2019-01-08	0.179684	1	0	0	5.11247	8.77585	FKBP1A
sulfurtransferase activity (GO:0016783)	2019-01-08	0.179684	1	0	0	5.11247	8.77585	MOCS2
pyrimidine nucleotide-sugar transmembrane transporter activity (GO:0015165)	2019-01-08	0.179684	1	0	0	5.11247	8.77585	SLC35A3
GDP-dissociation inhibitor activity (GO:0005092)	2019-01-08	0.179684	1	0	0	5.11247	8.77585	ITGB1BP1
cAMP response element binding protein binding (GO:0008140)	2019-01-08	0.179684	1	0	0	5.11247	8.77585	DDIT3
transcription coactivator activity (GO:0003713)	10/292	0.180004	1	0	0	1.40068	2.40185	RNF20;MBD4;MYCBP;NCOA4;NCOA7;LPIN2;CCAR1;WDR77;HIPK2;NFKBIB
kinase inhibitor activity (GO:0019210)	1960-03-01	0.181042	1	0	0	2.04499	3.49494	SOCS2;SH3BP5;SOCS5
phosphatidylinositol-3-phosphate binding (GO:0032266)	1932-02-01	0.183832	1	0	0	2.55624	4.32958	WIPI2;WDR45
3'-5'-exoribonuclease activity (GO:0000175)	1932-02-01	0.183832	1	0	0	2.55624	4.32958	CNOT1;EXOSC9
ATP-dependent microtubule motor activity, plus-end-directed (GO:0008574)	1932-02-01	0.183832	1	0	0	2.55624	4.32958	KIF3A;KIF5B
monocarboxylic acid transmembrane transporter activity (GO:0008028)	1933-02-01	0.192717	1	0	0	2.47878	4.08138	CEACAM1;SLC16A1
transition metal ion transmembrane transporter activity (GO:0046915)	1933-02-01	0.192717	1	0	0	2.47878	4.08138	SLC30A7;SLC39A11
estrogen receptor binding (GO:0030331)	1933-02-01	0.192717	1	0	0	2.47878	4.08138	MBD4;CNOT1
thiol-dependent ubiquitinyl hydrolase activity (GO:0036459)	1993-04-01	0.193166	1	0	0	1.75913	2.89237	USP7;USP15;STAMBPL1;BRCC3
protein serine/threonine phosphatase activity (GO:0004722)	1962-03-01	0.193415	1	0	0	1.97902	3.25136	PPP3CB;UBLCP1;SSU72
MAP kinase phosphatase activity (GO:0033549)	2019-01-09	0.199749	1	0	0	4.54442	7.31968	DUSP7
GABA receptor binding (GO:0050811)	2019-01-09	0.199749	1	0	0	4.54442	7.31968	ARFGEF2
armadillo repeat domain binding (GO:0070016)	2019-01-09	0.199749	1	0	0	4.54442	7.31968	CNOT1
UDP-glucosyltransferase activity (GO:0035251)	2019-01-09	0.199749	1	0	0	4.54442	7.31968	POGLUT1
siRNA binding (GO:0035197)	2019-01-09	0.199749	1	0	0	4.54442	7.31968	FAM172A
phosphate ion binding (GO:0042301)	2019-01-09	0.199749	1	0	0	4.54442	7.31968	RELA
nucleoside-triphosphate diphosphatase activity (GO:0047429)	2019-01-09	0.199749	1	0	0	4.54442	7.31968	DUT
retinoid X receptor binding (GO:0046965)	2019-01-09	0.199749	1	0	0	4.54442	7.31968	MED25
actin-dependent ATPase activity (GO:0030898)	2019-01-09	0.199749	1	0	0	4.54442	7.31968	MYL6
cAMP-dependent protein kinase inhibitor activity (GO:0004862)	2019-01-09	0.199749	1	0	0	4.54442	7.31968	PKIG
RNA polymerase core enzyme binding (GO:0043175)	1935-02-01	0.210642	1	0	0	2.33713	3.6403	RRN3;ELP3
carboxylic acid transmembrane transporter activity (GO:0046943)	1965-03-01	0.212347	1	0	0	1.88768	2.92503	SLC7A6;SLC16A1;SLC38A2
enhancer sequence-specific DNA binding (GO:0001158)	1965-03-01	0.212347	1	0	0	1.88768	2.92503	CREB1;H3F3A;RELA
transcription factor activity, RNA polymerase II distal enhancer sequence-specific binding (GO:0003705)	1965-03-01	0.212347	1	0	0	1.88768	2.92503	MEF2C;CREB1;RELA
cysteine-type peptidase activity (GO:0008234)	1966-03-01	0.218746	1	0	0	1.85908	2.82552	CTSO;USP7;USP15
Lys48-specific deubiquitinase activity (GO:1990380)	2019-01-10	0.219324	1	0	0	4.08998	6.20535	USP7
histone kinase activity (GO:0035173)	2019-01-10	0.219324	1	0	0	4.08998	6.20535	AURKA
microtubule minus-end binding (GO:0051011)	2019-01-10	0.219324	1	0	0	4.08998	6.20535	TUBGCP5
DNA N-glycosylase activity (GO:0019104)	2019-01-10	0.219324	1	0	0	4.08998	6.20535	MBD4
endocytic adaptor activity (GO:0098748)	2019-01-10	0.219324	1	0	0	4.08998	6.20535	AP2A2
mannosyl-oligosaccharide mannosidase activity (GO:0015924)	2019-01-10	0.219324	1	0	0	4.08998	6.20535	MAN1B1
death receptor binding (GO:0005123)	2019-01-10	0.219324	1	0	0	4.08998	6.20535	RIPK1
small protein activating enzyme activity (GO:0008641)	2019-01-10	0.219324	1	0	0	4.08998	6.20535	UBA5
arginine N-methyltransferase activity (GO:0016273)	2019-01-10	0.219324	1	0	0	4.08998	6.20535	WDR77
galactosyltransferase activity (GO:0008378)	2019-01-10	0.219324	1	0	0	4.08998	6.20535	B4GALT4
protein kinase C activity (GO:0004697)	2019-01-10	0.219324	1	0	0	4.08998	6.20535	PRKCH
clathrin adaptor activity (GO:0035615)	2019-01-10	0.219324	1	0	0	4.08998	6.20535	AP2A2
protein-hormone receptor activity (GO:0016500)	2019-01-10	0.219324	1	0	0	4.08998	6.20535	ADIPOR1
activin binding (GO:0048185)	2019-01-10	0.219324	1	0	0	4.08998	6.20535	FKBP1A
vinculin binding (GO:0017166)	2019-01-10	0.219324	1	0	0	4.08998	6.20535	CTNNA1
cyclic-nucleotide phosphodiesterase activity (GO:0004112)	2019-01-10	0.219324	1	0	0	4.08998	6.20535	CNP
G-rich strand telomeric DNA binding (GO:0098505)	2019-01-10	0.219324	1	0	0	4.08998	6.20535	RPA2
death domain binding (GO:0070513)	2019-01-10	0.219324	1	0	0	4.08998	6.20535	RIPK1
oxidized purine DNA binding (GO:0032357)	2019-01-10	0.219324	1	0	0	4.08998	6.20535	WRN
manganese ion binding (GO:0030145)	1936-02-01	0.219667	1	0	0	2.27221	3.44386	WRN;XXYLT1
peptidase inhibitor activity (GO:0030414)	1937-02-01	0.228722	1	0	0	2.2108	3.26148	CST3;PSMF1
endopeptidase regulator activity (GO:0061135)	1937-02-01	0.228722	1	0	0	2.2108	3.26148	CST3;PSMF1
transcription corepressor activity (GO:0003714)	7/204	0.233404	1	0	0	1.40342	2.04196	CTBP1;DDIT3;SUFU;SAP18;TOB2;CCAR1;HIPK2
GTPase regulator activity (GO:0030695)	9/276	0.23564	1	0	0	1.33369	1.92778	RALBP1;TBC1D9B;RACGAP1;ELMOD2;KRIT1;ITGB1BP1;IQGAP1;ARAP1;AGFG2
semaphorin receptor activity (GO:0017154)	2019-01-11	0.238421	1	0	0	3.71816	5.3308	PLXNC1
filamin binding (GO:0031005)	2019-01-11	0.238421	1	0	0	3.71816	5.3308	CEACAM1
sodium:potassium-exchanging ATPase activity (GO:0005391)	2019-01-11	0.238421	1	0	0	3.71816	5.3308	ATP1A1
potassium-transporting ATPase activity (GO:0008556)	2019-01-11	0.238421	1	0	0	3.71816	5.3308	ATP1A1
ribosomal large subunit binding (GO:0043023)	2019-01-11	0.238421	1	0	0	3.71816	5.3308	CPSF6
hexosaminidase activity (GO:0015929)	2019-01-11	0.238421	1	0	0	3.71816	5.3308	NAGLU
thioesterase binding (GO:0031996)	2019-01-11	0.238421	1	0	0	3.71816	5.3308	ARF6
lipase inhibitor activity (GO:0055102)	2019-01-11	0.238421	1	0	0	3.71816	5.3308	ANXA4
caspase binding (GO:0089720)	2019-01-11	0.238421	1	0	0	3.71816	5.3308	BFAR
intramolecular transferase activity, phosphotransferases (GO:0016868)	2019-01-11	0.238421	1	0	0	3.71816	5.3308	PGAM1
mannose binding (GO:0005537)	2019-01-11	0.238421	1	0	0	3.71816	5.3308	LMAN2
dynactin binding (GO:0034452)	2019-01-11	0.238421	1	0	0	3.71816	5.3308	PAFAH1B1
leucine zipper domain binding (GO:0043522)	2019-01-11	0.238421	1	0	0	3.71816	5.3308	DDIT3
mitogen-activated protein kinase kinase kinase binding (GO:0031435)	2019-01-11	0.238421	1	0	0	3.71816	5.3308	STK38
MAP kinase kinase kinase kinase activity (GO:0008349)	2019-01-11	0.238421	1	0	0	3.71816	5.3308	STK24
calcium-dependent protein serine/threonine kinase activity (GO:0009931)	2019-01-11	0.238421	1	0	0	3.71816	5.3308	MKNK1
acylglycerol lipase activity (GO:0047372)	2019-01-11	0.238421	1	0	0	3.71816	5.3308	DAGLB
2 iron, 2 sulfur cluster binding (GO:0051537)	2019-01-11	0.238421	1	0	0	3.71816	5.3308	CIAPIN1
NADH dehydrogenase activity (GO:0003954)	2019-01-11	0.238421	1	0	0	3.71816	5.3308	NARF
phosphatase binding (GO:0019902)	4/103	0.244769	1	0	0	1.58834	2.23549	CEACAM1;STAT3;RPA2;IQGAP1
divalent inorganic cation transmembrane transporter activity (GO:0072509)	1939-02-01	0.246901	1	0	0	2.09743	2.93381	SLC30A7;SLC39A11
ribosome binding (GO:0043022)	1939-02-01	0.246901	1	0	0	2.09743	2.93381	SRP72;NAA15
3'-5' exonuclease activity (GO:0008408)	1939-02-01	0.246901	1	0	0	2.09743	2.93381	WRN;EXOSC9
receptor tyrosine kinase binding (GO:0030971)	1940-02-01	0.25601	1	0	0	2.04499	2.78637	CPNE3;SOCS5
peptide-lysine-N-acetyltransferase activity (GO:0061733)	1940-02-01	0.25601	1	0	0	2.04499	2.78637	NAA60;ELP3
Ral GTPase binding (GO:0017160)	2019-01-12	0.257051	1	0	0	3.40832	4.63013	RALBP1
single-stranded telomeric DNA binding (GO:0043047)	2019-01-12	0.257051	1	0	0	3.40832	4.63013	RPA2
potassium ion binding (GO:0030955)	2019-01-12	0.257051	1	0	0	3.40832	4.63013	ATP1A1
protein-arginine N-methyltransferase activity (GO:0016274)	2019-01-12	0.257051	1	0	0	3.40832	4.63013	WDR77
poly(A)-specific ribonuclease activity (GO:0004535)	2019-01-12	0.257051	1	0	0	3.40832	4.63013	CNOT1
transcriptional repressor activity, RNA polymerase II activating transcription factor binding (GO:0098811)	2019-01-12	0.257051	1	0	0	3.40832	4.63013	CREB1
sodium ion binding (GO:0031402)	2019-01-12	0.257051	1	0	0	3.40832	4.63013	ATP1A1
tRNA (guanine) methyltransferase activity (GO:0016423)	2019-01-12	0.257051	1	0	0	3.40832	4.63013	WDR4
annealing activity (GO:0097617)	2019-01-12	0.257051	1	0	0	3.40832	4.63013	FXR1
lipid phosphatase activity (GO:0042577)	2019-01-12	0.257051	1	0	0	3.40832	4.63013	PLPP6
calcium ion binding (GO:0005509)	9/285	0.264106	1	0	0	1.29157	1.71961	PPP3CB;MCTP1;STIM1;ANXA4;CALM3;IQGAP1;MAN1B1;CALM1;CALM2
DNA-dependent ATPase activity (GO:0008094)	1973-03-01	0.264474	1	0	0	1.68081	2.2355	BRIP1;WRN;MCM6
purine ribonucleoside triphosphate binding (GO:0035639)	12/397	0.267145	1	0	0	1.23627	1.63183	RAB10;RRAGC;GCH1;MKNK1;STK38;PRKAG1;MCM6;ATP1A1;PI4K2A;TUBA4A;RAB8A;ARF6
histone-lysine N-methyltransferase activity (GO:0018024)	1942-02-01	0.274241	1	0	0	1.94761	2.51972	SUV39H1;MEN1
histone acetyltransferase activity (GO:0004402)	1942-02-01	0.274241	1	0	0	1.94761	2.51972	NAA60;ELP3
pyrophosphatase activity (GO:0016462)	1942-02-01	0.274241	1	0	0	1.94761	2.51972	PRUNE1;DCPS
microtubule plus-end binding (GO:0051010)	2019-01-13	0.275227	1	0	0	3.14614	4.05901	STIM1
ubiquitin-ubiquitin ligase activity (GO:0034450)	2019-01-13	0.275227	1	0	0	3.14614	4.05901	PELI1
GTPase inhibitor activity (GO:0005095)	2019-01-13	0.275227	1	0	0	3.14614	4.05901	IQGAP1
low-density lipoprotein receptor activity (GO:0005041)	2019-01-13	0.275227	1	0	0	3.14614	4.05901	LDLR
translation elongation factor activity (GO:0003746)	2019-01-13	0.275227	1	0	0	3.14614	4.05901	GTPBP2
3'-5' DNA helicase activity (GO:0043138)	2019-01-13	0.275227	1	0	0	3.14614	4.05901	WRN
ubiquitin-like protein-specific protease activity (GO:0019783)	1975-03-01	0.277763	1	0	0	1.63599	2.09569	USP7;USP15;BRCC3
androgen receptor binding (GO:0050681)	1943-02-01	0.283351	1	0	0	1.90232	2.39895	NCOA4;RNF6
lipoprotein transporter activity (GO:0042954)	2019-01-14	0.29296	1	0	0	2.92141	3.58668	MIA3
calcium-transporting ATPase activity (GO:0005388)	2019-01-14	0.29296	1	0	0	2.92141	3.58668	ATP2C1
vitamin D receptor binding (GO:0042809)	2019-01-14	0.29296	1	0	0	2.92141	3.58668	MBD4
phosphatidate phosphatase activity (GO:0008195)	2019-01-14	0.29296	1	0	0	2.92141	3.58668	LPIN2
1-phosphatidylinositol binding (GO:0005545)	2019-01-14	0.29296	1	0	0	2.92141	3.58668	SCARB1
poly(A) binding (GO:0008143)	2019-01-14	0.29296	1	0	0	2.92141	3.58668	LARP4
LRR domain binding (GO:0030275)	2019-01-14	0.29296	1	0	0	2.92141	3.58668	DDIT3
O-methyltransferase activity (GO:0008171)	2019-01-14	0.29296	1	0	0	2.92141	3.58668	MRM1
endopeptidase inhibitor activity (GO:0004866)	4/112	0.293476	1	0	0	1.46071	1.79077	CST3;APP;PSMF1;LTF
syntaxin binding (GO:0019905)	1978-03-01	0.297806	1	0	0	1.57307	1.90548	STXBP3;STX6;SNAP29
sequence-specific double-stranded DNA binding (GO:1990837)	4/113	0.298973	1	0	0	1.44778	1.74805	MBD4;MEF2C;DDIT3;SUV39H1
Ras GTPase binding (GO:0017016)	6/185	0.299614	1	0	0	1.32648	1.59876	RABGEF1;RALBP1;TBC1D9B;XPOT;KIF3A;RAB8A
transforming growth factor beta receptor binding (GO:0005160)	1945-02-01	0.301533	1	0	0	1.81777	2.17928	FKBP1A;USP15
phosphatidylinositol phosphate kinase activity (GO:0016307)	2019-01-15	0.310259	1	0	0	2.72665	3.19113	PIK3CG
FK506 binding (GO:0005528)	2019-01-15	0.310259	1	0	0	2.72665	3.19113	FKBP1A
insulin-like growth factor receptor binding (GO:0005159)	2019-01-15	0.310259	1	0	0	2.72665	3.19113	SOCS2
single-stranded RNA binding (GO:0003727)	1946-02-01	0.310596	1	0	0	1.77825	2.07924	FXR1;LACTB2
regulatory region DNA binding (GO:0000975)	7/225	0.312701	1	0	0	1.27244	1.47922	MEF2C;BCL11A;DDIT3;STAT3;IKZF1;RELA;MEN1
myosin binding (GO:0017022)	1947-02-01	0.319635	1	0	0	1.74042	1.98508	RAB10;RAB8A
cysteine-type endopeptidase activity (GO:0004197)	1982-03-01	0.32464	1	0	0	1.49633	1.68343	CTSO;USP7;USP15
ubiquitin-specific protease binding (GO:1990381)	2019-01-16	0.327136	1	0	0	2.55624	2.85629	2019-03-06
alkali metal ion binding (GO:0031420)	2019-01-16	0.327136	1	0	0	2.55624	2.85629	ATP1A1
transferase activity, transferring amino-acyl groups (GO:0016755)	2019-01-16	0.327136	1	0	0	2.55624	2.85629	QPCTL
bile acid transmembrane transporter activity (GO:0015125)	2019-01-16	0.327136	1	0	0	2.55624	2.85629	CEACAM1
protein-lysine N-methyltransferase activity (GO:0016279)	1948-02-01	0.328644	1	0	0	1.70416	1.89635	SUV39H1;MEN1
calcium-dependent phospholipid binding (GO:0005544)	1948-02-01	0.328644	1	0	0	1.70416	1.89635	ANXA4;CPNE3
ATP-dependent microtubule motor activity (GO:1990939)	1949-02-01	0.337621	1	0	0	1.66938	1.81266	KIF3A;KIF5B
histone methyltransferase activity (GO:0042054)	1949-02-01	0.337621	1	0	0	1.66938	1.81266	SUV39H1;MEN1
phospholipid transporter activity (GO:0005548)	1949-02-01	0.337621	1	0	0	1.66938	1.81266	CPTP;ATP11C
proton-transporting ATPase activity, rotational mechanism (GO:0046961)	2019-01-17	0.3436	1	0	0	2.40587	2.57013	ATP6V1C1
ligand-dependent nuclear receptor binding (GO:0016922)	2019-01-17	0.3436	1	0	0	2.40587	2.57013	MBD4
cholesterol transporter activity (GO:0017127)	2019-01-17	0.3436	1	0	0	2.40587	2.57013	STARD5
antiporter activity (GO:0015297)	2019-01-17	0.3436	1	0	0	2.40587	2.57013	SLC7A6
oxidoreductase activity, acting on the CH-CH group of donors, NAD or NADP as acceptor (GO:0016628)	2019-01-17	0.3436	1	0	0	2.40587	2.57013	DHCR7
DNA binding, bending (GO:0008301)	2019-01-17	0.3436	1	0	0	2.40587	2.57013	TFAM
acyl-CoA hydrolase activity (GO:0047617)	2019-01-17	0.3436	1	0	0	2.40587	2.57013	PPT1
RNA polymerase II transcription cofactor activity (GO:0001104)	1985-03-01	0.344773	1	0	0	1.44352	1.53716	MBD4;CTBP1;HIPK2
ribonuclease activity (GO:0004540)	1950-02-01	0.346561	1	0	0	1.63599	1.73366	LACTB2;DCPS
amyloid-beta binding (GO:0001540)	1950-02-01	0.346561	1	0	0	1.63599	1.73366	CST3;ITM2B
RNA polymerase II transcription factor binding (GO:0001085)	4/122	0.348847	1	0	0	1.34098	1.41221	MEF2C;CREB1;STAT3;HIPK2
motor activity (GO:0003774)	1986-03-01	0.351475	1	0	0	1.42674	1.49182	MYL6;KIF3A;KIF5B
ATP-dependent helicase activity (GO:0008026)	1986-03-01	0.351475	1	0	0	1.42674	1.49182	BRIP1;WRN;MCM6
histone deacetylase binding (GO:0042826)	1986-03-01	0.351475	1	0	0	1.42674	1.49182	MEF2C;ANKRA2;RELA
transcriptional activator activity, RNA polymerase II transcription factor binding (GO:0001190)	1951-02-01	0.355461	1	0	0	1.60391	1.65899	CREB1;HIPK2
Ran GTPase binding (GO:0008536)	2019-01-18	0.359663	1	0	0	2.27221	2.32354	XPOT
calcium-activated potassium channel activity (GO:0015269)	2019-01-18	0.359663	1	0	0	2.27221	2.32354	TMEM38B
NAD+ ADP-ribosyltransferase activity (GO:0003950)	2019-01-18	0.359663	1	0	0	2.27221	2.32354	PARP3
oxidoreductase activity, acting on the CH-NH group of donors, NAD or NADP as acceptor (GO:0016646)	2019-01-18	0.359663	1	0	0	2.27221	2.32354	OVCA2
phosphatase inhibitor activity (GO:0019212)	2019-01-18	0.359663	1	0	0	2.27221	2.32354	ENSA
lysine-acetylated histone binding (GO:0070577)	2019-01-18	0.359663	1	0	0	2.27221	2.32354	MLLT3
Rab guanyl-nucleotide exchange factor activity (GO:0017112)	1952-02-01	0.364317	1	0	0	1.57307	1.58838	RABGEF1;TRAPPC6B
phosphatidylinositol kinase activity (GO:0052742)	1952-02-01	0.364317	1	0	0	1.57307	1.58838	PIK3CG;PI4K2A
hydrogen ion transmembrane transporter activity (GO:0015078)	1952-02-01	0.364317	1	0	0	1.57307	1.58838	ATP2C1;ATP6V1C1
phosphatidylinositol bisphosphate binding (GO:1902936)	1988-03-01	0.364852	1	0	0	1.39431	1.40583	KRIT1;WIPI2;WDR45
RNA polymerase II regulatory region DNA binding (GO:0001012)	6/202	0.373097	1	0	0	1.21485	1.19774	SREBF1;MEF2C;CREB1;CUX1;MLX;RELA
RNA methyltransferase activity (GO:0008173)	2019-01-19	0.375333	1	0	0	2.15262	2.10944	METTL3
transforming growth factor beta binding (GO:0050431)	2019-01-19	0.375333	1	0	0	2.15262	2.10944	TWSG1
ephrin receptor binding (GO:0046875)	2019-01-19	0.375333	1	0	0	2.15262	2.10944	PIK3CG
protein kinase A regulatory subunit binding (GO:0034237)	2019-01-19	0.375333	1	0	0	2.15262	2.10944	ARFGEF2
cadherin binding involved in cell-cell adhesion (GO:0098641)	2019-01-19	0.375333	1	0	0	2.15262	2.10944	RAB10
dynein complex binding (GO:0070840)	2019-01-19	0.375333	1	0	0	2.15262	2.10944	PAFAH1B1
R-SMAD binding (GO:0070412)	2019-01-19	0.375333	1	0	0	2.15262	2.10944	MEN1
spectrin binding (GO:0030507)	2019-01-19	0.375333	1	0	0	2.15262	2.10944	KIF3A
acetylation-dependent protein binding (GO:0140033)	2019-01-19	0.375333	1	0	0	2.15262	2.10944	MLLT3
actin filament binding (GO:0051015)	4/128	0.382202	1	0	0	1.27812	1.2293	ARPC2;TPM3;DSTN;CORO2A
DNA-directed DNA polymerase activity (GO:0003887)	2019-01-20	0.390621	1	0	0	2.04499	1.92233	POLI
methyl-CpG binding (GO:0008327)	2019-01-20	0.390621	1	0	0	2.04499	1.92233	WDR77
protein phosphatase 2A binding (GO:0051721)	2019-01-20	0.390621	1	0	0	2.04499	1.92233	ENSA
proteasome binding (GO:0070628)	2019-01-20	0.390621	1	0	0	2.04499	1.92233	PSMF1
low-density lipoprotein particle receptor binding (GO:0050750)	2019-01-20	0.390621	1	0	0	2.04499	1.92233	ANKRA2
mitogen-activated protein kinase binding (GO:0051019)	2019-01-20	0.390621	1	0	0	2.04499	1.92233	GCH1
phospholipid-translocating ATPase activity (GO:0004012)	2019-01-20	0.390621	1	0	0	2.04499	1.92233	ATP11C
poly-purine tract binding (GO:0070717)	2019-01-20	0.390621	1	0	0	2.04499	1.92233	LARP4
Rab GTPase binding (GO:0017137)	4/131	0.398819	1	0	0	1.24885	1.148	RABGEF1;TBC1D9B;KIF3A;RAB8A
SH3 domain binding (GO:0017124)	1956-02-01	0.399244	1	0	0	1.46071	1.3412	ELMO1;SH3BP5
scavenger receptor activity (GO:0005044)	2019-01-21	0.405535	1	0	0	1.94761	1.75781	SCARB1
DNA polymerase activity (GO:0034061)	2019-01-21	0.405535	1	0	0	1.94761	1.75781	POLI
polypeptide N-acetylgalactosaminyltransferase activity (GO:0004653)	2019-01-21	0.405535	1	0	0	1.94761	1.75781	GALNT7
aspartic-type endopeptidase activity (GO:0004190)	2019-01-21	0.405535	1	0	0	1.94761	1.75781	SPPL3
amino acid transmembrane transporter activity (GO:0015171)	1957-02-01	0.407838	1	0	0	1.43508	1.2871	SLC7A6;SLC38A2
ATPase activity, coupled to movement of substances (GO:0043492)	1957-02-01	0.407838	1	0	0	1.43508	1.2871	RALBP1;ATP11C
transferase activity, transferring acyl groups other than amino-acyl groups (GO:0016747)	1957-02-01	0.407838	1	0	0	1.43508	1.2871	ZDHHC6;NAA15
GTPase activator activity (GO:0005096)	7/250	0.412065	1	0	0	1.14519	1.0153	RALBP1;TBC1D9B;RACGAP1;ELMOD2;IQGAP1;ARAP1;AGFG2
phosphatidylinositol-4-phosphate binding (GO:0070273)	2019-01-22	0.420085	1	0	0	1.85908	1.61238	ARFIP1
solute:sodium symporter activity (GO:0015370)	2019-01-22	0.420085	1	0	0	1.85908	1.61238	SLC28A2
actinin binding (GO:0042805)	2019-01-22	0.420085	1	0	0	1.85908	1.61238	RELA
N-acetyltransferase activity (GO:0008080)	2019-01-22	0.420085	1	0	0	1.85908	1.61238	NAT2
protein binding involved in cell-cell adhesion (GO:0098632)	2019-01-22	0.420085	1	0	0	1.85908	1.61238	RAB10
NAD binding (GO:0051287)	2019-01-22	0.420085	1	0	0	1.85908	1.61238	CTBP1
histone acetyltransferase binding (GO:0035035)	2019-01-22	0.420085	1	0	0	1.85908	1.61238	STAT1
transcription regulatory region sequence-specific DNA binding (GO:0000976)	8/293	0.426132	1	0	0	1.11672	0.952566	SREBF1;MEF2C;CREB1;CUX1;DDIT3;SUV39H1;MLX;RELA
core promoter binding (GO:0001047)	1998-03-01	0.43079	1	0	0	1.25203	1.05438	MBD4;STAT1;CCAR1
DNA binding (GO:0003677)	23/894	0.43112	1	0	0	1.05223	0.885314	MBD4;APP;SREBF1;MEF2C;PCID2;CBFB;STAT1;BCL11A;TAF13;STAT3;CEBPG;RPA2;IKZF1;RELA;WRN;BRIP1;ZMYM2;CUX1;DDIT3;MLX;RAD17;TFAM;MEN1
nuclease activity (GO:0004518)	1960-02-01	0.43325	1	0	0	1.36333	1.14034	WRN;AEN
double-stranded RNA binding (GO:0003725)	1960-02-01	0.43325	1	0	0	1.36333	1.14034	FXR1;EIF2AK2
protein phosphatase inhibitor activity (GO:0004864)	2019-01-23	0.434279	1	0	0	1.77825	1.48318	ENSA
ADP binding (GO:0043531)	2019-01-23	0.434279	1	0	0	1.77825	1.48318	PRKAG1
endoribonuclease activity (GO:0004521)	2019-01-23	0.434279	1	0	0	1.77825	1.48318	LACTB2
ATPase activator activity (GO:0001671)	2019-01-23	0.434279	1	0	0	1.77825	1.48318	DNAJC10
calcium activated cation channel activity (GO:0005227)	2019-01-23	0.434279	1	0	0	1.77825	1.48318	TMEM38B
microtubule motor activity (GO:0003777)	1961-02-01	0.44159	1	0	0	1.34098	1.09608	KIF3A;KIF5B
double-stranded DNA binding (GO:0003690)	3/100	0.443703	1	0	0	1.22699	0.997054	PCID2;STAT1;MEN1
ubiquitin binding (GO:0043130)	1963-02-01	0.458065	1	0	0	1.29841	1.01372	NSFL1C;NPLOC4
UDP-galactosyltransferase activity (GO:0035250)	2019-01-25	0.461637	1	0	0	1.63599	1.26458	B4GALT4
cysteine-type endopeptidase inhibitor activity involved in apoptotic process (GO:0043027)	2019-01-25	0.461637	1	0	0	1.63599	1.26458	PRDX3
acetyltransferase activity (GO:0016407)	2019-01-25	0.461637	1	0	0	1.63599	1.26458	NAA15
metallopeptidase activity (GO:0008237)	3/103	0.462852	1	0	0	1.19126	0.917682	MBTPS1;YME1L1;BRCC3
small GTPase binding (GO:0031267)	1964-02-01	0.466197	1	0	0	1.27812	0.975393	ARAP1;AGFG2
ATPase binding (GO:0051117)	1964-02-01	0.466197	1	0	0	1.27812	0.975393	RDX;DNAJC10
UDP-glycosyltransferase activity (GO:0008194)	1964-02-01	0.466197	1	0	0	1.27812	0.975393	POGLUT1;XXYLT1
mRNA 3'-UTR binding (GO:0003730)	1964-02-01	0.466197	1	0	0	1.27812	0.975393	FXR1;RNF20
lipoprotein particle receptor binding (GO:0070325)	2019-01-26	0.474816	1	0	0	1.57307	1.17167	ANKRA2
exoribonuclease activity, producing 5'-phosphomonoesters (GO:0016896)	2019-01-26	0.474816	1	0	0	1.57307	1.17167	EXOSC9
ATPase activity, coupled to transmembrane movement of ions, rotational mechanism (GO:0044769)	2019-01-26	0.474816	1	0	0	1.57307	1.17167	ATP6V1C1
phosphatase activity (GO:0016791)	3/105	0.475458	1	0	0	1.16857	0.868803	PLPP6;PRUNE1;LPIN2
RNA polymerase II core binding (GO:0000993)	2019-01-27	0.487674	1	0	0	1.51481	1.0878	ELP3
RNA polymerase II transcription corepressor activity (GO:0001106)	2019-01-27	0.487674	1	0	0	1.51481	1.0878	CTBP1
alpha-tubulin binding (GO:0043014)	2019-01-27	0.487674	1	0	0	1.51481	1.0878	RACGAP1
protein tyrosine kinase activity (GO:0004713)	4/148	0.490823	1	0	0	1.1054	0.786682	FGR;ZMYM2;CUX1;KIT
basal RNA polymerase II transcription machinery binding (GO:0001099)	2019-01-28	0.500217	1	0	0	1.46071	1.01185	ELP3
beta-tubulin binding (GO:0048487)	2019-01-28	0.500217	1	0	0	1.46071	1.01185	RACGAP1
cyclin-dependent protein serine/threonine kinase regulator activity (GO:0016538)	2019-01-28	0.500217	1	0	0	1.46071	1.01185	CCNB1
calmodulin-dependent protein kinase activity (GO:0004683)	2019-01-28	0.500217	1	0	0	1.46071	1.01185	MKNK1
phosphatidylinositol-4,5-bisphosphate 3-kinase activity (GO:0046934)	1969-02-01	0.505739	1	0	0	1.1855	0.808198	KIT;PIK3CG
nuclear localization sequence binding (GO:0008139)	2019-01-29	0.512454	1	0	0	1.41034	0.942874	NUP153
sterol transporter activity (GO:0015248)	2019-01-29	0.512454	1	0	0	1.41034	0.942874	STARD5
acylglycerol O-acyltransferase activity (GO:0016411)	2019-01-29	0.512454	1	0	0	1.41034	0.942874	MOGAT2
RNA polymerase II repressing transcription factor binding (GO:0001103)	2019-01-29	0.512454	1	0	0	1.41034	0.942874	STAT3
cation-transporting ATPase activity (GO:0019829)	2019-01-30	0.524391	1	0	0	1.36333	0.88005	ATP2C1
nucleosomal DNA binding (GO:0031492)	2019-01-30	0.524391	1	0	0	1.36333	0.88005	H3F3A
phosphotyrosine residue binding (GO:0001784)	2019-01-30	0.524391	1	0	0	1.36333	0.88005	FGR
phosphatidylinositol bisphosphate kinase activity (GO:0052813)	1972-02-01	0.528533	1	0	0	1.13611	0.724437	KIT;PIK3CG
phospholipase A2 activity (GO:0004623)	2019-01-31	0.536038	1	0	0	1.31935	0.822681	PAFAH1B1
protein serine/threonine kinase inhibitor activity (GO:0030291)	2019-01-31	0.536038	1	0	0	1.31935	0.822681	PKIG
deoxyribonuclease activity (GO:0004536)	2019-01-31	0.536038	1	0	0	1.31935	0.822681	MBD4
endonuclease activity (GO:0004519)	1974-02-01	0.543329	1	0	0	1.1054	0.674338	MBD4;LACTB2
ligand-gated channel activity (GO:0022834)	1932-01-01	0.547399	1	0	0	1.27812	0.770165	CALM1
transcriptional repressor activity, RNA polymerase II transcription regulatory region sequence-specific binding (GO:0001227)	4/160	0.552125	1	0	0	1.02249	0.607342	BCL11A;NFATC3;MLX;RELA
hydrolase activity, hydrolyzing O-glycosyl compounds (GO:0004553)	1933-01-01	0.558483	1	0	0	1.23939	0.721982	NEU1
telomeric DNA binding (GO:0042162)	1933-01-01	0.558483	1	0	0	1.23939	0.721982	WRN
phosphatidylinositol 3-kinase activity (GO:0035004)	1977-02-01	0.56491	1	0	0	1.06233	0.606686	KIT;PIK3CG
protein tyrosine/serine/threonine phosphatase activity (GO:0008138)	1935-01-01	0.579844	1	0	0	1.16857	0.636863	DUSP7
helicase activity (GO:0004386)	1935-01-01	0.579844	1	0	0	1.16857	0.636863	WRN
protein phosphorylated amino acid binding (GO:0045309)	1935-01-01	0.579844	1	0	0	1.16857	0.636863	FGR
endodeoxyribonuclease activity (GO:0004520)	1936-01-01	0.590135	1	0	0	1.13611	0.599186	MBD4
actin binding (GO:0003779)	6/255	0.594817	1	0	0	0.962348	0.499942	CEACAM1;ARPC2;TPM3;RDX;DSTN;CORO2A
ATP binding (GO:0005524)	6/256	0.598628	1	0	0	0.958589	0.491866	MKNK1;STK38;PRKAG1;MCM6;ATP1A1;PI4K2A
ATPase regulator activity (GO:0060590)	1939-01-01	0.619523	1	0	0	1.04871	0.50213	DNAJC10
peptidyl-prolyl cis-trans isomerase activity (GO:0003755)	1939-01-01	0.619523	1	0	0	1.04871	0.50213	FKBP1A
tRNA binding (GO:0000049)	1939-01-01	0.619523	1	0	0	1.04871	0.50213	XPOT
potassium ion transmembrane transporter activity (GO:0015079)	1939-01-01	0.619523	1	0	0	1.04871	0.50213	TMEM38B
signal sequence binding (GO:0005048)	1940-01-01	0.628843	1	0	0	1.02249	0.474308	NUP153
RNA polymerase II transcription coactivator activity (GO:0001105)	1940-01-01	0.628843	1	0	0	1.02249	0.474308	HIPK2
sulfotransferase activity (GO:0008146)	1940-01-01	0.628843	1	0	0	1.02249	0.474308	CHST13
protein kinase C binding (GO:0005080)	1941-01-01	0.637936	1	0	0	0.997556	0.448418	CAVIN2
histone deacetylase activity (GO:0004407)	1941-01-01	0.637936	1	0	0	0.997556	0.448418	SAP18
oxidoreductase activity, acting on paired donors, with incorporation or reduction of molecular oxygen, NAD(P)H as one donor, and incorporation of one atom of oxygen (GO:0016709)	1942-01-01	0.646807	1	0	0	0.973805	0.424294	SQLE
phosphoprotein phosphatase activity (GO:0004721)	3/137	0.654642	1	0	0	0.895616	0.379443	PPP3CB;UBLCP1;DUSP7
protein deacetylase activity (GO:0033558)	1943-01-01	0.655461	1	0	0	0.951158	0.401785	SAP18
hydrolase activity, acting on acid anhydrides, catalyzing transmembrane movement of substances (GO:0016820)	1943-01-01	0.655461	1	0	0	0.951158	0.401785	RALBP1
cytokine receptor binding (GO:0005126)	3/138	0.659472	1	0	0	0.889126	0.370156	SOCS2;FKBP1A;USP15
potassium channel regulator activity (GO:0015459)	1944-01-01	0.663903	1	0	0	0.929541	0.380758	ENSA
NADH dehydrogenase (ubiquinone) activity (GO:0008137)	1944-01-01	0.663903	1	0	0	0.929541	0.380758	NDUFB8
non-membrane spanning protein tyrosine kinase activity (GO:0004715)	1944-01-01	0.663903	1	0	0	0.929541	0.380758	FGR
Rac GTPase binding (GO:0048365)	1944-01-01	0.663903	1	0	0	0.929541	0.380758	RALBP1
NADH dehydrogenase (quinone) activity (GO:0050136)	1944-01-01	0.663903	1	0	0	0.929541	0.380758	NDUFB8
1-phosphatidylinositol-3-kinase activity (GO:0016303)	1944-01-01	0.663903	1	0	0	0.929541	0.380758	PIK3CG
cholesterol binding (GO:0015485)	1944-01-01	0.663903	1	0	0	0.929541	0.380758	STARD5
ATPase activity, coupled (GO:0042623)	1995-02-01	0.678791	1	0	0	0.861048	0.333607	MYL6;YME1L1
hydro-lyase activity (GO:0016836)	1946-01-01	0.680173	1	0	0	0.889126	0.342677	HACD2
exopeptidase activity (GO:0008238)	1946-01-01	0.680173	1	0	0	0.889126	0.342677	TPP1
ATPase activity, coupled to transmembrane movement of substances (GO:0042626)	1946-01-01	0.680173	1	0	0	0.889126	0.342677	RALBP1
P-P-bond-hydrolysis-driven transmembrane transporter activity (GO:0015405)	1946-01-01	0.680173	1	0	0	0.889126	0.342677	RALBP1
adenyl ribonucleotide binding (GO:0032559)	6/280	0.683968	1	0	0	0.876424	0.332905	MKNK1;STK38;PRKAG1;MCM6;ATP1A1;PI4K2A
damaged DNA binding (GO:0003684)	1947-01-01	0.68801	1	0	0	0.870208	0.325416	RPA2
transcriptional repressor activity, RNA polymerase II core promoter proximal region sequence-specific binding (GO:0001078)	1998-02-01	0.695215	1	0	0	0.83469	0.303438	BCL11A;RELA
transcriptional repressor activity, RNA polymerase II transcription factor binding (GO:0001191)	1948-01-01	0.695657	1	0	0	0.852079	0.309219	CTBP1
S-adenosylmethionine-dependent methyltransferase activity (GO:0008757)	1948-01-01	0.695657	1	0	0	0.852079	0.309219	SUV39H1
acetylgalactosaminyltransferase activity (GO:0008376)	1949-01-01	0.703116	1	0	0	0.83469	0.294006	GALNT7
sterol binding (GO:0032934)	1949-01-01	0.703116	1	0	0	0.83469	0.294006	STARD5
L-amino acid transmembrane transporter activity (GO:0015179)	1950-01-01	0.710392	1	0	0	0.817996	0.279704	SLC7A6
phosphatidylinositol binding (GO:0035091)	2/101	0.71094	1	0	0	0.809897	0.27631	SCARB1;RNF34
transferase activity, transferring hexosyl groups (GO:0016758)	2/101	0.71094	1	0	0	0.809897	0.27631	POGLUT1;B4GALT4
SH3/SH2 adaptor activity (GO:0005070)	1952-01-01	0.724416	1	0	0	0.786535	0.253571	SOCS2
methylation-dependent protein binding (GO:0140034)	1953-01-01	0.731171	1	0	0	0.771694	0.241623	SPIN1
ATPase activity (GO:0016887)	4/204	0.738153	1	0	0	0.801957	0.243477	WRN;RALBP1;KIF3A;KIF5B
iron ion binding (GO:0005506)	1955-01-01	0.744191	1	0	0	0.743633	0.219712	LTF
methylated histone binding (GO:0035064)	1956-01-01	0.750462	1	0	0	0.730353	0.209659	SPIN1
serine-type endopeptidase inhibitor activity (GO:0004867)	1957-01-01	0.756581	1	0	0	0.71754	0.200155	APP
phosphoric ester hydrolase activity (GO:0042578)	1957-01-01	0.756581	1	0	0	0.71754	0.200155	PRUNE1
phosphatidylinositol-4,5-bisphosphate binding (GO:0005546)	1961-01-01	0.779593	1	0	0	0.670488	0.166941	KRIT1
transmembrane receptor protein tyrosine kinase activity (GO:0004714)	1962-01-01	0.784998	1	0	0	0.659674	0.15969	KIT
protein tyrosine phosphatase activity (GO:0004725)	1963-01-01	0.790271	1	0	0	0.649203	0.152809	DUSP7
transmembrane receptor protein kinase activity (GO:0019199)	1963-01-01	0.790271	1	0	0	0.649203	0.152809	KIT
PDZ domain binding (GO:0030165)	1963-01-01	0.790271	1	0	0	0.649203	0.152809	CRIPT
mitogen-activated protein kinase kinase binding (GO:0031434)	1966-01-01	0.805329	1	0	0	0.619694	0.134167	KIT
metalloendopeptidase activity (GO:0004222)	1966-01-01	0.805329	1	0	0	0.619694	0.134167	MBTPS1
secondary active transmembrane transporter activity (GO:0015291)	1967-01-01	0.810104	1	0	0	0.610445	0.128555	SLC7A6
translation factor activity, RNA binding (GO:0008135)	1968-01-01	0.814763	1	0	0	0.601468	0.123216	GTPBP2
ligand-gated ion channel activity (GO:0015276)	1969-01-01	0.819307	1	0	0	0.592751	0.118133	CALM1
phospholipase activity (GO:0004620)	1970-01-01	0.82374	1	0	0	0.584283	0.113292	PAFAH1B1
organic anion transmembrane transporter activity (GO:0008514)	1971-01-01	0.828065	1	0	0	0.576053	0.10868	SLC35A3
sodium ion transmembrane transporter activity (GO:0015081)	1972-01-01	0.832284	1	0	0	0.568053	0.104284	ATP1A1
Rho GTPase binding (GO:0017048)	1973-01-01	0.836399	1	0	0	0.560271	0.100092	RALBP1
peptidase activity, acting on L-amino acid peptides (GO:0070011)	3/186	0.836443	1	0	0	0.659674	0.117815	YME1L1;TPP1;BRCC3
hydrolase activity, acting on carbon-nitrogen (but not peptide) bonds, in linear amides (GO:0016811)	1976-01-01	0.848151	1	0	0	0.538155	0.0886326	SAP18
calcium ion transmembrane transporter activity (GO:0015085)	1978-01-01	0.855513	1	0	0	0.524356	0.0818279	ATP2C1
MAP kinase kinase kinase activity (GO:0004709)	1979-01-01	0.859059	1	0	0	0.517719	0.0786504	KIT
transition metal ion binding (GO:0046914)	7/400	0.861161	1	0	0	0.715746	0.106985	WRN;ZMYM2;GCH1;LACTB2;QPCTL;XXYLT1;LTF
immunoglobulin receptor binding (GO:0034987)	1982-01-01	0.869186	1	0	0	0.498778	0.0699277	FGR
single-stranded DNA binding (GO:0003697)	1988-01-01	0.887313	1	0	0	0.46477	0.0555669	RPA2
oxidoreductase activity, acting on the CH-OH group of donors, NAD or NADP as acceptor (GO:0016616)	1989-01-01	0.89008	1	0	0	0.459548	0.0535116	CTBP1
ion channel activity (GO:0005216)	1994-01-01	0.902932	1	0	0	0.435104	0.0444277	CALM1
integrin binding (GO:0005178)	1995-01-01	0.905316	1	0	0	0.430524	0.0428246	ITGB1BP1
cation transmembrane transporter activity (GO:0008324)	1998-01-01	0.912125	1	0	0	0.417345	0.0383867	TMCO3
potassium channel activity (GO:0005267)	1/101	0.918445	1	0	0	0.404948	0.0344505	TMEM38B
sequence-specific DNA binding (GO:0043565)	6/395	0.923393	1	0	0	0.621263	0.0495146	MEF2C;CUX1;BCL11A;CEBPG;TFAM;WDR77
endopeptidase activity (GO:0004175)	5/355	0.937164	1	0	0	0.576053	0.037384	MBTPS1;CTSO;USP7;USP15;TPP1
zinc ion binding (GO:0008270)	4/303	0.94075	1	0	0	0.539931	0.0329776	ZMYM2;GCH1;LACTB2;QPCTL
serine-type peptidase activity (GO:0008236)	2/221	0.973052	1	0	0	0.370134	0.0101114	MBTPS1;TPP1
cation channel activity (GO:0005261)	1/147	0.974067	1	0	0	0.27823	0.00731042	TMEM38B
serine-type endopeptidase activity (GO:0004252)	1/197	0.992557	1	0	0	0.207613	0.00155094	MBTPS1

## Sheet: GOBiolProce MPP24
GO Biological Processes in MPP2 and 4
Term	Overlap	P-value	Adjusted P-value	Old P-value	Old Adjusted P-value	Odds Ratio	Combined Score	Genes
mRNA transport (GO:0051028)	8/105	0.000176601	0.901197	0	0	5.11345	44.1885	ZFP36;NUP50;NUP35;NUP98;SRSF6;SMG5;AGFG1;ZFP36L1
regulation of chromosome organization (GO:0033044)	2019-04-25	0.000477272	1	0	0	10.7383	82.12	RB1;RMI2;TERF2IP;SMG5
positive regulation of posttranscriptional gene silencing (GO:0060148)	2019-03-11	0.000494484	0.841118	0	0	18.3038	139.329	ZFP36;DHX9;LIMD1
regulation of gene silencing by miRNA (GO:0060964)	1968-06-01	0.000524701	0.669388	0	0	5.92183	44.7257	ZFP36;DHX9;NUP50;NUP35;NUP98;LIMD1
regulation of double-strand break repair via homologous recombination (GO:0010569)	2019-04-28	0.000745839	0.761203	0	0	9.58773	69.0412	RAD51AP1;PPP4R2;FBXO18;TERF2IP
intracellular protein transport (GO:0006886)	14/348	0.000777067	0.660895	0	0	2.69999	19.3319	TICAM2;RAB3D;TBC1D8;PTTG1IP;GGA3;SNX27;RAB14;NUP50;TBC1D14;PREB;NUP98;RAB6A;VPS28;TBC1D15
nuclear pore organization (GO:0006999)	2019-03-15	0.00130463	0.951075	0	0	13.4228	89.1522	NUP35;NUP98;RTN4
protein transport (GO:0015031)	13/327	0.0013203	0.842184	0	0	2.66814	17.6895	PEX19;TICAM2;TFRC;RAB3D;ARHGAP1;TBC1D8;DNM2;GGA3;SNX27;RAB14;TBC1D14;RAB6A;TBC1D15
regulation of hydrolase activity (GO:0051336)	1981-06-01	0.00132441	0.750941	0	0	4.97141	32.9445	TDG;ATPIF1;ARHGAP1;OCRL;TBC1D15;VAV2
regulation of organelle organization (GO:0033043)	7/114	0.00160812	0.820626	0	0	4.12104	26.5094	ZEB2;STX18;TBC1D8;TBC1D14;PREB;RBSN;TBC1D15
histone H2A ubiquitination (GO:0033522)	2019-03-17	0.00190726	0.884793	0	0	11.8437	74.1661	KDM2B;PCGF1;UBR2
tRNA transport (GO:0051031)	1936-04-01	0.00195436	0.831092	0	0	7.45712	46.5152	NUP50;NUP35;NUP98;TOMM20
regulation of keratinocyte proliferation (GO:0010837)	2019-03-18	0.00226364	0.888566	0	0	11.1857	68.1295	ZFP36;SRSF6;ZFP36L1
cellular response to fibroblast growth factor stimulus (GO:0044344)	1995-06-01	0.00298405	1	0	0	4.23878	24.6463	TIAL1;ZFP36;SPRED1;RAB14;CBL;ZFP36L1
positive regulation of gene silencing by miRNA (GO:2000637)	2019-03-20	0.00309363	1	0	0	10.0671	58.1719	ZFP36;DHX9;LIMD1
positive regulation of nucleobase-containing compound transport (GO:0032241)	2019-02-06	0.00319024	1	0	0	22.3714	128.583	KHDRBS1;DHX9
photoreceptor cell differentiation (GO:0046530)	2019-02-06	0.00319024	0.957634	0	0	22.3714	128.583	AGTPBP1;ARL3
regulation of protein localization to cell cortex (GO:1904776)	2019-02-06	0.00319024	0.904432	0	0	22.3714	128.583	EPB41;EPB41L2
positive regulation of RNA export from nucleus (GO:0046833)	2019-02-06	0.00319024	0.856831	0	0	22.3714	128.583	KHDRBS1;DHX9
regulation of keratinocyte apoptotic process (GO:1902172)	2019-02-06	0.00319024	0.813989	0	0	22.3714	128.583	ZFP36;ZFP36L1
negative regulation of erythrocyte differentiation (GO:0045647)	2019-02-06	0.00319024	0.775228	0	0	22.3714	128.583	ZFP36;ZFP36L1
endoplasmic reticulum membrane organization (GO:0090158)	2019-02-06	0.00319024	0.73999	0	0	22.3714	128.583	STX18;RTN4
mitochondrion organization (GO:0007005)	8/168	0.00377332	0.837185	0	0	3.19591	17.8325	MEF2A;STOML2;AGTPBP1;CHCHD6;TIMM17B;TOMM20;GABPA;DNM2
small GTPase mediated signal transduction (GO:0007264)	6/100	0.00384865	0.818319	0	0	4.02685	22.3894	RB1;ABR;ARL3;ARHGAP1;RASGRP2;CRKL
cellular response to transforming growth factor beta stimulus (GO:0071560)	6/101	0.00404173	0.824997	0	0	3.98698	21.9726	SMAD1;SMAD4;CBL;MAP3K7;ZFP36L1;TGFBR2
mRNA-containing ribonucleoprotein complex export from nucleus (GO:0071427)	6/101	0.00404173	0.793266	0	0	3.98698	21.9726	NUP50;NUP35;NUP98;SRSF6;SMG5;AGFG1
regulation of ATP metabolic process (GO:1903578)	1944-04-01	0.00410384	0.775626	0	0	6.10128	33.5316	NUP50;ATPIF1;NUP35;NUP98
regulation of transcription elongation from RNA polymerase II promoter (GO:0034243)	2019-03-23	0.00465025	0.847508	0	0	8.75401	47.0163	ELL;RTF1;ZMYND11
mRNA export from nucleus (GO:0006406)	6/106	0.00511631	0.900294	0	0	3.79891	20.0405	NUP50;NUP35;NUP98;SRSF6;SMG5;AGFG1
SMAD protein complex assembly (GO:0007183)	2019-02-08	0.00583882	0.993183	0	0	16.7785	86.2958	SMAD1;SMAD4
nuclear-transcribed mRNA catabolic process, deadenylation-independent decay (GO:0031086)	2019-02-08	0.00583882	0.961144	0	0	16.7785	86.2958	ZFP36;ZFP36L1
DNA-templated transcription, elongation (GO:0006354)	6/109	0.00585395	0.933522	0	0	3.69435	18.9913	GTF2A1;ELOF1;ELL;POLR1A;RTF1;TAF9B
transforming growth factor beta receptor signaling pathway (GO:0007179)	1977-05-01	0.00585621	0.905583	0	0	4.35806	22.4015	SMAD1;SMAD4;CBL;MAP3K7;TGFBR2
Ras protein signal transduction (GO:0007265)	9/224	0.00660785	0.99176	0	0	2.69655	13.5353	RB1;GNA13;ABI2;RAB14;RAB3D;ARHGAP1;RASGRP2;RAB6A;CRKL
protein modification by small protein conjugation (GO:0032446)	13/399	0.00714277	1	0	0	2.18667	10.8058	L3MBTL2;FBXO18;UHRF2;NOSIP;UBR2;RTF1;CBL;VCPIP1;UBE2W;NUP50;NUP35;FBXL3;NUP98
RNA transport (GO:0050658)	1981-05-01	0.00723915	1	0	0	4.14285	20.417	ZFP36;NUP98;SRSF6;TGFBR2;ZFP36L1
early endosome to Golgi transport (GO:0034498)	2019-02-09	0.00743352	1	0	0	14.9142	73.106	RAB6A;RBSN
protein modification process (GO:0036211)	1985-05-01	0.00883511	1	0	0	3.94789	18.6696	CSNK1G3;SLC35A1;PPP4R2;ST8SIA4;PIGH
negative regulation of homeostatic process (GO:0032845)	2019-03-29	0.00898491	1	0	0	6.94284	32.7161	ZFP36;TERF2IP;ZFP36L1
intracellular transport of virus (GO:0075733)	1955-04-01	0.00907801	1	0	0	4.88103	22.9501	NUP50;NUP35;NUP98;VPS28
transport of virus (GO:0046794)	1955-04-01	0.00907801	1	0	0	4.88103	22.9501	NUP50;NUP35;NUP98;VPS28
amino sugar metabolic process (GO:0006040)	2019-02-10	0.009201	1	0	0	13.4228	62.9321	EXTL2;ST6GAL1
3'-UTR-mediated mRNA destabilization (GO:0061158)	2019-02-10	0.009201	1	0	0	13.4228	62.9321	ZFP36;ZFP36L1
nuclear pore complex assembly (GO:0051292)	2019-02-10	0.009201	1	0	0	13.4228	62.9321	NUP98;RTN4
RNA export from nucleus (GO:0006405)	6/120	0.0092291	1	0	0	3.3557	15.7228	NUP50;NUP35;NUP98;SRSF6;SMG5;AGFG1
regulation of keratinocyte differentiation (GO:0045616)	2019-03-30	0.00987488	1	0	0	6.71141	30.9917	ZFP36;SRSF6;ZFP36L1
cellular protein localization (GO:0034613)	11/328	0.0105043	1	0	0	2.25078	10.2545	CEP68;SEPT6;GGA3;TICAM2;SNX27;RAB14;RAB3D;TBC1D8;TBC1D14;RAB6A;TBC1D15
regulation of hippo signaling (GO:0035330)	2019-02-11	0.0111358	1	0	0	12.2026	54.8821	NF2;LIMD1
cytoplasmic mRNA processing body assembly (GO:0033962)	2019-02-11	0.0111358	1	0	0	12.2026	54.8821	DDX6;LIMD1
negative regulation of cardiac muscle hypertrophy (GO:0010614)	2019-02-11	0.0111358	1	0	0	12.2026	54.8821	SMAD4;FOXO1
cytoskeleton organization (GO:0007010)	6/127	0.0119914	1	0	0	3.17074	14.026	ZMYM3;ABI2;DAG1;NEDD9;FITM2;LIMD1
histone H3-K9 demethylation (GO:0033169)	2019-02-12	0.0132325	1	0	0	11.1857	48.3789	KDM3B;PHF8
carbohydrate derivative transport (GO:1901264)	2019-02-12	0.0132325	1	0	0	11.1857	48.3789	NPC2;SLC17A5
histone arginine methylation (GO:0034969)	2019-02-12	0.0132325	1	0	0	11.1857	48.3789	PRMT6;PRDM4
alternative mRNA splicing, via spliceosome (GO:0000380)	2019-02-12	0.0132325	1	0	0	11.1857	48.3789	DHX9;SRSF6
regulation of vesicle fusion (GO:0031338)	1962-04-01	0.0136984	1	0	0	4.32994	18.5775	STXBP1;TBC1D8;TBC1D14;TBC1D15
tRNA-containing ribonucleoprotein complex export from nucleus (GO:0071431)	1934-03-01	0.013934	1	0	0	5.92183	25.3065	NUP50;NUP35;NUP98
tRNA export from nucleus (GO:0006409)	1934-03-01	0.013934	1	0	0	5.92183	25.3065	NUP50;NUP35;NUP98
regulation of DNA recombination (GO:0000018)	1934-03-01	0.013934	1	0	0	5.92183	25.3065	RAD51AP1;PPP4R2;TERF2IP
transcription elongation from RNA polymerase II promoter (GO:0006368)	1996-05-01	0.0144413	1	0	0	3.49553	14.8129	GTF2A1;ELOF1;ELL;RTF1;TAF9B
stress-activated MAPK cascade (GO:0051403)	1963-04-01	0.01446	1	0	0	4.26121	18.0521	ZFP36;MAP3K7;CRKL;ZFP36L1
establishment of protein localization to organelle (GO:0072594)	1963-04-01	0.01446	1	0	0	4.26121	18.0521	PEX19;NUP50;NUP98;PTTG1IP
transcription from RNA polymerase II promoter (GO:0006366)	14/486	0.0147005	1	0	0	1.93333	8.15841	GTF2A1;ELOF1;TMF1;ELL;CCNC;RTF1;NR2C2;RPAP2;MED14;POU2AF1;INTS7;TAF9B;SRSF6;GABPA
regulation of double-strand break repair (GO:2000779)	1935-03-01	0.0150756	1	0	0	5.75264	24.1305	RAD51AP1;PPP4R2;TERF2IP
nuclear-transcribed mRNA catabolic process, deadenylation-dependent decay (GO:0000288)	1964-04-01	0.0152479	1	0	0	4.19463	17.5475	TTC37;DDX6;ZCCHC11;ZFP36
protein acylation (GO:0043543)	1937-03-01	0.0175128	1	0	0	5.44168	22.0107	ZDHHC9;ZDHHC20;FOXO1
transferrin transport (GO:0033572)	1937-03-01	0.0175128	1	0	0	5.44168	22.0107	TFRC;ARHGAP1;DNM2
ferric iron transport (GO:0015682)	1937-03-01	0.0175128	1	0	0	5.44168	22.0107	TFRC;ARHGAP1;DNM2
epithelial cell migration (GO:0010631)	1937-03-01	0.0175128	1	0	0	5.44168	22.0107	DPP4;ZEB2;PRKX
regulation of Golgi organization (GO:1903358)	2019-02-14	0.0178912	1	0	0	9.58773	38.5757	STX18;RBSN
regulation of nuclear-transcribed mRNA catabolic process, deadenylation-dependent decay (GO:1900151)	2019-02-14	0.0178912	1	0	0	9.58773	38.5757	ZFP36;ZFP36L1
regulation of nucleocytoplasmic transport (GO:0046822)	2019-02-14	0.0178912	1	0	0	9.58773	38.5757	KHDRBS1;UHMK1
pore complex assembly (GO:0046931)	2019-02-14	0.0178912	1	0	0	9.58773	38.5757	NUP98;RTN4
negative regulation of intrinsic apoptotic signaling pathway by p53 class mediator (GO:1902254)	2019-02-14	0.0178912	1	0	0	9.58773	38.5757	PTTG1IP;TAF9B
cardiac left ventricle morphogenesis (GO:0003214)	2019-02-14	0.0178912	1	0	0	9.58773	38.5757	SMAD4;TGFBR2
interleukin-6-mediated signaling pathway (GO:0070102)	2019-02-14	0.0178912	1	0	0	9.58773	38.5757	SMAD4;CBL
regulation of carbohydrate catabolic process (GO:0043470)	1938-03-01	0.0188088	1	0	0	5.29848	21.0532	NUP50;NUP35;NUP98
regulation of small GTPase mediated signal transduction (GO:0051056)	6/141	0.0191708	1	0	0	2.85592	11.2933	GNA13;ABR;ARHGAP19;ARHGAP1;OCRL;VAV2
protein sumoylation (GO:0016925)	1969-04-01	0.0195907	1	0	0	3.89067	15.3009	L3MBTL2;NUP50;NUP35;NUP98
protein import into nucleus (GO:0006606)	5/104	0.0197592	1	0	0	3.22664	12.6618	NUP50;DAG1;NUP35;NUP98;PTTG1IP
protein ubiquitination (GO:0016567)	14/507	0.0203724	1	0	0	1.85325	7.21576	ANKIB1;FBXO18;UHRF2;AMFR;NOSIP;UBR2;MARCH8;RTF1;CBL;VCPIP1;UBE2W;RMND5A;FBXL3;CACUL1
histone H4-K8 acetylation (GO:0043982)	2019-02-15	0.0204429	1	0	0	8.94855	34.8109	KANSL1;JADE1
mitotic sister chromatid cohesion (GO:0007064)	2019-02-15	0.0204429	1	0	0	8.94855	34.8109	RB1;SGO1
positive regulation of transcription elongation from RNA polymerase II promoter (GO:0032968)	2019-02-15	0.0204429	1	0	0	8.94855	34.8109	ELL;RTF1
regulation of RNA export from nucleus (GO:0046831)	2019-02-15	0.0204429	1	0	0	8.94855	34.8109	KHDRBS1;DHX9
histone H4-K5 acetylation (GO:0043981)	2019-02-15	0.0204429	1	0	0	8.94855	34.8109	KANSL1;JADE1
cellular response to corticosteroid stimulus (GO:0071384)	2019-02-15	0.0204429	1	0	0	8.94855	34.8109	ZFP36;ZFP36L1
gene expression (GO:0010467)	12/412	0.0212625	1	0	0	1.95478	7.52748	MEF2A;PRPF4;DHX33;DHX9;NUP50;NUP35;ASH2L;NUP98;SRSF6;MRPL35;SMG5;AGFG1
snRNA transcription (GO:0009301)	1971-04-01	0.0215203	1	0	0	3.78108	14.5146	GTF2A1;ELL;INTS7;RPAP2
snRNA transcription from RNA polymerase II promoter (GO:0042795)	1971-04-01	0.0215203	1	0	0	3.78108	14.5146	GTF2A1;ELL;INTS7;RPAP2
regulation of coenzyme metabolic process (GO:0051196)	1940-03-01	0.0215562	1	0	0	5.03356	19.3142	NUP50;NUP35;NUP98
cellular protein complex assembly (GO:0043623)	6/145	0.0216658	1	0	0	2.77713	10.642	SMAD1;SMAD4;SEPT6;NUP98;TOMM20;RTN4
peptidyl-serine phosphorylation (GO:0018105)	6/146	0.0223222	1	0	0	2.75811	10.4868	CSNK1G3;SBK1;PRKX;HIPK3;UHMK1;TGFBR2
nuclear import (GO:0051170)	1972-04-01	0.0225272	1	0	0	3.72856	14.1426	NUP50;NUP98;PTTG1IP;GEMIN8
regulation of viral transcription (GO:0046782)	1941-03-01	0.0230078	1	0	0	4.91079	18.5231	IFITM3;ZFP36;DHX9
positive regulation of nuclear-transcribed mRNA catabolic process, deadenylation-dependent decay (GO:1900153)	2019-02-16	0.0231365	1	0	0	8.38926	31.5968	ZFP36;ZFP36L1
negative regulation of DNA recombination (GO:0045910)	2019-02-16	0.0231365	1	0	0	8.38926	31.5968	FBXO18;TERF2IP
mitochondrial fusion (GO:0008053)	2019-02-16	0.0231365	1	0	0	8.38926	31.5968	STOML2;CHCHD6
regulation of GTPase activity (GO:0043087)	7/189	0.0234787	1	0	0	2.48571	9.32553	DOCK10;ABR;ARHGAP1;OCRL;RASGRP2;TBC1D15;VAV2
preassembly of GPI anchor in ER membrane (GO:0016254)	2019-02-17	0.0259671	1	0	0	7.89578	28.8269	PIGN;PIGH
histone H2A monoubiquitination (GO:0035518)	2019-02-17	0.0259671	1	0	0	7.89578	28.8269	KDM2B;PCGF1
positive regulation of cellular protein catabolic process (GO:1903364)	2019-02-17	0.0259671	1	0	0	7.89578	28.8269	ATPIF1;PTTG1IP
regulation of transcription from RNA polymerase I promoter (GO:0006356)	2019-02-17	0.0259671	1	0	0	7.89578	28.8269	DHX33;PHF8
cellular response to glucocorticoid stimulus (GO:0071385)	2019-02-17	0.0259671	1	0	0	7.89578	28.8269	ZFP36;ZFP36L1
protein transmembrane import into intracellular organelle (GO:0044743)	1944-03-01	0.0276735	1	0	0	4.57596	16.4153	PEX19;TIMM17B;TOMM20
histone H3 acetylation (GO:0043966)	1944-03-01	0.0276735	1	0	0	4.57596	16.4153	JADE1;TAF9B;MAP3K7
regulation of cellular macromolecule biosynthetic process (GO:2000112)	16/632	0.0280839	1	0	0	1.69909	6.0701	RB1;PRMT6;DDX6;SP100;KDM3B;PHF12;ASH2L;LIMD1;NR2C2;DNM2;PCGF1;TERF2IP;NUP35;GPBP1L1;ZMYND11;ZKSCAN1
snRNA metabolic process (GO:0016073)	2019-02-18	0.02893	1	0	0	7.45712	26.4197	INTS7;RPAP2
mRNA destabilization (GO:0061157)	2019-02-18	0.02893	1	0	0	7.45712	26.4197	ZFP36;ZFP36L1
positive regulation of transcription, DNA-templated (GO:0045893)	25/1121	0.0292265	1	0	0	1.49675	5.28753	RB1;SP100;ELOF1;ELL;DHX9;CCNC;RTF1;NR2C2;FOXO1;PHF8;MED14;DHX33;TAF9B;MEF2D;GABPA;MEF2A;MLXIP;SMAD1;SMAD4;TCF12;SOX12;DNM2;ZEB2;ELF4;POU2AF1
mitotic nuclear envelope disassembly (GO:0007077)	1945-03-01	0.0293321	1	0	0	4.47427	15.79	NUP50;NUP35;NUP98
myeloid cell differentiation (GO:0030099)	1945-03-01	0.0293321	1	0	0	4.47427	15.79	ATPIF1;FLVCR1;PRKX
fibroblast growth factor receptor signaling pathway (GO:0008543)	1979-04-01	0.0303752	1	0	0	3.39818	11.8737	TIAL1;SPRED1;RAB14;CBL
ribonucleoprotein complex assembly (GO:0022618)	6/157	0.030441	1	0	0	2.56487	8.95644	DDX6;PRPF18;DHX9;SRSF6;GEMIN8;LIMD1
protein import into mitochondrial matrix (GO:0030150)	2019-02-19	0.0320208	1	0	0	7.06464	24.312	TIMM17B;TOMM20
morphogenesis of an epithelium (GO:0002009)	2019-02-19	0.0320208	1	0	0	7.06464	24.312	KDM2B;PRKX
nucleocytoplasmic transport (GO:0006913)	1947-03-01	0.0328037	1	0	0	4.28388	14.6389	RSRC1;NUP98;GEMIN8
nuclear envelope disassembly (GO:0051081)	1947-03-01	0.0328037	1	0	0	4.28388	14.6389	NUP50;NUP35;NUP98
regulation of generation of precursor metabolites and energy (GO:0043467)	1947-03-01	0.0328037	1	0	0	4.28388	14.6389	NUP50;NUP35;NUP98
regulation of DNA metabolic process (GO:0051052)	1947-03-01	0.0328037	1	0	0	4.28388	14.6389	UHRF2;TERF2IP;SMG5
negative regulation of MAPK cascade (GO:0043409)	1981-04-01	0.0328782	1	0	0	3.31428	11.3181	SPRED1;SMAD4;DAG1;FOXO1
positive regulation of protein catabolic process (GO:0045732)	1982-04-01	0.0341736	1	0	0	3.27386	11.0535	PTTG1IP;TNFRSF1B;VPS28;FOXO1
negative regulation of intracellular signal transduction (GO:1902532)	6/162	0.034696	1	0	0	2.48571	8.35479	SPRED1;TMEM127;DAG1;UBR2;LIMD1;ZMYND11
Golgi to endosome transport (GO:0006895)	2019-02-20	0.0352349	1	0	0	6.71141	22.4545	RAB14;RBSN
regulation of epidermal cell differentiation (GO:0045604)	2019-02-20	0.0352349	1	0	0	6.71141	22.4545	ZFP36;ZFP36L1
regulation of DNA-templated transcription, elongation (GO:0032784)	2019-02-20	0.0352349	1	0	0	6.71141	22.4545	ELL;ZMYND11
telomere maintenance via telomerase (GO:0007004)	2019-02-20	0.0352349	1	0	0	6.71141	22.4545	TERF2IP;SMG5
regulation of anatomical structure morphogenesis (GO:0022603)	1983-04-01	0.0354984	1	0	0	3.23441	10.7973	SP100;ZMYM3;DAG1;FITM2
positive regulation of response to DNA damage stimulus (GO:2001022)	1950-03-01	0.0383936	1	0	0	4.02685	13.127	SPRED1;FBXO18;DHX9
positive regulation of transcription from RNA polymerase II promoter involved in cellular response to chemical stimulus (GO:1901522)	2019-02-21	0.0385681	1	0	0	6.39182	20.8075	SMAD1;SMAD4
positive regulation of transcription from RNA polymerase I promoter (GO:0045943)	2019-02-21	0.0385681	1	0	0	6.39182	20.8075	DHX33;PHF8
RNA-dependent DNA biosynthetic process (GO:0006278)	2019-02-21	0.0385681	1	0	0	6.39182	20.8075	TERF2IP;SMG5
histone lysine demethylation (GO:0070076)	2019-02-21	0.0385681	1	0	0	6.39182	20.8075	KDM3B;PHF8
regulation of cardiac muscle hypertrophy (GO:0010611)	2019-02-21	0.0385681	1	0	0	6.39182	20.8075	MEF2A;SMAD4
positive regulation of translational initiation (GO:0045948)	2019-02-21	0.0385681	1	0	0	6.39182	20.8075	KHDRBS1;UHMK1
negative regulation of protein tyrosine kinase activity (GO:0061099)	2019-02-21	0.0385681	1	0	0	6.39182	20.8075	SH3BP5L;CBL
ventricular septum morphogenesis (GO:0060412)	2019-02-21	0.0385681	1	0	0	6.39182	20.8075	SMAD4;TGFBR2
negative regulation of viral process (GO:0048525)	2019-02-21	0.0385681	1	0	0	6.39182	20.8075	IFITM3;ZFP36
regulation of nucleic acid-templated transcription (GO:1903506)	15/608	0.0396913	1	0	0	1.65578	5.34256	RB1;PRMT6;SP100;KDM3B;PHF12;ASH2L;LIMD1;NR2C2;DNM2;PCGF1;TERF2IP;NUP35;GPBP1L1;ZMYND11;ZKSCAN1
protein deubiquitination (GO:0016579)	8/258	0.040089	1	0	0	2.08106	6.69404	OTUD4;USP24;VCPIP1;SMAD1;SMAD4;TAF9B;TOMM20;MAP3K7
peptidyl-S-diacylglycerol-L-cysteine biosynthetic process from peptidyl-cysteine (GO:0018231)	2019-02-22	0.0420161	1	0	0	6.10128	19.3393	ZDHHC9;ZDHHC20
peptidyl-L-cysteine S-palmitoylation (GO:0018230)	2019-02-22	0.0420161	1	0	0	6.10128	19.3393	ZDHHC9;ZDHHC20
sterol transport (GO:0015918)	2019-02-22	0.0420161	1	0	0	6.10128	19.3393	NPC2;OSBP
outflow tract septum morphogenesis (GO:0003148)	2019-02-22	0.0420161	1	0	0	6.10128	19.3393	SMAD4;TGFBR2
nuclear transport (GO:0051169)	2019-02-22	0.0420161	1	0	0	6.10128	19.3393	RSRC1;NUP98
negative regulation of cell cycle G1/S phase transition (GO:1902807)	2019-02-22	0.0420161	1	0	0	6.10128	19.3393	RB1;JADE1
negative regulation of myeloid cell differentiation (GO:0045638)	2019-02-22	0.0420161	1	0	0	6.10128	19.3393	ZFP36;ZFP36L1
NLS-bearing protein import into nucleus (GO:0006607)	2019-02-22	0.0420161	1	0	0	6.10128	19.3393	DAG1;NUP35
transcription, DNA-templated (GO:0006351)	10/357	0.0421742	1	0	0	1.87995	5.95181	MEF2A;GTF2A1;TMF1;ELL;POU2AF1;ASH2L;RTF1;TAF9B;GABPA;HIPK3
peptidyl-serine modification (GO:0018209)	6/171	0.0432836	1	0	0	2.35488	7.39428	CSNK1G3;SBK1;PRKX;HIPK3;UHMK1;TGFBR2
negative regulation of viral transcription (GO:0032897)	2019-02-23	0.0455747	1	0	0	5.83601	18.0239	IFITM3;ZFP36
positive regulation of ERBB signaling pathway (GO:1901186)	2019-02-23	0.0455747	1	0	0	5.83601	18.0239	CBL;RTN4
regulation of proteolysis involved in cellular protein catabolic process (GO:1903050)	2019-02-23	0.0455747	1	0	0	5.83601	18.0239	TMF1;ATPIF1
positive regulation of mRNA catabolic process (GO:0061014)	2019-02-23	0.0455747	1	0	0	5.83601	18.0239	ZFP36;ZFP36L1
protein K48-linked deubiquitination (GO:0071108)	2019-02-23	0.0455747	1	0	0	5.83601	18.0239	OTUD4;VCPIP1
cellular response to interleukin-6 (GO:0071354)	2019-02-23	0.0455747	1	0	0	5.83601	18.0239	SMAD4;CBL
regulation of monooxygenase activity (GO:0032768)	2019-02-23	0.0455747	1	0	0	5.83601	18.0239	NOSIP;DNM2
DNA metabolic process (GO:0006259)	9/315	0.0472007	1	0	0	1.91755	5.85493	RAD51AP1;RMI2;SP100;UHRF2;TDG;RECQL;TERF2IP;DNTT;NUP98
viral process (GO:0016032)	7/221	0.0481854	1	0	0	2.12579	6.44687	PACS1;NUP50;DAG1;AP1S2;NUP35;NUP98;VPS28
cell cycle G1/S phase transition (GO:0044843)	1993-04-01	0.0503645	1	0	0	2.88663	8.6266	RB1;CCNE2;CACUL1;PHF8
protein targeting (GO:0006605)	5/134	0.0503939	1	0	0	2.50426	7.48244	PEX19;ZDHHC9;ZDHHC20;TIMM17B;TOMM20
regulation of gene silencing by RNA (GO:0060966)	1956-03-01	0.0509206	1	0	0	3.5954	10.7053	NUP50;NUP35;NUP98
regulation of posttranscriptional gene silencing (GO:0060147)	1956-03-01	0.0509206	1	0	0	3.5954	10.7053	NUP50;NUP35;NUP98
DNA recombination (GO:0006310)	1956-03-01	0.0509206	1	0	0	3.5954	10.7053	RAD51AP1;RMI2;RECQL
positive regulation of transcription from RNA polymerase II promoter (GO:0045944)	19/849	0.0515679	1	0	0	1.50196	4.45311	MEF2A;MLXIP;SMAD1;SMAD4;ELL;DHX9;TCF12;CCNC;SOX12;RTF1;NR2C2;FOXO1;MED14;ZEB2;ELF4;POU2AF1;TAF9B;MEF2D;GABPA
Golgi vesicle transport (GO:0048193)	8/272	0.0517374	1	0	0	1.97394	5.84598	TICAM2;ARL3;STX18;TBC1D14;PREB;COPG1;RAB6A;RBSN
histone monoubiquitination (GO:0010390)	2019-02-25	0.053008	1	0	0	5.36913	15.7708	KDM2B;PCGF1
response to glucocorticoid (GO:0051384)	2019-02-25	0.053008	1	0	0	5.36913	15.7708	ZFP36;ZFP36L1
negative regulation of G1/S transition of mitotic cell cycle (GO:2000134)	2019-02-25	0.053008	1	0	0	5.36913	15.7708	RB1;JADE1
positive regulation of DNA-templated transcription, elongation (GO:0032786)	2019-02-25	0.053008	1	0	0	5.36913	15.7708	ELL;RTF1
DNA geometric change (GO:0032392)	2019-02-25	0.053008	1	0	0	5.36913	15.7708	DHX9;RECQL
mitochondrial transport (GO:0006839)	5/136	0.0530747	1	0	0	2.46743	7.24451	SLC25A16;STOML2;FLVCR1;TIMM17B;TOMM20
protein import (GO:0017038)	1957-03-01	0.0531787	1	0	0	3.53232	10.3642	NUP50;NUP98;PTTG1IP
cellular iron ion homeostasis (GO:0006879)	1957-03-01	0.0531787	1	0	0	3.53232	10.3642	SMAD4;TFRC;FLVCR1
regulation of glycolytic process (GO:0006110)	1958-03-01	0.0554844	1	0	0	3.47142	10.0381	NUP50;NUP35;NUP98
regulation of telomere maintenance (GO:0032204)	2019-02-26	0.0568748	1	0	0	5.16262	14.8007	TERF2IP;SMG5
potassium ion homeostasis (GO:0055075)	2019-02-26	0.0568748	1	0	0	5.16262	14.8007	SLC12A6;ATP1B1
regulation of DNA damage response, signal transduction by p53 class mediator (GO:0043516)	2019-02-26	0.0568748	1	0	0	5.16262	14.8007	SPRED1;PTTG1IP
cellular response to epidermal growth factor stimulus (GO:0071364)	2019-02-26	0.0568748	1	0	0	5.16262	14.8007	ZFP36;ZFP36L1
regulation of vesicle-mediated transport (GO:0060627)	5/139	0.057249	1	0	0	2.41418	6.90538	RAB14;RAB3D;TBC1D8;TBC1D14;TBC1D15
receptor metabolic process (GO:0043112)	1959-03-01	0.057837	1	0	0	3.41258	9.72629	TFRC;SNX25;DNM2
post-Golgi vesicle-mediated transport (GO:0006892)	1959-03-01	0.057837	1	0	0	3.41258	9.72629	RAB14;ARL3;RBSN
mRNA metabolic process (GO:0016071)	1998-04-01	0.0588964	1	0	0	2.73935	7.75777	ZFP36;PRPF18;PCBP3;HIPK3
mitotic cytokinesis (GO:0000281)	1960-03-01	0.0602362	1	0	0	3.3557	9.42779	SEPT6;ARL3;NUSAP1
phosphatidylinositol biosynthetic process (GO:0006661)	1999-04-01	0.0606897	1	0	0	2.71168	7.59808	RAB14;PIGN;OCRL;PIGH
monovalent inorganic cation homeostasis (GO:0055067)	2019-02-27	0.0608367	1	0	0	4.97141	13.9178	CLCN3;SLC12A6
negative regulation of catalytic activity (GO:0043086)	2019-02-27	0.0608367	1	0	0	4.97141	13.9178	ATPIF1;NOSIP
strand displacement (GO:0000732)	2019-02-27	0.0608367	1	0	0	4.97141	13.9178	RAD51AP1;RMI2
GPI anchor metabolic process (GO:0006505)	2019-02-27	0.0608367	1	0	0	4.97141	13.9178	PIGN;PIGH
DNA-templated transcription, initiation (GO:0006352)	6/187	0.0615954	1	0	0	2.15339	6.00187	GTF2A1;MED14;POLR1A;CCNC;NR2C2;TAF9B
regulation of gene expression (GO:0010468)	22/1038	0.0617219	1	0	0	1.42246	3.96171	RB1;PRMT6;SMAD1;SP100;KDM3B;DHX9;PHF12;ASH2L;LIMD1;ATP1B1;NR2C2;ZFP36L1;DNM2;TDG;PCGF1;TERF2IP;NUP35;GPBP1L1;MATR3;ZMYND11;GABPA;ZKSCAN1
negative regulation of transcription, DNA-templated (GO:0045892)	18/814	0.0625252	1	0	0	1.4841	4.11419	RB1;MEF2A;PRMT6;KHDRBS1;SP100;SMAD4;KDM2B;SATB1;CIPC;PHF12;RTF1;LIMD1;FOXO1;ZEB2;ZFP36;BAHD1;TAF9B;MXD4
muscle organ development (GO:0007517)	1961-03-01	0.0626813	1	0	0	3.30069	9.1419	MEF2A;TCF12;MEF2D
telomere maintenance via telomere lengthening (GO:0010833)	2019-02-28	0.06489	1	0	0	4.79386	13.1115	TERF2IP;SMG5
negative regulation of peptidyl-tyrosine phosphorylation (GO:0050732)	2019-02-28	0.06489	1	0	0	4.79386	13.1115	SH3BP5L;NF2
cristae formation (GO:0042407)	2019-02-28	0.06489	1	0	0	4.79386	13.1115	UQCC3;CHCHD6
protein localization to chromosome (GO:0034502)	2019-02-28	0.06489	1	0	0	4.79386	13.1115	RB1;TERF2IP
protein targeting to membrane (GO:0006612)	1962-03-01	0.065172	1	0	0	3.24746	8.86791	PEX19;ZDHHC9;ZDHHC20
transmembrane receptor protein serine/threonine kinase signaling pathway (GO:0007178)	5/145	0.0661475	1	0	0	2.31428	6.28528	SMAD1;SMAD4;CBL;MAP3K7;TGFBR2
regulation of mRNA processing (GO:0050684)	2029-02-01	0.0690311	1	0	0	4.62856	12.3731	DHX9;ZFP36L1
organelle fission (GO:0048285)	2029-02-01	0.0690311	1	0	0	4.62856	12.3731	PEX19;DNM2
negative regulation of JNK cascade (GO:0046329)	2029-02-01	0.0690311	1	0	0	4.62856	12.3731	ZMYND11;HIPK3
production of miRNAs involved in gene silencing by miRNA (GO:0035196)	2029-02-01	0.0690311	1	0	0	4.62856	12.3731	SMAD1;ZCCHC11
regulation of defense response to virus by virus (GO:0050690)	2029-02-01	0.0690311	1	0	0	4.62856	12.3731	PACS1;AP1S2
ventricular septum development (GO:0003281)	2029-02-01	0.0690311	1	0	0	4.62856	12.3731	SMAD4;TGFBR2
regulation of cell morphogenesis (GO:0022604)	2029-02-01	0.0690311	1	0	0	4.62856	12.3731	ZMYM3;FITM2
positive regulation of GTPase activity (GO:0043547)	6/193	0.0694847	1	0	0	2.08645	5.56383	DOCK10;ABR;TBC1D8;TBC1D14;RASGRP2;TBC1D15
oligosaccharide metabolic process (GO:0009311)	1964-03-01	0.0702876	1	0	0	3.14597	8.35306	ST6GAL1;B4GALT1;ST8SIA4
iron ion homeostasis (GO:0055072)	1964-03-01	0.0702876	1	0	0	3.14597	8.35306	SMAD4;TFRC;FLVCR1
RNA processing (GO:0006396)	6/194	0.0708539	1	0	0	2.07569	5.49464	PRPF4;ZCCHC11;PRPF18;DHX33;DHX9;RSRC1
glycerophospholipid metabolic process (GO:0006650)	1965-03-01	0.0729114	1	0	0	3.09757	8.11103	PIGN;GPCPD1;PIGH
lysosome localization (GO:0032418)	1930-02-01	0.0732566	1	0	0	4.47427	11.6948	PLEKHM1;KXD1
coenzyme biosynthetic process (GO:0009108)	1930-02-01	0.0732566	1	0	0	4.47427	11.6948	SLC25A16;ATPIF1
nuclear-transcribed mRNA poly(A) tail shortening (GO:0000289)	1930-02-01	0.0732566	1	0	0	4.47427	11.6948	ZCCHC11;ZFP36
G1/S transition of mitotic cell cycle (GO:0000082)	4/106	0.0740394	1	0	0	2.53261	6.59278	RB1;CCNE2;CACUL1;PHF8
regulation of myeloid cell differentiation (GO:0045637)	1966-03-01	0.0755784	1	0	0	3.05064	7.87854	PRMT6;PURB;ASH2L
negative regulation of stress-activated MAPK cascade (GO:0032873)	1931-02-01	0.0775629	1	0	0	4.32994	11.0702	ZMYND11;FOXO1
protein palmitoylation (GO:0018345)	1931-02-01	0.0775629	1	0	0	4.32994	11.0702	ZDHHC9;ZDHHC20
regulation of ARF protein signal transduction (GO:0032012)	1931-02-01	0.0775629	1	0	0	4.32994	11.0702	GIT2;AGFG1
viral life cycle (GO:0019058)	4/108	0.0781054	1	0	0	2.48571	6.3378	NUP50;NUP35;NUP98;VPS28
JNK cascade (GO:0007254)	1967-03-01	0.0782881	1	0	0	3.00511	7.65509	MAP4K5;MAP3K7;CRKL
regulation of transcription from RNA polymerase II promoter (GO:0006357)	29/1479	0.0787203	1	0	0	1.31596	3.34498	RB1;SP100;DHX9;SATB1;CCNC;RTF1;NR2C2;RPAP2;FOXO1;TIAL1;MED14;ZFP36;ZMYM3;TAF9B;MEF2D;GABPA;MEF2A;MLXIP;SMAD1;SMAD4;KDM2B;PHF12;TCF12;SOX12;ZEB2;ELF4;POU2AF1;ZMYND11;MXD4
regulation of transcription, DNA-templated (GO:0006355)	31/1599	0.0792334	1	0	0	1.30115	3.29888	RB1;KHDRBS1;SP100;KDM3B;DHX9;SATB1;CIPC;ASH2L;LIMD1;NR2C2;FOXO1;PHF8;TIAL1;MED14;ZMYM3;BAHD1;PCGF1;GPBP1L1;GABPA;ZKSCAN1;PRMT6;MLXIP;SMAD4;PHF12;TCF12;SOX12;DNM2;ELF4;TERF2IP;NUP35;ZMYND11
negative regulation of toll-like receptor signaling pathway (GO:0034122)	1932-02-01	0.0819469	1	0	0	4.19463	10.4936	OTUD4;TICAM2
regulation of ubiquitin-protein transferase activity (GO:0051438)	1932-02-01	0.0819469	1	0	0	4.19463	10.4936	FEM1A;ARRDC3
organelle transport along microtubule (GO:0072384)	1932-02-01	0.0819469	1	0	0	4.19463	10.4936	COPG1;RAB6A
regulation of protein export from nucleus (GO:0046825)	1932-02-01	0.0819469	1	0	0	4.19463	10.4936	SP100;UHMK1
gene silencing by miRNA (GO:0035195)	1932-02-01	0.0819469	1	0	0	4.19463	10.4936	ZFP36;LIMD1
regulation of epithelial to mesenchymal transition (GO:0010717)	1969-03-01	0.083833	1	0	0	2.918	7.23352	SMAD4;DAG1;TGFBR2
peptidyl-threonine phosphorylation (GO:0018107)	1969-03-01	0.083833	1	0	0	2.918	7.23352	SBK1;HIPK3;TGFBR2
embryonic camera-type eye morphogenesis (GO:0048596)	2019-01-06	0.0861453	1	0	0	11.1857	27.4242	KDM2B
embryonic camera-type eye development (GO:0031076)	2019-01-06	0.0861453	1	0	0	11.1857	27.4242	KDM2B
negative regulation of chromosome organization (GO:2001251)	2019-01-06	0.0861453	1	0	0	11.1857	27.4242	TERF2IP
positive regulation of growth hormone secretion (GO:0060124)	2019-01-06	0.0861453	1	0	0	11.1857	27.4242	SELENOT
response to granulocyte macrophage colony-stimulating factor (GO:0097012)	2019-01-06	0.0861453	1	0	0	11.1857	27.4242	ZFP36
negative regulation of keratinocyte differentiation (GO:0045617)	2019-01-06	0.0861453	1	0	0	11.1857	27.4242	SRSF6
regulation of extent of cell growth (GO:0061387)	2019-01-06	0.0861453	1	0	0	11.1857	27.4242	DNM2
regulation of intrinsic apoptotic signaling pathway by p53 class mediator (GO:1902253)	2019-01-06	0.0861453	1	0	0	11.1857	27.4242	PTTG1IP
regulation of T cell tolerance induction (GO:0002664)	2019-01-06	0.0861453	1	0	0	11.1857	27.4242	TGFBR2
purine nucleobase biosynthetic process (GO:0009113)	2019-01-06	0.0861453	1	0	0	11.1857	27.4242	PAICS
cellular triglyceride homeostasis (GO:0035356)	2019-01-06	0.0861453	1	0	0	11.1857	27.4242	FITM2
heparan sulfate proteoglycan biosynthetic process, polysaccharide chain biosynthetic process (GO:0015014)	2019-01-06	0.0861453	1	0	0	11.1857	27.4242	HS2ST1
ventricular cardiac muscle cell development (GO:0055015)	2019-01-06	0.0861453	1	0	0	11.1857	27.4242	MEF2A
response to DNA damage checkpoint signaling (GO:0072423)	2019-01-06	0.0861453	1	0	0	11.1857	27.4242	FBXO18
histone H4-K12 acetylation (GO:0043983)	2019-01-06	0.0861453	1	0	0	11.1857	27.4242	JADE1
regulation of protein targeting (GO:1903533)	2019-01-06	0.0861453	1	0	0	11.1857	27.4242	ATPIF1
iron ion import (GO:0097286)	2019-01-06	0.0861453	1	0	0	11.1857	27.4242	TFRC
positive regulation of protein acetylation (GO:1901985)	2019-01-06	0.0861453	1	0	0	11.1857	27.4242	TERF2IP
positive regulation of mitochondrial membrane potential (GO:0010918)	2019-01-06	0.0861453	1	0	0	11.1857	27.4242	STOML2
negative regulation of neural precursor cell proliferation (GO:2000178)	2019-01-06	0.0861453	1	0	0	11.1857	27.4242	KDM2B
peroxisomal membrane transport (GO:0015919)	2019-01-06	0.0861453	1	0	0	11.1857	27.4242	PEX19
iron ion import across plasma membrane (GO:0098711)	2019-01-06	0.0861453	1	0	0	11.1857	27.4242	ARHGAP1
regulation of epithelial to mesenchymal transition involved in endocardial cushion formation (GO:1905005)	2019-01-06	0.0861453	1	0	0	11.1857	27.4242	TGFBR2
queuosine metabolic process (GO:0046116)	2019-01-06	0.0861453	1	0	0	11.1857	27.4242	PDCL
centromeric sister chromatid cohesion (GO:0070601)	2019-01-06	0.0861453	1	0	0	11.1857	27.4242	SGO1
alpha-beta T cell activation (GO:0046631)	2019-01-06	0.0861453	1	0	0	11.1857	27.4242	STOML2
regulation of interferon-alpha secretion (GO:1902739)	2019-01-06	0.0861453	1	0	0	11.1857	27.4242	DHX9
regulation of response to wounding (GO:1903034)	2019-01-06	0.0861453	1	0	0	11.1857	27.4242	SRSF6
regulation of transforming growth factor beta2 production (GO:0032909)	2019-01-06	0.0861453	1	0	0	11.1857	27.4242	SMAD4
ribonucleoside biosynthetic process (GO:0042455)	2019-01-06	0.0861453	1	0	0	11.1857	27.4242	PDCL
folic acid-containing compound biosynthetic process (GO:0009396)	2019-01-06	0.0861453	1	0	0	11.1857	27.4242	ATPIF1
heparan sulfate proteoglycan biosynthetic process, enzymatic modification (GO:0015015)	2019-01-06	0.0861453	1	0	0	11.1857	27.4242	HS2ST1
positive regulation of interferon-alpha secretion (GO:1902741)	2019-01-06	0.0861453	1	0	0	11.1857	27.4242	DHX9
regulation of cardiac muscle hypertrophy in response to stress (GO:1903242)	2019-01-06	0.0861453	1	0	0	11.1857	27.4242	FOXO1
queuosine biosynthetic process (GO:0008616)	2019-01-06	0.0861453	1	0	0	11.1857	27.4242	PDCL
cellular response to cold (GO:0070417)	2019-01-06	0.0861453	1	0	0	11.1857	27.4242	FOXO1
negative regulation of cell cycle phase transition (GO:1901988)	2019-01-06	0.0861453	1	0	0	11.1857	27.4242	ZFP36L1
insulin secretion involved in cellular response to glucose stimulus (GO:0035773)	2019-01-06	0.0861453	1	0	0	11.1857	27.4242	SELENOT
cellular response to granulocyte macrophage colony-stimulating factor stimulus (GO:0097011)	2019-01-06	0.0861453	1	0	0	11.1857	27.4242	ZFP36
snRNA transcription from RNA polymerase III promoter (GO:0042796)	2019-01-06	0.0861453	1	0	0	11.1857	27.4242	ELL
dendrite morphogenesis (GO:0048813)	1933-02-01	0.0864052	1	0	0	4.06752	9.96017	DOCK10;MEF2A
sister chromatid segregation (GO:0000819)	1933-02-01	0.0864052	1	0	0	4.06752	9.96017	RB1;NUSAP1
GPI anchor biosynthetic process (GO:0006506)	1933-02-01	0.0864052	1	0	0	4.06752	9.96017	PIGN;PIGH
endodermal cell differentiation (GO:0035987)	1933-02-01	0.0864052	1	0	0	4.06752	9.96017	ITGA4;RTF1
regulation of cell-cell adhesion (GO:0022407)	1933-02-01	0.0864052	1	0	0	4.06752	9.96017	DPP4;NF2
regulation of erythrocyte differentiation (GO:0045646)	1933-02-01	0.0864052	1	0	0	4.06752	9.96017	ZFP36;ZFP36L1
vasculogenesis (GO:0001570)	1933-02-01	0.0864052	1	0	0	4.06752	9.96017	SPRED1;TGFBR2
cytoskeleton-dependent cytokinesis (GO:0061640)	1971-03-01	0.0895411	1	0	0	2.83581	6.84297	SEPT6;ARL3;NUSAP1
protein ubiquitination involved in ubiquitin-dependent protein catabolic process (GO:0042787)	1971-03-01	0.0895411	1	0	0	2.83581	6.84297	RMND5A;ANKIB1;CACUL1
Rab protein signal transduction (GO:0032482)	1971-03-01	0.0895411	1	0	0	2.83581	6.84297	RAB14;RAB3D;RAB6A
activation of MAPKK activity (GO:0000186)	1934-02-01	0.0909346	1	0	0	3.94789	9.46551	MAP3K7;CRKL
intra-Golgi vesicle-mediated transport (GO:0006891)	1934-02-01	0.0909346	1	0	0	3.94789	9.46551	COPG1;RAB6A
mRNA stabilization (GO:0048255)	1934-02-01	0.0909346	1	0	0	3.94789	9.46551	ZFP36;DHX9
exonucleolytic nuclear-transcribed mRNA catabolic process involved in deadenylation-dependent decay (GO:0043928)	1934-02-01	0.0909346	1	0	0	3.94789	9.46551	DDX6;TTC37
positive regulation of nucleocytoplasmic transport (GO:0046824)	1934-02-01	0.0909346	1	0	0	3.94789	9.46551	KHDRBS1;DHX9
viral transcription (GO:0019083)	4/114	0.0909539	1	0	0	2.35488	5.6456	DHX9;NUP50;NUP35;NUP98
recombinational repair (GO:0000725)	1972-03-01	0.0924547	1	0	0	2.79642	6.65838	RAD51AP1;FBXO18;RECQL
histone acetylation (GO:0016573)	1972-03-01	0.0924547	1	0	0	2.79642	6.65838	JADE1;TAF9B;MAP3K7
transcription initiation from RNA polymerase II promoter (GO:0006367)	5/161	0.0934043	1	0	0	2.08429	4.94147	GTF2A1;MED14;CCNC;NR2C2;TAF9B
regulation of fat cell differentiation (GO:0045598)	1973-03-01	0.0954073	1	0	0	2.75811	6.48047	ZFP36;FOXO1;ZFP36L1
regulation of epithelial cell proliferation (GO:0050678)	1973-03-01	0.0954073	1	0	0	2.75811	6.48047	ZFP36;SRSF6;ZFP36L1
peptidyl-lysine modification (GO:0018205)	4/116	0.0954482	1	0	0	2.31428	5.43664	L3MBTL2;NUP50;NUP35;NUP98
regulation of JUN kinase activity (GO:0043506)	1935-02-01	0.0955321	1	0	0	3.83509	9.00592	MAP3K7;HIPK3
regulation of axon extension (GO:0030516)	1935-02-01	0.0955321	1	0	0	3.83509	9.00592	RTN4;DNM2
endoplasmic reticulum organization (GO:0007029)	1935-02-01	0.0955321	1	0	0	3.83509	9.00592	STX18;RTN4
protein phosphorylation (GO:0006468)	11/471	0.0956506	1	0	0	1.56742	3.67882	CSNK1G3;SBK1;ABI2;FAM20B;ULK2;PRKX;MAP4K5;MAP3K7;HIPK3;UHMK1;TGFBR2
chromatin remodeling (GO:0006338)	4/117	0.097734	1	0	0	2.2945	5.33587	RB1;SP100;ELOF1;BAHD1
mRNA splicing, via spliceosome (GO:0000398)	7/262	0.097955	1	0	0	1.79312	4.16587	PRPF4;AQR;DHX9;RSRC1;WBP11;SRSF6;GEMIN8
protein modification by small protein removal (GO:0070646)	7/262	0.097955	1	0	0	1.79312	4.16587	USP24;VCPIP1;SMAD1;SMAD4;TAF9B;TOMM20;MAP3K7
intracellular sterol transport (GO:0032366)	2019-01-07	0.0997658	1	0	0	9.58773	22.099	NPC2
cellular divalent inorganic anion homeostasis (GO:0072501)	2019-01-07	0.0997658	1	0	0	9.58773	22.099	GPCPD1
negative regulation of muscle hypertrophy (GO:0014741)	2019-01-07	0.0997658	1	0	0	9.58773	22.099	SMAD4
replication fork protection (GO:0048478)	2019-01-07	0.0997658	1	0	0	9.58773	22.099	FBXO18
response to misfolded protein (GO:0051788)	2019-01-07	0.0997658	1	0	0	9.58773	22.099	UBE2W
positive regulation of transmembrane transport (GO:0034764)	2019-01-07	0.0997658	1	0	0	9.58773	22.099	AZIN1
positive regulation of metaphase/anaphase transition of cell cycle (GO:1902101)	2019-01-07	0.0997658	1	0	0	9.58773	22.099	RB1
negative regulation of MyD88-independent toll-like receptor signaling pathway (GO:0034128)	2019-01-07	0.0997658	1	0	0	9.58773	22.099	TICAM2
cellular trivalent inorganic anion homeostasis (GO:0072502)	2019-01-07	0.0997658	1	0	0	9.58773	22.099	GPCPD1
regulation of endocytic recycling (GO:2001135)	2019-01-07	0.0997658	1	0	0	9.58773	22.099	ARHGAP1
regulation of ER to Golgi vesicle-mediated transport (GO:0060628)	2019-01-07	0.0997658	1	0	0	9.58773	22.099	STX18
glycoside catabolic process (GO:0016139)	2019-01-07	0.0997658	1	0	0	9.58773	22.099	ABHD10
negative regulation of stress-activated protein kinase signaling cascade (GO:0070303)	2019-01-07	0.0997658	1	0	0	9.58773	22.099	FOXO1
transcription-dependent tethering of RNA polymerase II gene DNA at nuclear periphery (GO:0000972)	2019-01-07	0.0997658	1	0	0	9.58773	22.099	NUP98
pteridine-containing compound biosynthetic process (GO:0042559)	2019-01-07	0.0997658	1	0	0	9.58773	22.099	ATPIF1
negative regulation of cardiac muscle cell differentiation (GO:2000726)	2019-01-07	0.0997658	1	0	0	9.58773	22.099	SMAD4
translational readthrough (GO:0006451)	2019-01-07	0.0997658	1	0	0	9.58773	22.099	SELENOT
positive regulation of autophagy of mitochondrion (GO:1903599)	2019-01-07	0.0997658	1	0	0	9.58773	22.099	ATPIF1
L-alanine transport (GO:0015808)	2019-01-07	0.0997658	1	0	0	9.58773	22.099	SLC38A7
regulation of isotype switching (GO:0045191)	2019-01-07	0.0997658	1	0	0	9.58773	22.099	TFRC
regulation of interleukin-18 production (GO:0032661)	2019-01-07	0.0997658	1	0	0	9.58773	22.099	DHX9
chromatin-mediated maintenance of transcription (GO:0048096)	2019-01-07	0.0997658	1	0	0	9.58773	22.099	ELOF1
response to type I interferon (GO:0034340)	2019-01-07	0.0997658	1	0	0	9.58773	22.099	SP100
establishment of protein localization to peroxisome (GO:0072663)	2019-01-07	0.0997658	1	0	0	9.58773	22.099	PEX19
adenine nucleotide transport (GO:0051503)	2019-01-07	0.0997658	1	0	0	9.58773	22.099	SLC25A16
regulation of histone H3-K9 acetylation (GO:2000615)	2019-01-07	0.0997658	1	0	0	9.58773	22.099	SMAD4
protein localization to cytoplasmic stress granule (GO:1903608)	2019-01-07	0.0997658	1	0	0	9.58773	22.099	DHX9
modification by symbiont of host morphology or physiology (GO:0044003)	2019-01-07	0.0997658	1	0	0	9.58773	22.099	DAG1
protein deglutamylation (GO:0035608)	2019-01-07	0.0997658	1	0	0	9.58773	22.099	AGTPBP1
protection from non-homologous end joining at telomere (GO:0031848)	2019-01-07	0.0997658	1	0	0	9.58773	22.099	TERF2IP
purine ribonucleotide transport (GO:0015868)	2019-01-07	0.0997658	1	0	0	9.58773	22.099	SLC25A16
positive regulation of sequestering of triglyceride (GO:0010890)	2019-01-07	0.0997658	1	0	0	9.58773	22.099	FITM2
negative regulation of epidermal cell differentiation (GO:0045605)	2019-01-07	0.0997658	1	0	0	9.58773	22.099	SRSF6
regulation of growth hormone secretion (GO:0060123)	2019-01-07	0.0997658	1	0	0	9.58773	22.099	SELENOT
tetrahydrofolate interconversion (GO:0035999)	2019-01-07	0.0997658	1	0	0	9.58773	22.099	ATPIF1
G-quadruplex DNA unwinding (GO:0044806)	2019-01-07	0.0997658	1	0	0	9.58773	22.099	DHX9
positive regulation of isomerase activity (GO:0010912)	2019-01-07	0.0997658	1	0	0	9.58773	22.099	DHX9
regulation of cell-cell adhesion mediated by integrin (GO:0033632)	2019-01-07	0.0997658	1	0	0	9.58773	22.099	DPP4
regulation of protein deubiquitination (GO:0090085)	2019-01-07	0.0997658	1	0	0	9.58773	22.099	OTUD4
outer mitochondrial membrane organization (GO:0007008)	2019-01-07	0.0997658	1	0	0	9.58773	22.099	TOMM20
negative regulation of RIG-I signaling pathway (GO:0039536)	2019-01-07	0.0997658	1	0	0	9.58773	22.099	SEC14L1
marginal zone B cell differentiation (GO:0002315)	2019-01-07	0.0997658	1	0	0	9.58773	22.099	DOCK10
positive regulation of CD4-positive, alpha-beta T cell activation (GO:2000516)	2019-01-07	0.0997658	1	0	0	9.58773	22.099	TGFBR2
selenocysteine incorporation (GO:0001514)	2019-01-07	0.0997658	1	0	0	9.58773	22.099	SELENOT
cellular phosphate ion homeostasis (GO:0030643)	2019-01-07	0.0997658	1	0	0	9.58773	22.099	GPCPD1
positive regulation of NIK/NF-kappaB signaling (GO:1901224)	1936-02-01	0.100195	1	0	0	3.72856	8.57808	TERF2IP;MAP3K7
nuclear-transcribed mRNA catabolic process, exonucleolytic (GO:0000291)	1936-02-01	0.100195	1	0	0	3.72856	8.57808	DDX6;TTC37
anatomical structure homeostasis (GO:0060249)	1936-02-01	0.100195	1	0	0	3.72856	8.57808	SP100;TERF2IP
erythrocyte differentiation (GO:0030218)	1936-02-01	0.100195	1	0	0	3.72856	8.57808	ATPIF1;FLVCR1
endothelial cell migration (GO:0043542)	1936-02-01	0.100195	1	0	0	3.72856	8.57808	DPP4;PRKX
regulation of mitochondrial membrane potential (GO:0051881)	1936-02-01	0.100195	1	0	0	3.72856	8.57808	STOML2;ATPIF1
positive regulation of ATPase activity (GO:0032781)	1936-02-01	0.100195	1	0	0	3.72856	8.57808	DHX9;ATP1B1
protein kinase B signaling (GO:0043491)	1936-02-01	0.100195	1	0	0	3.72856	8.57808	FOXO1;ZFP36L1
regulation of intracellular signal transduction (GO:1902531)	10/423	0.102439	1	0	0	1.58662	3.6151	GNA13;ABR;RMI2;SPRED1;ARHGAP1;ARHGAP19;OCRL;NF2;TAF9B;VAV2
regulation of muscle cell differentiation (GO:0051147)	1937-02-01	0.104919	1	0	0	3.62779	8.17908	MEF2A;ZFP36L1
regulation of nitric-oxide synthase activity (GO:0050999)	1937-02-01	0.104919	1	0	0	3.62779	8.17908	NOSIP;DNM2
natural killer cell activation (GO:0030101)	1937-02-01	0.104919	1	0	0	3.62779	8.17908	SNX27;ELF4
inner mitochondrial membrane organization (GO:0007007)	1937-02-01	0.104919	1	0	0	3.62779	8.17908	UQCC3;CHCHD6
neuron projection development (GO:0031175)	5/168	0.106888	1	0	0	1.99744	4.46623	RB1;DOCK10;ATXN10;UHMK1;DNM2
double-strand break repair via homologous recombination (GO:0000724)	1977-03-01	0.107593	1	0	0	2.61483	5.82951	RAD51AP1;FBXO18;RECQL
hemopoiesis (GO:0030097)	1977-03-01	0.107593	1	0	0	2.61483	5.82951	ASH2L;PRKX;TGFBR2
base-excision repair (GO:0006284)	1938-02-01	0.109703	1	0	0	3.53232	7.80634	PRMT6;TDG
peptidyl-cysteine modification (GO:0018198)	2019-01-08	0.113184	1	0	0	8.38926	18.278	RAB6A
Golgi to lysosome transport (GO:0090160)	2019-01-08	0.113184	1	0	0	8.38926	18.278	RBSN
positive regulation of extracellular matrix assembly (GO:1901203)	2019-01-08	0.113184	1	0	0	8.38926	18.278	DAG1
cellular response to nitric oxide (GO:0071732)	2019-01-08	0.113184	1	0	0	8.38926	18.278	FOXO1
histone H2A-K119 monoubiquitination (GO:0036353)	2019-01-08	0.113184	1	0	0	8.38926	18.278	PCGF1
regulation of establishment of protein localization to mitochondrion (GO:1903747)	2019-01-08	0.113184	1	0	0	8.38926	18.278	ATPIF1
positive regulation of isotype switching (GO:0045830)	2019-01-08	0.113184	1	0	0	8.38926	18.278	TFRC
positive regulation of membrane potential (GO:0045838)	2019-01-08	0.113184	1	0	0	8.38926	18.278	STOML2
endodermal cell fate commitment (GO:0001711)	2019-01-08	0.113184	1	0	0	8.38926	18.278	RTF1
peptidyl-arginine methylation, to asymmetrical-dimethyl arginine (GO:0019919)	2019-01-08	0.113184	1	0	0	8.38926	18.278	PRMT6
positive regulation of alpha-beta T cell differentiation (GO:0046638)	2019-01-08	0.113184	1	0	0	8.38926	18.278	TGFBR2
positive regulation of DNA recombination (GO:0045911)	2019-01-08	0.113184	1	0	0	8.38926	18.278	TFRC
negative regulation of monooxygenase activity (GO:0032769)	2019-01-08	0.113184	1	0	0	8.38926	18.278	NOSIP
coronary vasculature morphogenesis (GO:0060977)	2019-01-08	0.113184	1	0	0	8.38926	18.278	SPRED1
regulation of protein deacetylation (GO:0090311)	2019-01-08	0.113184	1	0	0	8.38926	18.278	SPRED1
regulation of MyD88-independent toll-like receptor signaling pathway (GO:0034127)	2019-01-08	0.113184	1	0	0	8.38926	18.278	TICAM2
negative regulation of hippo signaling (GO:0035331)	2019-01-08	0.113184	1	0	0	8.38926	18.278	LIMD1
late endosome to vacuole transport via multivesicular body sorting pathway (GO:0032511)	2019-01-08	0.113184	1	0	0	8.38926	18.278	VPS28
heterochromatin assembly (GO:0031507)	2019-01-08	0.113184	1	0	0	8.38926	18.278	BAHD1
positive regulation of monocyte differentiation (GO:0045657)	2019-01-08	0.113184	1	0	0	8.38926	18.278	ZFP36L1
positive regulation of mitotic sister chromatid separation (GO:1901970)	2019-01-08	0.113184	1	0	0	8.38926	18.278	RB1
positive regulation of toll-like receptor 4 signaling pathway (GO:0034145)	2019-01-08	0.113184	1	0	0	8.38926	18.278	TICAM2
peroxisomal transport (GO:0043574)	2019-01-08	0.113184	1	0	0	8.38926	18.278	PEX19
positive regulation of respiratory burst (GO:0060267)	2019-01-08	0.113184	1	0	0	8.38926	18.278	JCHAIN
bone resorption (GO:0045453)	2019-01-08	0.113184	1	0	0	8.38926	18.278	RAB3D
osteoblast development (GO:0002076)	2019-01-08	0.113184	1	0	0	8.38926	18.278	LIMD1
histone H3-K36 demethylation (GO:0070544)	2019-01-08	0.113184	1	0	0	8.38926	18.278	PHF8
depyrimidination (GO:0045008)	2019-01-08	0.113184	1	0	0	8.38926	18.278	TDG
cellular monovalent inorganic anion homeostasis (GO:0030320)	2019-01-08	0.113184	1	0	0	8.38926	18.278	GPCPD1
negative regulation of double-strand break repair via homologous recombination (GO:2000042)	2019-01-08	0.113184	1	0	0	8.38926	18.278	FBXO18
positive regulation of translation (GO:0045727)	1979-03-01	0.113902	1	0	0	2.54864	5.5367	KHDRBS1;DHX9;UHMK1
regulation of cellular response to heat (GO:1900034)	1979-03-01	0.113902	1	0	0	2.54864	5.5367	NUP50;NUP35;NUP98
cellular calcium ion homeostasis (GO:0006874)	4/124	0.114434	1	0	0	2.16497	4.69313	STOML2;SLC35G1;ATP2B1;ATP1B1
potassium ion import (GO:0010107)	1939-02-01	0.114544	1	0	0	3.44175	7.45758	SLC12A6;ATP1B1
mitotic cell cycle phase transition (GO:0044772)	6/222	0.115374	1	0	0	1.81389	3.91725	RB1;KHDRBS1;CCNE2;CACUL1;PHF8;DNM2
negative regulation of mitotic cell cycle phase transition (GO:1901991)	1980-03-01	0.117108	1	0	0	2.51678	5.39763	RB1;JADE1;ZFP36L1
regulation of transforming growth factor beta receptor signaling pathway (GO:0017015)	1980-03-01	0.117108	1	0	0	2.51678	5.39763	SMAD4;SNX25;TGFBR2
purine ribonucleoside monophosphate metabolic process (GO:0009167)	1940-02-01	0.119438	1	0	0	3.3557	7.13074	ATP1B1;PAICS
positive regulation of fat cell differentiation (GO:0045600)	1940-02-01	0.119438	1	0	0	3.3557	7.13074	ZFP36;ZFP36L1
DNA biosynthetic process (GO:0071897)	1940-02-01	0.119438	1	0	0	3.3557	7.13074	RAD51AP1;RMI2
retrograde vesicle-mediated transport, Golgi to ER (GO:0006890)	1981-03-01	0.120348	1	0	0	2.48571	5.26316	STX18;COPG1;RAB6A
nuclear-transcribed mRNA catabolic process (GO:0000956)	5/175	0.12127	1	0	0	1.91755	4.04552	ZFP36;ZCCHC11;MTPAP;SMG5;ZFP36L1
cellular response to DNA damage stimulus (GO:0006974)	8/330	0.121503	1	0	0	1.62701	3.42944	RAD51AP1;FBXO18;CHCHD6;RECQL;INTS7;ASH2L;CACUL1;FOXO1
positive regulation of binding (GO:0051099)	1982-03-01	0.12362	1	0	0	2.45539	5.1331	EPB41;DHX9;AMFR
negative regulation of TOR signaling (GO:0032007)	1941-02-01	0.124383	1	0	0	3.27386	6.824	TMEM127;UBR2
positive regulation of epithelial to mesenchymal transition (GO:0010718)	1941-02-01	0.124383	1	0	0	3.27386	6.824	SMAD4;TGFBR2
androgen receptor signaling pathway (GO:0030521)	1941-02-01	0.124383	1	0	0	3.27386	6.824	RB1;MED14
regulation of ATPase activity (GO:0043462)	1941-02-01	0.124383	1	0	0	3.27386	6.824	ATPIF1;ATP1B1
protein lipidation (GO:0006497)	4/128	0.124503	1	0	0	2.09732	4.36959	ZDHHC9;PIGN;ZDHHC20;PIGH
negative regulation of circadian rhythm (GO:0042754)	2019-01-09	0.126403	1	0	0	7.45712	15.4234	CIPC
adult heart development (GO:0007512)	2019-01-09	0.126403	1	0	0	7.45712	15.4234	MEF2D
small RNA loading onto RISC (GO:0070922)	2019-01-09	0.126403	1	0	0	7.45712	15.4234	DHX9
alanine transport (GO:0032328)	2019-01-09	0.126403	1	0	0	7.45712	15.4234	SLC38A7
regulation of protein acetylation (GO:1901983)	2019-01-09	0.126403	1	0	0	7.45712	15.4234	TERF2IP
ornithine metabolic process (GO:0006591)	2019-01-09	0.126403	1	0	0	7.45712	15.4234	AZIN1
actin filament reorganization (GO:0090527)	2019-01-09	0.126403	1	0	0	7.45712	15.4234	NEDD9
anoikis (GO:0043276)	2019-01-09	0.126403	1	0	0	7.45712	15.4234	MAP3K7
regulation of SNARE complex assembly (GO:0035542)	2019-01-09	0.126403	1	0	0	7.45712	15.4234	STXBP1
positive regulation of mitotic metaphase/anaphase transition (GO:0045842)	2019-01-09	0.126403	1	0	0	7.45712	15.4234	RB1
cellular response to reactive nitrogen species (GO:1902170)	2019-01-09	0.126403	1	0	0	7.45712	15.4234	FOXO1
mature B cell differentiation involved in immune response (GO:0002313)	2019-01-09	0.126403	1	0	0	7.45712	15.4234	DOCK10
establishment of Golgi localization (GO:0051683)	2019-01-09	0.126403	1	0	0	7.45712	15.4234	COPG1
mitochondrial respiratory chain complex III assembly (GO:0034551)	2019-01-09	0.126403	1	0	0	7.45712	15.4234	UQCC3
phagolysosome assembly (GO:0001845)	2019-01-09	0.126403	1	0	0	7.45712	15.4234	RAB14
negative regulation of tyrosine phosphorylation of STAT protein (GO:0042532)	2019-01-09	0.126403	1	0	0	7.45712	15.4234	NF2
peptidyl-arginine omega-N-methylation (GO:0035247)	2019-01-09	0.126403	1	0	0	7.45712	15.4234	PRMT6
response to dopamine (GO:1903350)	2019-01-09	0.126403	1	0	0	7.45712	15.4234	GABPA
response to leucine (GO:0043201)	2019-01-09	0.126403	1	0	0	7.45712	15.4234	UBR2
heterochromatin organization (GO:0070828)	2019-01-09	0.126403	1	0	0	7.45712	15.4234	BAHD1
respiratory chain complex III assembly (GO:0017062)	2019-01-09	0.126403	1	0	0	7.45712	15.4234	UQCC3
positive regulation of phosphorylation of RNA polymerase II C-terminal domain (GO:1901409)	2019-01-09	0.126403	1	0	0	7.45712	15.4234	CCNC
positive regulation of immunoglobulin mediated immune response (GO:0002891)	2019-01-09	0.126403	1	0	0	7.45712	15.4234	TFRC
peptidyl-arginine methylation (GO:0018216)	2019-01-09	0.126403	1	0	0	7.45712	15.4234	PRMT6
mitochondrial protein processing (GO:0034982)	2019-01-09	0.126403	1	0	0	7.45712	15.4234	STOML2
atrioventricular valve development (GO:0003171)	2019-01-09	0.126403	1	0	0	7.45712	15.4234	TGFBR2
regulation of methylation-dependent chromatin silencing (GO:0090308)	2019-01-09	0.126403	1	0	0	7.45712	15.4234	UHRF2
peroxisome fission (GO:0016559)	2019-01-09	0.126403	1	0	0	7.45712	15.4234	PEX19
regulation of cell-cell adhesion mediated by cadherin (GO:2000047)	2019-01-09	0.126403	1	0	0	7.45712	15.4234	DENND6A
glucose import (GO:0046323)	2019-01-09	0.126403	1	0	0	7.45712	15.4234	SLC2A8
potassium ion import across plasma membrane (GO:1990573)	2019-01-09	0.126403	1	0	0	7.45712	15.4234	ATP1B1
mRNA methylation (GO:0080009)	2019-01-09	0.126403	1	0	0	7.45712	15.4234	VIRMA
B cell homeostasis (GO:0001782)	2019-01-09	0.126403	1	0	0	7.45712	15.4234	DOCK10
negative regulation of chromatin silencing (GO:0031936)	2019-01-09	0.126403	1	0	0	7.45712	15.4234	PHF8
cellular response to leucine (GO:0071233)	2019-01-09	0.126403	1	0	0	7.45712	15.4234	UBR2
dynamin family protein polymerization involved in mitochondrial fission (GO:0003374)	2019-01-09	0.126403	1	0	0	7.45712	15.4234	DNM2
tRNA wobble uridine modification (GO:0002098)	2019-01-09	0.126403	1	0	0	7.45712	15.4234	URM1
cytoskeletal anchoring at plasma membrane (GO:0007016)	2019-01-09	0.126403	1	0	0	7.45712	15.4234	DAG1
retrograde transport, endosome to Golgi (GO:0042147)	1983-03-01	0.126925	1	0	0	2.42581	5.00726	TBC1D14;RAB6A;RBSN
positive regulation of NF-kappaB transcription factor activity (GO:0051092)	4/129	0.127078	1	0	0	2.08106	4.29312	DHX33;DHX9;TERF2IP;MAP3K7
DNA duplex unwinding (GO:0032508)	1942-02-01	0.129376	1	0	0	3.19591	6.53573	DHX9;RECQL
telomere organization (GO:0032200)	1942-02-01	0.129376	1	0	0	3.19591	6.53573	SP100;TERF2IP
negative regulation of protein phosphorylation (GO:0001933)	5/179	0.129874	1	0	0	1.8747	3.82661	RB1;SPRED1;SNX25;DAG1;TERF2IP
endosomal transport (GO:0016197)	6/230	0.130197	1	0	0	1.7508	3.56937	SNX27;RAB14;ARHGAP1;RAB6A;RBSN;VPS28
mRNA processing (GO:0006397)	7/284	0.133149	1	0	0	1.65422	3.33539	PRPF4;AQR;PRPF18;DHX9;RSRC1;WBP11;SRSF6
activation of GTPase activity (GO:0090630)	1985-03-01	0.133627	1	0	0	2.36873	4.76755	TBC1D8;TBC1D14;TBC1D15
cellular response to molecule of bacterial origin (GO:0071219)	1985-03-01	0.133627	1	0	0	2.36873	4.76755	ZFP36;TICAM2;TNFRSF1B
cellular response to calcium ion (GO:0071277)	1943-02-01	0.134416	1	0	0	3.12159	6.26445	MEF2A;RASGRP2
cellular response to radiation (GO:0071478)	1943-02-01	0.134416	1	0	0	3.12159	6.26445	RAD51AP1;INTS7
glycolipid biosynthetic process (GO:0009247)	1943-02-01	0.134416	1	0	0	3.12159	6.26445	PIGN;PIGH
negative regulation of viral-induced cytoplasmic pattern recognition receptor signaling pathway (GO:0039532)	2019-01-10	0.139425	1	0	0	6.71141	13.223	SEC14L1
glomerular filtration (GO:0003094)	2019-01-10	0.139425	1	0	0	6.71141	13.223	JCHAIN
dynamin family protein polymerization involved in membrane fission (GO:0003373)	2019-01-10	0.139425	1	0	0	6.71141	13.223	DNM2
positive regulation of transcription from RNA polymerase III promoter (GO:0045945)	2019-01-10	0.139425	1	0	0	6.71141	13.223	ELL
regulation of mammary gland epithelial cell proliferation (GO:0033599)	2019-01-10	0.139425	1	0	0	6.71141	13.223	RTN4
chloride ion homeostasis (GO:0055064)	2019-01-10	0.139425	1	0	0	6.71141	13.223	SLC12A6
regulation of Arp2/3 complex-mediated actin nucleation (GO:0034315)	2019-01-10	0.139425	1	0	0	6.71141	13.223	ABI2
protein K11-linked deubiquitination (GO:0035871)	2019-01-10	0.139425	1	0	0	6.71141	13.223	VCPIP1
establishment of spindle localization (GO:0051293)	2019-01-10	0.139425	1	0	0	6.71141	13.223	NUSAP1
N-acetylneuraminate metabolic process (GO:0006054)	2019-01-10	0.139425	1	0	0	6.71141	13.223	ST6GAL1
pyroptosis (GO:0070269)	2019-01-10	0.139425	1	0	0	6.71141	13.223	DHX9
positive regulation of bone remodeling (GO:0046852)	2019-01-10	0.139425	1	0	0	6.71141	13.223	PLEKHM1
cellular response to dopamine (GO:1903351)	2019-01-10	0.139425	1	0	0	6.71141	13.223	GABPA
regulation of respiratory burst (GO:0060263)	2019-01-10	0.139425	1	0	0	6.71141	13.223	JCHAIN
regulation of NLRP3 inflammasome complex assembly (GO:1900225)	2019-01-10	0.139425	1	0	0	6.71141	13.223	DHX33
base-excision repair, AP site formation (GO:0006285)	2019-01-10	0.139425	1	0	0	6.71141	13.223	TDG
regulation of transforming growth factor beta production (GO:0071634)	2019-01-10	0.139425	1	0	0	6.71141	13.223	SMAD4
regulation of pH (GO:0006885)	2019-01-10	0.139425	1	0	0	6.71141	13.223	CLCN3
telomere maintenance in response to DNA damage (GO:0043247)	2019-01-10	0.139425	1	0	0	6.71141	13.223	TERF2IP
primary miRNA processing (GO:0031053)	2019-01-10	0.139425	1	0	0	6.71141	13.223	SMAD1
endosomal vesicle fusion (GO:0034058)	2019-01-10	0.139425	1	0	0	6.71141	13.223	RBSN
regulation of cytoplasmic translation (GO:2000765)	2019-01-10	0.139425	1	0	0	6.71141	13.223	DHX9
mitochondrial respiratory chain complex III biogenesis (GO:0097033)	2019-01-10	0.139425	1	0	0	6.71141	13.223	UQCC3
myeloid dendritic cell differentiation (GO:0043011)	2019-01-10	0.139425	1	0	0	6.71141	13.223	TGFBR2
positive regulation of bone resorption (GO:0045780)	2019-01-10	0.139425	1	0	0	6.71141	13.223	PLEKHM1
neuron projection fasciculation (GO:0106030)	2019-01-10	0.139425	1	0	0	6.71141	13.223	RTN4
negative regulation of intracellular estrogen receptor signaling pathway (GO:0033147)	2019-01-10	0.139425	1	0	0	6.71141	13.223	STRN3
ganglioside biosynthetic process (GO:0001574)	2019-01-10	0.139425	1	0	0	6.71141	13.223	ST8SIA4
tRNA wobble base modification (GO:0002097)	2019-01-10	0.139425	1	0	0	6.71141	13.223	URM1
negative regulation of pathway-restricted SMAD protein phosphorylation (GO:0060394)	2019-01-10	0.139425	1	0	0	6.71141	13.223	SNX25
regulation of mRNA 3'-end processing (GO:0031440)	2019-01-10	0.139425	1	0	0	6.71141	13.223	ZFP36L1
chaperone-mediated protein transport (GO:0072321)	2019-01-10	0.139425	1	0	0	6.71141	13.223	PEX19
neurotransmitter receptor internalization (GO:0099590)	2019-01-10	0.139425	1	0	0	6.71141	13.223	DNM2
positive regulation of mRNA splicing, via spliceosome (GO:0048026)	2019-01-10	0.139425	1	0	0	6.71141	13.223	NUP98
intracellular cholesterol transport (GO:0032367)	2019-01-10	0.139425	1	0	0	6.71141	13.223	NPC2
negative regulation of DNA metabolic process (GO:0051053)	1944-02-01	0.139499	1	0	0	3.05064	6.00884	TERF2IP;NF2
negative regulation of transcription from RNA polymerase II promoter (GO:0000122)	12/566	0.140987	1	0	0	1.42291	2.78761	RB1;MEF2A;ZEB2;SP100;ZFP36;SMAD4;KDM2B;SATB1;PHF12;RTF1;TAF9B;MXD4
RNA splicing, via transesterification reactions with bulged adenosine as nucleophile (GO:0000377)	6/237	0.143879	1	0	0	1.69909	3.29416	PRPF4;AQR;DHX9;RSRC1;WBP11;SRSF6
calcium ion homeostasis (GO:0055074)	1988-03-01	0.143905	1	0	0	2.28798	4.43548	STOML2;ATP2B1;ATP1B1
posttranscriptional regulation of gene expression (GO:0010608)	1945-02-01	0.144623	1	0	0	2.98285	5.76771	DDX6;MATR3
regulation of protein targeting to mitochondrion (GO:1903214)	1989-03-01	0.147388	1	0	0	2.26227	4.33154	ATPIF1;FAM20B;WBP11
nucleus organization (GO:0006997)	1946-02-01	0.149786	1	0	0	2.918	5.53997	NUP35;NUP98
protein complex subunit organization (GO:0071822)	1946-02-01	0.149786	1	0	0	2.918	5.53997	NUP35;NUP98
peptidyl-threonine modification (GO:0018210)	1990-03-01	0.150898	1	0	0	2.23714	4.23076	SBK1;HIPK3;TGFBR2
nitric oxide biosynthetic process (GO:0006809)	2019-01-11	0.152254	1	0	0	6.10128	11.4839	NQO1
regulation of lipid kinase activity (GO:0043550)	2019-01-11	0.152254	1	0	0	6.10128	11.4839	RB1
negative regulation of protein localization to nucleus (GO:1900181)	2019-01-11	0.152254	1	0	0	6.10128	11.4839	POLR1A
embryonic eye morphogenesis (GO:0048048)	2019-01-11	0.152254	1	0	0	6.10128	11.4839	KDM2B
negative regulation of JUN kinase activity (GO:0043508)	2019-01-11	0.152254	1	0	0	6.10128	11.4839	HIPK3
positive regulation of nuclear-transcribed mRNA poly(A) tail shortening (GO:0060213)	2019-01-11	0.152254	1	0	0	6.10128	11.4839	ZFP36
T cell differentiation in thymus (GO:0033077)	2019-01-11	0.152254	1	0	0	6.10128	11.4839	ZFP36L1
I-kappaB phosphorylation (GO:0007252)	2019-01-11	0.152254	1	0	0	6.10128	11.4839	MAP3K7
positive regulation of tumor necrosis factor secretion (GO:1904469)	2019-01-11	0.152254	1	0	0	6.10128	11.4839	DHX9
purine nucleobase metabolic process (GO:0006144)	2019-01-11	0.152254	1	0	0	6.10128	11.4839	PAICS
relaxation of cardiac muscle (GO:0055119)	2019-01-11	0.152254	1	0	0	6.10128	11.4839	ATP1B1
regulation of hemopoiesis (GO:1903706)	2019-01-11	0.152254	1	0	0	6.10128	11.4839	PURB
rRNA base methylation (GO:0070475)	2019-01-11	0.152254	1	0	0	6.10128	11.4839	EMG1
mitochondrion distribution (GO:0048311)	2019-01-11	0.152254	1	0	0	6.10128	11.4839	MEF2A
regulation of phosphorylation of RNA polymerase II C-terminal domain (GO:1901407)	2019-01-11	0.152254	1	0	0	6.10128	11.4839	CCNC
positive regulation of mesenchymal cell proliferation (GO:0002053)	2019-01-11	0.152254	1	0	0	6.10128	11.4839	TGFBR2
renal filtration (GO:0097205)	2019-01-11	0.152254	1	0	0	6.10128	11.4839	JCHAIN
regulation of nuclear-transcribed mRNA poly(A) tail shortening (GO:0060211)	2019-01-11	0.152254	1	0	0	6.10128	11.4839	ZFP36
response to sterol (GO:0036314)	2019-01-11	0.152254	1	0	0	6.10128	11.4839	TGFBR2
relaxation of muscle (GO:0090075)	2019-01-11	0.152254	1	0	0	6.10128	11.4839	ATP1B1
negative regulation of nucleocytoplasmic transport (GO:0046823)	2019-01-11	0.152254	1	0	0	6.10128	11.4839	SP100
histone mRNA catabolic process (GO:0071044)	2019-01-11	0.152254	1	0	0	6.10128	11.4839	MTPAP
phosphate ion homeostasis (GO:0055062)	2019-01-11	0.152254	1	0	0	6.10128	11.4839	GPCPD1
camera-type eye morphogenesis (GO:0048593)	2019-01-11	0.152254	1	0	0	6.10128	11.4839	KDM2B
negative regulation of intrinsic apoptotic signaling pathway in response to DNA damage by p53 class mediator (GO:1902166)	2019-01-11	0.152254	1	0	0	6.10128	11.4839	TAF9B
response to nitric oxide (GO:0071731)	2019-01-11	0.152254	1	0	0	6.10128	11.4839	FOXO1
photoreceptor cell development (GO:0042461)	2019-01-11	0.152254	1	0	0	6.10128	11.4839	ARL3
establishment of synaptic vesicle localization (GO:0097480)	2019-01-11	0.152254	1	0	0	6.10128	11.4839	DNM2
cellular response to increased oxygen levels (GO:0036295)	2019-01-11	0.152254	1	0	0	6.10128	11.4839	FOXO1
magnesium ion transport (GO:0015693)	2019-01-11	0.152254	1	0	0	6.10128	11.4839	MMGT1
positive regulation of sodium ion transmembrane transporter activity (GO:2000651)	2019-01-11	0.152254	1	0	0	6.10128	11.4839	ATP1B1
regulation of synaptic transmission, GABAergic (GO:0032228)	2019-01-11	0.152254	1	0	0	6.10128	11.4839	STXBP1
icosanoid secretion (GO:0032309)	2019-01-11	0.152254	1	0	0	6.10128	11.4839	ABCC4
negative regulation of translation, ncRNA-mediated (GO:0040033)	2019-01-11	0.152254	1	0	0	6.10128	11.4839	ZFP36
embryonic hemopoiesis (GO:0035162)	2019-01-11	0.152254	1	0	0	6.10128	11.4839	TGFBR2
miRNA mediated inhibition of translation (GO:0035278)	2019-01-11	0.152254	1	0	0	6.10128	11.4839	ZFP36
regulation of chromatin silencing (GO:0031935)	2019-01-11	0.152254	1	0	0	6.10128	11.4839	UHRF2
cardiac muscle cell membrane repolarization (GO:0099622)	2019-01-11	0.152254	1	0	0	6.10128	11.4839	ATP1B1
spinal cord development (GO:0021510)	2019-01-11	0.152254	1	0	0	6.10128	11.4839	SOX12
regulation of Ras protein signal transduction (GO:0046578)	1991-03-01	0.154435	1	0	0	2.21255	4.13301	GIT2;DENND4B;AGFG1
protein complex assembly (GO:0006461)	5/190	0.154896	1	0	0	1.76616	3.29389	KHDRBS1;STOML2;AMFR;PREB;ASH2L
cellular response to ionizing radiation (GO:0071479)	1947-02-01	0.154985	1	0	0	2.85592	5.32465	RAD51AP1;INTS7
regulation of G1/S transition of mitotic cell cycle (GO:2000045)	1947-02-01	0.154985	1	0	0	2.85592	5.32465	RB1;JADE1
protein methylation (GO:0006479)	1947-02-01	0.154985	1	0	0	2.85592	5.32465	PRMT6;RAB6A
positive regulation of protein localization to cell periphery (GO:1904377)	1947-02-01	0.154985	1	0	0	2.85592	5.32465	EPB41;EPB41L2
RNA secondary structure unwinding (GO:0010501)	1947-02-01	0.154985	1	0	0	2.85592	5.32465	DDX6;DHX9
regulation of protein catabolic process (GO:0042176)	1992-03-01	0.157997	1	0	0	2.1885	4.03818	VPS28;FOXO1;AZIN1
cellular response to lipopolysaccharide (GO:0071222)	1992-03-01	0.157997	1	0	0	2.1885	4.03818	ZFP36;TICAM2;TNFRSF1B
regulation of cellular component organization (GO:0051128)	4/141	0.159628	1	0	0	1.90395	3.49357	ZMYM3;RAB14;FITM2;RASGRP2
RNA metabolic process (GO:0016070)	5/192	0.159647	1	0	0	1.74776	3.20677	PRPF4;DDX6;DHX33;PCBP3;DHX9
regulation of organelle assembly (GO:1902115)	1948-02-01	0.160218	1	0	0	2.79642	5.12085	STX18;TBC1D14
positive regulation of gene expression, epigenetic (GO:0045815)	1948-02-01	0.160218	1	0	0	2.79642	5.12085	ELOF1;POLR1A
histone H4 acetylation (GO:0043967)	1948-02-01	0.160218	1	0	0	2.79642	5.12085	KANSL1;JADE1
vesicle-mediated transport (GO:0016192)	9/411	0.162176	1	0	0	1.46965	2.6734	GIT2;CSNK1G3;SNAP47;RAB14;KXD1;RAB6A;RBSN;AGFG1;DNM2
regulation of mesenchymal cell proliferation (GO:0010464)	2019-01-12	0.164893	1	0	0	5.59284	10.0809	TGFBR2
axonal fasciculation (GO:0007413)	2019-01-12	0.164893	1	0	0	5.59284	10.0809	RTN4
negative regulation of ATPase activity (GO:0032780)	2019-01-12	0.164893	1	0	0	5.59284	10.0809	ATPIF1
import across plasma membrane (GO:0098739)	2019-01-12	0.164893	1	0	0	5.59284	10.0809	ATP1B1
iron ion transport (GO:0006826)	2019-01-12	0.164893	1	0	0	5.59284	10.0809	TFRC
regulation of intrinsic apoptotic signaling pathway in response to DNA damage by p53 class mediator (GO:1902165)	2019-01-12	0.164893	1	0	0	5.59284	10.0809	TAF9B
cell differentiation in hindbrain (GO:0021533)	2019-01-12	0.164893	1	0	0	5.59284	10.0809	AGTPBP1
entry of bacterium into host cell (GO:0035635)	2019-01-12	0.164893	1	0	0	5.59284	10.0809	CBL
Golgi localization (GO:0051645)	2019-01-12	0.164893	1	0	0	5.59284	10.0809	COPG1
regulation of interleukin-2 biosynthetic process (GO:0045076)	2019-01-12	0.164893	1	0	0	5.59284	10.0809	ZFP36
positive regulation of potassium ion transmembrane transporter activity (GO:1901018)	2019-01-12	0.164893	1	0	0	5.59284	10.0809	ATP1B1
positive regulation of ruffle assembly (GO:1900029)	2019-01-12	0.164893	1	0	0	5.59284	10.0809	PLEKHM1
nitric oxide metabolic process (GO:0046209)	2019-01-12	0.164893	1	0	0	5.59284	10.0809	NQO1
purine nucleoside monophosphate biosynthetic process (GO:0009127)	2019-01-12	0.164893	1	0	0	5.59284	10.0809	PAICS
regulation of sequestering of triglyceride (GO:0010889)	2019-01-12	0.164893	1	0	0	5.59284	10.0809	FITM2
positive regulation of DNA-dependent DNA replication (GO:2000105)	2019-01-12	0.164893	1	0	0	5.59284	10.0809	STOML2
negative regulation of DNA damage response, signal transduction by p53 class mediator (GO:0043518)	2019-01-12	0.164893	1	0	0	5.59284	10.0809	PTTG1IP
pyrimidine deoxyribonucleotide catabolic process (GO:0009223)	2019-01-12	0.164893	1	0	0	5.59284	10.0809	TDG
regulation of sister chromatid cohesion (GO:0007063)	2019-01-12	0.164893	1	0	0	5.59284	10.0809	RB1
membrane repolarization during action potential (GO:0086011)	2019-01-12	0.164893	1	0	0	5.59284	10.0809	ATP1B1
positive regulation of T cell cytokine production (GO:0002726)	2019-01-12	0.164893	1	0	0	5.59284	10.0809	MAP3K7
microtubule anchoring (GO:0034453)	2019-01-12	0.164893	1	0	0	5.59284	10.0809	DAG1
positive regulation of SMAD protein import into nucleus (GO:0060391)	2019-01-12	0.164893	1	0	0	5.59284	10.0809	SMAD4
eye photoreceptor cell differentiation (GO:0001754)	2019-01-12	0.164893	1	0	0	5.59284	10.0809	AGTPBP1
cellular transition metal ion homeostasis (GO:0046916)	1994-03-01	0.165197	1	0	0	2.14194	3.85681	SMAD4;TFRC;FLVCR1
negative regulation of mitotic cell cycle (GO:0045930)	1949-02-01	0.165484	1	0	0	2.73935	4.92777	BTG3;ZFP36L1
regulation of mitochondrion organization (GO:0010821)	1949-02-01	0.165484	1	0	0	2.73935	4.92777	ATPIF1;WBP11
positive regulation of cell differentiation (GO:0045597)	5/195	0.166885	1	0	0	1.72087	3.08114	MEF2A;ZFP36;SMAD4;ZFP36L1;TGFBR2
RNA methylation (GO:0001510)	1950-02-01	0.170779	1	0	0	2.68456	4.74465	NSUN2;VIRMA
regulation of megakaryocyte differentiation (GO:0045652)	1950-02-01	0.170779	1	0	0	2.68456	4.74465	PRMT6;ASH2L
protein autoubiquitination (GO:0051865)	1950-02-01	0.170779	1	0	0	2.68456	4.74465	UHRF2;AMFR
establishment of protein localization to mitochondrion (GO:0072655)	1950-02-01	0.170779	1	0	0	2.68456	4.74465	TIMM17B;TOMM20
neuron development (GO:0048666)	4/145	0.171101	1	0	0	1.85142	3.26869	RB1;ARL3;ATXN10;UHMK1
positive regulation of JUN kinase activity (GO:0043507)	1951-02-01	0.176103	1	0	0	2.63193	4.57083	MAP4K5;MAP3K7
receptor internalization (GO:0031623)	1951-02-01	0.176103	1	0	0	2.63193	4.57083	TFRC;DNM2
protein localization to nucleus (GO:0034504)	1997-03-01	0.176175	1	0	0	2.07569	3.60399	NUP50;NUP98;PTTG1IP
cellular metal ion homeostasis (GO:0006875)	1997-03-01	0.176175	1	0	0	2.07569	3.60399	STOML2;ATP2B1;ATP1B1
negative regulation of cellular process (GO:0048523)	11/535	0.177036	1	0	0	1.37992	2.38919	BTG3;SP100;SMAD4;TMEM127;ARHGAP1;JADE1;UBR2;NF2;SRSF6;RTN4;MXD4
positive regulation of histone H3-K4 methylation (GO:0051571)	2019-01-13	0.177343	1	0	0	5.16262	8.92963	SMAD4
sodium ion export from cell (GO:0036376)	2019-01-13	0.177343	1	0	0	5.16262	8.92963	ATP1B1
nucleotide-sugar metabolic process (GO:0009225)	2019-01-13	0.177343	1	0	0	5.16262	8.92963	EXTL2
cellular response to exogenous dsRNA (GO:0071360)	2019-01-13	0.177343	1	0	0	5.16262	8.92963	DHX9
mitochondrial genome maintenance (GO:0000002)	2019-01-13	0.177343	1	0	0	5.16262	8.92963	MEF2A
glycerolipid catabolic process (GO:0046503)	2019-01-13	0.177343	1	0	0	5.16262	8.92963	GPCPD1
negative regulation of mRNA splicing, via spliceosome (GO:0048025)	2019-01-13	0.177343	1	0	0	5.16262	8.92963	SRSF6
negative regulation of epidermal growth factor-activated receptor activity (GO:0007175)	2019-01-13	0.177343	1	0	0	5.16262	8.92963	CBL
regulation of triglyceride biosynthetic process (GO:0010866)	2019-01-13	0.177343	1	0	0	5.16262	8.92963	FITM2
sodium ion export (GO:0071436)	2019-01-13	0.177343	1	0	0	5.16262	8.92963	ATP1B1
positive regulation of actin nucleation (GO:0051127)	2019-01-13	0.177343	1	0	0	5.16262	8.92963	ABI2
pathway-restricted SMAD protein phosphorylation (GO:0060389)	2019-01-13	0.177343	1	0	0	5.16262	8.92963	TGFBR2
cellular potassium ion homeostasis (GO:0030007)	2019-01-13	0.177343	1	0	0	5.16262	8.92963	ATP1B1
tetrahydrofolate metabolic process (GO:0046653)	2019-01-13	0.177343	1	0	0	5.16262	8.92963	ATPIF1
synaptic vesicle localization (GO:0097479)	2019-01-13	0.177343	1	0	0	5.16262	8.92963	DNM2
mRNA modification (GO:0016556)	2019-01-13	0.177343	1	0	0	5.16262	8.92963	VIRMA
establishment of chromosome localization (GO:0051303)	2019-01-13	0.177343	1	0	0	5.16262	8.92963	GEM
membrane repolarization (GO:0086009)	2019-01-13	0.177343	1	0	0	5.16262	8.92963	ATP1B1
RNA interference (GO:0016246)	2019-01-13	0.177343	1	0	0	5.16262	8.92963	DHX9
regulation of T cell cytokine production (GO:0002724)	2019-01-13	0.177343	1	0	0	5.16262	8.92963	MAP3K7
positive regulation of alpha-beta T cell proliferation (GO:0046641)	2019-01-13	0.177343	1	0	0	5.16262	8.92963	TGFBR2
positive regulation of smoothened signaling pathway (GO:0045880)	2019-01-13	0.177343	1	0	0	5.16262	8.92963	PDCL
pre-miRNA processing (GO:0031054)	2019-01-13	0.177343	1	0	0	5.16262	8.92963	ZCCHC11
cell morphogenesis involved in neuron differentiation (GO:0048667)	1998-03-01	0.179878	1	0	0	2.05451	3.52447	RB1;MEF2A;RTN4
response to tumor necrosis factor (GO:0034612)	1998-03-01	0.179878	1	0	0	2.05451	3.52447	ZFP36;DHX9;ZFP36L1
protein localization to organelle (GO:0033365)	1998-03-01	0.179878	1	0	0	2.05451	3.52447	CEP68;DHX9;RAB6A
regulation of cellular amine metabolic process (GO:0033238)	1952-02-01	0.181452	1	0	0	2.58131	4.40569	NQO1;AZIN1
telomere maintenance (GO:0000723)	1952-02-01	0.181452	1	0	0	2.58131	4.40569	SP100;TERF2IP
regulation of cellular amino acid metabolic process (GO:0006521)	1952-02-01	0.181452	1	0	0	2.58131	4.40569	NQO1;AZIN1
regulation of cell growth (GO:0001558)	5/202	0.184259	1	0	0	1.66124	2.80984	SMAD4;JADE1;TAF9B;RASGRP2;RTN4
positive regulation of multicellular organismal process (GO:0051240)	5/203	0.186794	1	0	0	1.65306	2.77342	SMAD4;TFRC;SRSF6;RTN4;TGFBR2
positive regulation of proteolysis (GO:0045862)	1953-02-01	0.186825	1	0	0	2.53261	4.24866	ATPIF1;TNFRSF1B
regulation of DNA binding (GO:0051101)	1953-02-01	0.186825	1	0	0	2.53261	4.24866	RB1;SP100
branching involved in blood vessel morphogenesis (GO:0001569)	2019-01-14	0.189609	1	0	0	4.79386	7.9712	TGFBR2
ribonucleoside monophosphate biosynthetic process (GO:0009156)	2019-01-14	0.189609	1	0	0	4.79386	7.9712	PAICS
ncRNA transcription (GO:0098781)	2019-01-14	0.189609	1	0	0	4.79386	7.9712	RPAP2
glucosamine-containing compound metabolic process (GO:1901071)	2019-01-14	0.189609	1	0	0	4.79386	7.9712	EXTL2
ubiquinone metabolic process (GO:0006743)	2019-01-14	0.189609	1	0	0	4.79386	7.9712	COQ10B
myeloid dendritic cell activation (GO:0001773)	2019-01-14	0.189609	1	0	0	4.79386	7.9712	TGFBR2
lipid particle organization (GO:0034389)	2019-01-14	0.189609	1	0	0	4.79386	7.9712	FITM2
regulation of phosphate metabolic process (GO:0019220)	2019-01-14	0.189609	1	0	0	4.79386	7.9712	SMG5
retrograde transport, endosome to plasma membrane (GO:1990126)	2019-01-14	0.189609	1	0	0	4.79386	7.9712	SNX27
endoplasmic reticulum tubular network organization (GO:0071786)	2019-01-14	0.189609	1	0	0	4.79386	7.9712	RTN4
positive regulation of response to cytokine stimulus (GO:0060760)	2019-01-14	0.189609	1	0	0	4.79386	7.9712	DHX9
regulation of extracellular matrix disassembly (GO:0010715)	2019-01-14	0.189609	1	0	0	4.79386	7.9712	DPP4
mitochondrial electron transport, ubiquinol to cytochrome c (GO:0006122)	2019-01-14	0.189609	1	0	0	4.79386	7.9712	UQCC3
DNA damage response, signal transduction by p53 class mediator resulting in transcription of p21 class mediator (GO:0006978)	2019-01-14	0.189609	1	0	0	4.79386	7.9712	SP100
regulation of monocyte differentiation (GO:0045655)	2019-01-14	0.189609	1	0	0	4.79386	7.9712	ZFP36L1
glucuronate metabolic process (GO:0019585)	2019-01-14	0.189609	1	0	0	4.79386	7.9712	ABHD10
cell communication by electrical coupling involved in cardiac conduction (GO:0086064)	2019-01-14	0.189609	1	0	0	4.79386	7.9712	ATP1B1
pancreas development (GO:0031016)	2019-01-14	0.189609	1	0	0	4.79386	7.9712	SELENOT
regulation of lymphocyte differentiation (GO:0045619)	2019-01-14	0.189609	1	0	0	4.79386	7.9712	ZFP36L1
regulation of defense response to virus (GO:0050688)	2019-01-14	0.189609	1	0	0	4.79386	7.9712	DHX9
regulation of neural precursor cell proliferation (GO:2000177)	2019-01-14	0.189609	1	0	0	4.79386	7.9712	KDM2B
monosaccharide transport (GO:0015749)	2019-01-14	0.189609	1	0	0	4.79386	7.9712	SLC2A8
cellular response to osmotic stress (GO:0071470)	2019-01-14	0.189609	1	0	0	4.79386	7.9712	ZFP36L1
quinone biosynthetic process (GO:1901663)	2019-01-14	0.189609	1	0	0	4.79386	7.9712	COQ10B
positive regulation of DNA damage response, signal transduction by p53 class mediator (GO:0043517)	2019-01-14	0.189609	1	0	0	4.79386	7.9712	SPRED1
Golgi to vacuole transport (GO:0006896)	2019-01-14	0.189609	1	0	0	4.79386	7.9712	RBSN
necroptotic process (GO:0070266)	2019-01-14	0.189609	1	0	0	4.79386	7.9712	TICAM2
DNA modification (GO:0006304)	2019-01-14	0.189609	1	0	0	4.79386	7.9712	TDG
regulation of transferase activity (GO:0051338)	2019-01-14	0.189609	1	0	0	4.79386	7.9712	FEM1A
positive regulation of vascular smooth muscle cell proliferation (GO:1904707)	2019-01-14	0.189609	1	0	0	4.79386	7.9712	MEF2D
regulation of gastrulation (GO:0010470)	2019-01-14	0.189609	1	0	0	4.79386	7.9712	DAG1
positive regulation of muscle hypertrophy (GO:0014742)	2019-01-14	0.189609	1	0	0	4.79386	7.9712	MEF2A
histone H4-K16 acetylation (GO:0043984)	2019-01-14	0.189609	1	0	0	4.79386	7.9712	KANSL1
negative regulation of cellular response to transforming growth factor beta stimulus (GO:1903845)	1954-02-01	0.19222	1	0	0	2.48571	4.09921	SNX25;TGFBR2
protein stabilization (GO:0050821)	4/153	0.194863	1	0	0	1.75462	2.86961	PEX19;ATP1B1;TAF9B;RTN4
cellular divalent inorganic cation homeostasis (GO:0072503)	3/102	0.194897	1	0	0	1.97394	3.22796	STOML2;ATP2B1;ATP1B1
regulation of protein ubiquitination (GO:0031396)	3/102	0.194897	1	0	0	1.97394	3.22796	FEM1A;PTTG1IP;VPS28
cell morphogenesis involved in differentiation (GO:0000904)	1955-02-01	0.197636	1	0	0	2.44051	3.95687	RB1;ITGA4
protein targeting to mitochondrion (GO:0006626)	1955-02-01	0.197636	1	0	0	2.44051	3.95687	TIMM17B;TOMM20
RNA modification (GO:0009451)	1955-02-01	0.197636	1	0	0	2.44051	3.95687	NSUN2;URM1
membrane fusion (GO:0061025)	1955-02-01	0.197636	1	0	0	2.44051	3.95687	CHCHD6;DNM2
glycosphingolipid metabolic process (GO:0006687)	1955-02-01	0.197636	1	0	0	2.44051	3.95687	CERK;ESYT2
atrioventricular valve morphogenesis (GO:0003181)	2019-01-15	0.201692	1	0	0	4.47427	7.16337	TGFBR2
membrane repolarization during cardiac muscle cell action potential (GO:0086013)	2019-01-15	0.201692	1	0	0	4.47427	7.16337	ATP1B1
regulation of mRNA metabolic process (GO:1903311)	2019-01-15	0.201692	1	0	0	4.47427	7.16337	DHX9
ubiquinone biosynthetic process (GO:0006744)	2019-01-15	0.201692	1	0	0	4.47427	7.16337	COQ10B
negative regulation of peptidyl-threonine phosphorylation (GO:0010801)	2019-01-15	0.201692	1	0	0	4.47427	7.16337	SPRED1
heparan sulfate proteoglycan biosynthetic process (GO:0015012)	2019-01-15	0.201692	1	0	0	4.47427	7.16337	HS2ST1
septin ring assembly (GO:0000921)	2019-01-15	0.201692	1	0	0	4.47427	7.16337	2019-09-06
regulation of B cell differentiation (GO:0045577)	2019-01-15	0.201692	1	0	0	4.47427	7.16337	ZFP36L1
endocardial cushion morphogenesis (GO:0003203)	2019-01-15	0.201692	1	0	0	4.47427	7.16337	TGFBR2
protein localization to chromosome, telomeric region (GO:0070198)	2019-01-15	0.201692	1	0	0	4.47427	7.16337	TERF2IP
transport along microtubule (GO:0010970)	2019-01-15	0.201692	1	0	0	4.47427	7.16337	COPG1
regulation of mitotic metaphase/anaphase transition (GO:0030071)	2019-01-15	0.201692	1	0	0	4.47427	7.16337	RB1
protein localization to chromosome, centromeric region (GO:0071459)	2019-01-15	0.201692	1	0	0	4.47427	7.16337	RB1
positive regulation of potassium ion transmembrane transport (GO:1901381)	2019-01-15	0.201692	1	0	0	4.47427	7.16337	ATP1B1
positive regulation of cytokine production involved in immune response (GO:0002720)	2019-01-15	0.201692	1	0	0	4.47427	7.16337	MAP3K7
regulation of tumor necrosis factor secretion (GO:1904467)	2019-01-15	0.201692	1	0	0	4.47427	7.16337	DHX9
intracellular lipid transport (GO:0032365)	2019-01-15	0.201692	1	0	0	4.47427	7.16337	NPC2
glycerophospholipid catabolic process (GO:0046475)	2019-01-15	0.201692	1	0	0	4.47427	7.16337	GPCPD1
N-acetylglucosamine metabolic process (GO:0006044)	2019-01-15	0.201692	1	0	0	4.47427	7.16337	EXTL2
negative regulation of interleukin-2 production (GO:0032703)	2019-01-15	0.201692	1	0	0	4.47427	7.16337	ZFP36
mitochondrion localization (GO:0051646)	2019-01-15	0.201692	1	0	0	4.47427	7.16337	MEF2A
mitotic chromosome condensation (GO:0007076)	2019-01-15	0.201692	1	0	0	4.47427	7.16337	NUSAP1
negative regulation of cellular component movement (GO:0051271)	2019-01-15	0.201692	1	0	0	4.47427	7.16337	SP100
response to cholesterol (GO:0070723)	2019-01-15	0.201692	1	0	0	4.47427	7.16337	TGFBR2
ganglioside metabolic process (GO:0001573)	2019-01-15	0.201692	1	0	0	4.47427	7.16337	ST8SIA4
DNA damage response, signal transduction resulting in transcription (GO:0042772)	2019-01-15	0.201692	1	0	0	4.47427	7.16337	SP100
positive regulation of membrane protein ectodomain proteolysis (GO:0051044)	2019-01-15	0.201692	1	0	0	4.47427	7.16337	TNFRSF1B
negative regulation of signal transduction by p53 class mediator (GO:1901797)	2019-01-15	0.201692	1	0	0	4.47427	7.16337	PTTG1IP
negative regulation of viral entry into host cell (GO:0046597)	2019-01-15	0.201692	1	0	0	4.47427	7.16337	IFITM3
amide transport (GO:0042886)	2019-01-15	0.201692	1	0	0	4.47427	7.16337	SLC38A7
cofactor transport (GO:0051181)	2019-01-15	0.201692	1	0	0	4.47427	7.16337	FLVCR1
negative regulation of DNA-dependent DNA replication (GO:2000104)	2019-01-15	0.201692	1	0	0	4.47427	7.16337	FBXO18
monovalent inorganic anion homeostasis (GO:0055083)	2019-01-15	0.201692	1	0	0	4.47427	7.16337	SLC12A6
negative regulation of mRNA processing (GO:0050686)	2019-01-15	0.201692	1	0	0	4.47427	7.16337	SRSF6
toll-like receptor 4 signaling pathway (GO:0034142)	2019-01-15	0.201692	1	0	0	4.47427	7.16337	TICAM2
protein targeting to peroxisome (GO:0006625)	2019-01-15	0.201692	1	0	0	4.47427	7.16337	PEX19
embryonic cranial skeleton morphogenesis (GO:0048701)	2019-01-15	0.201692	1	0	0	4.47427	7.16337	TGFBR2
cellular sodium ion homeostasis (GO:0006883)	2019-01-15	0.201692	1	0	0	4.47427	7.16337	ATP1B1
organelle assembly (GO:0070925)	8/377	0.202185	1	0	0	1.42417	2.27664	DDX6;ABCC4;SEPT6;ARL3;ULK2;OCRL;LIMD1;VPS28
negative regulation of transforming growth factor beta receptor signaling pathway (GO:0030512)	1956-02-01	0.20307	1	0	0	2.39693	3.8212	SNX25;TGFBR2
regulation of axonogenesis (GO:0050770)	1956-02-01	0.20307	1	0	0	2.39693	3.8212	RTN4;DNM2
regulation of cellular response to stress (GO:0080135)	3/105	0.206357	1	0	0	1.91755	3.02617	NUP50;NUP35;NUP98
glucose transmembrane transport (GO:1904659)	2019-01-16	0.213596	1	0	0	4.19463	6.47513	SLC2A8
cellular response to dsRNA (GO:0071359)	2019-01-16	0.213596	1	0	0	4.19463	6.47513	DHX9
positive regulation of regulated secretory pathway (GO:1903307)	2019-01-16	0.213596	1	0	0	4.19463	6.47513	RAB3D
leukocyte tethering or rolling (GO:0050901)	2019-01-16	0.213596	1	0	0	4.19463	6.47513	ITGA4
regulation of RIG-I signaling pathway (GO:0039535)	2019-01-16	0.213596	1	0	0	4.19463	6.47513	SEC14L1
activation of NF-kappaB-inducing kinase activity (GO:0007250)	2019-01-16	0.213596	1	0	0	4.19463	6.47513	MAP3K7
neuromuscular process (GO:0050905)	2019-01-16	0.213596	1	0	0	4.19463	6.47513	AGTPBP1
regulation of histone H3-K4 methylation (GO:0051569)	2019-01-16	0.213596	1	0	0	4.19463	6.47513	SMAD4
positive regulation of mRNA processing (GO:0050685)	2019-01-16	0.213596	1	0	0	4.19463	6.47513	NUP98
leukocyte adhesion to vascular endothelial cell (GO:0061756)	2019-01-16	0.213596	1	0	0	4.19463	6.47513	ITGA4
regulation of energy homeostasis (GO:2000505)	2019-01-16	0.213596	1	0	0	4.19463	6.47513	FOXO1
heme biosynthetic process (GO:0006783)	2019-01-16	0.213596	1	0	0	4.19463	6.47513	ATPIF1
positive regulation of cardiac muscle hypertrophy (GO:0010613)	2019-01-16	0.213596	1	0	0	4.19463	6.47513	MEF2A
hexose transport (GO:0008645)	2019-01-16	0.213596	1	0	0	4.19463	6.47513	SLC2A8
dendritic spine morphogenesis (GO:0060997)	2019-01-16	0.213596	1	0	0	4.19463	6.47513	DOCK10
negative regulation of DNA replication (GO:0008156)	2019-01-16	0.213596	1	0	0	4.19463	6.47513	NF2
miRNA metabolic process (GO:0010586)	2019-01-16	0.213596	1	0	0	4.19463	6.47513	ZCCHC11
regulation of SMAD protein import into nucleus (GO:0060390)	2019-01-16	0.213596	1	0	0	4.19463	6.47513	SMAD4
regulation of protein homodimerization activity (GO:0043496)	2019-01-16	0.213596	1	0	0	4.19463	6.47513	ITGA4
regulation of stem cell proliferation (GO:0072091)	2019-01-16	0.213596	1	0	0	4.19463	6.47513	ZFP36L1
myoblast differentiation (GO:0045445)	2019-01-16	0.213596	1	0	0	4.19463	6.47513	RB1
programmed necrotic cell death (GO:0097300)	2019-01-16	0.213596	1	0	0	4.19463	6.47513	TICAM2
regulation of intrinsic apoptotic signaling pathway in response to DNA damage (GO:1902229)	2019-01-16	0.213596	1	0	0	4.19463	6.47513	FBXO18
IRE1-mediated unfolded protein response (GO:0036498)	1958-02-01	0.213986	1	0	0	2.31428	3.56826	EXTL2;PREB
chloride transmembrane transport (GO:1902476)	1958-02-01	0.213986	1	0	0	2.31428	3.56826	SLC12A6;CLCN3
tRNA modification (GO:0006400)	1958-02-01	0.213986	1	0	0	2.31428	3.56826	NSUN2;URM1
I-kappaB kinase/NF-kappaB signaling (GO:0007249)	1958-02-01	0.213986	1	0	0	2.31428	3.56826	TICAM2;MAP3K7
positive regulation of cellular catabolic process (GO:0031331)	3/107	0.21408	1	0	0	1.8817	2.90047	PTTG1IP;TNFRSF1B;FOXO1
RNA splicing (GO:0008380)	3/107	0.21408	1	0	0	1.8817	2.90047	PRPF4;PRPF18;RSRC1
regulation of translation (GO:0006417)	5/214	0.215474	1	0	0	1.56809	2.40688	DDX6;DHX9;NUP50;NUP35;NUP98
protein localization to membrane (GO:0072657)	4/161	0.219571	1	0	0	1.66743	2.52796	ITGA4;PACS1;STXBP1;ATP1B1
negative regulation of nucleic acid-templated transcription (GO:1903507)	9/445	0.22097	1	0	0	1.35736	2.04925	RB1;PRMT6;KHDRBS1;SMAD4;CIPC;PHF12;BAHD1;LIMD1;FOXO1
negative regulation of hydrolase activity (GO:0051346)	3/109	0.221865	1	0	0	1.84718	2.78127	SPRED1;ELL;ATPIF1
regulation of extrinsic apoptotic signaling pathway (GO:2001236)	1960-02-01	0.224955	1	0	0	2.23714	3.33748	SP100;ZMYND11
regulation of pathway-restricted SMAD protein phosphorylation (GO:0060393)	1960-02-01	0.224955	1	0	0	2.23714	3.33748	SMAD4;SNX25
regulation of cellular protein catabolic process (GO:1903362)	2019-01-17	0.225322	1	0	0	3.94789	5.88323	PTTG1IP
cardiac myofibril assembly (GO:0055003)	2019-01-17	0.225322	1	0	0	3.94789	5.88323	MEF2A
cellular glucuronidation (GO:0052695)	2019-01-17	0.225322	1	0	0	3.94789	5.88323	ABHD10
sialylation (GO:0097503)	2019-01-17	0.225322	1	0	0	3.94789	5.88323	ST6GAL1
regulation of toll-like receptor 4 signaling pathway (GO:0034143)	2019-01-17	0.225322	1	0	0	3.94789	5.88323	TICAM2
DNA catabolic process (GO:0006308)	2019-01-17	0.225322	1	0	0	3.94789	5.88323	FBXO18
regulation of telomere maintenance via telomere lengthening (GO:1904356)	2019-01-17	0.225322	1	0	0	3.94789	5.88323	SMG5
response to interferon-alpha (GO:0035455)	2019-01-17	0.225322	1	0	0	3.94789	5.88323	IFITM3
positive regulation of interleukin-6 secretion (GO:2000778)	2019-01-17	0.225322	1	0	0	3.94789	5.88323	DHX9
regulation of transposition (GO:0010528)	2019-01-17	0.225322	1	0	0	3.94789	5.88323	UBR2
negative regulation of telomere maintenance (GO:0032205)	2019-01-17	0.225322	1	0	0	3.94789	5.88323	TERF2IP
mRNA cis splicing, via spliceosome (GO:0045292)	2019-01-17	0.225322	1	0	0	3.94789	5.88323	WBP11
negative regulation of cell development (GO:0010721)	2019-01-17	0.225322	1	0	0	3.94789	5.88323	SMAD4
N-glycan processing (GO:0006491)	2019-01-17	0.225322	1	0	0	3.94789	5.88323	ST8SIA4
negative regulation of intracellular transport (GO:0032387)	2019-01-17	0.225322	1	0	0	3.94789	5.88323	ARHGAP1
3'-UTR-mediated mRNA stabilization (GO:0070935)	2019-01-17	0.225322	1	0	0	3.94789	5.88323	ZFP36
phospholipid catabolic process (GO:0009395)	2019-01-17	0.225322	1	0	0	3.94789	5.88323	GPCPD1
positive regulation of calcium ion transmembrane transporter activity (GO:1901021)	2019-01-17	0.225322	1	0	0	3.94789	5.88323	ATP1B1
positive regulation of signal transduction by p53 class mediator (GO:1901798)	2019-01-17	0.225322	1	0	0	3.94789	5.88323	SPRED1
regulation of synaptic vesicle exocytosis (GO:2000300)	2019-01-17	0.225322	1	0	0	3.94789	5.88323	STXBP1
synaptic vesicle transport (GO:0048489)	2019-01-17	0.225322	1	0	0	3.94789	5.88323	DNM2
septin ring organization (GO:0031106)	2019-01-17	0.225322	1	0	0	3.94789	5.88323	2019-09-06
cellular response to inorganic substance (GO:0071241)	2019-01-17	0.225322	1	0	0	3.94789	5.88323	FOXO1
cellular monovalent inorganic cation homeostasis (GO:0030004)	2019-01-17	0.225322	1	0	0	3.94789	5.88323	ATP1B1
circulatory system development (GO:0072359)	3/110	0.225779	1	0	0	1.83038	2.72398	MEF2A;MEF2D;TGFBR2
negative regulation of protein kinase activity (GO:0006469)	3/110	0.225779	1	0	0	1.83038	2.72398	RB1;SPRED1;SH3BP5L
protein oligomerization (GO:0051259)	5/218	0.226233	1	0	0	1.53931	2.28772	KHDRBS1;STOML2;B4GALT1;AMFR;ATPIF1
neuron projection morphogenesis (GO:0048812)	4/164	0.229046	1	0	0	1.63693	2.41256	DOCK10;MEF2A;RTN4;DNM2
viral gene expression (GO:0019080)	3/111	0.229705	1	0	0	1.81389	2.66816	NUP50;NUP35;NUP98
cellular response to peptide hormone stimulus (GO:0071375)	3/111	0.229705	1	0	0	1.81389	2.66816	GNG11;FOXO1;ZFP36L1
regulation of mRNA splicing, via spliceosome (GO:0048024)	1961-02-01	0.230456	1	0	0	2.20046	3.22961	NUP98;SRSF6
positive regulation of protein binding (GO:0032092)	1961-02-01	0.230456	1	0	0	2.20046	3.22961	EPB41;AMFR
regulation of cellular ketone metabolic process (GO:0010565)	1962-02-01	0.235966	1	0	0	2.16497	3.12637	NQO1;AZIN1
RNA 3'-end processing (GO:0031123)	1962-02-01	0.235966	1	0	0	2.16497	3.12637	ZCCHC11;SRSF6
negative regulation of MAP kinase activity (GO:0043407)	1962-02-01	0.235966	1	0	0	2.16497	3.12637	SPRED1;HIPK3
regulation of DNA replication (GO:0006275)	1962-02-01	0.235966	1	0	0	2.16497	3.12637	DHX9;NF2
porphyrin-containing compound biosynthetic process (GO:0006779)	2019-01-18	0.236875	1	0	0	3.72856	5.36996	ATPIF1
membrane protein ectodomain proteolysis (GO:0006509)	2019-01-18	0.236875	1	0	0	3.72856	5.36996	DAG1
anion transmembrane transport (GO:0098656)	2019-01-18	0.236875	1	0	0	3.72856	5.36996	SLC25A16
regulation of cellular response to transforming growth factor beta stimulus (GO:1903844)	2019-01-18	0.236875	1	0	0	3.72856	5.36996	SMAD4
glycosphingolipid biosynthetic process (GO:0006688)	2019-01-18	0.236875	1	0	0	3.72856	5.36996	ST8SIA4
establishment of mitotic spindle localization (GO:0040001)	2019-01-18	0.236875	1	0	0	3.72856	5.36996	NUSAP1
negative regulation of RNA splicing (GO:0033119)	2019-01-18	0.236875	1	0	0	3.72856	5.36996	SRSF6
regulation of dephosphorylation (GO:0035303)	2019-01-18	0.236875	1	0	0	3.72856	5.36996	SMG5
positive regulation of metabolic process (GO:0009893)	2019-01-18	0.236875	1	0	0	3.72856	5.36996	JCHAIN
ubiquitin-dependent protein catabolic process via the multivesicular body sorting pathway (GO:0043162)	2019-01-18	0.236875	1	0	0	3.72856	5.36996	VPS28
modulation by virus of host morphology or physiology (GO:0019048)	2019-01-18	0.236875	1	0	0	3.72856	5.36996	DAG1
regulation of epithelial cell differentiation (GO:0030856)	2019-01-18	0.236875	1	0	0	3.72856	5.36996	PRKX
negative regulation of cellular macromolecule biosynthetic process (GO:2000113)	10/513	0.23694	1	0	0	1.30827	1.88384	RB1;PRMT6;KHDRBS1;SMAD4;CIPC;PHF12;BAHD1;NF2;LIMD1;FOXO1
MAPK cascade (GO:0000165)	6/279	0.237861	1	0	0	1.44331	2.0727	MEF2A;ZFP36;SPRED1;MAP4K5;MAP3K7;ZFP36L1
positive regulation of type I interferon production (GO:0032481)	1963-02-01	0.241482	1	0	0	2.13061	3.0275	DHX33;DHX9
positive regulation of catabolic process (GO:0009896)	1963-02-01	0.241482	1	0	0	2.13061	3.0275	VPS28;FOXO1
tRNA processing (GO:0008033)	1963-02-01	0.241482	1	0	0	2.13061	3.0275	NSUN2;URM1
regulation of translational initiation (GO:0006446)	1963-02-01	0.241482	1	0	0	2.13061	3.0275	KHDRBS1;UHMK1
positive regulation of developmental process (GO:0051094)	3/114	0.24156	1	0	0	1.76616	2.50907	TFRC;SRSF6;RTN4
kidney development (GO:0001822)	1964-02-01	0.247005	1	0	0	2.09732	2.93278	ARL3;PRKX
negative regulation of dephosphorylation (GO:0035305)	1964-02-01	0.247005	1	0	0	2.09732	2.93278	SPRED1;ELL
positive regulation of transforming growth factor beta receptor signaling pathway (GO:0030511)	2019-01-19	0.248256	1	0	0	3.53232	4.92157	SMAD4
regulation of sprouting angiogenesis (GO:1903670)	2019-01-19	0.248256	1	0	0	3.53232	4.92157	SMAD1
histone methylation (GO:0016571)	2019-01-19	0.248256	1	0	0	3.53232	4.92157	PRMT6
organelle fusion (GO:0048284)	2019-01-19	0.248256	1	0	0	3.53232	4.92157	CHCHD6
negative regulation of double-strand break repair (GO:2000780)	2019-01-19	0.248256	1	0	0	3.53232	4.92157	FBXO18
posttranscriptional gene silencing by RNA (GO:0035194)	2019-01-19	0.248256	1	0	0	3.53232	4.92157	LIMD1
protein exit from endoplasmic reticulum (GO:0032527)	2019-01-19	0.248256	1	0	0	3.53232	4.92157	PREB
negative regulation of transposition (GO:0010529)	2019-01-19	0.248256	1	0	0	3.53232	4.92157	UBR2
Rac protein signal transduction (GO:0016601)	2019-01-19	0.248256	1	0	0	3.53232	4.92157	ABI2
positive regulation of toll-like receptor signaling pathway (GO:0034123)	2019-01-19	0.248256	1	0	0	3.53232	4.92157	TICAM2
positive regulation of lipid storage (GO:0010884)	2019-01-19	0.248256	1	0	0	3.53232	4.92157	FITM2
cellular polysaccharide biosynthetic process (GO:0033692)	2019-01-19	0.248256	1	0	0	3.53232	4.92157	HS2ST1
insulin secretion (GO:0030073)	2019-01-19	0.248256	1	0	0	3.53232	4.92157	SELENOT
positive regulation of immunoglobulin production (GO:0002639)	2019-01-19	0.248256	1	0	0	3.53232	4.92157	TFRC
positive regulation of phospholipase activity (GO:0010518)	2019-01-19	0.248256	1	0	0	3.53232	4.92157	GNA13
telomere capping (GO:0016233)	2019-01-19	0.248256	1	0	0	3.53232	4.92157	TERF2IP
hexose transmembrane transport (GO:0035428)	2019-01-19	0.248256	1	0	0	3.53232	4.92157	SLC2A8
positive regulation of transcription regulatory region DNA binding (GO:2000679)	2019-01-19	0.248256	1	0	0	3.53232	4.92157	RB1
positive regulation of cellular response to transforming growth factor beta stimulus (GO:1903846)	2019-01-19	0.248256	1	0	0	3.53232	4.92157	SMAD4
response to interferon-beta (GO:0035456)	2019-01-19	0.248256	1	0	0	3.53232	4.92157	IFITM3
negative regulation of cell growth (GO:0030308)	3/116	0.249519	1	0	0	1.73571	2.40955	SMAD4;JADE1;RTN4
ubiquitin-dependent protein catabolic process (GO:0006511)	7/342	0.249742	1	0	0	1.37368	1.90575	UBE2W;ANKIB1;RMND5A;AMFR;CBL;CACUL1;VPS28
protein polyubiquitination (GO:0000209)	6/284	0.250147	1	0	0	1.4179	1.9648	UBE2W;ANKIB1;AMFR;FBXL3;UBR2;MARCH8
inorganic anion transmembrane transport (GO:0098661)	1965-02-01	0.252531	1	0	0	2.06505	2.84196	SLC12A6;CLCN3
positive regulation of endocytosis (GO:0045807)	1965-02-01	0.252531	1	0	0	2.06505	2.84196	CBL;VPS28
protein localization to cell periphery (GO:1990778)	3/118	0.257517	1	0	0	1.70629	2.31487	PACS1;STXBP1;ATP1B1
positive regulation of hydrolase activity (GO:0051345)	4/173	0.258043	1	0	0	1.55177	2.10207	DOCK10;ABR;ATP1B1;RASGRP2
glycolipid metabolic process (GO:0006664)	1966-02-01	0.258061	1	0	0	2.03376	2.75485	CERK;ESYT2
cellular response to type I interferon (GO:0071357)	1966-02-01	0.258061	1	0	0	2.03376	2.75485	IFITM3;SP100
DNA synthesis involved in DNA repair (GO:0000731)	1966-02-01	0.258061	1	0	0	2.03376	2.75485	RAD51AP1;RMI2
type I interferon signaling pathway (GO:0060337)	1966-02-01	0.258061	1	0	0	2.03376	2.75485	IFITM3;SP100
positive regulation of interleukin-2 production (GO:0032743)	2019-01-20	0.259467	1	0	0	3.3557	4.52726	MAP3K7
regulation of vacuole organization (GO:0044088)	2019-01-20	0.259467	1	0	0	3.3557	4.52726	TBC1D14
proteoglycan metabolic process (GO:0006029)	2019-01-20	0.259467	1	0	0	3.3557	4.52726	FAM20B
negative regulation of intracellular protein transport (GO:0090317)	2019-01-20	0.259467	1	0	0	3.3557	4.52726	SP100
endoplasmic reticulum mannose trimming (GO:1904380)	2019-01-20	0.259467	1	0	0	3.3557	4.52726	AMFR
axon extension (GO:0048675)	2019-01-20	0.259467	1	0	0	3.3557	4.52726	ULK2
regulation of response to cytokine stimulus (GO:0060759)	2019-01-20	0.259467	1	0	0	3.3557	4.52726	DHX9
positive regulation of interferon-alpha production (GO:0032727)	2019-01-20	0.259467	1	0	0	3.3557	4.52726	DHX9
regulation of toll-like receptor signaling pathway (GO:0034121)	2019-01-20	0.259467	1	0	0	3.3557	4.52726	OTUD4
inactivation of MAPK activity (GO:0000188)	2019-01-20	0.259467	1	0	0	3.3557	4.52726	SPRED1
heparan sulfate proteoglycan metabolic process (GO:0030201)	2019-01-20	0.259467	1	0	0	3.3557	4.52726	HS2ST1
eye morphogenesis (GO:0048592)	2019-01-20	0.259467	1	0	0	3.3557	4.52726	AGTPBP1
entrainment of circadian clock by photoperiod (GO:0043153)	2019-01-20	0.259467	1	0	0	3.3557	4.52726	FBXL3
plasma membrane bounded cell projection organization (GO:0120036)	3/119	0.261529	1	0	0	1.69195	2.26926	RB1;ATXN10;UHMK1
cytosolic transport (GO:0016482)	3/119	0.261529	1	0	0	1.69195	2.26926	RAB14;RAB6A;RBSN
intracellular steroid hormone receptor signaling pathway (GO:0030518)	1967-02-01	0.263593	1	0	0	2.00341	2.67124	RB1;MED14
regulation of phosphorylation (GO:0042325)	3/120	0.265549	1	0	0	1.67785	2.22476	NUP50;NUP35;NUP98
regulation of TOR signaling (GO:0032006)	1968-02-01	0.269125	1	0	0	1.97394	2.59096	TMEM127;UBR2
regulation of cyclin-dependent protein serine/threonine kinase activity (GO:0000079)	1968-02-01	0.269125	1	0	0	1.97394	2.59096	CCNE2;CCNC
positive regulation of autophagy (GO:0010508)	1968-02-01	0.269125	1	0	0	1.97394	2.59096	MAP3K7;FOXO1
regulation of cardiac conduction (GO:1903779)	1968-02-01	0.269125	1	0	0	1.97394	2.59096	ATP2B1;ATP1B1
DNA replication (GO:0006260)	3/121	0.269577	1	0	0	1.66399	2.18132	RMI2;MCMBP;NUP98
negative regulation of growth (GO:0045926)	3/121	0.269577	1	0	0	1.66399	2.18132	SMAD4;JADE1;RTN4
mRNA transcription (GO:0009299)	2019-01-21	0.270512	1	0	0	3.19591	4.17845	HIPK3
dendritic cell differentiation (GO:0097028)	2019-01-21	0.270512	1	0	0	3.19591	4.17845	TGFBR2
viral budding via host ESCRT complex (GO:0039702)	2019-01-21	0.270512	1	0	0	3.19591	4.17845	VPS28
regulation of ruffle assembly (GO:1900027)	2019-01-21	0.270512	1	0	0	3.19591	4.17845	PLEKHM1
histone ubiquitination (GO:0016574)	2019-01-21	0.270512	1	0	0	3.19591	4.17845	UBR2
positive regulation of T cell mediated immunity (GO:0002711)	2019-01-21	0.270512	1	0	0	3.19591	4.17845	MAP3K7
mitochondrial fission (GO:0000266)	2019-01-21	0.270512	1	0	0	3.19591	4.17845	DNM2
zinc II ion transport (GO:0006829)	2019-01-21	0.270512	1	0	0	3.19591	4.17845	SLC39A3
positive regulation of histone acetylation (GO:0035066)	2019-01-21	0.270512	1	0	0	3.19591	4.17845	SMAD4
negative regulation of cytokine biosynthetic process (GO:0042036)	2019-01-21	0.270512	1	0	0	3.19591	4.17845	ZFP36
mitochondrial ATP synthesis coupled proton transport (GO:0042776)	2019-01-21	0.270512	1	0	0	3.19591	4.17845	STOML2
positive regulation of BMP signaling pathway (GO:0030513)	2019-01-21	0.270512	1	0	0	3.19591	4.17845	SMAD4
regulation of interleukin-2 production (GO:0032663)	2019-01-21	0.270512	1	0	0	3.19591	4.17845	MAP3K7
steroid hormone mediated signaling pathway (GO:0043401)	2019-01-21	0.270512	1	0	0	3.19591	4.17845	MED14
cellular response to misfolded protein (GO:0071218)	2019-01-21	0.270512	1	0	0	3.19591	4.17845	UBE2W
mitochondrial calcium ion transmembrane transport (GO:0006851)	2019-01-21	0.270512	1	0	0	3.19591	4.17845	STOML2
photoperiodism (GO:0009648)	2019-01-21	0.270512	1	0	0	3.19591	4.17845	FBXL3
ERK1 and ERK2 cascade (GO:0070371)	2019-01-21	0.270512	1	0	0	3.19591	4.17845	ZFP36L1
negative regulation of phosphatase activity (GO:0010923)	1969-02-01	0.274656	1	0	0	1.94534	2.51383	SPRED1;ELL
response to interferon-gamma (GO:0034341)	1969-02-01	0.274656	1	0	0	1.94534	2.51383	IFITM3;SP100
establishment of protein localization to vacuole (GO:0072666)	2019-01-22	0.281393	1	0	0	3.05064	3.86822	VPS28
protein homotrimerization (GO:0070207)	2019-01-22	0.281393	1	0	0	3.05064	3.86822	SMAD4
positive regulation of proteolysis involved in cellular protein catabolic process (GO:1903052)	2019-01-22	0.281393	1	0	0	3.05064	3.86822	ATPIF1
regulation of cardiac muscle contraction by calcium ion signaling (GO:0010882)	2019-01-22	0.281393	1	0	0	3.05064	3.86822	ATP1B1
regulation of DNA biosynthetic process (GO:2000278)	2019-01-22	0.281393	1	0	0	3.05064	3.86822	SMG5
regulation of transcription from RNA polymerase III promoter (GO:0006359)	2019-01-22	0.281393	1	0	0	3.05064	3.86822	ELL
DNA catabolic process, endonucleolytic (GO:0000737)	2019-01-22	0.281393	1	0	0	3.05064	3.86822	FBXO18
histone lysine methylation (GO:0034968)	2019-01-22	0.281393	1	0	0	3.05064	3.86822	ASH2L
embryonic skeletal system morphogenesis (GO:0048704)	2019-01-22	0.281393	1	0	0	3.05064	3.86822	TGFBR2
purine-containing compound biosynthetic process (GO:0072522)	2019-01-22	0.281393	1	0	0	3.05064	3.86822	PAICS
regulation of membrane protein ectodomain proteolysis (GO:0051043)	2019-01-22	0.281393	1	0	0	3.05064	3.86822	TNFRSF1B
positive regulation of RNA splicing (GO:0033120)	2019-01-22	0.281393	1	0	0	3.05064	3.86822	NUP98
ncRNA catabolic process (GO:0034661)	2019-01-22	0.281393	1	0	0	3.05064	3.86822	ZCCHC11
regulation of bone resorption (GO:0045124)	2019-01-22	0.281393	1	0	0	3.05064	3.86822	PLEKHM1
glucose transport (GO:0015758)	2019-01-22	0.281393	1	0	0	3.05064	3.86822	SLC2A8
stress-activated protein kinase signaling cascade (GO:0031098)	1971-02-01	0.285711	1	0	0	1.89054	2.36842	MAP4K5;MAP3K7
organic anion transport (GO:0015711)	3/125	0.285751	1	0	0	1.61074	2.01767	SLC25A16;SLC35A1;NPC2
actomyosin structure organization (GO:0031032)	1972-02-01	0.291232	1	0	0	1.86428	2.29984	EPB41;EPB41L2
response to insulin (GO:0032868)	1972-02-01	0.291232	1	0	0	1.86428	2.29984	FOXO1;ZFP36L1
regulation of protein oligomerization (GO:0032459)	2019-01-23	0.292112	1	0	0	2.918	3.59095	JCHAIN
cellular response to catecholamine stimulus (GO:0071870)	2019-01-23	0.292112	1	0	0	2.918	3.59095	GABPA
chromosome condensation (GO:0030261)	2019-01-23	0.292112	1	0	0	2.918	3.59095	NUSAP1
cholesterol efflux (GO:0033344)	2019-01-23	0.292112	1	0	0	2.918	3.59095	NPC2
positive regulation of protein oligomerization (GO:0032461)	2019-01-23	0.292112	1	0	0	2.918	3.59095	JCHAIN
zinc II ion transmembrane transport (GO:0071577)	2019-01-23	0.292112	1	0	0	2.918	3.59095	SLC39A3
peroxisome organization (GO:0007031)	2019-01-23	0.292112	1	0	0	2.918	3.59095	PEX19
cellular nitrogen compound biosynthetic process (GO:0044271)	2019-01-23	0.292112	1	0	0	2.918	3.59095	NQO1
cellular response to ammonium ion (GO:0071242)	2019-01-23	0.292112	1	0	0	2.918	3.59095	GABPA
folic acid-containing compound metabolic process (GO:0006760)	2019-01-23	0.292112	1	0	0	2.918	3.59095	ATPIF1
rRNA methylation (GO:0031167)	2019-01-23	0.292112	1	0	0	2.918	3.59095	EMG1
protein localization to Golgi apparatus (GO:0034067)	2019-01-23	0.292112	1	0	0	2.918	3.59095	RAB6A
histone H3-K4 methylation (GO:0051568)	2019-01-23	0.292112	1	0	0	2.918	3.59095	ASH2L
negative regulation of axonogenesis (GO:0050771)	2019-01-23	0.292112	1	0	0	2.918	3.59095	RTN4
positive regulation of ion transmembrane transporter activity (GO:0032414)	2019-01-23	0.292112	1	0	0	2.918	3.59095	ATP1B1
regulation of cell size (GO:0008361)	2019-01-23	0.292112	1	0	0	2.918	3.59095	VAV2
viral budding (GO:0046755)	2019-01-23	0.292112	1	0	0	2.918	3.59095	VPS28
negative regulation of axon extension (GO:0030517)	2019-01-23	0.292112	1	0	0	2.918	3.59095	RTN4
glycoprotein biosynthetic process (GO:0009101)	1973-02-01	0.296749	1	0	0	1.83874	2.23383	FAM20B;ST8SIA4
regulation of phosphatase activity (GO:0010921)	1973-02-01	0.296749	1	0	0	1.83874	2.23383	SPRED1;ELL
Rho protein signal transduction (GO:0007266)	1973-02-01	0.296749	1	0	0	1.83874	2.23383	GNA13;ARHGAP1
cellular protein metabolic process (GO:0044267)	9/485	0.298775	1	0	0	1.24542	1.50454	CSNK1G3;SLC35A1;RCN1;STOML2;GGA3;PPP4R2;ST8SIA4;MRPL35;PIGH
protein N-linked glycosylation (GO:0006487)	1974-02-01	0.302258	1	0	0	1.81389	2.17028	ST6GAL1;B4GALT1
regulation of protein complex assembly (GO:0043254)	1974-02-01	0.302258	1	0	0	1.81389	2.17028	STXBP1;PREB
chloride transport (GO:0006821)	1974-02-01	0.302258	1	0	0	1.81389	2.17028	SLC12A6;CLCN3
ammonium transport (GO:0015696)	2019-01-24	0.302672	1	0	0	2.79642	3.34202	SEC14L1
regulation of gene expression, epigenetic (GO:0040029)	1975-02-01	0.307761	1	0	0	1.78971	2.10905	POLR1A;TDG
glucose homeostasis (GO:0042593)	1975-02-01	0.307761	1	0	0	1.78971	2.10905	SELENOT;FOXO1
mRNA 3'-end processing (GO:0031124)	1975-02-01	0.307761	1	0	0	1.78971	2.10905	MTPAP;SRSF6
regulation of G-protein coupled receptor protein signaling pathway (GO:0008277)	1975-02-01	0.307761	1	0	0	1.78971	2.10905	GIT2;PDCL
protein localization to plasma membrane (GO:0072659)	3/131	0.310145	1	0	0	1.53696	1.79935	PACS1;STXBP1;ATP1B1
protein glycosylation (GO:0006486)	3/131	0.310145	1	0	0	1.53696	1.79935	B4GALT1;DAG1;ST8SIA4
positive regulation of histone methylation (GO:0031062)	2019-01-25	0.313074	1	0	0	2.68456	3.11762	SMAD4
dendritic spine organization (GO:0097061)	2019-01-25	0.313074	1	0	0	2.68456	3.11762	DOCK10
cellular lipid catabolic process (GO:0044242)	2019-01-25	0.313074	1	0	0	2.68456	3.11762	ACBD5
negative regulation of cytoskeleton organization (GO:0051494)	2019-01-25	0.313074	1	0	0	2.68456	3.11762	SMAD4
histone mRNA metabolic process (GO:0008334)	2019-01-25	0.313074	1	0	0	2.68456	3.11762	MTPAP
receptor clustering (GO:0043113)	2019-01-25	0.313074	1	0	0	2.68456	3.11762	ITGA4
cellular modified amino acid biosynthetic process (GO:0042398)	2019-01-25	0.313074	1	0	0	2.68456	3.11762	ATPIF1
negative regulation of developmental growth (GO:0048640)	2019-01-25	0.313074	1	0	0	2.68456	3.11762	RTN4
macromolecule modification (GO:0043412)	2019-01-25	0.313074	1	0	0	2.68456	3.11762	ST6GAL1
receptor catabolic process (GO:0032801)	2019-01-25	0.313074	1	0	0	2.68456	3.11762	SNX25
regulation of epidermal growth factor-activated receptor activity (GO:0007176)	2019-01-25	0.313074	1	0	0	2.68456	3.11762	CBL
mRNA splice site selection (GO:0006376)	2019-01-25	0.313074	1	0	0	2.68456	3.11762	SRSF6
protein alpha-1,2-demannosylation (GO:0036508)	2019-01-25	0.313074	1	0	0	2.68456	3.11762	AMFR
proteoglycan biosynthetic process (GO:0030166)	2019-01-25	0.313074	1	0	0	2.68456	3.11762	FAM20B
negative regulation of intrinsic apoptotic signaling pathway in response to DNA damage (GO:1902230)	2019-01-25	0.313074	1	0	0	2.68456	3.11762	TAF9B
cytoplasmic pattern recognition receptor signaling pathway (GO:0002753)	2019-01-25	0.313074	1	0	0	2.68456	3.11762	MAP3K7
organic cation transport (GO:0015695)	2019-01-25	0.313074	1	0	0	2.68456	3.11762	SEC14L1
nucleic acid-templated transcription (GO:0097659)	1977-02-01	0.318739	1	0	0	1.74322	1.99317	MEF2A;ASH2L
heterotypic cell-cell adhesion (GO:0034113)	2019-01-26	0.323322	1	0	0	2.58131	2.91457	ITGA4
organophosphate ester transport (GO:0015748)	2019-01-26	0.323322	1	0	0	2.58131	2.91457	NPC2
nucleotide-binding domain, leucine rich repeat containing receptor signaling pathway (GO:0035872)	2019-01-26	0.323322	1	0	0	2.58131	2.91457	MAP3K7
neutral amino acid transport (GO:0015804)	2019-01-26	0.323322	1	0	0	2.58131	2.91457	SLC38A7
misfolded or incompletely synthesized protein catabolic process (GO:0006515)	2019-01-26	0.323322	1	0	0	2.58131	2.91457	UBE2W
positive regulation of nuclear division (GO:0051785)	2019-01-26	0.323322	1	0	0	2.58131	2.91457	NUSAP1
RNA splicing, via transesterification reactions (GO:0000375)	2019-01-26	0.323322	1	0	0	2.58131	2.91457	PRPF4
response to alcohol (GO:0097305)	2019-01-26	0.323322	1	0	0	2.58131	2.91457	TGFBR2
monocarboxylic acid catabolic process (GO:0072329)	2019-01-26	0.323322	1	0	0	2.58131	2.91457	ACBD5
regulation of potassium ion transmembrane transporter activity (GO:1901016)	2019-01-26	0.323322	1	0	0	2.58131	2.91457	ATP1B1
ncRNA 3'-end processing (GO:0043628)	2019-01-26	0.323322	1	0	0	2.58131	2.91457	INTS7
regulation of nervous system development (GO:0051960)	2019-01-26	0.323322	1	0	0	2.58131	2.91457	RTN4
regulation of vascular smooth muscle cell proliferation (GO:1904705)	2019-01-26	0.323322	1	0	0	2.58131	2.91457	MEF2D
positive regulation of embryonic development (GO:0040019)	2019-01-26	0.323322	1	0	0	2.58131	2.91457	DAG1
L-amino acid transport (GO:0015807)	2019-01-26	0.323322	1	0	0	2.58131	2.91457	SLC38A7
negative regulation of transmembrane receptor protein serine/threonine kinase signaling pathway (GO:0090101)	1978-02-01	0.324212	1	0	0	1.72087	1.93832	SNX25;TGFBR2
response to ionizing radiation (GO:0010212)	1978-02-01	0.324212	1	0	0	1.72087	1.93832	RAD51AP1;INTS7
cilium organization (GO:0044782)	4/193	0.324575	1	0	0	1.39097	1.56517	ABCC4;SEPT6;ARL3;OCRL
cellular response to tumor necrosis factor (GO:0071356)	4/195	0.331319	1	0	0	1.3767	1.5208	ZFP36;DHX9;TNFRSF1B;ZFP36L1
sodium ion homeostasis (GO:0055078)	2019-01-27	0.333418	1	0	0	2.48571	2.7302	ATP1B1
positive regulation of cyclin-dependent protein kinase activity (GO:1904031)	2019-01-27	0.333418	1	0	0	2.48571	2.7302	CCNC
bile acid biosynthetic process (GO:0006699)	2019-01-27	0.333418	1	0	0	2.48571	2.7302	OSBP
regulation of transcription regulatory region DNA binding (GO:2000677)	2019-01-27	0.333418	1	0	0	2.48571	2.7302	RB1
snRNA processing (GO:0016180)	2019-01-27	0.333418	1	0	0	2.48571	2.7302	INTS7
positive regulation of interferon-beta production (GO:0032728)	2019-01-27	0.333418	1	0	0	2.48571	2.7302	DHX9
tRNA methylation (GO:0030488)	2019-01-27	0.333418	1	0	0	2.48571	2.7302	NSUN2
regulation of transcription involved in G1/S transition of mitotic cell cycle (GO:0000083)	2019-01-27	0.333418	1	0	0	2.48571	2.7302	RB1
regulation of viral entry into host cell (GO:0046596)	2019-01-27	0.333418	1	0	0	2.48571	2.7302	IFITM3
cation transmembrane transport (GO:0098655)	2019-01-27	0.333418	1	0	0	2.48571	2.7302	MMGT1
snRNA 3'-end processing (GO:0034472)	2019-01-27	0.333418	1	0	0	2.48571	2.7302	INTS7
cation transport (GO:0006812)	1980-02-01	0.335126	1	0	0	1.67785	1.83431	MMGT1;SLC38A7
response to calcium ion (GO:0051592)	1980-02-01	0.335126	1	0	0	1.67785	1.83431	MEF2A;RASGRP2
regulation of cytosolic calcium ion concentration (GO:0051480)	3/138	0.338678	1	0	0	1.459	1.57967	SELENOT;SLC35G1;ATP2B1
positive regulation of programmed cell death (GO:0043068)	5/258	0.340302	1	0	0	1.30066	1.40201	GNA13;ABR;FOXO1;VAV2;DNM2
ATP synthesis coupled proton transport (GO:0015986)	2019-01-28	0.343363	1	0	0	2.39693	2.56224	STOML2
mRNA polyadenylation (GO:0006378)	2019-01-28	0.343363	1	0	0	2.39693	2.56224	MTPAP
response to hexose (GO:0009746)	2019-01-28	0.343363	1	0	0	2.39693	2.56224	SELENOT
negative regulation of synaptic transmission (GO:0050805)	2019-01-28	0.343363	1	0	0	2.39693	2.56224	STXBP1
leukocyte cell-cell adhesion (GO:0007159)	2019-01-28	0.343363	1	0	0	2.39693	2.56224	ITGA4
endocytic recycling (GO:0032456)	2019-01-28	0.343363	1	0	0	2.39693	2.56224	RAB14
transcription from RNA polymerase III promoter (GO:0006383)	2019-01-28	0.343363	1	0	0	2.39693	2.56224	ELL
negative regulation of cell-matrix adhesion (GO:0001953)	2019-01-28	0.343363	1	0	0	2.39693	2.56224	NF2
negative regulation of osteoblast differentiation (GO:0045668)	2019-01-28	0.343363	1	0	0	2.39693	2.56224	LIMD1
positive regulation of substrate adhesion-dependent cell spreading (GO:1900026)	2019-01-28	0.343363	1	0	0	2.39693	2.56224	CRKL
negative regulation of organelle assembly (GO:1902116)	2019-01-28	0.343363	1	0	0	2.39693	2.56224	SMAD4
regulation of autophagy of mitochondrion (GO:1903146)	2019-01-28	0.343363	1	0	0	2.39693	2.56224	WBP11
cellular response to topologically incorrect protein (GO:0035967)	2019-01-28	0.343363	1	0	0	2.39693	2.56224	UBE2W
cellular response to glucose stimulus (GO:0071333)	2019-01-28	0.343363	1	0	0	2.39693	2.56224	SELENOT
positive regulation of protein targeting to mitochondrion (GO:1903955)	1982-02-01	0.345987	1	0	0	1.63693	1.73736	FAM20B;WBP11
BMP signaling pathway (GO:0030509)	1982-02-01	0.345987	1	0	0	1.63693	1.73736	SMAD1;SMAD4
cellular response to growth factor stimulus (GO:0071363)	3/140	0.346824	1	0	0	1.43816	1.52292	ZFP36;SMAD4;ZFP36L1
positive regulation of DNA metabolic process (GO:0051054)	1983-02-01	0.351395	1	0	0	1.61721	1.69134	OTUD4;DHX9
negative regulation of binding (GO:0051100)	1983-02-01	0.351395	1	0	0	1.61721	1.69134	SP100;PEX19
regulation of vasculature development (GO:1901342)	2019-01-29	0.353161	1	0	0	2.31428	2.40877	SP100
RNA polyadenylation (GO:0043631)	2019-01-29	0.353161	1	0	0	2.31428	2.40877	MTPAP
neuron projection extension (GO:1990138)	2019-01-29	0.353161	1	0	0	2.31428	2.40877	ULK2
negative regulation of intracellular steroid hormone receptor signaling pathway (GO:0033144)	2019-01-29	0.353161	1	0	0	2.31428	2.40877	STRN3
carboxylic acid catabolic process (GO:0046395)	2019-01-29	0.353161	1	0	0	2.31428	2.40877	ABHD10
synaptic transmission, cholinergic (GO:0007271)	2019-01-29	0.353161	1	0	0	2.31428	2.40877	NQO1
negative regulation of response to DNA damage stimulus (GO:2001021)	2019-01-29	0.353161	1	0	0	2.31428	2.40877	PTTG1IP
positive regulation of sprouting angiogenesis (GO:1903672)	2019-01-29	0.353161	1	0	0	2.31428	2.40877	SMAD1
regulation of transmembrane receptor protein serine/threonine kinase signaling pathway (GO:0090092)	2019-01-29	0.353161	1	0	0	2.31428	2.40877	SMAD4
protein K11-linked ubiquitination (GO:0070979)	2019-01-29	0.353161	1	0	0	2.31428	2.40877	UBE2W
positive regulation of phospholipid metabolic process (GO:1903727)	2019-01-29	0.353161	1	0	0	2.31428	2.40877	STOML2
regulation of NIK/NF-kappaB signaling (GO:1901222)	2019-01-29	0.353161	1	0	0	2.31428	2.40877	TERF2IP
regulation of lipid biosynthetic process (GO:0046890)	2019-01-29	0.353161	1	0	0	2.31428	2.40877	FITM2
triglyceride homeostasis (GO:0070328)	2019-01-29	0.353161	1	0	0	2.31428	2.40877	FITM2
nucleotide-binding oligomerization domain containing signaling pathway (GO:0070423)	2019-01-29	0.353161	1	0	0	2.31428	2.40877	MAP3K7
protein K63-linked deubiquitination (GO:0070536)	2019-01-29	0.353161	1	0	0	2.31428	2.40877	OTUD4
positive regulation of fibroblast proliferation (GO:0048146)	2019-01-29	0.353161	1	0	0	2.31428	2.40877	DHX9
transcription elongation from RNA polymerase I promoter (GO:0006362)	2019-01-29	0.353161	1	0	0	2.31428	2.40877	POLR1A
double-strand break repair (GO:0006302)	3/142	0.35496	1	0	0	1.4179	1.46859	RAD51AP1;FBXO18;RECQL
establishment of protein localization to membrane (GO:0090150)	1984-02-01	0.356789	1	0	0	1.59795	1.64687	ZDHHC9;ZDHHC20
positive regulation of protein ubiquitination (GO:0031398)	1984-02-01	0.356789	1	0	0	1.59795	1.64687	ARRDC3;PTTG1IP
regulation of autophagy (GO:0010506)	4/204	0.361728	1	0	0	1.31596	1.33815	ULK2;TBC1D14;WBP11;FOXO1
regulation of MAPK cascade (GO:0043408)	4/204	0.361728	1	0	0	1.31596	1.33815	SPRED1;DHX33;DAG1;TNFRSF1B
synaptic vesicle endocytosis (GO:0048488)	2019-01-30	0.362813	1	0	0	2.23714	2.26816	DNM2
keratan sulfate biosynthetic process (GO:0018146)	2019-01-30	0.362813	1	0	0	2.23714	2.26816	B4GALT1
TRIF-dependent toll-like receptor signaling pathway (GO:0035666)	2019-01-30	0.362813	1	0	0	2.23714	2.26816	TICAM2
cardiac muscle cell action potential (GO:0086001)	2019-01-30	0.362813	1	0	0	2.23714	2.26816	ATP1B1
regulation of embryonic development (GO:0045995)	2019-01-30	0.362813	1	0	0	2.23714	2.26816	DAG1
regulation of chromosome segregation (GO:0051983)	2019-01-30	0.362813	1	0	0	2.23714	2.26816	RMI2
positive regulation of epidermal growth factor receptor signaling pathway (GO:0045742)	2019-01-30	0.362813	1	0	0	2.23714	2.26816	CBL
MyD88-dependent toll-like receptor signaling pathway (GO:0002755)	2019-01-30	0.362813	1	0	0	2.23714	2.26816	MAP3K7
amino acid transmembrane transport (GO:0003333)	2019-01-30	0.362813	1	0	0	2.23714	2.26816	SLC38A7
regulation of cellular biosynthetic process (GO:0031326)	2019-01-30	0.362813	1	0	0	2.23714	2.26816	FITM2
regulation of myoblast differentiation (GO:0045661)	2019-01-30	0.362813	1	0	0	2.23714	2.26816	ZFP36L1
regulation of I-kappaB kinase/NF-kappaB signaling (GO:0043122)	4/205	0.365107	1	0	0	1.30954	1.31945	TICAM2;TERF2IP;ZMYND11;MAP3K7
regulation of type I interferon production (GO:0032479)	1986-02-01	0.367527	1	0	0	1.56079	1.56229	DHX33;DHX9
[truncated: 578 more rows]

## Sheet: GOMoleFunc MPP24
GO Molecular Functions in MPP2 and 4
[truncated: 396 more rows]

## Sheet: GOBiolProc LSCunique
GO Biological processes in LSC unique targets
[truncated: 3,856 more rows]

## Sheet: GOMoleFunc LSCunique
GO Molecular Functions in LSC unique targets
[truncated: 815 more rows]

[truncated: 2 more sheets: GOBiolProce LSKunique, GOMoleFunc LSKunique]
