# Supplementary material for: HyperTRIBE uncovers increased MUSASHI-2 RNA binding activity and differential regulation in leukemic stem cells
Source: Nat Commun. 2020 Apr 24;11:2026. doi: 10.1038/s41467-020-15814-8 (PMC7181745; doi:10.1038/s41467-020-15814-8)
Supplement: Supplementary file 9 — Source Data [file 41467_2020_15814_MOESM9_ESM.xlsx]

## Sheet: Fig 1B
	MIG	MSI2-DCD	MSI2-ADA
	1474	1366	10536
	1529	1520	9736
	1418	1357	5791

## Sheet: Fig 1C
MIG	MSI2-DCD	MSI2-ADA
0	0	0.844444
0	0	0.824074
0	0	0.784091
0	0	0.782124
0	0	0.763976
0.00421941	0.00154321	0.766383
0.000453515	0	0.753608
0	0	0.728395
0	0	0.723475
0	0	0.720058
0	0	0.720016
0	0	0.718651
0	0	0.715385
0	0	0.713204
0	0	0.711392
0	0	0.711111
0	0	0.706109
0	0	0.704574
0	0	0.701092
0	0	0.698535
0	0	0.695955
0	0	0.692593
0	0	0.686516
0	0	0.685944
0	0.0123457	0.691758
0	0	0.685185
0	0	0.68254
0	0	0.681481
0	0	0.680845
0	0	0.679825
0	0	0.676686
0	0	0.673993
0	0	0.673586
0	0	0.672279
0.00173075	0.0017094	0.666334
0	0.002849	0.658189
0	0.00537634	0.6548
0	0.00822921	0.650985
0	0.030303	0.660192
0	0	0.644268
0	0	0.643732
0	0.00483092	0.641635
0	0	0.636983
0	0	0.634921
0	0	0.634878
0	0	0.634481
0	0	0.634247
0	0	0.630556
0	0	0.630266
0.0222222	0	0.639936
0	0	0.627193
0	0	0.625
0	0	0.621164
0	0	0.619048
0.00438597	0.00680272	0.622696
0	0	0.616883
0	0	0.616578
0.0333333	0.0222222	0.642857
0.00783784	0.00401606	0.620083
0	0	0.613404
0	0	0.613095
0	0	0.612536
0	0	0.612299
0	0	0.609519
0	0	0.605791
0	0	0.603623
0	0	0.601064
0	0	0.600523
0.00724638	0	0.602981
0	0	0.597884
0	0	0.597129
0	0	0.596384
0	0	0.595849
0	0	0.594036
0	0.00133333	0.594491
0	0	0.593486
0	0	0.589286
0	0.00740741	0.588095
0	0	0.584266
0	0	0.584036
0	0	0.583333
0	0	0.582127
0	0	0.579869
0	0	0.57767
0	0	0.574561
0	0	0.574338
0	0	0.569444
0	0	0.569434
0	0	0.568524
0	0	0.566667
0	0	0.566104
0	0	0.565926
0	0	0.565256
0	0	0.562545
0	0	0.562125
0	0	0.561321
0	0	0.560256
0	0	0.559931
0	0	0.559865
0	0	0.559835
0	0	0.556863
0	0	0.556481
0.0114943	0.00740741	0.565819
0	0	0.555556
0	0	0.553571
0	0	0.552207
0	0.00145883	0.552908
0	0	0.551499
0	0	0.550794
0	0	0.550565
0.00362319	0	0.55203
0.0666667	0	0.583333
0	0	0.549663
0	0.0107527	0.553109
0	0	0.544444
0	0	0.543
0	0.00271003	0.543827
0	0	0.54167
0.00318879	0	0.542664
0	0	0.538961
0	0	0.537708
0	0	0.537264
0.00383142	0	0.538362
0	0	0.536325
0	0	0.53396
0	0	0.533686
0	0	0.533333
0	0	0.533333
0	0	0.533312
0	0	0.533143
0	0	0.53185
0	0.0045045	0.532989
0	0	0.52743
0	0	0.526759
0	0	0.525734
0	0	0.52536
0	0	0.52381
0	0	0.523439
0	0	0.522606
0	0.00111952	0.521165
0	0	0.519943
0	0	0.517477
0	0	0.51746
0	0	0.517094
0.00167504	0.00152905	0.51858
0	0	0.515873
0	0	0.514667
0.0277778	0	0.527778
0	0	0.513684
0	0	0.5125
0.0196489	0.00980392	0.525252
0	0	0.509804
0	0	0.509613
0	0	0.508585
0	0	0.507067
0	0	0.506936
0.000752445	0.000831255	0.507712
0	0	0.506126
0	0	0.505809
0	0.00952381	0.509524
0	0	0.503336
0.0943512	0.10101	0.600424
0	0.00246002	0.502713
0.000767165	0.000774512	0.501164
0.00189289	0	0.500119
0	0	0.498183
0	0	0.497835
0	0	0.497562
0	0	0.497531
0.00238506	0.00181715	0.498849
0	0	0.495723
0	0.0014245	0.496037
0	0	0.492857
0	0	0.491603
0	0	0.489257
0	0	0.489198
0	0	0.489063
0	0	0.488889
0	0	0.488456
0	0	0.488017
0	0	0.48767
0	0.00490196	0.48961
0	0	0.484226
0	0.0014881	0.484492
0	0	0.482666
0	0	0.48253
0	0	0.480865
0	0	0.48086
0	0	0.479545
0	0	0.479293
0.00231482	0	0.479692
0	0.00757576	0.482069
0	0	0.478244
0	0	0.475309
0.0107527	0	0.479293
0	0	0.473737
0	0	0.471369
0	0	0.468839
0	0	0.468627
0	0	0.468511
0	0	0.467955
0	0	0.467033
0	0	0.466829
0	0	0.466667
0.00775194	0	0.469779
0	0	0.464032
0	0.00238095	0.465114
0	0	0.463889
0	0	0.463688
0	0	0.463675
0	0	0.463492
0.00666667	0	0.466564
0	0	0.462963
0	0	0.462963
0	0	0.462745
0	0	0.462737
0	0	0.462325
0.001443	0.00177305	0.463376
0	0	0.461111
0	0	0.460717
0	0	0.460317
0	0	0.45974
0	0	0.459325
0	0	0.459304
0	0	0.458333
0	0	0.458333
0	0	0.458095
0	0	0.458004
0	0	0.457721
0	0	0.457588
0	0	0.45755
0	0	0.457286
0	0	0.456933
0	0	0.456778
0	0	0.456548
0	0	0.456494
0	0	0.456396
0	0	0.456314
0	0	0.455931
0	0	0.455882
0	0	0.455717
0	0	0.455556
0	0.000644745	0.454754
0	0	0.453703
0	0	0.453513
0	0	0.453205
0	0	0.452627
0	0	0.452545
0	0	0.452533
0	0	0.45222
0	0	0.45142
0	0	0.45
0	0	0.447616
0	0	0.447603
0	0	0.44723
0	0	0.446956
0	0	0.446841
0	0	0.445998
0	0	0.445791
0	0	0.445754
0	0	0.445421
0	0	0.445233
0	0	0.444634
0	0	0.444444
0	0	0.444444
0	0	0.444048
0	0	0.443644
0	0	0.443204
0	0	0.442857
0	0	0.44281
0	0	0.442761
0	0	0.441968
0.00490196	0	0.443817
0.000921659	0.00115841	0.442155
0	0	0.440746
0	0	0.440741
0	0	0.440464
0	0	0.44017
0	0.00383142	0.441839
0	0	0.439499
0	0	0.439466
0	0	0.438729
0	0	0.438349
0	0	0.438198
0	0	0.437307
0	0	0.437255
0	0	0.436697
0	0	0.436538
0.00102564	0.00104493	0.437196
0	0	0.436111
0.000453515	0.00111297	0.436522
0	0.00450409	0.437703
0	0	0.433637
0	0	0.433593
0	0	0.433386
0	0	0.43287
0	0	0.432792
0	0.00111483	0.432859
0	0	0.43222
0	0	0.432102
0	0	0.431746
0	0.0123457	0.436735
0	0	0.430556
0	0	0.430556
0	0	0.42963
0	0	0.429295
0	0	0.429136
0.00343643	0.00406504	0.432483
0	0	0.428571
0	0	0.428571
0.00490196	0	0.430851
0.0138889	0	0.435314
0	0	0.42826
0.000931099	0	0.427605
0	0	0.427053
0	0	0.426257
0	0	0.426068
0	0	0.425959
0	0	0.42591
0	0	0.425024
0	0.00358423	0.426546
0.138889	0.289683	0.638889
0	0	0.424457
0.003003	0.00438597	0.427987
0	0	0.422783
0	0	0.422675
0	0	0.422619
0	0.000740741	0.421538
0	0	0.420635
0	0	0.42054
0.0107527	0	0.425754
0	0	0.420279
0	0	0.419444
0	0	0.418725
0	0	0.418431
0	0	0.417941
0	0	0.417582
0	0	0.417484
0	0	0.416667
0	0	0.416667
0.00980392	0	0.421432
0.00275482	0	0.417885
0	0	0.416247
0	0	0.415909
0.00199601	0	0.416732
0	0	0.415717
0.0151515	0	0.42267
0	0	0.414695
0	0	0.41452
0	0	0.413889
0	0	0.412797
0	0	0.412223
0	0	0.412088
0	0	0.411918
0	0	0.411294
0	0	0.410948
0	0	0.409848
0	0	0.409579
0	0	0.408376
0	0	0.408213
0	0	0.407762
0	0	0.407738
0	0	0.407407
0	0	0.407143
0	0	0.407019
0	0	0.405316
0	0	0.404972
0	0	0.404429
0	0	0.403841
0	0	0.403453
0.00555556	0	0.405401
0	0	0.40236
0	0	0.402056
0	0	0.402015
0	0	0.401691
0	0	0.401376
0	0	0.400253
0.00164204	0	0.400845
0	0	0.4
0	0	0.399383
0	0	0.39899
0	0	0.39899
0.00606061	0	0.401936
0	0	0.39882
0	0	0.397752
0	0	0.396952
0	0.0014245	0.397557
0	0	0.39648
0	0	0.396323
0	0	0.396285
0	0	0.395801
0	0	0.395787
0	0	0.395238
0	0	0.394948
0	0	0.39493
0	0	0.394587
0	0	0.393939
0	0	0.3918
0	0	0.391534
0	0	0.390476
0	0	0.390476
0	0	0.390152
0	0	0.39011
0	0	0.389641
0	0	0.388889
0	0	0.388889
0	0	0.388889
0	0	0.388889
0	0	0.387918
0	0	0.387439
0	0	0.387188
0	0	0.387179
0	0	0.387068
0	0	0.386872
0	0	0.386845
0	0	0.38674
0	0	0.386574
0.0133333	0	0.39296
0	0	0.385256
0.0277778	0.0555556	0.426449
0	0	0.38424
0	0	0.384113
0	0	0.383575
0	0	0.383333
0	0	0.383333
0	0	0.382674
0	0	0.382282
0.0277778	0	0.396154
0	0	0.381969
0	0	0.381766
0	0	0.381481
0	0	0.380952
0	0	0.380952
0	0	0.380588
0	0	0.37972
0	0	0.37963
0.0185185	0	0.388636
0	0	0.379186
0	0	0.378877
0	0	0.378765
0.00200803	0	0.379729
0	0	0.378571
0	0	0.378409
0	0	0.378355
0	0	0.377766
0	0	0.37735
0	0	0.376269
0.0525866	0.0944444	0.449378
0.0627808	0.135799	0.474959
0	0	0.375
0	0	0.375
0	0	0.375
0	0	0.374953
0	0	0.373764
0	0	0.373742
0	0	0.373677
0	0	0.373316
0	0	0.373016
0	0	0.372685
0	0.0222222	0.383333
0	0	0.372024
0	0	0.371528
0	0	0.371333
0	0	0.371212
0.0021645	0	0.372121
0	0	0.370452
0	0	0.369913
0	0	0.369791
0	0.00228311	0.37027
0.00512821	0	0.371275
0	0	0.368347
0	0	0.368339
0	0	0.368137
0	0	0.367984
0	0	0.367611
0	0	0.367414
0	0.00340136	0.369004
0.00245098	0	0.368318
0	0	0.367063
0	0	0.366667
0.00243309	0.0031746	0.369031
0	0	0.366177
0	0	0.366162
0	0	0.365419
0	0	0.364815
0	0	0.364746
0	0	0.364469
0.0333333	0	0.380952
0	0	0.364069
0	0	0.364057
0	0	0.363889
0.030303	0	0.378788
0	0	0.363601
0	0	0.363131
0	0	0.362963
0	0	0.362857
0	0	0.362614
0	0	0.362222
0	0	0.361823
0.00122549	0	0.362323
0	0	0.361538
0.379116	0.374502	0.738293
0	0	0.361302
0	0	0.361166
0	0	0.361111
0	0	0.361111
0	0	0.361111
0	0	0.361111
0	0	0.360269
0	0	0.360175
0	0.00343643	0.361833
0	0	0.359707
0	0	0.359489
0	0	0.359259
0.220737	0.277778	0.608305
0	0	0.358974
0	0	0.358333
0	0	0.358333
0	0	0.358333
0	0	0.358009
0	0	0.357161
0	0	0.357143
0	0	0.357143
0	0	0.356777
0	0	0.356699
0	0	0.356187
0	0	0.355556
0	0	0.355556
0	0.00192678	0.356376
0	0	0.355383
0	0.005291	0.3575
0	0	0.354798
0	0	0.354789
0	0	0.354762
0.0301225	0.0918223	0.415729
0	0	0.354267
0	0	0.353816
0	0	0.353571
0	0.0128205	0.35977
0	0	0.35297
0	0.000923361	0.35343
0	0	0.352814
0.0196078	0.0128205	0.368901
0	0	0.352564
0	0	0.352534
0	0	0.352112
0	0	0.352003
0	0	0.351852
0	0	0.351852
0	0	0.351852
0	0	0.351691
0	0	0.351659
0	0	0.351515
0	0	0.350982
0.00952381	0	0.355736
0.00215054	0	0.35204
0	0.00483092	0.353148
0	0	0.350168
0	0	0.35
0	0	0.35
0	0	0.35
0	0	0.349784
0	0	0.349652
0	0	0.349583
0	0	0.349295
0	0	0.349218
0	0	0.349206
0	0	0.348654
0	0	0.348552
0.0144928	0.0166667	0.363922
0	0	0.348291
0	0	0.347998
0	0	0.347965
0	0	0.347756
0	0	0.347709
0	0	0.347659
0	0	0.347608
0	0	0.347403
0	0	0.347028
0	0	0.347009
0	0	0.346724
0	0	0.346456
0	0	0.346387
0	0.00111483	0.346922
0.00164204	0	0.347093
0	0	0.346042
0	0	0.345513
0	0	0.345238
0	0	0.345029
0	0	0.344444
0	0	0.344444
0	0	0.344444
0	0	0.344156
0	0	0.34413
0	0	0.344124
0.0017094	0.00311526	0.346044
0	0	0.343371
0	0	0.34328
0	0	0.343254
0	0	0.343254
0	0	0.343254
0	0	0.343137
0	0	0.343133
0	0	0.342599
0	0	0.342593
0	0	0.342324
0	0	0.342187
0	0	0.342137
0	0	0.342107
0	0	0.34188
0	0	0.341758
0	0	0.340741
0	0	0.340308
0.166667	0.375	0.611111
0	0	0.340171
0	0	0.339683
0	0	0.339402
0	0	0.339386
0	0	0.339344
0	0	0.339332
0	0	0.339275
0.0175439	0	0.347699
0	0	0.338866
0	0	0.338588
0	0	0.338417
0.0133333	0	0.344933
0	0	0.338095
0	0	0.338014
0	0	0.337879
0	0	0.337879
0	0	0.337586
0	0	0.337548
0	0	0.337441
0	0	0.337333
0	0	0.337331
0	0	0.337302
0	0	0.337302
0	0	0.337276
0	0	0.336677
0.00250627	0.00340136	0.33884
0	0	0.335831
0	0	0.33576
0.025641	0	0.348188
0	0	0.335256
0.00358423	0	0.336975
0	0	0.335004
0	0	0.334936
0.00476191	0	0.336918
0	0	0.334522
0.0238095	0	0.346359
0	0	0.334264
0	0	0.334225
0	0.0030303	0.335605
0.0311594	0	0.349624
0	0	0.333945
0	0	0.333333
0	0	0.333333
0	0	0.333333
0	0	0.333333
0	0	0.333102
0	0	0.333062
0	0	0.332916
0	0.00564972	0.335708
0	0	0.332775
0	0	0.332463
0	0	0.332372
0	0	0.332275
0	0	0.332233
0.0144928	0.0261538	0.352425
0.00416667	0	0.334122
0	0	0.331765
0	0	0.331687
0	0	0.33165
0	0	0.331134
0	0	0.331111
0	0	0.331044
0	0	0.330952
0	0	0.330827
0	0	0.330629
0	0	0.330392
0	0	0.330242
0	0	0.330065
0	0.00192382	0.330765
0	0	0.329604
0	0	0.329589
0	0	0.329532
0	0	0.32953
0	0	0.329293
0.107143	0.0750916	0.420238
0	0	0.328905
0	0	0.328804
0	0	0.32879
0	0	0.328768
0	0	0.328755
0	0	0.328704
0	0	0.328571
0	0	0.327889
0	0	0.327778
0	0	0.32765
0	0	0.327373
0	0	0.327273
0	0.0512821	0.352851
0.0042735	0	0.329246
0	0	0.326916
0	0	0.326754
0	0	0.326139
0	0	0.326129
0.00126263	0	0.326598
0	0	0.325731
0	0	0.325596
0	0	0.325397
0	0	0.325397
0	0	0.325397
0	0	0.325397
0	0	0.325397
0	0	0.325397
0.108333	0.0698413	0.414352
0	0	0.324916
0	0	0.324916
0	0	0.324836
0	0	0.324485
0	0	0.324405
0	0	0.324405
0	0	0.324242
0	0	0.32418
0	0	0.324134
0	0	0.324074
0	0	0.324009
0	0	0.323993
0	0	0.32381
0.00258398	0	0.324757
0	0	0.323383
0	0	0.32312
0	0	0.322739
0.00813008	0	0.326609
0.0111111	0	0.327899
0	0	0.322222
0.0119048	0	0.328116
0	0	0.322006
0	0	0.321901
0	0	0.321446
0	0	0.321429
0	0	0.321429
0	0	0.320742
0	0	0.320661
0	0	0.32062
0	0	0.32046
0	0	0.319847
0.00833592	0	0.323959
0	0	0.319705
0	0	0.319444
0	0	0.319444
0	0	0.319444
0	0	0.319444
0	0	0.319219
0	0	0.318711
0	0	0.318709
0	0	0.318687
0	0	0.318681
0	0	0.318519
0	0	0.318376
0	0	0.318342
0	0.0138889	0.325183
0	0	0.317899
0	0	0.317766
0	0.00248756	0.318998
0	0	0.317663
0	0	0.31746
0	0	0.31746
0	0	0.31746
0.0175439	0.0222222	0.337302
0	0	0.317204
0	0	0.317051
0	0	0.316956
0	0	0.316836
0	0	0.316667
0	0	0.316667
0	0	0.316374
0	0	0.316138
0	0	0.316084
0	0	0.315993
0	0	0.315476
0	0	0.315452
0	0	0.314966
0	0	0.314815
0	0	0.314574
0	0	0.314516
0	0	0.31426
0	0	0.314023
0	0	0.313889
0	0	0.313572
0.00406504	0.00497512	0.317875
0	0	0.313353
0	0	0.313228
0	0	0.313228
0	0	0.313192
0	0.0035461	0.314921
0	0	0.313131
0	0.003663	0.31491
0.0277778	0	0.326852
0	0	0.312865
0	0	0.312783
0	0	0.312781
0	0	0.312715
0	0	0.3125
0	0	0.31213
0	0	0.312118
0	0	0.312065
0	0	0.312049
0	0	0.31202
0	0	0.311728
0.00537634	0	0.314389
0.0238095	0	0.323413
0	0	0.3114
0	0	0.311158
0	0	0.311111
0	0	0.311111
0	0	0.310738
0	0	0.310732
0	0	0.310606
0	0	0.310423
0	0	0.310185
0	0	0.310053
0	0	0.309992
0	0	0.309939
0	0	0.309874
0	0	0.309524
0	0	0.309524
0	0	0.309524
0	0	0.309332
0	0	0.309246
0	0	0.308913
0	0	0.308824
0	0	0.308802
0	0	0.308405
0	0	0.308223
0	0	0.308213
0	0	0.308127
0	0	0.30747
0	0	0.307407
0	0	0.306795
0	0	0.306495
0.00203252	0.00275482	0.308851
0	0	0.306209
0	0	0.306178
0	0.0119048	0.312093
0	0	0.305952
0	0	0.305929
0	0	0.305736
0.00666667	0	0.309033
0.00793651	0	0.309557
0	0	0.305556
0	0	0.305556
0	0	0.305556
0	0	0.305556
0	0	0.305556
0	0	0.305556
0	0	0.305556
0	0	0.30519
0	0	0.30498
0.0958333	0.13574	0.420635
0	0	0.304831
0	0	0.304659
0	0	0.304593
0	0	0.304575
0	0	0.303955
0	0	0.303894
0	0	0.303836
0	0	0.303829
0	0	0.303759
0	0	0.30369
0.000761035	0	0.303839
0	0	0.30336
0.00277778	0	0.304609
0	0.0037037	0.304463
0.00280112	0	0.303962
0	0	0.302441
0	0	0.302189
0.000915736	0	0.302577
0.0555556	0.037037	0.348291
0	0	0.301875
0	0	0.301657
0	0	0.3016
0	0	0.301587
0	0	0.301367
0	0	0.301282
0	0	0.300926
0	0	0.300772
0	0	0.300763
0	0	0.300466
0	0.0107527	0.30582
0	0	0.300329
0	0	0.3
0	0	0.3
0	0	0.3
0	0	0.3
0	0	0.299904
0.0625	0.0208333	0.34127
0	0	0.299385
0	0	0.299247
0	0	0.299242
0	0.00179211	0.300112
0	0	0.29881
0	0	0.298701
0	0	0.298475
0	0.00813008	0.302525
0	0	0.298273
0	0	0.298039
0	0	0.298034
0	0	0.297804
0	0	0.297619
0	0	0.297619
0	0	0.297433
0	0	0.297354
0	0	0.297318
0	0	0.297222
0	0	0.297143
0	0.00952381	0.3017
0	0	0.296919
0	0	0.296821
0	0	0.296717
0	0	0.296703
0.0133333	0	0.303333
0	0	0.296379
0	0	0.296296
0	0	0.296102
0	0	0.296006
0	0	0.295836
0	0	0.295785
0	0	0.295758
0.0037037	0	0.297533
0.26929	0.215741	0.537879
0	0	0.29526
0	0	0.295101
0	0	0.295053
0	0	0.294691
0	0	0.294653
0	0	0.294487
0	0	0.294444
0	0	0.294377
0	0	0.294312
0	0	0.294211
0	0	0.294156
0	0	0.294027
0.138584	0.0357143	0.380952
0	0	0.293597
0	0	0.293587
0	0	0.293447
0	0	0.293434
0	0	0.293056
0	0	0.29304
0	0	0.29281
0	0	0.292598
0	0	0.292593
0	0	0.292483
0.137037	0	0.360897
0	0	0.292262
0	0	0.292028
0	0	0.291992
0	0	0.291941
0	0	0.291899
0	0	0.291667
0	0	0.291667
0	0	0.291667
0	0	0.291667
0	0	0.291511
0	0	0.291453
0	0	0.291449
0	0	0.291422
0	0	0.291228
0	0.0104167	0.296408
0	0	0.291138
0	0	0.290903
0	0	0.290689
0	0	0.290448
0	0	0.290404
0	0	0.290362
0	0	0.290305
0	0	0.290064
0	0	0.289995
0	0	0.289983
0	0	0.289634
0	0	0.289472
0.00178253	0	0.290217
0.000771605	0	0.289498
0	0	0.289056
0	0	0.289017
0	0	0.288982
0	0	0.288977
0	0	0.288948
0	0	0.288889
0	0	0.288889
0	0	0.288889
0	0	0.288889
0	0	0.288602
0	0	0.28858
0	0	0.288566
0	0	0.28844
0	0	0.28844
0	0	0.288095
0	0	0.288095
0	0	0.288095
0	0	0.287946
0	0	0.287879
0	0	0.287749
0	0	0.287749
0	0	0.287749
0	0	0.287691
0	0.00123457	0.288249
0	0	0.28763
0	0	0.287376
0	0	0.287066
0	0	0.287037
0	0	0.286935
0	0	0.286759
0	0	0.28666
0	0	0.286591
0	0	0.286579
0	0	0.286532
0	0.00163399	0.286938
0	0	0.285961
0	0	0.285953
0	0	0.285903
0	0.00162602	0.286616
0	0	0.285774
0	0	0.285614
0	0	0.285409
0	0	0.2851
0	0	0.285088
0	0	0.285058
0	0	0.285027
0	0	0.284888
0	0	0.284712
0	0	0.284615
0	0.00387597	0.286461
0	0	0.284436
0	0	0.284392
0	0	0.284127
0	0	0.284127
0.00378788	0	0.285976
0	0	0.284007
0.00343643	0	0.285549
0	0	0.283796
0	0	0.28373
0	0	0.283333
0	0	0.283333
0	0	0.283172
0	0	0.283145
0	0	0.283109
0	0	0.283032
0	0	0.283017
0	0	0.283009
0	0	0.282862
0	0	0.282828
0	0	0.282487
0	0	0.282437
0	0	0.28242
0	0	0.282407
0	0	0.282077
0	0	0.28194
0	0	0.281853
0	0	0.281746
0	0	0.281746
0	0	0.281531
0	0	0.281488
0	0	0.281469
0	0	0.281233
0	0	0.28112
0	0	0.281111
0	0	0.280854
0	0	0.280806
0	0	0.280615
0	0	0.280606
0.00103199	0	0.281078
0	0	0.280494
0	0	0.280423
0	0	0.280413
0	0	0.280326
0	0	0.280253
0	0	0.280183
0	0	0.280171
0	0	0.280152
0	0	0.280064
0	0	0.280036
0	0	0.279938
0	0	0.279762
0	0	0.27972
0	0	0.279347
0	0	0.279241
0	0	0.279154
0.010101	0	0.284063
0	0	0.278943
0	0	0.278867
0	0	0.27832
0.00416667	0	0.280329
0	0	0.278146
0	0	0.277805
0	0	0.277778
0	0	0.277778
0	0	0.277778
0	0	0.277778
0	0	0.277778
0	0	0.277778
0	0	0.277646
0	0	0.277413
0	0	0.277385
0.115741	0.030303	0.350379
0	0	0.277147
0	0	0.277066
0.00298954	0.00234742	0.279713
0	0	0.276923
0	0.00925926	0.281454
0	0	0.276786
0	0	0.276701
0	0	0.276557
0	0	0.276504
0	0	0.27644
0	0.010101	0.281448
0	0	0.276328
0	0	0.276211
0	0	0.276199
0	0	0.27619
0	0	0.276124
0.0144928	0	0.283333
0.00188324	0	0.276805
0	0	0.275776
0	0	0.275754
0	0	0.275585
0	0	0.275568
0	0	0.275163
0	0	0.274747
0	0	0.274527
0	0	0.274482
0	0	0.274274
0	0	0.274252
0	0	0.274124
0	0	0.274074
0	0.000698812	0.273936
0	0	0.273151
0	0	0.273016
0	0.003367	0.27439
0	0	0.272546
0	0	0.272364
0	0	0.272301
0.015646	0.0130683	0.286631
0	0	0.272222
0	0	0.272222
0	0	0.271971
0	0	0.271902
0	0	0.271825
0	0	0.271825
0	0	0.271465
0	0	0.271375
0	0	0.271368
0	0	0.271329
0	0	0.271166
0	0	0.271164
0.00546448	0	0.273847
0	0	0.271076
0	0	0.270969
0	0	0.270833
0	0.00416732	0.272912
0	0	0.270635
0	0	0.270635
0	0	0.270563
0	0	0.270513
0	0	0.270412
0.333333	0.348148	0.611111
0	0	0.27037
0	0	0.270001
0	0	0.269944
0	0	0.269841
0	0	0.269841
0	0	0.269841
0	0	0.269647
0	0	0.269583
0.180303	0.0833333	0.401307
0.0196078	0	0.279167
0	0	0.26936
0	0	0.269246
0	0.000874891	0.269645
0	0	0.268991
0	0	0.268946
0	0	0.268874
0	0	0.268842
0.00574713	0	0.271686
0	0	0.268519
0	0	0.268519
0	0	0.268519
0	0	0.268519
0	0	0.268494
0	0	0.268398
0	0	0.268365
0	0	0.268206
0	0	0.268185
0	0	0.268134
0	0	0.268094
0	0	0.267741
0	0	0.267721
0	0	0.267699
0	0	0.267571
0.0731659	0.155674	0.381975
0	0	0.267399
0	0	0.267381
0	0	0.267361
0	0	0.267196
0.00444444	0	0.269135
0	0	0.266908
0	0	0.266667
0	0	0.266667
0	0	0.266667
0	0	0.266667
0	0	0.266667
0	0	0.266667
0	0	0.266667
0	0	0.266147
0	0	0.266144
0.0739492	0.0190476	0.312523
0	0	0.266009
0	0	0.265951
0.00694444	0	0.269049
0.00980392	0	0.270214
0	0	0.265223
0	0	0.265189
0	0	0.265019
0.00122549	0	0.265511
0	0	0.264857
0	0	0.264815
0	0	0.264646
0	0	0.26455
0	0	0.26455
0	0	0.26443
0	0	0.264357
0	0	0.26431
0	0	0.264156
0	0	0.263974
0	0	0.263943
0	0	0.263938
0	0	0.263739
0	0	0.263492
0.00134953	0	0.26409
0	0	0.263367
0	0	0.262987
0	0	0.262963
0	0	0.26277
0	0	0.262626
0	0	0.262294
0	0	0.262271
0	0.00469484	0.26446
0	0	0.262037
0	0	0.261962
0	0	0.261949
0	0	0.261905
0	0	0.261905
0	0	0.261905
0	0	0.261905
0	0	0.261905
0	0	0.261891
0	0	0.261538
0	0	0.261526
0	0	0.261524
0	0	0.261278
0	0	0.261111
0	0	0.261111
0	0	0.261111
0	0	0.260913
0	0	0.260787
0	0	0.260775
0	0	0.260579
0	0	0.26048
0	0	0.260383
0	0	0.260317
0.180556	0	0.350589
0	0	0.260181
0	0	0.260101
0	0	0.259957
0.00228311	0	0.261026
0	0	0.25978
0.00715781	0	0.263206
0	0	0.259553
0	0	0.259332
0	0	0.259259
0	0	0.259259
0	0	0.259259
0	0	0.259228
0	0	0.258872
0	0	0.25873
0	0	0.258701
0	0	0.258333
0	0	0.2583
0	0	0.258297
0.00277778	0	0.259595
0	0.00595238	0.26115
0	0	0.258095
0	0	0.258068
0	0	0.257896
0	0	0.257778
0	0	0.257654
0	0	0.257631
0	0	0.257576
0	0	0.257407
0	0	0.257143
0	0	0.257143
0	0	0.257143
0	0	0.257143
0	0	0.257031
0	0	0.256969
0	0	0.256944
0	0	0.2569
0	0	0.256895
0	0	0.256854
0	0	0.256515
0	0	0.256471
0	0.0042735	0.258592
0.00245098	0.00209644	0.25871
0	0	0.256209
0	0	0.256085
0	0.00641026	0.259259
0	0	0.255764
0.0608466	0	0.286111
0	0	0.255652
0	0	0.255626
0	0	0.255556
0	0	0.255556
0	0	0.255556
0	0	0.255495
0.0760684	0.130303	0.35837
0.030303	0.0151515	0.277778
0	0	0.255051
0	0	0.254757
0	0	0.254701
0	0	0.25469
0.0636364	0.0559441	0.314452
0	0	0.254399
0	0	0.254385
0	0	0.254209
0	0	0.25419
0.0222222	0	0.265143
0	0	0.25402
0	0	0.254009
0	0	0.253968
0	0	0.253968
0	0	0.253968
0	0	0.253968
0	0	0.253968
0	0	0.253968
0	0	0.253877
0	0	0.2538
0.0128205	0	0.260205
0	0	0.253758
0	0	0.253704
0	0	0.253675
0	0	0.253631
0	0	0.253535
0	0.000449843	0.25367
0	0	0.253189
0.0222222	0	0.264245
0	0	0.252947
0	0	0.252814
0	0	0.252778
0	0	0.252622
0	0	0.252393
0	0.00666667	0.255718
0.189885	0.230616	0.46246
0	0	0.25202
0	0	0.251907
0	0	0.251839
0	0	0.251832
0	0	0.25179
0	0	0.251771
0	0	0.251587
0	0	0.251478
0	0	0.251404
0	0	0.251178
0	0	0.251175
0.0196078	0	0.260965
0.253968	0.384259	0.570106
0	0	0.250942
0	0	0.250832
0	0	0.250327
0	0.00416667	0.252272
0	0	0.250049
0	0	0.25
0	0	0.25
0	0	0.25
0	0	0.249925
0	0	0.24944
0	0	0.249295
0	0	0.249278
0.005291	0	0.251901
0	0	0.249084
0	0	0.24873
0	0	0.248677
0	0	0.248582
0	0	0.248352
0	0	0.24831
0.000977517	0.00127227	0.24925
0	0	0.248092
0	0	0.248089
0	0	0.248062
0	0	0.248028
0	0	0.248016
0	0	0.248016
0	0	0.247923
0	0	0.247863
0.00666667	0	0.251196
0	0	0.247731
0	0	0.247619
0	0	0.247619
0	0	0.247619
0	0	0.247619
0	0	0.247619
0	0	0.247557
0.00215054	0	0.248473
0	0	0.247309
0	0	0.247279
0	0.000326797	0.247432
0	0	0.247174
0	0	0.247138
0	0	0.247123
0	0	0.247014
0	0	0.246884
0	0.00680272	0.24994
0	0	0.24641
0	0	0.246349
0	0	0.246268
0	0	0.246265
0	0	0.246102
0	0	0.246032
0	0	0.246032
0	0	0.246032
0	0	0.245945
0	0	0.245813
0	0	0.245726
0	0	0.245687
0	0	0.245671
0	0	0.245615
0	0	0.245503
0	0	0.245498
0	0	0.245414
0.0357103	0.0455827	0.286059
0	0	0.24537
0.00345423	0	0.246977
0.00297619	0	0.246715
0	0.00680272	0.248389
0	0	0.244881
0	0	0.244721
0.0555556	0.111111	0.328042
0	0	0.244582
0	0	0.244488
0	0	0.244444
0	0	0.244444
0	0	0.244444
0	0	0.244444
0	0	0.244444
0	0.015873	0.25221
0	0	0.244258
0	0	0.244138
0	0	0.24412
0	0	0.244048
0	0	0.244048
0	0	0.244009
0	0	0.243965
0	0	0.243708
0	0	0.243647
0	0	0.24359
0	0	0.24359
0	0	0.243519
0	0	0.243386
0	0	0.243386
0	0.015873	0.251308
0	0	0.243358
0	0	0.242857
0	0	0.242647
0	0	0.242572
0	0	0.242521
0	0.00161031	0.24321
0	0	0.242401
0	0	0.242367
0	0	0.242328
0	0	0.242154
0	0	0.242063
0	0	0.242063
0.126984	0.180944	0.39599
0	0	0.241951
0.000634921	0	0.242266
0	0	0.241835
0.00121212	0	0.24241
0	0	0.241667
0	0	0.241667
0	0	0.241627
0	0	0.241617
0	0	0.241385
0	0	0.241238
0.037037	0.0416667	0.280342
0	0	0.240981
0	0	0.240945
0	0	0.240925
0	0	0.240741
0	0	0.240699
0	0	0.240578
0	0	0.240482
0	0	0.240476
0	0	0.240467
0	0	0.240334
0.0416667	0.0277778	0.275
0	0	0.240273
0.00326797	0.00438597	0.243919
0	0	0.239964
0	0	0.239856
0	0	0.239821
0	0	0.239683
0	0	0.239631
0	0	0.239575
0	0	0.239394
0.382997	0.544567	0.703081
0	0	0.239157
0	0	0.239129
0	0	0.239057
0	0	0.238636
0	0	0.238632
0	0	0.238509
0	0	0.238468
0	0	0.238384
0	0	0.238221
0	0	0.238095
0	0	0.238017
0.0416667	0.244444	0.380952
0	0.0104167	0.242842
0	0	0.237566
0	0	0.237374
0.00297619	0	0.238823
0	0	0.237179
0.637908	0.554497	0.833333
0	0	0.236996
0	0	0.236992
0.0123457	0	0.243088
0	0	0.236888
0	0	0.236681
0	0	0.236484
0	0	0.2363
0	0	0.236196
0.00226757	0	0.237324
0	0	0.236111
0	0	0.236111
0	0	0.236111
0	0	0.236111
0	0	0.236111
0	0	0.236111
0	0	0.236111
0	0	0.236066
0	0	0.236065
0	0.0042735	0.238062
0	0	0.235867
0.0416667	0.0185185	0.265943
0	0	0.235839
0	0	0.23582
0	0	0.235805
0	0	0.235737
0.000266001	0.000335008	0.235809
0	0	0.235313
0	0	0.235308
0.00262467	0	0.236603
0	0	0.235153
0	0	0.235095
0	0	0.235006
0	0	0.23487
0	0	0.234848
0	0	0.234783
0	0	0.234655
0	0	0.234499
0	0	0.23433
0	0	0.234309
0	0	0.234127
0	0	0.234127
0	0	0.234035
0	0	0.234007
0	0	0.234007
0	0	0.233918
0.0999054	0.0589703	0.313304
0	0	0.233791
0	0	0.233786
0	0	0.233785
0	0	0.233695
0	0	0.23366
0	0	0.233578
0	0	0.233487
0	0	0.233419
0	0	0.233415
0	0	0.233398
0	0	0.233333
0	0	0.233333
0	0	0.233333
0	0	0.233333
0	0	0.233333
0	0	0.233333
0	0	0.233333
0	0	0.233333
0	0	0.233153
0	0	0.232982
0	0	0.232925
0	0	0.23278
0	0	0.232733
0	0	0.232532
0	0	0.232506
0	0	0.232442
0	0	0.23243
0	0	0.232411
0	0	0.232323
0	0	0.232323
0	0	0.232222
0	0	0.2322
0	0	0.232143
0	0	0.23199
0	0	0.231939
0	0	0.231939
0.000831255	0	0.2323
0.0018622	0	0.232808
0	0	0.231818
0	0	0.231373
0.000863558	0	0.231796
0	0	0.231326
0.0250093	0.0280545	0.257821
0.00606061	0	0.234306
0	0	0.231274
0	0	0.231247
0	0.00813008	0.235307
0	0	0.231187
0	0	0.231174
0	0	0.231171
0	0	0.231156
0	0	0.230965
0.0138889	0	0.237836
0.000816993	0	0.231259
0	0	0.230676
0	0	0.230556
0.00793651	0	0.234428
0	0	0.23022
0	0	0.230204
0	0	0.230159
0	0	0.230145
0	0	0.23011
0	0	0.230061
0	0	0.229871
0.180556	0.132234	0.386243
0	0	0.229762
0	0	0.229708
0	0	0.229629
0	0	0.229594
0	0	0.229585
0	0	0.229583
0	0	0.22951
0	0	0.229374
0	0	0.229225
0	0	0.229225
0	0	0.22906
0	0	0.228956
0	0	0.228938
0	0	0.228889
0	0	0.22862
0	0	0.228581
0	0	0.228571
0	0	0.228571
0	0	0.228571
0	0	0.228571
0	0	0.228514
0	0	0.228438
0	0	0.228208
0	0	0.22809
0	0	0.227942
0	0	0.227894
0	0	0.227778
0	0	0.227778
0	0	0.227738
0	0	0.227513
0	0	0.227445
0	0	0.227303
0	0	0.227273
0	0	0.227273
0	0	0.227273
0	0	0.227208
0	0	0.227099
0	0	0.227004
0	0	0.226998
0	0	0.226984
0	0	0.226916
0	0.002849	0.228163
0	0	0.226694
0	0	0.22667
0	0	0.226551
0	0	0.226445
0	0	0.226409
0	0	0.226367
0	0	0.226282
0	0	0.226265
0	0	0.226263
0	0.00340136	0.227931
0	0	0.22619
0	0	0.226077
0	0	0.226071
0	0	0.226061
0	0	0.226015
0	0	0.226004
0	0	0.225983
0	0	0.225965
0	0	0.225892
0	0	0.225805
0	0	0.22577
0	0	0.225663
0	0	0.225594
0	0.0208333	0.235926
0	0	0.225456
0	0	0.225397
0	0	0.225369
0	0	0.225356
0	0	0.225349
0	0	0.225331
0	0	0.225279
0	0	0.225085
0	0	0.225071
0	0	0.225023
0	0	0.225
0	0	0.225
0	0	0.224789
0	0	0.224786
0	0	0.224652
0	0	0.224624
0	0	0.224405
0	0	0.224395
0.278307	0.293089	0.510091
0	0	0.224242
0	0	0.224242
0	0	0.224216
0.0238095	0	0.236111
0	0	0.224034
0	0	0.223876
0	0	0.223825
0	0	0.22381
0.00833333	0	0.227916
0	0	0.223729
0.0138889	0	0.230464
0	0	0.223443
0.000449843	0	0.223471
0	0	0.222921
0	0	0.222916
0	0	0.222854
0	0	0.222853
0	0	0.222621
0	0	0.222619
0.10069	0.10227	0.324072
0	0	0.222556
0	0	0.222222
0	0	0.222222
0	0	0.222222
0	0	0.222222
0	0	0.222222
0	0	0.222222
0	0	0.222222
0	0	0.222222
0	0	0.222182
0	0	0.222136
0	0	0.222083
0	0	0.222054
0	0	0.22205
0	0	0.221968
0	0	0.221957
0.0688588	0.0645351	0.288598
0	0	0.221858
0	0.00209644	0.222891
0	0	0.22173
0	0	0.221474
0	0	0.221471
0	0	0.221377
0	0	0.221346
0	0	0.221186
0	0	0.221017
0	0	0.220974
0.00628931	0	0.224103
0.00125786	0.0017452	0.22243
0	0	0.220779
0	0	0.220726
0	0	0.220662
0	0	0.220623
0	0	0.220595
0	0	0.220586
0	0	0.220566
0	0	0.22051
0	0	0.220288
0	0	0.220238
0	0	0.220238
0.00520833	0	0.222767
0	0	0.220123
0	0	0.220084
0	0	0.220049
0	0.00616652	0.223096
0	0	0.219994
0	0	0.21997
0	0	0.219841
0	0	0.21978
0	0	0.219697
0	0	0.219655
0	0	0.219619
0.0416667	0	0.240278
0	0	0.219384
0	0	0.219304
0	0	0.219192
0	0	0.219093
0	0	0.21906
0	0	0.218687
0	0	0.21865
0	0	0.218588
0	0	0.218578
0	0	0.218514
0	0	0.218434
0	0.0107527	0.22381
0	0	0.218424
0	0	0.218282
0	0	0.218278
0	0	0.218265
0	0	0.218254
0	0	0.218215
0	0	0.218182
0.00111152	0	0.218674
0	0	0.218013
0	0	0.218013
0	0	0.218013
0	0	0.218004
0	0	0.217949
0	0	0.21763
0	0	0.217596
0	0	0.217571
0	0	0.217562
0	0	0.21755
0	0	0.217491
0	0	0.21746
0	0	0.21746
0	0	0.217272
0	0	0.21727
0	0	0.217257
0	0	0.217028
0	0	0.216839
0	0	0.216835
0	0	0.216821
0	0	0.216732
0	0	0.216686
0	0	0.216667
0	0	0.216667
0	0	0.216667
0	0	0.21661
0.000784314	0	0.216995
0.000231965	0.00071736	0.217063
0	0	0.216356
0	0	0.216346
0.00793651	0	0.220308
0	0	0.216304
0	0	0.216214
0	0	0.216213
0	0	0.215899
0	0	0.215865
0	0.000795545	0.21625
0	0	0.215812
0	0	0.215812
0	0	0.215751
0	0	0.215635
0	0	0.215488
0	0	0.215488
0	0	0.215385
0	0	0.215324
0	0	0.215278
0	0	0.215228
0	0	0.215206
0	0	0.215152
0	0	0.215152
0	0	0.2151
0	0	0.215045
0	0	0.214976
0	0	0.214929
0	0	0.214916
0	0	0.214701
0	0	0.214646
0	0	0.214638
0	0	0.214421
0	0	0.214407
0	0	0.214381
0	0	0.214379
0	0	0.214358
0	0	0.214286
0	0	0.214286
0	0	0.214286
0	0	0.214286
0	0	0.214286
0	0	0.214239
0	0	0.213873
0	0	0.213819
0	0	0.213801
0	0	0.213683
0	0	0.213675
0	0	0.213675
0	0	0.213514
0	0	0.21351
0	0	0.213493
0	0	0.213301
0	0	0.213287
0	0	0.213199
0	0	0.213152
0	0	0.212963
0	0	0.212963
0	0	0.212963
0	0	0.212954
0	0	0.212865
0	0.00383142	0.214772
0.00101317	0	0.213153
0	0	0.212645
0	0	0.212489
0	0.00184162	0.213393
0	0	0.212347
0	0.00900901	0.216708
0	0	0.212121
0	0	0.212121
0.00854701	0	0.216364
0	0	0.212022
0	0	0.211988
0	0	0.21188
0	0	0.211835
0	0	0.211773
0	0	0.211613
0	0	0.211462
0	0	0.211411
0	0	0.211153
0	0	0.211111
0	0.0222222	0.222162
0	0	0.210928
0	0	0.21089
0	0	0.210813
0	0	0.210749
0	0	0.210606
0	0	0.210606
0.00483092	0.00497512	0.215454
0	0	0.210538
0	0	0.21049
0	0	0.210391
0	0	0.210345
0	0	0.210317
0	0	0.210272
0	0	0.210256
0	0	0.210256
0	0	0.210211
0	0	0.210126
0.037037	0	0.22862
0	0	0.210026
0	0	0.209923
0.00406504	0	0.211929
0	0	0.209882
0	0	0.209795
0	0	0.20977
0	0	0.20966
0	0	0.209648
0	0	0.209541
0	0	0.209524
0	0	0.209465
0	0	0.209402
0.00340136	0	0.211055
0	0	0.209317
0	0	0.209301
0	0.00333333	0.21091
0	0	0.20915
0	0	0.209023
0	0	0.209011
0	0.0151515	0.216578
0	0	0.208884
0	0	0.208754
0	0	0.208689
0	0	0.208664
0	0	0.208592
0	0.0133333	0.215219
0	0	0.208438
0	0	0.208415
0	0	0.208398
0	0	0.208333
0	0	0.208333
0	0	0.208333
0	0	0.208333
0	0	0.208333
0	0	0.208333
0	0	0.208333
0	0	0.208333
0	0	0.208333
0	0	0.208333
0	0	0.208305
0	0	0.208296
0.0045045	0	0.210453
0	0	0.208185
0	0	0.208181
0	0	0.208181
0	0	0.208148
0	0	0.208102
0	0	0.208061
0	0	0.208061
0	0	0.207848
[truncated: 9,318 more rows]

## Sheet: Fig 1D
	3'UTR	4931
	5'UTR	32
	CDS	281

## Sheet: Fig 1F
Molm13 distance from edit sites to MSI2 motif											NB4 distance from Molm13 HyperTRIBE edit sites to iCLIP peaks
chr	pos	entrez.id	strand	gene.symbol	diff.frequency	p.value	p.adj	dist.to.motif			chromosome	strand	startsite	nb4distance
chr1	100546187	64645	+	MFSD14A	0.10856	0.000101044	0.000372005	NA		1	chr1	-	243665988	1987
chr1	101339358	2135	-	EXTL2	0.271164	3.25672e-05	0.000192615	-17		2	chr1	-	243666266	1709
chr1	101339386	2135	-	EXTL2	0.445791	0.000291701	0.000776889	11		3	chr1	-	243666698	1277
chr1	10522556	1676	-	DFFA	0.375	0.000807289	0.00172278	-8		4	chr11	-	74166397	9
chr1	10522975	1676	-	DFFA	0.188889	0.00926571	0.0146225	-21		5	chr11	-	74167253	705
chr1	10523087	1676	-	DFFA	0.101622	0.00118797	0.00234236	10		6	chrX	+	119389818	-43
chr1	108114151	10451	-	VAV3	0.136111	0.000801426	0.00171352	35		7	chrX	+	119390250	389
chr1	108114207	10451	-	VAV3	0.28844	0.000165748	0.000513909	91		8	chrX	+	119390784	65
chr1	109191149	113802	-	HENMT1	0.197677	6.04634e-05	0.000271584	6		9	chrX	+	119391289	-89
chr1	109242902	55119	+	PRPF38B	0.165882	2.72239e-05	0.000176925	99		10	chrX	+	119391340	-38
chr1	109607045	6884	-	TAF13	0.10991	0.000720437	0.00157421	-27		11	chr7	-	75046585	-151
chr1	109637666	56900	+	TMEM167B	0.183886	7.7866e-05	0.000315173	-35		12	chr8	-	67859750	-22045
chr1	109638519	56900	+	TMEM167B	0.197386	0.000646254	0.0014423	22		13	chr3	+	33908798	466
chr1	109638751	56900	+	TMEM167B	0.294211	2.48397e-05	0.000170369	0		14	chr3	+	33910857	2525
chr1	110135214	2773	+	GNAI3	0.109982	0.000189803	0.00056708	-117		15	chr5	+	276254	19646
chr1	110136347	2773	+	GNAI3	0.208592	0.000270193	0.000734451	-106		16	chr2	+	111923686	97
chr1	11083723	23435	+	TARDBP	0.202193	3.1863e-05	0.000190744	1		17	chr1	-	77554948	1365
chr1	110943971	10542	-	LAMTOR5	0.107692	1.41792e-05	0.000136383	13		18	chr1	-	77555719	594
chr1	110946555	10542	-	LAMTOR5	0.122837	1.76788e-05	0.000148213	-46		19	chr1	-	77555939	374
chr1	111442221	963	+	CD53	0.129357	3.82811e-05	0.0002094	0		20	chr7	+	157209575	-130
chr1	111660159	128338	-	DRAM2	0.113019	0.000192232	0.000573284	-36		21	chr7	+	157209638	-67
chr1	111660544	128338	-	DRAM2	0.178986	0.000262951	0.000719717	131		22	chr3	-	14985877	126
chr1	111983681	79084	-	WDR77	0.16795	2.16631e-06	0.000107531	-73		23	chr3	-	14985979	24
chr1	113213589	829	+	CAPZA1	0.288566	2.60476e-06	0.000107531	0		24	chr3	-	14986080	-77
chr1	113214007	829	+	CAPZA1	0.42714	3.40472e-06	0.000107531	-109		25	chr3	-	14986098	-95
chr1	113214038	829	+	CAPZA1	0.159148	6.01314e-06	0.000114109	-140		26	chr3	-	14986137	-134
chr1	113455815	6566	-	SLC16A1	0.186728	4.77769e-06	0.00010877	-14		27	chr19	+	48760995	-76
chr1	113456014	6566	-	SLC16A1	0.115843	3.48122e-06	0.000107531	2		28	chr19	+	48761209	138
chr1	113456214	6566	-	SLC16A1	0.101508	0.000165139	0.000512384	14		29	chr2	+	37430080	33
chr1	113456301	6566	-	SLC16A1	0.2035	6.16477e-07	0.000107531	9		30	chr2	+	37430371	-146
chr1	11346818	29914	+	UBIAD1	0.110573	0.000415951	0.00101767	18		31	chr2	+	37430525	8
chr1	11347550	29914	+	UBIAD1	0.12549	0.0130342	0.0192026	9		32	chr2	+	37431319	0
chr1	11348212	29914	+	UBIAD1	0.137037	0.0174694	0.0241286	-3		33	chr2	+	37431331	12
chr1	114517628	204851	+	HIPK1	0.115178	2.04497e-05	0.000156406	-130		34	chr2	+	37431474	28
chr1	114518004	204851	+	HIPK1	0.235737	6.9807e-05	0.00029319	59		35	chr5	-	40826045	-263
chr1	114518877	204851	+	HIPK1	0.14359	0.000808239	0.00172423	-105		36	chr9	+	37090219	41
chr1	114519343	204851	+	HIPK1	0.14523	6.73639e-05	0.000287724	18		37	chr17	+	74561315	6
chr1	114519762	204851	+	HIPK1	0.209003	0.00265141	0.00468315	15		38	chr19	+	34960206	15
chr1	114519977	204851	+	HIPK1	0.110251	0.000620528	0.00139877	-6		39	chr21	-	30378357	223
chr1	114520000	204851	+	HIPK1	0.612536	6.20831e-06	0.000114109	-29		40	chr21	-	30378605	-23
chr1	114937529	51592	-	TRIM33	0.101852	0.0115619	0.0174847	-36		41	chr15	-	65409904	266
chr1	115110504	10286	-	BCAS2	0.443644	6.81657e-06	0.000114314	-58		42	chr15	-	65410583	-186
chr1	115247880	4893	-	NRAS	0.157426	3.81232e-05	0.000208849	-5		43	chr15	-	65410587	-190
chr1	115248709	4893	-	NRAS	0.158495	0.000157156	0.000495149	152		44	chr2	+	114715547	-71
chr1	115249410	4893	-	NRAS	0.264156	1.19975e-05	0.000128331	2		45	chr2	+	114715945	213
chr1	115249571	4893	-	NRAS	0.149796	1.31471e-05	0.000132137	-56		46	chr2	+	114717032	81
chr1	115249777	4893	-	NRAS	0.284082	3.25251e-05	0.000192543	150		47	chr2	+	114717710	759
chr1	115260302	7812	-	CSDE1	0.120717	0.000179967	0.000545347	161		48	chr2	+	65495932	13
chr1	115260304	7812	-	CSDE1	0.312715	4.71326e-05	0.000233833	163		49	chr2	+	65496025	5
chr1	115273010	7812	-	CSDE1	0.199841	2.396e-05	0.00016756	77		50	chr2	+	65497432	-34
chr1	115273140	7812	-	CSDE1	0.101398	2.74212e-05	0.000177517	NA		51	chr12	+	58190594	18
chr1	115292645	7812	-	CSDE1	0.106464	1.47643e-05	0.000137361	14		52	chr2	+	219101400	-1991
chr1	115316314	80143	-	SIKE1	0.197751	1.26639e-05	0.000131366	70		53	chr5	+	131979000	1012
chr1	120454817	4853	-	NOTCH2	0.190727	3.5834e-05	0.000201675	32		54	chr5	+	131979139	-936
chr1	120456352	4853	-	NOTCH2	0.159952	0.000294392	0.000781907	6		55	chr11	+	33376135	363
chr1	120456484	4853	-	NOTCH2	0.139444	3.72232e-05	0.000206003	7		56	chr11	+	33378165	-178
chr1	120854738	653820	+	FAM72B	0.342187	4.3456e-05	0.000224227	-4		57	chr11	+	33378509	166
chr1	143896841	728833	-	FAM72D	0.13549	0.000175982	0.0005362	24		58	chr11	+	33378510	167
chr1	145116079	9554	+	SEC22B	0.262271	2.30695e-05	0.000166139	-3		59	chr2	-	44114163	835
chr1	145116080	9554	+	SEC22B	0.255764	2.53288e-05	0.000171569	-4		60	chr2	-	44115207	111
chr1	145116542	9554	+	SEC22B	0.192068	2.71011e-06	0.000107531	-70		61	chr7	-	105890586	-364
chr1	145509276	9939	+	RBM8A	0.513684	5.68196e-07	0.000107531	141		62	chr20	-	34237371	74
chr1	145510588	9939	+	RBM8A	0.22577	0.000203473	0.000597781	19		63	chr20	-	34239150	197
chr1	145510601	9939	+	RBM8A	0.143976	0.000124034	0.000423371	6		64	chr20	-	34239457	-110
chr1	145510629	9939	+	RBM8A	0.420377	5.13821e-06	0.000111298	0		65	chr12	+	94700174	86293
chr1	145511097	9939	+	RBM8A	0.161555	0.000819485	0.00174372	-8		66	chr12	+	94700988	87107
chr1	145511673	9939	+	RBM8A	0.251161	0.000330713	0.000854259	0		67	chr12	+	94701133	87252
chr1	145512123	9939	+	RBM8A	0.195944	0.000632937	0.00142136	14		68	chrX	+	40465505	4
chr1	145512811	9939	+	RBM8A	0.316374	4.43298e-05	0.000226152	21		69	chrX	+	40465573	72
chr1	145513114	9939	+	RBM8A	0.201689	0.00353647	0.00609468	45		70	chr1	-	27731228	-64
chr1	145513141	9939	+	RBM8A	0.120726	0.00244898	0.00436409	18		71	chr13	+	41384731	-272323
chr1	145523064	8799	+	PEX11B	0.20966	6.74309e-06	0.000114109	-17		72	chr13	+	41386207	-270847
chr1	149900828	10903	-	MTMR11	0.347659	1.28307e-05	0.000131732	-40		73	chr13	+	41386493	-270561
chr1	150190817	81611	-	ANP32E	0.320742	1.08676e-05	0.000125042	-175		74	chr12	+	56365712	14
chr1	150190846	81611	-	ANP32E	0.282437	2.86494e-06	0.000107531	-146		75	chr3	+	50150382	17193
chr1	150190876	81611	-	ANP32E	0.286121	2.14707e-06	0.000107531	-116		76	chr11	+	20530667	102
chr1	150190877	81611	-	ANP32E	0.159624	3.00198e-06	0.000107531	-115		77	chr17	+	40993660	-33
chr1	150192360	81611	-	ANP32E	0.100613	6.36699e-05	0.000278506	-8		78	chr17	+	40993692	-1
chr1	150238125	51107	-	APH1A	0.216603	1.77689e-06	0.000107531	6		79	chr17	+	40993693	0
chr1	150446683	23248	+	RPRD2	0.111111	0.000150384	0.000480021	-109		80	chr17	+	40993971	278
chr1	150597735	2029	-	ENSA	0.547732	3.45452e-06	0.000107531	15		81	chr17	+	40995477	359
chr1	150597782	2029	-	ENSA	0.16848	0.000137118	0.000452091	24		82	chr17	+	40995641	523
chr1	150597959	2029	-	ENSA	0.263492	2.03449e-05	0.000156406	-3		83	chr17	+	40995694	576
chr1	150597977	2029	-	ENSA	0.129808	0.0003479	0.000887418	15		84	chr17	+	40995732	614
chr1	150703585	1520	-	CTSS	0.129417	0.0041573	0.00708278	97		85	chr15	-	58888657	-52
chr1	150783003	405	-	ARNT	0.170363	1.83444e-05	0.000149956	-31		86	chr15	-	58888798	-193
chr1	151007396	58497	+	PRUNE1	0.105174	0.000371873	0.00093422	-38		87	chr3	-	48335953	-136664
chr1	151221003	8394	+	PIP5K1A	0.168003	0.000201636	0.000594044	5		88	chr13	+	50587604	24
chr1	151314734	5993	-	RFX5	0.101597	2.45463e-05	0.000169631	-22		89	chr13	+	50588707	-53
chr1	151668676	81609	+	SNX27	0.102469	0.000984907	0.00202069	30		90	chr7	-	92234437	145
chr1	153516174	6275	-	S100A4	0.101042	0.0154369	0.0219075	-1		91	chr7	-	92235864	70
chr1	153634203	23557	+	SNAPIN	0.146374	4.79651e-05	0.00023565	59		92	chr7	-	92235897	37
chr1	154179281	25912	-	C1orf43	0.105987	1.07604e-05	0.000125042	3		93	chr7	-	92235900	34
chr1	154554805	103	-	ADAR	0.137366	4.35496e-05	0.000224376	-18		94	chr7	-	92236035	-101
chr1	154557025	103	-	ADAR	0.215385	3.53058e-05	0.000200683	-196		95	chr7	-	92236229	-295
chr1	154557283	103	-	ADAR	0.213683	2.58514e-06	0.000107531	6		96	chr7	-	92236752	22
chr1	154897491	10654	-	PMVK	0.103909	7.93524e-05	0.000319332	-73		97	chr7	-	92236785	-11
chr1	155306311	55870	-	ASH1L	0.148148	0.0219581	0.0290311	63		98	chr7	-	92236861	-87
chr1	155630926	55249	-	YY1AP1	0.131384	0.00217141	0.00392017	-73		99	chr7	-	92236878	-104
chr1	155868026	6016	-	RIT1	0.216835	0.000309325	0.000812373	24		100	chr7	-	92237175	-117
chr1	155868042	6016	-	RIT1	0.14652	0.00865687	0.0138057	40		101	chr7	-	92238558	441
chr1	155868086	6016	-	RIT1	0.266667	0.0126712	0.0187834	-18		102	chr7	-	92238969	30
chr1	155870058	6016	-	RIT1	0.11301	0.000648268	0.00144583	6		103	chr7	-	92239849	-231
chr1	155978883	6746	-	SSR2	0.432302	2.55469e-06	0.000107531	-124		104	chr7	-	92240835	40
chr1	156109171	4000	+	LMNA	0.289983	8.40727e-05	0.000330947	38		105	chr7	-	92241589	5
chr1	156109209	4000	+	LMNA	0.326916	0.000262384	0.000718704	0		106	chr7	-	92242569	53
chr1	156209533	11243	+	PMF1	0.559865	9.14176e-07	0.000107531	-145		107	chr7	-	92242594	28
chr1	156711984	3068	-	HDGF	0.101964	0.00026642	0.000726685	48		108	chr7	-	92242595	27
chr1	156712096	3068	-	HDGF	0.170788	1.64476e-05	0.000144818	-94		109	chr7	-	92242749	11
chr1	15756556	79180	+	EFHD2	0.100312	1.01335e-05	0.000124418	-28		110	chr7	-	92243685	-104
chr1	159997699	93183	-	PIGM	0.157407	0.00672159	0.0110211	-36		111	chr9	-	32542329	333
chr1	159998829	93183	-	PIGM	0.15	0.0023793	0.00425392	6		112	chr1	-	180943510	-47
chr1	159999465	93183	-	PIGM	0.436538	0.000816156	0.00173866	-31		113	chr1	-	180944305	-842
chr1	159999936	93183	-	PIGM	0.109722	0.0029163	0.00510352	-13		114	chr1	-	23636582	-78
chr1	160247875	5824	-	PEX19	0.140223	8.90673e-05	0.000343485	-19		115	chr17	+	61666674	158
chr1	160248813	5824	-	PEX19	0.164032	1.64234e-05	0.000144701	82		116	chr17	+	61671047	-70
chr1	160248969	5824	-	PEX19	0.113925	1.50651e-05	0.000138922	28		117	chr17	+	61671329	43
chr1	160967938	50848	-	F11R	0.186941	0.000102933	0.00037621	-86		118	chr17	+	46940535	-32
chr1	161090916	9191	-	DEDD	0.222619	0.00260443	0.00460964	11		119	chr17	+	46940536	-31
chr1	161332552	6391	+	SDHC	0.114631	0.000687783	0.00151875	-72		120	chr17	+	46941003	-65
chr1	161332898	6391	+	SDHC	0.100899	0.00049053	0.00115713	-51		121	chr17	+	46941648	578
chr1	161334129	6391	+	SDHC	0.110297	0.00433116	0.00736095	16		122	chr14	+	67576864	-70832
chr1	161334303	6391	+	SDHC	0.117284	0.0100715	0.0156535	-7		123	chr14	+	67648144	230
chr1	161930186	22926	+	ATF6	0.300772	9.85103e-05	0.000366275	6		124	chr14	+	67648274	360
chr1	161930187	22926	+	ATF6	0.265951	0.000110097	0.000393346	5		125	chr14	+	67648275	361
chr1	161930324	22926	+	ATF6	0.1122	0.0177172	0.024402	-4		126	chr14	+	67648279	365
chr1	161930987	22926	+	ATF6	0.156517	0.000182223	0.000550396	-8		127	chr14	+	67648283	369
chr1	161931121	22926	+	ATF6	0.175	0.0201887	0.0270317	-67		128	chr13	-	95672921	128
chr1	162493052	127933	+	UHMK1	0.19272	6.01325e-05	0.000270721	0		129	chr10	-	112053044	-106
chr1	162493074	127933	+	UHMK1	0.231242	6.74835e-05	0.000287961	-22		130	chr10	-	112053164	-58
chr1	162493312	127933	+	UHMK1	0.46323	2.08154e-06	0.000107531	16		131	chr10	-	112053205	-99
chr1	162493368	127933	+	UHMK1	0.156604	1.01109e-05	0.000124418	38		132	chr10	-	112053864	-115
chr1	162493425	127933	+	UHMK1	0.11442	6.00121e-06	0.000114109	-19		133	chr1	-	115110504	92
chr1	162493559	127933	+	UHMK1	0.145144	1.65602e-05	0.000145179	-15		134	chr22	-	30728461	-105
chr1	162493645	127933	+	UHMK1	0.170351	0.000180306	0.000546075	-4		135	chr4	+	1333767	22
chr1	162493682	127933	+	UHMK1	0.171432	6.1476e-05	0.000273277	-4		136	chr5	+	10434948	-112
chr1	162494266	127933	+	UHMK1	0.209354	5.66844e-05	0.000260614	45		137	chr5	+	10437606	2546
chr1	162494468	127933	+	UHMK1	0.109159	0.00022616	0.000644859	-4		138	chr1	-	154554805	-26
chr1	162497681	127933	+	UHMK1	0.102265	0.000231544	0.00065637	-190		139	chr1	-	154557025	-204
chr1	162498092	127933	+	UHMK1	0.247014	1.55424e-05	0.000140802	0		140	chr1	-	154557283	87
chr1	162498706	127933	+	UHMK1	0.129459	9.10318e-06	0.000120956	-23		141	chr11	+	63525967	-2
chr1	162499072	127933	+	UHMK1	0.223729	3.02335e-05	0.000185825	22		142	chr11	+	63526744	-143
chr1	162499073	127933	+	UHMK1	0.478281	1.42677e-05	0.000136383	21		143	chr2	-	211296268	-40
chr1	162499233	127933	+	UHMK1	0.11011	2.58448e-05	0.000172812	-51		144	chr2	-	211296747	-90
chr1	165631682	223	-	ALDH9A1	0.18528	3.34146e-05	0.000194577	6		145	chr2	-	211296823	-166
chr1	165696668	54499	-	TMCO1	0.106815	0.000302908	0.000799297	-41		146	chr2	-	211296865	-208
chr1	165696947	54499	-	TMCO1	0.285803	1.76424e-05	0.000148196	27		147	chr2	-	211297651	302
chr1	165696973	54499	-	TMCO1	0.16479	4.52819e-07	0.000107531	53		148	chr2	-	211297698	255
chr1	165696974	54499	-	TMCO1	0.117854	1.27976e-05	0.000131732	54		149	chr2	-	211297965	-12
chr1	165697017	54499	-	TMCO1	0.108816	1.69192e-06	0.000107531	-15		150	chr2	-	211298423	-361
chr1	165697169	54499	-	TMCO1	0.148393	0.00012116	0.000417267	-4		151	chr7	+	50468565	28
chr1	165697175	54499	-	TMCO1	0.110314	7.73848e-05	0.000314026	2		152	chr7	+	50469404	34
chr1	165737779	54499	-	TMCO1	0.16453	0.00498508	0.00837302	22		153	chr7	+	50471007	-55
chr1	165737780	54499	-	TMCO1	0.245726	0.000758007	0.00164109	23		154	chr7	+	50471178	-10
chr1	166819852	57645	+	POGK	0.19696	0.000294745	0.000782704	0		155	chr7	+	50471485	51
chr1	166822601	57645	+	POGK	0.126744	0.000194054	0.000577187	-82		156	chr7	+	50472202	122
chr1	166823621	57645	+	POGK	0.232506	6.45054e-05	0.000280348	28		157	chr15	+	77775822	319
chr1	16723466	26099	+	SZRD1	0.111544	1.19318e-05	0.000128138	0		158	chr15	+	77775931	-311
chr1	167674423	92241	+	RCSD1	0.103098	4.34769e-05	0.000224227	-8		159	chr15	+	77777769	215
chr1	167759680	9019	+	MPZL1	0.101286	0.00016847	0.000519594	-4		160	chr6	-	139693831	87
chr1	167887190	25874	-	MPC2	0.131702	0.000891891	0.00186546	-2		161	chr1	-	220231484	-69542
chr1	168169601	261726	+	TIPRL	0.131546	3.86624e-05	0.000210697	16		162	chr1	-	220231487	-69545
chr1	168169890	261726	+	TIPRL	0.113903	0.000227157	0.000647069	-22		163	chr1	-	220231787	-69845
chr1	168169918	261726	+	TIPRL	0.179761	0.000268555	0.000730677	0		164	chr8	-	134250605	-57
chr1	169798413	55732	+	C1orf112	0.12358	3.81937e-05	0.000209078	76		165	chr21	+	46643776	1347
chr1	171562158	23215	+	PRRC2C	0.308127	1.60586e-06	0.000107531	0		166	chr21	+	46645435	3006
chr1	1716917	2782	-	GNB1	0.124374	1.09708e-05	0.000125272	-73		167	chr13	-	113139516	39
chr1	172410810	5279	-	PIGC	0.186586	5.17172e-05	0.000246585	51		168	chr11	+	66394780	115
chr1	172579957	51430	+	SUCO	0.174303	4.58848e-05	0.000230537	0		169	chr13	-	33091681	271
chr1	173768948	91687	-	CENPL	0.141758	0.00144933	0.00276365	-79		170	chr13	-	33091699	253
chr1	173826937	55157	+	DARS2	0.235291	5.20667e-05	0.000247573	15		171	chr1	-	108114151	253
chr1	173827414	55157	+	DARS2	0.288948	1.14679e-06	0.000107531	-3		172	chr1	-	108114207	197
chr1	174982696	63931	-	MRPS14	0.312783	1.62117e-05	0.000144053	2		173	chr7	-	106843820	-196
chr1	174983278	63931	-	MRPS14	0.184394	0.000971825	0.0019989	-53		174	chr2	+	181927641	-137
chr1	174983481	63931	-	MRPS14	0.287879	0.00438003	0.0074345	-20		175	chr2	+	181927767	-11
chr1	179323780	6646	+	SOAT1	0.120273	0.00082311	0.00174863	50		176	chr2	+	181927771	-7
chr1	179323928	6646	+	SOAT1	0.139881	0.000499376	0.00117232	11		177	chr2	+	181927787	9
chr1	179324370	6646	+	SOAT1	0.240334	1.92618e-05	0.000152923	12		178	chr2	+	181927834	56
chr1	179324734	6646	+	SOAT1	0.244048	0.000331043	0.00085456	73		179	chr2	+	181927884	106
chr1	179324819	6646	+	SOAT1	0.27037	0.000760522	0.00164556	-12		180	chr2	+	181927922	-11
chr1	179811409	163590	-	TOR1AIP2	0.15	0.0069342	0.011338	6		181	chr20	+	18541442	-70
chr1	179831987	163590	-	TOR1AIP2	0.142606	4.504e-05	0.000228261	-32		182	chr14	-	39502124	-116
chr1	179832680	163590	-	TOR1AIP2	0.257143	5.27816e-05	0.000249662	28		183	chr6	-	86318223	-154
chr1	179959729	9857	+	CEP350	0.146125	0.000424117	0.00103252	21		184	chr6	-	86318224	-155
chr1	180083813	9857	+	CEP350	0.187164	1.8203e-05	0.000149917	-172		185	chr6	-	86319556	172
chr1	180167019	5768	+	QSOX1	0.138893	3.77493e-05	0.000207826	0		186	chr6	-	86319670	58
chr1	180854828	9213	+	XPR1	0.137778	0.000153415	0.000486877	-146		187	chr6	-	86321259	-25
chr1	180855219	9213	+	XPR1	0.152778	0.00284896	0.00500004	60		188	chr6	-	86321686	-91
chr1	180943510	10228	-	STX6	0.121199	0.000440126	0.00106171	22		189	chr6	-	86321778	139
chr1	180944305	10228	-	STX6	0.141661	0.000361608	0.000915038	-217		190	chr6	-	86322063	-146
chr1	181024705	3140	+	MR1	0.108844	0.00024021	0.000674351	0		191	chrX	-	129758204	-403874
chr1	182352059	2752	-	GLUL	0.145696	2.27565e-05	0.00016496	190		192	chr22	-	38879874	106
chr1	182352517	2752	-	GLUL	0.105985	2.62934e-07	0.000107531	-20		193	chr11	-	118914970	-17
chr1	182353159	2752	-	GLUL	0.131814	7.74145e-06	0.000114807	11		194	chr11	-	118915152	-33
chr1	182360907	2752	-	GLUL	0.135479	3.03797e-05	0.0001862	-3		195	chr11	+	9469063	-124
chr1	182797880	80896	+	NPL	0.156527	0.000371222	0.000933066	158		196	chr19	+	33870554	-13
chr1	182799077	80896	+	NPL	0.124786	0.000504727	0.0011826	-136		197	chr19	+	33870898	-152
chr1	183113367	3915	+	LAMC1	0.101181	0.000642656	0.00143603	-22		198	chr19	+	33871564	-187
chr1	184042239	116461	+	TSEN15	0.156809	2.5129e-05	0.000171096	0		199	chr19	+	33871876	42
chr1	184043279	116461	+	TSEN15	0.2	0.000613483	0.00138546	-12		200	chr1	-	110943971	-51
chr1	184660079	80267	-	EDEM3	0.143659	1.76264e-05	0.000148196	-23		201	chr1	-	110946555	-13
chr1	184660620	80267	-	EDEM3	0.175895	2.81701e-06	0.000107531	0		202	chr3	+	69153900	276
chr1	184662926	80267	-	EDEM3	0.112237	1.67469e-05	0.000145598	74		203	chr3	+	69154588	-356
chr1	184761350	116496	-	FAM129A	0.151662	0.00268894	0.0047437	82		204	chr3	+	69154827	-117
chr1	185070159	6045	+	RNF2	0.187719	0.00735844	0.0119781	8		205	chr3	+	69154835	-109
chr1	185070319	6045	+	RNF2	0.243358	2.23854e-05	0.00016372	-102		206	chr3	+	69155024	80
chr1	185071194	6045	+	RNF2	0.173611	0.0105918	0.0162992	-34		207	chr20	+	47639669	-11471
chr1	185071249	6045	+	RNF2	0.68254	1.47166e-05	0.000137361	54		208	chr20	+	47650333	-807
chr1	185088415	81627	-	TRMT1L	0.110043	0.000409445	0.0010036	60		209	chr20	+	47651310	170
chr1	185089116	81627	-	TRMT1L	0.108225	0.0045685	0.0077248	6		210	chr20	+	47651421	-33
chr1	192981557	51377	-	UCHL5	0.198052	0.000406774	0.000998388	-60		211	chr20	+	47652368	-71
chr1	192981564	51377	-	UCHL5	0.195221	6.66671e-05	0.000285681	-53		212	chr8	-	68110389	836
chr1	192982382	51377	-	UCHL5	0.187029	2.60676e-05	0.000173342	18		213	chr8	-	68110538	687
chr1	192983438	51377	-	UCHL5	0.126993	0.000755158	0.00163614	-22		214	chr8	-	68110893	332
chr1	193222421	79577	+	CDC73	0.373316	6.87206e-05	0.000290523	13		215	chr8	-	68179662	-1422
chr1	193222448	79577	+	CDC73	0.144019	0.000381602	0.000950323	-14		216	chr8	-	68213498	-9274
chr1	198288904	140609	+	NEK7	0.321901	5.65331e-05	0.000260084	-38		217	chr5	-	159828913	123
chr1	198289356	140609	+	NEK7	0.117017	9.41786e-05	0.000355413	19		218	chr5	-	159829130	-94
chr1	198290227	140609	+	NEK7	0.161559	3.59256e-05	0.000201981	-96		219	chr5	-	159829161	-125
chr1	198725553	5788	+	PTPRC	0.119503	3.72662e-05	0.000206089	-122		220	chr5	-	159829408	-129
chr1	198725889	5788	+	PTPRC	0.32879	1.44134e-05	0.00013642	-30		221	chr5	-	159829489	-210
chr1	198725891	5788	+	PTPRC	0.1746	0.000129493	0.000435046	-32		222	chr5	-	159829493	-214
chr1	200375561	23528	-	ZNF281	0.13308	0.00064784	0.00144518	-47		223	chr5	-	159829571	-292
chr1	200375927	23528	-	ZNF281	0.313353	0.000407918	0.00100036	-7		224	chr9	+	106902405	-255
chr1	201847439	55705	+	IPO9	0.165	0.000137558	0.000452827	269		225	chr9	+	106903173	-170
chr1	202300940	29089	-	UBE2T	0.181878	0.000110768	0.000394873	6		226	chr4	+	57325888	38
chr1	202300999	29089	-	UBE2T	0.387068	6.71814e-07	0.000107531	2		227	chr4	+	57326126	271
chr1	202696868	10765	-	KDM5B	0.264815	0.000282802	0.000760522	49		228	chr4	+	57326313	-64
chr1	202696961	10765	-	KDM5B	0.330242	0.000118566	0.000411586	142		229	chr4	+	57326321	-56
chr1	202848648	5877	-	RABIF	0.107551	0.0109051	0.016683	50		230	chr4	+	57327108	-79
chr1	202849334	5877	-	RABIF	0.112121	0.00800397	0.0128896	6		231	chr4	+	57327152	-35
chr1	202849344	5877	-	RABIF	0.234499	0.000118548	0.000411586	16		232	chr17	+	43229028	1391
chr1	202849814	5877	-	RABIF	0.260181	3.45221e-05	0.000197844	47		233	chr2	+	74090843	-5
chr1	202989991	92703	+	TMEM183A	0.181486	3.51379e-06	0.000107531	-44		234	chr2	-	85546884	238
chr1	202992039	92703	+	TMEM183A	0.139512	4.85971e-05	0.000237483	-18		235	chr2	-	85548854	115
chr1	203277029	7832	+	BTG2	0.138889	0.0170907	0.0237428	-67		236	chr1	+	214837458	-43
chr1	203278611	7832	+	BTG2	0.26455	0.019982	0.0268114	-16		237	chr1	+	214837507	6
chr1	203652502	493	+	ATP2B4	0.121032	9.78645e-05	0.000364739	-81		238	chr11	+	118280149	-15
chr1	203709742	493	+	ATP2B4	0.127341	0.000152507	0.000484995	-9		239	chr11	+	118280150	-14
chr1	203710578	493	+	ATP2B4	0.145105	1.92839e-05	0.000152956	26		240	chr11	+	118280153	-11
chr1	203712740	493	+	ATP2B4	0.231247	1.65391e-05	0.000145179	19		241	chr11	+	118280357	193
chr1	203712770	493	+	ATP2B4	0.105575	3.12874e-05	0.000189128	0		242	chr12	+	4665599	-3305
chr1	203712796	493	+	ATP2B4	0.105935	0.000375684	0.000940885	0		243	chr12	+	4668320	-584
chr1	203769936	9877	+	ZC3H11A	0.164363	0.000961179	0.00198175	-39		244	chr12	+	4668321	-583
chr1	203771335	9877	+	ZC3H11A	0.164355	0.00022168	0.000635433	-65		245	chr12	+	4668322	-582
chr1	203771636	9877	+	ZC3H11A	0.243647	0.000228265	0.000649089	-57		246	chr14	-	57671200	417
chr1	203839156	6635	+	SNRPE	0.342107	9.94416e-07	0.000107531	-46		247	chr14	-	57671560	57
chr1	204373871	84919	-	PPP1R15B	0.19689	1.5164e-05	0.000139131	19		248	chr14	-	57671688	-71
chr1	204373872	84919	-	PPP1R15B	0.115561	4.21653e-05	0.000220922	20		249	chr14	-	57672851	-232
chr1	205057197	5929	-	RBBP5	0.209541	8.54529e-05	0.000334399	2		250	chr17	+	47132661	10
chr1	205577719	2005	-	ELK4	0.168687	0.0107713	0.0165232	-22		251	chr7	-	23349951	1121
chr1	205583475	2005	-	ELK4	0.241667	0.0194509	0.0262167	6		252	chr7	-	23351419	-347
chr1	205682617	64710	-	NUCKS1	0.222916	5.83787e-06	0.000113391	-182		253	chr7	-	23351450	-378
chr1	205682630	64710	-	NUCKS1	0.154642	5.79163e-05	0.00026445	-169		254	chr7	-	23351919	-847
chr1	205684370	64710	-	NUCKS1	0.147095	2.36806e-06	0.000107531	-60		255	chr12	-	121677812	67
chr1	205684853	64710	-	NUCKS1	0.173125	1.83864e-06	0.000107531	6		256	chr12	-	121677902	-23
chr1	205685005	64710	-	NUCKS1	0.664614	1.09347e-06	0.000107531	6		257	chr1	-	154897491	71
chr1	205686022	64710	-	NUCKS1	0.403453	2.09273e-06	0.000107531	3		258	chr11	-	47487545	374
chr1	205737454	8934	-	RAB29	0.280253	2.21142e-05	0.000162668	-137		259	chr11	-	47487727	192
chr1	205738123	8934	-	RAB29	0.134921	4.03695e-05	0.000215974	-14		260	chr10	+	11372275	131
chr1	206761975	83593	+	RASSF5	0.106147	6.90952e-06	0.000114428	102		261	chr10	+	11373010	43
chr1	209956105	148304	-	C1orf74	0.117794	0.00476847	0.00803875	-10		262	chr10	+	11373072	-39
chr1	21133302	8672	-	EIF4G3	0.144872	0.0229867	0.0302081	81		263	chr10	+	11373387	276
chr1	211748447	7779	-	SLC30A1	0.206268	0.000214293	0.000620342	-19		264	chr10	+	11373801	5
chr1	211918755	9926	-	LPGAT1	0.100565	2.81998e-05	0.000179892	-97		265	chr10	+	11375470	41
chr1	211918778	9926	-	LPGAT1	0.278146	5.80695e-06	0.000113391	-74		266	chr10	+	11375605	176
chr1	211918858	9926	-	LPGAT1	0.226367	1.01321e-05	0.000124418	6		267	chr10	+	11375606	177
chr1	211920546	9926	-	LPGAT1	0.139579	0.000183939	0.000553977	-129		268	chr10	+	11375607	178
chr1	211921542	9926	-	LPGAT1	0.110171	0.000142468	0.000462839	-13		269	chr10	+	11375681	252
chr1	211922703	9926	-	LPGAT1	0.203523	7.4072e-06	0.000114807	-86		270	chr10	+	11376130	19
chr1	212114194	25896	-	INTS7	0.144444	0.0130984	0.0192621	42		271	chr10	+	11376131	20
chr1	212277178	51514	+	DTL	0.130769	0.000215008	0.000621614	-34		272	chr10	+	11376173	1
chr1	212277496	51514	+	DTL	0.251175	3.39898e-05	0.000196362	31		273	chr10	+	11376188	16
chr1	212535131	5525	+	PPP2R5A	0.130601	1.04836e-05	0.000124769	-135		274	chr10	+	11376193	21
chr1	212988600	128387	+	TATDN3	0.170235	0.00125465	0.00244734	8		275	chr10	+	11378206	1060
chr1	212989636	128387	+	TATDN3	0.338927	3.30598e-05	0.000193792	0		276	chr10	+	11378213	1067
chr1	212989650	128387	+	TATDN3	0.230204	0.000603337	0.00136719	-14		277	chr10	+	11378216	1070
chr1	213072222	28982	+	FLVCR1	0.112821	0.00232655	0.00416879	-76		278	chr9	+	19050420	-255
chr1	213167584	90806	-	ANGEL2	0.161125	0.000633079	0.00142136	79		279	chr17	-	63006403	478
chr1	213414746	26750	+	RPS6KC1	0.160317	0.000957352	0.00197611	0		280	chr17	-	63006651	230
chr1	214837458	1063	+	CENPF	0.231156	2.40506e-05	0.000167791	49		281	chr17	-	63007809	104
chr1	214837507	1063	+	CENPF	0.380588	1.70387e-05	0.000146327	0		282	chr17	-	63009129	-174
chr1	215794315	51133	+	KCTD3	0.129877	8.00897e-05	0.000320446	-46		283	chr13	+	108959217	73947
chr1	219385118	127018	+	LYPLAL1	0.101276	0.000302474	0.000798952	98		284	chr13	+	108959424	74154
chr1	220231484	10380	-	BPNT1	0.164035	0.000216141	0.000623838	3		285	chr13	+	108959473	74203
chr1	220231487	10380	-	BPNT1	0.361483	3.575e-07	0.000107531	6		286	chr13	+	108959554	74284
chr1	220231787	10380	-	BPNT1	0.105365	7.22926e-05	0.00029956	-43		287	chrX	-	151996358	-45
chr1	220321343	55699	+	IARS2	0.185509	0.000122272	0.000420318	-82		288	chr3	-	121208945	-58360
chr1	220322372	25782	-	RAB3GAP2	0.149129	0.00094533	0.00195846	20		289	chr11	-	88055673	8
chr1	220322666	25782	-	RAB3GAP2	0.120434	0.00082067	0.00174548	-58		290	chr11	-	88056408	457
chr1	220322789	25782	-	RAB3GAP2	0.178941	0.000469201	0.00111755	-6		291	chr11	-	88056680	185
chr1	220323656	25782	-	RAB3GAP2	0.23243	1.75416e-05	0.000148132	1		292	chr11	-	88058822	-1085
chr1	220323893	25782	-	RAB3GAP2	0.240981	1.893e-05	0.000152106	-124		293	chr1	-	202696868	-63
chr1	220324363	25782	-	RAB3GAP2	0.145238	0.0032833	0.00569328	-156		294	chr1	-	202696961	-156
chr1	222842472	64853	-	AIDA	0.131439	0.000979548	0.00201139	23		295	chr22	-	41829856	-270
chr1	222842706	64853	-	AIDA	0.101584	0.00130045	0.00252287	-9		296	chr22	-	41831672	-11
chr1	222843135	64853	-	AIDA	0.121258	0.000389419	0.000964866	-2		297	chr6	-	135359060	-4102
chr1	223967913	7159	-	TP53BP2	0.122222	0.0120104	0.0180045	-21		298	chr10	+	299377	315
chr1	223967986	7159	-	TP53BP2	0.10306	0.0125637	0.0186693	52		299	chr15	-	52839675	-27
chr1	223968001	7159	-	TP53BP2	0.142502	8.00454e-05	0.000320423	-38		300	chr15	-	52841229	-314
chr1	22418608	998	+	CDC42	0.221843	6.70028e-06	0.000114109	2		301	chr15	-	52842377	-38
chr1	22418610	998	+	CDC42	0.467955	2.29075e-06	0.000107531	0		302	chr15	-	52842402	-63
chr1	22418646	998	+	CDC42	0.295053	3.42595e-06	0.000107531	-36		303	chr15	-	52842482	1
chr1	22418647	998	+	CDC42	0.121458	1.84652e-05	0.000150691	-37		304	chr15	-	52842590	-107
chr1	22419354	998	+	CDC42	0.550218	3.258e-06	0.000107531	-9		305	chr15	-	52842636	-153
chr1	224345794	23219	+	FBXO28	0.117172	0.000187646	0.000561785	0		306	chr15	-	52842733	31
chr1	224346877	23219	+	FBXO28	0.503336	1.06515e-06	0.000107531	15		307	chr15	-	52842773	-9
chr1	224346881	23219	+	FBXO28	0.110869	0.000185047	0.000556417	11		308	chr15	-	52843134	297
chr1	224347444	23219	+	FBXO28	0.270563	0.00136544	0.00262977	-40		309	chr15	-	52843511	-80
chr1	224349517	23219	+	FBXO28	0.219304	0.000887858	0.00185836	-22		310	chr15	-	52843537	-106
chr1	224349638	23219	+	FBXO28	0.132275	0.0112594	0.0171085	-69		311	chr15	-	52843542	-111
chr1	224565527	29097	+	CNIH4	0.161111	0.00204626	0.00372455	6		312	chr15	-	52843592	45
chr1	224574921	80232	-	WDR26	0.153755	0.000296349	0.000786247	3		313	chr15	-	52843671	-34
chr1	224576634	80232	-	WDR26	0.118477	4.89959e-05	0.000238631	78		314	chr15	-	52843672	-35
chr1	225589223	3930	-	LBR	0.222921	3.97393e-05	0.000213846	10		315	chr15	-	52843706	-69
chr1	225589305	3930	-	LBR	0.22951	8.99048e-06	0.000120363	-66		316	chr15	-	52843776	79
chr1	225589730	3930	-	LBR	0.411294	4.00343e-06	0.000107531	-6		317	chr21	-	44263289	2476
chr1	225589738	3930	-	LBR	0.145825	1.57243e-05	0.000141694	2		318	chr12	+	133782588	978
chr1	225589790	3930	-	LBR	0.209023	4.33758e-06	0.000108422	6		319	chr2	+	74441979	16
chr1	225589954	3930	-	LBR	0.457286	5.28021e-06	0.000111298	135		320	chr5	+	134056744	-2512
chr1	225977242	6726	+	SRP9	0.112205	1.07562e-05	0.000125042	0		321	chr5	+	134061236	-1477
chr1	226108198	29920	-	PYCR2	0.170516	2.7954e-06	0.000107531	85		322	chr5	+	134062952	239
chr1	226172677	163859	-	SDE2	0.112745	0.000159566	0.000499637	48		323	chr5	+	134062956	243
chr1	226332716	64746	-	ACBD3	0.387918	8.79438e-05	0.000340604	2		324	chr11	+	74717545	-590
chr1	226332806	64746	-	ACBD3	0.139174	0.000266867	0.000727438	13		325	chr11	+	74718211	76
chr1	226419658	286826	-	LIN9	0.195238	0.000135984	0.000449568	-14		326	chr5	-	153371638	427344
chr1	226548901	142	-	PARP1	0.139387	6.77612e-06	0.000114129	-16		327	chr5	-	153371806	427176
chr1	228286169	375	+	ARF1	0.160327	3.44943e-06	0.000107531	-38		328	chrX	+	118377513	-72
chr1	228681785	149603	+	RNF187	0.422783	1.30145e-07	0.000107531	-74		329	chrX	+	118377787	13
chr1	228682531	149603	+	RNF187	0.188707	1.72183e-06	0.000107531	-30		330	chrX	+	118378105	-73
chr1	228682645	149603	+	RNF187	0.230145	4.06289e-06	0.000107531	131		331	chr2	+	26359222	-202
chr1	229458213	126731	-	CCSAP	0.351852	0.000162267	0.000506124	30		332	chr2	+	26359285	-139
chr1	229459701	126731	-	CCSAP	0.110516	0.00143891	0.00274701	16		333	chr2	+	26359337	-87
chr1	231700731	7257	+	TSNAX	0.181678	1.08897e-05	0.000125042	22		334	chr2	+	26359352	-72
chr1	231701850	7257	+	TSNAX	0.268946	3.33307e-05	0.000194444	81		335	chr2	+	26359357	-67
chr1	231701851	7257	+	TSNAX	0.105858	0.00177081	0.00328038	80		336	chr2	+	26359576	97
chr1	231702179	7257	+	TSNAX	0.763976	1.17582e-06	0.000107531	-24		337	chr2	+	26359738	-181
chr1	231702214	7257	+	TSNAX	0.121878	6.12226e-05	0.000272944	-59		338	chr7	+	99054957	445
chr1	2335314	11079	+	RER1	0.118509	0.00659692	0.0108301	-216		339	chr1	-	149900828	-3545
chr1	234741854	359948	-	IRF2BP2	0.148135	8.57062e-06	0.000119003	19		340	chr20	-	36145962	-119
chr1	234741861	359948	-	IRF2BP2	0.309874	2.64665e-06	0.000107531	26		341	chr20	-	36146232	58
chr1	235273756	9804	-	TOMM20	0.16903	2.45168e-06	0.000107531	6		342	chr13	+	53262071	84
chr1	235273983	9804	-	TOMM20	0.120158	3.27432e-05	0.000192803	21		343	chr14	+	96999098	153
chr1	235274064	9804	-	TOMM20	0.298034	2.50595e-06	0.000107531	102		344	chr14	+	96999286	341
chr1	235274649	9804	-	TOMM20	0.134155	9.0137e-06	0.000120363	-27		345	chr14	+	97031912	-44
chr1	235274826	9804	-	TOMM20	0.11939	3.62137e-05	0.000202642	6		346	chr14	+	97032616	219
chr1	235275004	9804	-	TOMM20	0.273587	3.78837e-05	0.000208318	-13		347	chr14	+	97033113	33
chr1	235277158	9804	-	TOMM20	0.285027	4.98699e-07	0.000107531	76		348	chr2	+	238006435	86
chr1	235506036	9453	+	GGPS1	0.182306	0.00015995	0.000500325	0		349	chr2	+	238006436	87
chr1	235507102	9453	+	GGPS1	0.243519	0.00170555	0.00317639	12		350	chr2	+	238006514	-25
chr1	235612422	148789	-	B3GALNT2	0.13484	0.00242911	0.00433239	-16		351	chr2	+	238006520	-19
chr1	235612435	148789	-	B3GALNT2	0.13142	0.0035252	0.00607885	-3		352	chr2	+	238006541	2
chr1	235612628	148789	-	B3GALNT2	0.112316	0.000114096	0.000401836	17		353	chr2	+	238006964	78
chr1	235899674	1130	-	LYST	0.182518	0.00181921	0.00335982	232		354	chr5	+	32601860	-57
chr1	235900248	1130	-	LYST	0.116883	0.00373451	0.00640803	87		355	chr5	+	32601905	-12
chr1	235991334	1130	-	LYST	0.103631	2.92634e-05	0.000183018	-16		356	chr5	+	32602125	-14
chr1	235991826	1130	-	LYST	0.161529	8.0469e-05	0.00032091	-137		357	chr9	+	91090340	20
chr1	23636582	10236	-	HNRNPR	0.218004	3.31684e-06	0.000107531	0		358	chr15	+	79189552	-49
chr1	236380569	56605	-	ERO1B	0.140916	0.0010343	0.00209991	31		359	chr11	+	16776742	67
chr1	236381431	56605	-	ERO1B	0.270412	0.0006592	0.00146606	6		360	chr11	+	16778930	1668
chr1	236711513	3964	+	LGALS8	0.107253	2.29886e-05	0.000165844	-60		361	chr19	-	48887582	145
chr1	237063852	4548	+	MTR	0.131197	0.00200186	0.00365421	37		362	chr5	-	137088284	29
chr1	237065252	4548	+	MTR	0.143892	0.000178461	0.000541497	-11		363	chr17	-	46147523	6778
chr1	24086583	6924	+	ELOA	0.12963	0.00554371	0.00922962	45		364	chr17	-	46147531	6770
chr1	24088125	6924	+	ELOA	0.121795	0.00472714	0.00797459	-116		365	chr17	-	46147645	6656
chr1	24114500	57095	+	PITHD1	0.16022	0.000121104	0.00041725	-4		366	chr17	-	46148489	5812
chr1	243287852	9859	-	CEP170	0.135564	9.32938e-06	0.000121914	-80		367	chr20	-	43571153	-1
chr1	243289021	9859	-	CEP170	0.110293	2.68496e-05	0.000175664	-22		368	chr20	-	43128900	-21
chr1	243665988	10000	-	AKT3	0.199007	0.000239047	0.000672035	57		369	chr2	-	9724128	99
chr1	243666266	10000	-	AKT3	0.193422	4.39365e-05	0.000225009	23		370	chr2	-	9724133	94
chr1	243666698	10000	-	AKT3	0.188125	1.80701e-05	0.000149676	24		371	chr2	-	9725082	44
chr1	244571879	159	-	ADSS	0.133368	0.000418031	0.00102036	23		372	chr2	-	9725204	-78
chr1	244869172	51029	+	DESI2	0.13074	4.63264e-05	0.000231678	0		373	chr2	-	9725209	-3
chr1	244871386	51029	+	DESI2	0.131845	7.58989e-05	0.000310391	-64		374	chr14	-	75598639	-53
chr1	244872122	51029	+	DESI2	0.238468	8.60041e-07	0.000107531	-35		375	chr14	-	75598644	20
chr1	245015767	3192	-	HNRNPU	0.102522	9.59194e-06	0.000122656	90		376	chr14	-	75599123	101
chr1	245016783	3192	-	HNRNPU	0.10839	4.56535e-06	0.000108422	-82		377	chr14	-	75599258	-30
chr1	245016849	3192	-	HNRNPU	0.150026	2.76846e-05	0.000178236	-16		378	chr14	-	75599374	69
chr1	245017128	3192	-	HNRNPU	0.186853	1.791e-05	0.000148961	21		379	chr14	-	75599522	-72
chr1	245286077	84288	+	EFCAB2	0.25402	2.04145e-05	0.000156406	112		380	chr6	-	100956710	-94
chr1	245286082	84288	+	EFCAB2	0.218434	0.0001333	0.000443505	107		381	chr6	-	100956875	-259
chr1	245286278	84288	+	EFCAB2	0.119841	0.00937209	0.0147706	-89		382	chr6	-	101304662	-111965
chr1	246831087	163882	+	CNST	0.121693	0.00969522	0.0151849	-4		383	chr6	-	101304891	-112194
chr1	25167567	25932	+	CLIC4	0.115717	0.000737948	0.00160461	6		384	chr11	+	57429204	273
chr1	25167580	25932	+	CLIC4	0.209648	7.5738e-06	0.000114807	-4		385	chr4	-	77969685	18
chr1	25167617	25932	+	CLIC4	0.115818	1.52594e-05	0.000139482	-41		386	chr12	+	95908823	-708
chr1	25168322	25932	+	CLIC4	0.350732	1.01152e-05	0.000124418	15		387	chr2	-	86371157	277
chr1	25169009	25932	+	CLIC4	0.130364	8.66101e-06	0.000119081	-4		388	chr2	+	70132226	12
chr1	25169086	25932	+	CLIC4	0.168959	6.52865e-05	0.000282301	-8		389	chr18	+	9859783	163
chr1	25169207	25932	+	CLIC4	0.293587	5.38935e-06	0.000111298	26		390	chr18	+	9860300	-333
chr1	25169250	25932	+	CLIC4	0.194019	3.60366e-05	0.000202175	-17		391	chr18	+	9861085	-371
chr1	25169672	25932	+	CLIC4	0.132511	9.26757e-06	0.000121711	0		392	chr18	+	9861865	71
chr1	25170042	25932	+	CLIC4	0.21188	1.16232e-05	0.000127139	0		393	chr18	+	9862408	365
chr1	25170205	25932	+	CLIC4	0.263367	3.18951e-05	0.000190744	105		394	chr20	+	17585243	-2475
chr1	25170212	25932	+	CLIC4	0.260775	4.33132e-06	0.000108422	98		395	chr16	-	56463307	-146
chr1	25170255	25932	+	CLIC4	0.277147	1.90591e-05	0.000152713	55		396	chr16	-	56463639	-44
chr1	25170298	25932	+	CLIC4	0.165342	3.60421e-05	0.000202175	12		397	chr16	-	56464541	-32
chr1	25170656	25932	+	CLIC4	0.12615	1.12729e-05	0.000126451	10		398	chr16	-	56464936	133
chr1	25170725	25932	+	CLIC4	0.257143	0.000138199	0.000454323	-59		399	chr16	-	56466440	66
chr1	25170737	25932	+	CLIC4	0.113636	0.0127935	0.0189299	-71		400	chr12	+	69664780	1087
chr1	25226458	864	-	RUNX3	0.165288	1.83044e-05	0.000149956	-15		401	chr15	+	89740703	-35
chr1	25226644	864	-	RUNX3	0.418431	3.93133e-05	0.000212501	6		402	chr15	+	89740723	-15
chr1	25825521	55219	+	MACO1	0.118034	0.000869235	0.00182723	29		403	chr15	+	89742853	-240
chr1	26143282	57190	+	SELENON	0.253134	0.000635693	0.00142548	0		404	chr15	+	89743041	-52
chr1	26227034	3925	-	STMN1	0.212857	0.000104252	0.00037923	2		405	chr15	+	89743220	123
chr1	26227342	3925	-	STMN1	0.116851	2.19662e-06	0.000107531	-1		406	chr15	+	93570482	1397
chr1	26607935	83442	+	SH3BGRL3	0.247123	6.77778e-06	0.000114129	34		407	chr3	+	50391232	94494
chr1	27108379	8289	+	ARID1A	0.122286	0.000744817	0.00161781	89		408	chr17	+	35873089	-80
chr1	27108455	8289	+	ARID1A	0.295101	0.000173737	0.000531799	13		409	chr17	+	35873120	-49
chr1	27731228	10163	-	WASF2	0.108404	2.27719e-05	0.00016496	28		410	chr17	+	35873387	-40
chr1	28177211	5511	+	PPP1R8	0.187297	3.05797e-06	0.000107531	170		411	chr17	+	35873425	-2
chr1	28177765	5511	+	PPP1R8	0.124906	7.54407e-06	0.000114807	-19		412	chr1	+	2335314	582
chr1	28297441	2140	-	EYA3	0.108869	0.000286814	0.000767776	-2		413	chr9	+	137023674	53
chr1	28527260	22826	-	DNAJC8	0.161686	3.30919e-06	0.000107531	-81		414	chr3	+	58305786	741
chr1	28824767	65979	+	PHACTR4	0.142925	0.000128596	0.000433378	-19		415	chr11	+	125526139	29
chr1	28824774	65979	+	PHACTR4	0.322164	0.000159871	0.000500253	-26		416	chr11	+	125545856	6784
chr1	28825337	65979	+	PHACTR4	0.125876	0.0137599	0.0199915	168		417	chr7	-	27565881	12081
chr1	29444118	2035	+	EPB41	0.111986	1.43169e-05	0.000136383	74		418	chr14	-	89624981	324
chr1	29519540	51102	-	MECR	0.177778	0.016719	0.0233484	13		419	chr14	-	89625432	-127
chr1	31205794	7805	-	LAPTM5	0.13307	1.70395e-05	0.000146327	33		420	chr14	-	89625462	-157
chr1	31404783	9698	-	PUM1	0.31426	6.96135e-06	0.000114428	-34		421	chr14	-	89626767	155
chr1	32372762	8073	-	PTP4A2	0.260787	1.57558e-06	0.000107531	-6		422	chr8	+	37613961	172
chr1	32384980	8073	-	PTP4A2	0.433637	9.28048e-06	0.000121763	19		423	chr8	+	37614709	920
chr1	32384983	8073	-	PTP4A2	0.108967	3.57514e-05	0.000201469	22		424	chr12	+	93793773	-3
chr1	32385021	8073	-	PTP4A2	0.339386	4.40814e-06	0.000108422	60		425	chr10	-	12212759	-3180
chr1	32638304	23633	+	KPNA6	0.130719	0.0177414	0.0244147	2		426	chr9	-	15464971	-146
chr1	32799461	65108	-	MARCKSL1	0.2151	4.57415e-05	0.000230378	27		427	chr9	-	15465527	-36
chr1	32799462	65108	-	MARCKSL1	0.303894	7.37956e-06	0.000114807	28		428	chr14	-	55406478	352
chr1	33145832	5928	+	RBBP4	0.11883	1.3178e-05	0.000132196	50		429	chr14	-	55406497	333
chr1	33146046	5928	+	RBBP4	0.484226	6.574e-07	0.000107531	-13		430	chr14	-	55406582	248
chr1	33322199	64766	+	S100PBP	0.285409	0.000174277	0.000532784	-16		431	chr14	-	55406847	-17
chr1	33789835	1912	-	PHC2	0.158546	1.35721e-05	0.000133957	-10		432	chr12	+	16056167	-21
chr1	3545535	127262	+	TPRG1L	0.245687	0.000115182	0.000404786	23		433	chr14	-	50885882	51
chr1	35886430	9202	+	ZMYM4	0.634921	2.19826e-05	0.000162108	0		434	chr8	+	37636497	362
chr1	35886581	9202	+	ZMYM4	0.116004	0.00010768	0.000387467	-38		435	chr13	+	42893694	235
chr1	35887051	9202	+	ZMYM4	0.127003	0.000138511	0.000454837	0		436	chr13	+	42893784	325
chr1	36067128	5690	-	PSMB2	0.308824	0.000216682	0.000625028	112		437	chr13	+	42893821	362
chr1	36067677	5690	-	PSMB2	0.245413	4.13333e-05	0.000218966	-105		438	chr13	+	42895175	450
chr1	36180741	127703	-	C1orf216	0.15954	0.00110133	0.00220564	6		439	chr13	+	42895741	-153
chr1	37958430	64769	-	MEAF6	0.166667	0.0142741	0.0205689	3		440	chr13	+	42896875	-98
chr1	3800546	1677	+	DFFB	0.208061	0.00833528	0.0133598	0		441	chr6	-	108189943	-598
chr1	39469997	79647	+	AKIRIN1	0.113997	8.0353e-06	0.000116007	-5		442	chr20	-	3912335	-146
chr1	40225931	656	-	BMP8B	0.16386	0.000109141	0.000391367	57		443	chr1	+	156209533	-122
chr1	40538922	5538	-	PPT1	0.146911	3.2617e-05	0.000192684	-16		444	chr8	-	124261582	-699
chr1	40538929	5538	-	PPT1	0.161448	3.30678e-05	0.000193792	-9		445	chr16	-	20808349	-252
chr1	40539278	5538	-	PPT1	0.106491	5.55754e-05	0.000257054	-116		446	chr15	+	41573591	44
chr1	40539279	5538	-	PPT1	0.126534	0.000107278	0.000386485	-115		447	chr15	+	41573592	45
chr1	40706271	6018	+	RLF	0.230891	0.000272673	0.000740021	24		448	chr3	+	32491035	90
chr1	42643493	22887	-	FOXJ3	0.153704	6.67904e-05	0.000285951	-35		449	chr3	+	32495983	-36
chr1	43849670	112950	-	MED8	0.11049	0.0112342	0.0170791	-196		450	chr14	-	64065106	-250
chr1	43849972	112950	-	MED8	0.304575	2.17965e-05	0.000161142	-29		451	chr19	+	13250383	365
chr1	45976826	5052	-	PRDX1	0.145617	2.08668e-05	0.000158062	6		452	chr1	-	43849670	750
chr1	45976862	5052	-	PRDX1	0.163084	1.08093e-06	0.000107531	42		453	chr1	-	43849972	448
chr1	46153929	51249	+	TMEM69	0.102051	6.81474e-05	0.000288959	NA		454	chr16	+	50351912	70
chr1	46159191	51249	+	TMEM69	0.116948	1.02237e-05	0.000124769	95		455	chr1	-	235899674	-56
chr1	46159280	51249	+	TMEM69	0.466829	1.82828e-06	0.000107531	6		456	chr1	-	235900248	-630
chr1	46159323	51249	+	TMEM69	0.179472	5.34665e-07	0.000107531	0		457	chr1	-	235991334	-370
chr1	46159550	51249	+	TMEM69	0.132795	4.94697e-06	0.000110558	-24		458	chr1	-	235991826	107
chr1	46159937	51249	+	TMEM69	0.348552	1.87096e-05	0.000151224	0		459	chr15	+	44706065	161
chr1	46827583	387338	+	NSUN4	0.157524	0.00045205	0.00108596	83		460	chr15	+	44706378	-6
chr1	46827802	387338	+	NSUN4	0.110245	0.000168724	0.000520267	-7		461	chr15	+	44706519	135
chr1	46828927	387338	+	NSUN4	0.123618	0.0010702	0.0021558	-4		462	chr15	+	44707701	1317
chr1	46829405	387338	+	NSUN4	0.104379	0.00115787	0.00229657	-38		463	chr15	+	44707707	1323
chr1	46829751	387338	+	NSUN4	0.116162	0.0118695	0.0178372	-8		464	chr12	+	50871611	242
chr1	47023456	8569	-	MKNK1	0.186425	6.77693e-05	0.000288119	6		465	chr12	+	50872871	1502
chr1	47141646	9813	-	EFCAB14	0.19386	2.99607e-05	0.000184953	6		466	chr12	+	50872894	1525
chr1	47142478	9813	-	EFCAB14	0.235313	7.14099e-05	0.000297621	6		467	chr12	+	50873026	1657
chr1	47143649	9813	-	EFCAB14	0.121454	6.37081e-05	0.000278506	6		468	chr7	+	8124629	103
chr1	47144099	9813	-	EFCAB14	0.132498	0.000626759	0.00140934	-9		469	chr7	+	8127788	347
chr1	47765765	6491	-	STIL	0.144444	0.0120894	0.0180896	-11		470	chr7	-	98993546	194
chr1	47842823	51727	+	CMPK1	0.144948	7.29446e-06	0.000114807	35		471	chr7	+	26252134	13
chr1	47842835	51727	+	CMPK1	0.12122	5.18733e-06	0.000111298	23		472	chr7	+	26252699	89
chr1	47842908	51727	+	CMPK1	0.110338	0.000593967	0.0013514	0		473	chr7	+	26252982	100
chr1	51737212	26994	+	RNF11	0.103888	0.0142363	0.0205286	-32		474	chr3	+	149678871	91
chr1	51737286	26994	+	RNF11	0.101249	0.00100836	0.00205898	-25		475	chr16	+	75611574	-112
chr1	51737419	26994	+	RNF11	0.166144	1.70778e-05	0.000146356	-84		476	chr16	+	75611625	-61
chr1	51737429	26994	+	RNF11	0.161831	1.27362e-05	0.000131732	-94		477	chr16	+	75611654	-32
chr1	51737526	26994	+	RNF11	0.239631	3.5229e-05	0.000200502	27		478	chr1	-	109191149	-37
chr1	51737631	26994	+	RNF11	0.334454	0.00181857	0.00335906	-4		479	chr5	+	139947858	130
chr1	51737664	26994	+	RNF11	0.125595	0.00039138	0.000967428	-8		480	chr10	-	101977857	-29
chr1	51737668	26994	+	RNF11	0.102952	9.38524e-05	0.000354914	-12		481	chr12	+	57919879	35
chr1	51737992	26994	+	RNF11	0.11617	0.00119066	0.0023457	-6		482	chr1	-	59120878	750
chr1	51738280	26994	+	RNF11	0.120313	1.64244e-05	0.000144701	-4		483	chr18	-	21761146	-10659
chr1	51738650	26994	+	RNF11	0.352003	1.23522e-05	0.000129791	-96		484	chr12	-	76746280	-163
chr1	51820752	2060	-	EPS15	0.235867	8.9544e-05	0.000344687	-31		485	chr12	-	76746564	-99
chr1	51820831	2060	-	EPS15	0.162393	0.0126876	0.0187999	48		486	chr12	-	76747489	-25
chr1	51821336	2060	-	EPS15	0.125541	0.0244657	0.0319677	6		487	chr12	-	76748353	-889
chr1	51822095	2060	-	EPS15	0.22667	3.69642e-05	0.000205036	62		488	chr12	-	76748732	593
chr1	51822145	2060	-	EPS15	0.137807	3.29909e-05	0.000193678	112		489	chr12	-	76749413	-88
chr1	51822297	2060	-	EPS15	0.184455	2.5762e-05	0.000172535	-163		490	chr12	-	76749416	-91
chr1	52253995	114883	+	OSBPL9	0.113896	0.000318189	0.000828719	0		491	chr1	+	52253995	243
chr1	52552992	91408	+	BTF3L4	0.364815	2.34777e-06	0.000107531	73		492	chr11	-	102267164	296
chr1	52553426	91408	+	BTF3L4	0.192513	3.55497e-06	0.000107531	-4		493	chr11	-	102267569	-109
chr1	52553698	91408	+	BTF3L4	0.143917	0.000116036	0.000406807	41		494	chr11	-	102267589	-129
chr1	52554120	91408	+	BTF3L4	0.119925	0.00171551	0.00319169	147		495	chr11	-	102267600	-140
chr1	52554191	91408	+	BTF3L4	0.181624	0.00010594	0.000382799	76		496	chr11	-	102267603	-143
chr1	53517018	6342	+	SCP2	0.634247	1.70126e-05	0.000146327	-162		497	chr11	-	102267630	-170
chr1	53517038	6342	+	SCP2	0.285953	1.08993e-05	0.000125042	175		498	chr11	-	102267656	109
chr1	54497646	9528	-	TMEM59	0.315452	3.47057e-06	0.000107531	3		499	chr11	-	102267660	105
chr1	54497706	9528	-	TMEM59	0.147781	5.4362e-05	0.000253932	63		500	chr11	-	102267724	41
chr1	54692599	23648	-	SSBP3	0.224789	4.14394e-05	0.000218973	-32		501	chr11	-	102267838	-73
chr1	59120878	114803	-	MYSM1	0.117515	0.00117276	0.0023198	108		502	chr11	-	102268129	-2
chr1	6245745	6146	-	RPL22	0.263739	6.57901e-06	0.000114109	-125		503	chr11	-	102268828	-60
chr1	6282587	23463	-	ICMT	0.153367	0.00867314	0.0138301	6		504	chr13	+	52335170	536
chr1	6282770	23463	-	ICMT	0.114828	3.74357e-05	0.000206596	3		505	chr3	-	120045602	-25
chr1	62916091	7398	+	USP1	0.152758	1.1422e-05	0.00012697	-26		506	chr3	-	120046901	-177
chr1	6294497	23463	-	ICMT	0.125178	0.000824399	0.00175086	NA		507	chr3	-	120047021	37
chr1	63330750	84938	+	ATG4C	0.437255	6.7534e-05	0.000287961	34		508	chr3	-	120047139	-81
chr1	65898005	54741	+	LEPROT	0.723475	9.8769e-06	0.000124418	-33		509	chr3	-	120047187	-5
chr1	65899163	54741	+	LEPROT	0.16092	0.0086181	0.0137603	79		510	chr3	-	120047240	-58
chr1	65900349	54741	+	LEPROT	0.136905	0.0220445	0.0291191	-34		511	chr3	-	120047896	-714
chr1	6682640	148479	+	PHF13	0.225509	0.000162794	0.00050755	12		512	chr3	-	120047900	-718
chr1	67451706	57708	+	MIER1	0.124951	0.001069	0.0021542	31		513	chr3	-	120049698	-8
chr1	67452567	57708	+	MIER1	0.149537	0.000148038	0.000475023	11		514	chr3	-	120049917	-229
chr1	67873790	26135	-	SERBP1	0.196373	0.00176846	0.00327727	26		515	chr5	-	89813042	961
chr1	67874697	26135	-	SERBP1	0.159048	0.000299155	0.000792349	-2		516	chr5	-	89813053	950
chr1	67874859	26135	-	SERBP1	0.222592	0.000878347	0.00184241	63		517	chr5	-	89813054	949
chr1	75171705	1429	-	CRYZ	0.116007	0.000903342	0.00188618	-33		518	chr5	-	89813834	169
chr1	75171847	1429	-	CRYZ	0.144867	0.000224429	0.000641175	6		519	chr6	+	118029306	-183
chr1	75171946	1429	-	CRYZ	0.159117	0.000158746	0.000497902	-63		520	chr6	+	118029888	-2
chr1	75231322	127253	+	TYW3	0.132675	0.0103665	0.0160179	22		521	chr1	+	184042239	-459023
chr1	75231517	127253	+	TYW3	0.14411	5.98761e-05	0.000270126	71		522	chr1	+	184043279	-457983
chr1	75231518	127253	+	TYW3	0.446841	8.40158e-06	0.000118302	70		523	chr1	-	184761350	-615
chr1	75231620	127253	+	TYW3	0.249084	3.12954e-06	0.000107531	-29		524	chr3	+	183901549	2677
chr1	75232018	127253	+	TYW3	0.190688	0.00010163	0.000373223	0		525	chr3	+	183901560	2688
chr1	75232125	127253	+	TYW3	0.156537	0.000185879	0.00055867	-42		526	chr5	+	115249548	18745
chr1	76228642	34	+	ACADM	0.144862	0.00010449	0.000379719	17		527	chr4	+	2930508	-126
chr1	76228670	34	+	ACADM	0.126603	0.00015849	0.00049742	-11		528	chr4	+	2931705	112
chr1	77554948	10026	-	PIGK	0.123016	0.00208166	0.00378286	76		529	chr4	+	170643883	2023
chr1	77555719	10026	-	PIGK	0.122711	0.00776325	0.0125559	-13		530	chr4	-	80825953	-529
chr1	77555939	10026	-	PIGK	0.255556	8.60374e-05	0.000335698	-16		531	chr4	-	80827712	187
chr1	78162021	23032	-	USP33	0.283172	8.27872e-05	0.000327587	-1		532	chr10	-	98353232	-35
chr1	78162843	23032	-	USP33	0.115957	0.0024273	0.00433022	-20		533	chr10	-	98353382	-141
chr1	78162844	23032	-	USP33	0.200334	0.000119953	0.000414778	-19		534	chr10	-	98355016	-105
chr1	78163041	23032	-	USP33	0.104116	0.00197153	0.00360506	27		535	chr2	-	70890457	-7582
chr1	78414062	8880	-	FUBP1	0.102962	0.00058331	0.00133172	-10		536	chr10	+	73993547	391
chr1	84701206	5567	+	PRKACB	0.146114	7.84065e-06	0.000115051	-100		537	chr10	+	111894190	354
chr1	84703263	5567	+	PRKACB	0.171076	0.000118644	0.000411607	-96		538	chr11	-	6634025	20
chr1	84704058	5567	+	PRKACB	0.122222	0.00275465	0.00485083	16		539	chr11	-	6634029	16
chr1	85331556	23566	-	LPAR3	0.175999	0.000200973	0.000592819	-26		540	chr11	-	6634045	0
chr1	87209173	51100	+	SH3GLB1	0.162011	0.000156652	0.00049394	54		541	chr11	-	6634106	-61
chr1	87210165	51100	+	SH3GLB1	0.139601	0.0158096	0.0223259	-29		542	chr11	-	6634681	-8
chr1	87211278	51100	+	SH3GLB1	0.270513	0.00120903	0.00237548	-22		543	chr11	-	6636193	340
chr1	87212932	51100	+	SH3GLB1	0.216346	0.000109515	0.000392022	7		544	chr11	-	92880971	96
chr1	87213470	51100	+	SH3GLB1	0.247923	7.22417e-05	0.000299457	-8		545	chr13	+	77576356	-740713
chr1	87328712	9403	-	SELENOF	0.251771	4.87244e-06	0.000109847	-114		546	chr11	-	77327404	-138
chr1	87328994	9403	-	SELENOF	0.280562	1.66694e-05	0.000145531	10		547	chr11	-	77327677	-192
chr1	90180840	84230	+	LRRC8C	0.234655	4.37551e-05	0.000224727	-14		548	chr11	-	77327723	-238
chr1	90183980	84230	+	LRRC8C	0.194777	0.000578906	0.00132398	133		549	chr11	-	77340829	-6
chr1	90184445	84230	+	LRRC8C	0.203175	0.000215935	0.000623491	-15		550	chr12	+	19665341	-5
chr1	90399947	55144	+	LRRC8D	0.118187	0.000446112	0.00107473	0		551	chr14	-	39617987	-192
chr1	90493636	284695	+	ZNF326	0.297354	6.29265e-05	0.000276695	70		552	chr14	-	39618101	-306
chr1	90493663	284695	+	ZNF326	0.195055	0.00010134	0.000372811	43		553	chr14	-	39618901	-1106
chr1	91405560	84146	-	ZNF644	0.120728	9.60224e-05	0.00036016	-46		554	chr14	+	55514284	-113
chr1	91989790	8317	+	CDC7	0.114779	8.86822e-05	0.0003423	29		555	chr9	-	19116103	-178
chr1	91990246	8317	+	CDC7	0.154783	0.000113713	0.00040088	-22		556	chr15	-	23043573	-229
chr1	92789382	79871	+	RPAP2	0.100529	0.00768019	0.0124422	53		557	chr15	-	23045309	-558
chr1	9326957	9563	+	H6PD	0.180711	0.0140639	0.020334	52		558	chr15	-	23046789	226
chr1	93603400	22823	+	MTF2	0.213514	5.35551e-05	0.000251658	19		559	chr15	-	23047936	-290
chr1	93603708	22823	+	MTF2	0.242647	6.23725e-05	0.000275419	-71		560	chr15	-	23048062	188
chr1	93603873	22823	+	MTF2	0.164983	0.000826107	0.00175296	107		561	chr16	-	15960723	-470
chr1	93603964	22823	+	MTF2	0.133289	0.000101568	0.000373223	16		562	chr16	-	15960774	-521
chr1	93826715	1810	+	DR1	0.208333	5.44235e-06	0.000111298	24		563	chr16	-	15960778	-525
chr1	93827343	1810	+	DR1	0.150429	1.3349e-05	0.000132884	52		564	chr16	+	29979396	-11992
chr1	93827520	1810	+	DR1	0.104657	7.23121e-05	0.00029956	-59		565	chr17	-	42112757	105
chr1	93827543	1810	+	DR1	0.108422	0.0004684	0.00111664	62		566	chr17	-	42755393	-63
chr1	93827577	1810	+	DR1	0.101756	0.000130058	0.000436292	28		567	chr18	-	13665918	87
chr1	94983517	5825	+	ABCD3	0.584392	7.10869e-06	0.000114428	0		568	chr19	+	3590380	121631
chr1	9790112	22883	-	CLSTN1	0.236992	9.91011e-06	0.000124418	25		569	chr19	+	3592850	124101
chr1	9790210	22883	-	CLSTN1	0.141719	5.30012e-06	0.000111298	-11		570	chr19	+	1038706	4
chr1	9790570	22883	-	CLSTN1	0.273151	5.91582e-06	0.000113391	-18		571	chr1	-	229458213	-13
chr1	9989915	84328	-	LZIC	0.108453	0.00909965	0.0144111	-84		572	chr1	-	229459701	393
chr10	101471788	1355	-	COX15	0.245414	1.25537e-05	0.000130873	-6		573	chr1	+	219385118	877615
chr10	101472434	1355	-	COX15	0.143785	9.42901e-06	0.000122537	-112		574	chr1	+	75231322	-265
chr10	101977857	1147	-	CHUK	0.151537	0.000517138	0.00120685	-18		575	chr1	+	75231517	-70
chr10	102121018	6319	+	SCD	0.155225	7.52542e-07	0.000107531	-40		576	chr1	+	75231518	-69
chr10	102121113	6319	+	SCD	0.499172	1.91558e-06	0.000107531	-4		577	chr1	+	75231620	33
chr10	102121119	6319	+	SCD	0.157589	1.54423e-06	0.000107531	-10		578	chr1	+	75232018	431
chr10	102121538	6319	+	SCD	0.186115	5.91036e-06	0.000113391	0		579	chr1	+	75232125	538
chr10	102121868	6319	+	SCD	0.155156	2.12176e-06	0.000107531	0		580	chr1	+	3545535	-1041
chr10	102122099	6319	+	SCD	0.119555	8.87506e-06	0.000120109	0		581	chr1	-	36180741	51
chr10	102122249	6319	+	SCD	0.500393	7.97486e-08	0.000107531	-40		582	chr1	+	162493052	12
chr10	102307980	55662	+	HIF1AN	0.192312	2.86751e-06	0.000107531	75		583	chr1	+	162493074	34
chr10	102308386	55662	+	HIF1AN	0.107301	1.85909e-05	0.000151042	2		584	chr1	+	162493312	195
chr10	102723282	55719	+	SLF2	0.141038	0.000110421	0.000394091	-4		585	chr1	+	162493368	251
chr10	102777342	79955	-	PDZD7	0.254662	0.00280671	0.00493241	118		586	chr1	+	162493425	-175
chr10	102800889	81855	+	SFXN3	0.165854	8.18374e-05	0.000324949	8		587	chr1	+	162493559	-41
chr10	103605466	79591	-	C10orf76	0.351691	0.000108679	0.000390143	-47		588	chr1	+	162493645	32
chr10	103605485	79591	-	C10orf76	0.114453	0.000749626	0.0016268	-28		589	chr1	+	162493682	69
chr10	103605554	79591	-	C10orf76	0.274527	7.6564e-06	0.000114807	6		590	chr1	+	162494266	-46
chr10	103605694	79591	-	C10orf76	0.128333	0.000105873	0.000382651	6		591	chr1	+	162494468	-95
chr10	103922648	9221	+	NOLC1	0.116609	5.3218e-05	0.000250833	-131		592	chr1	+	162497681	-46
chr10	104847992	22978	-	NT5C2	0.126088	1.87167e-05	0.000151224	35		593	chr1	+	162498092	365
chr10	105063134	84108	-	PCGF6	0.123256	0.000208056	0.000606855	6		594	chr1	+	162498706	-3
chr10	105359250	9644	-	SH3PXD2A	0.15	0.0127253	0.0188462	10		595	chr1	+	162499072	363
chr10	105359648	9644	-	SH3PXD2A	0.15873	0.0284344	0.0367427	-26		596	chr1	+	162499073	364
chr10	105359676	9644	-	SH3PXD2A	0.155303	0.0332615	0.0427047	2		597	chr1	+	162499233	524
chr10	111894190	120	+	ADD3	0.164131	0.0011955	0.00235364	159		598	chr4	-	99992438	-33
chr10	112045728	4601	+	MXI1	0.488456	8.56737e-06	0.000119003	0		599	chr4	-	99992464	-59
chr10	112045826	4601	+	MXI1	0.256969	1.47555e-05	0.000137361	14		600	chr1	-	111660159	13886
chr10	112046176	4601	+	MXI1	0.234035	3.88008e-06	0.000107531	164		601	chr1	-	111660544	13501
chr10	112046187	4601	+	MXI1	0.291422	5.44396e-06	0.000111298	153		602	chr1	+	212988600	-69955
chr10	112046491	4601	+	MXI1	0.187831	0.0088826	0.014121	92		603	chr1	+	212989636	-68919
chr10	112053044	10285	-	SMNDC1	0.122925	0.00014141	0.000460835	43		604	chr1	+	212989650	-68905
chr10	112053164	10285	-	SMNDC1	0.218265	4.16515e-05	0.000219538	34		605	chr2	+	11318593	-154
chr10	112053205	10285	-	SMNDC1	0.122609	2.08716e-05	0.000158062	75		606	chr3	-	180702029	-822355
chr10	112053864	10285	-	SMNDC1	0.247174	1.52527e-05	0.000139482	48		607	chr22	+	19956662	215
chr10	112658954	27250	+	PDCD4	0.1021	0.000249204	0.000691826	-23		608	chr9	+	116023377	310
chr10	112659027	27250	+	PDCD4	0.127856	0.000263785	0.000721325	-6		609	chr9	+	116023746	103
chr10	112659211	27250	+	PDCD4	0.167175	7.06072e-05	0.000294856	17		610	chr9	+	116024047	404
chr10	112659228	27250	+	PDCD4	0.129102	2.32947e-05	0.000166359	0		611	chr9	+	116024618	-38
chr10	112772488	8036	+	SHOC2	0.201019	5.08252e-05	0.000244121	-4		612	chr10	+	76468641	-204162
chr10	112772626	8036	+	SHOC2	0.1378	1.54763e-06	0.000107531	-110		613	chr5	-	49692280	31
chr10	112772716	8036	+	SHOC2	0.685944	9.65379e-08	0.000107531	88		614	chr5	-	49693378	-623
chr10	112772761	8036	+	SHOC2	0.197531	0.00023694	0.000667653	43		615	chr5	-	49694363	-1608
chr10	112773266	8036	+	SHOC2	0.113905	9.54338e-06	0.000122656	10		616	chr5	+	126887752	59
chr10	112773268	8036	+	SHOC2	0.161055	4.06848e-06	0.000107531	8		617	chr5	+	126887782	89
chr10	11372275	10659	+	CELF2	0.151591	0.00258215	0.00457407	161		618	chr5	+	126887784	91
chr10	11373010	10659	+	CELF2	0.43222	2.57701e-06	0.000107531	53		619	chr5	+	126889223	596
chr10	11373072	10659	+	CELF2	0.170853	0.000217147	0.000625999	-9		620	chr5	+	126889327	700
chr10	11373387	10659	+	CELF2	0.289017	1.76621e-06	0.000107531	4		621	chr5	+	126889842	-688
chr10	11373801	10659	+	CELF2	0.309939	1.79074e-05	0.000148961	329		622	chr5	-	36194263	-39
chr10	11375470	10659	+	CELF2	0.439924	1.79859e-05	0.00014928	9		623	chr5	+	34958825	472
chr10	11375605	10659	+	CELF2	0.305589	4.73851e-06	0.000108422	-33		624	chr5	+	148731863	148
chr10	11375606	10659	+	CELF2	0.334936	2.20991e-06	0.000107531	-34		625	chr5	+	148733062	557
chr10	11375607	10659	+	CELF2	0.292598	3.57638e-06	0.000107531	-35		626	chr5	-	110834209	10
chr10	11375681	10659	+	CELF2	0.13412	0.00112765	0.00224915	44		627	chr5	-	110834467	-248
chr10	11376130	10659	+	CELF2	0.232982	9.64945e-05	0.000361446	15		628	chr5	-	110834660	40
chr10	11376131	10659	+	CELF2	0.183712	5.01737e-06	0.000111281	14		629	chr5	-	110834668	32
chr10	11376173	10659	+	CELF2	0.399383	2.85036e-06	0.000107531	8		630	chr5	+	110464713	808
chr10	11376188	10659	+	CELF2	0.48086	8.08479e-07	0.000107531	-7		631	chr5	+	110465452	1547
chr10	11376193	10659	+	CELF2	0.165324	0.000274176	0.00074279	-12		632	chr5	+	110466029	2124
chr10	11378206	10659	+	CELF2	0.110269	0.000187711	0.000561866	-56		633	chr5	-	162883980	79
chr10	11378213	10659	+	CELF2	0.177707	5.53592e-05	0.000256622	-63		634	chr5	+	134193695	-161
chr10	11378216	10659	+	CELF2	0.152178	4.76424e-05	0.000235092	-66		635	chr6	+	147709018	2609
chr10	114190249	64429	-	ZDHHC6	0.202178	9.31621e-07	0.000107531	-61		636	chr5	+	85916533	52
chr10	114210219	143187	+	VTI1A	0.117647	0.00546175	0.00910353	-12		637	chr6	+	126299069	-570
chr10	114577425	143187	+	VTI1A	0.194828	0.00025821	0.000711245	0		638	chr6	+	126301333	1107
chr10	115672156	374354	+	NHLRC2	0.121032	0.00802161	0.0129137	-11		639	chr6	+	74536099	325409
chr10	116735448	142940	+	TRUB1	0.155426	0.000373882	0.000937875	52		640	chr6	+	74536132	325442
chr10	116736948	142940	+	TRUB1	0.105719	0.00136418	0.00262783	25		641	chr6	+	74536776	326086
chr10	11913500	254427	+	PROSER2	0.230965	0.000125515	0.000427248	-4		642	chr6	+	74537354	326664
chr10	11913613	254427	+	PROSER2	0.218424	3.43175e-05	0.000197552	-37		643	chr6	+	74537472	326782
chr10	11962208	26019	-	UPF2	0.110603	0.00152375	0.00288337	-21		644	chr17	-	53038576	-2450
chr10	11962253	26019	-	UPF2	0.16502	0.000245035	0.00068374	24		645	chr10	-	101471788	209
chr10	120794611	8661	-	EIF3A	0.129431	0.000732285	0.00159533	-34		646	chr10	-	101472434	70
chr10	120896571	55855	+	FAM45BP	0.176081	4.84256e-06	0.000109847	-4		647	chr17	+	28793517	38
chr10	121589353	79892	-	MCMBP	0.204284	2.16051e-05	0.000160682	51		648	chr17	+	28794060	333
chr10	121589432	79892	-	MCMBP	0.135577	3.452e-05	0.000197844	-71		649	chr17	+	28796086	870
chr10	121590335	79892	-	MCMBP	0.184905	1.84166e-06	0.000107531	-10		650	chr12	-	69245611	-525348
chr10	121590535	79892	-	MCMBP	0.107714	1.96976e-06	0.000107531	-16		651	chr12	-	69248591	-528328
chr10	12212759	11164	-	NUDT5	0.112186	3.46746e-05	0.000198436	NA		652	chr12	-	69250384	-530121
chr10	123720943	54780	-	NSMCE4A	0.101252	2.10031e-05	0.000158452	NA		653	chr11	-	68523701	698
chr10	124750448	64376	-	IKZF5	0.139724	0.00152441	0.00288356	25		654	chr11	-	68523904	495
chr10	124750698	64376	-	IKZF5	0.105601	0.000127062	0.000429992	2		655	chr8	+	17155090	2351
chr10	124752620	64376	-	IKZF5	0.131235	0.00019173	0.000572136	35		656	chr8	+	59360370	-258
chr10	124817032	36	+	ACADSB	0.152778	0.0162116	0.0227791	-88		657	chr8	+	59361155	527
chr10	124817284	36	+	ACADSB	0.137566	0.0018582	0.00342231	-44		658	chr8	+	59361333	705
chr10	126308165	9679	-	FAM53B	0.151315	5.97241e-05	0.000269738	-21		659	chr8	+	59363052	359
chr10	126308167	9679	-	FAM53B	0.112238	0.000182696	0.000551432	-19		660	chr8	+	59363268	-495
chr10	13359657	22929	-	SEPHS1	0.209317	5.90414e-05	0.000267932	43		661	chr2	+	208440150	1
chr10	13359896	22929	-	SEPHS1	0.125692	0.00605842	0.010014	-22		662	chr2	-	175937425	-70
chr10	14560774	83641	-	FAM107B	0.174632	5.72316e-06	0.000113361	-18		663	chr2	-	175938258	-36
chr10	14560861	83641	-	FAM107B	0.198062	1.12672e-05	0.000126451	66		664	chr2	-	175938309	-30
chr10	14561749	83641	-	FAM107B	0.143456	5.93306e-05	0.000268642	2		665	chr12	+	12796482	702
chr10	14561901	83641	-	FAM107B	0.12783	1.76351e-05	0.000148196	23		666	chr12	+	12797063	1283
chr10	14562155	83641	-	FAM107B	0.168831	1.39961e-06	0.000107531	-52		667	chrX	+	103434546	-82
chr10	14562376	83641	-	FAM107B	0.113928	1.84812e-05	0.000150724	6		668	chrX	+	103434836	-59
chr10	14563122	83641	-	FAM107B	0.141048	5.29276e-06	0.000111298	57		669	chrX	+	103435095	17
chr10	14887002	51182	+	HSPA14	0.256209	0.000783201	0.00168318	-20		670	chrX	+	103435102	24
chr10	22022463	8028	+	MLLT10	0.169574	7.44183e-06	0.000114807	-4		671	chrX	+	103435271	193
chr10	26856552	54518	+	APBB1IP	0.138536	9.12966e-06	0.000120987	-72		672	chrX	+	103435694	616
chr10	27485708	91452	-	ACBD5	0.158333	0.0114628	0.0173707	77		673	chrX	+	103435708	630
chr10	27827201	22931	+	RAB18	0.181287	7.14527e-05	0.000297621	0		674	chrX	+	103435742	664
chr10	27827231	22931	+	RAB18	0.244274	2.89788e-05	0.000181939	-30		675	chrX	+	103435894	816
chr10	299377	10771	+	ZMYND11	0.291228	0.00012905	0.000434306	-3		676	chrX	+	103436135	1057
chr10	31138934	220929	-	ZNF438	0.128748	0.0118303	0.017793	-6		677	chrX	+	103436282	1204
chr10	32299696	3799	-	KIF5B	0.112159	0.00057438	0.00131503	-46		678	chrX	-	62567871	-24
chr10	33189777	3688	-	ITGB1	0.290689	1.97647e-06	0.000107531	-26		679	chrX	-	62568390	-543
chr10	33190306	3688	-	ITGB1	0.262113	3.55777e-06	0.000107531	-124		680	chrX	-	62568412	-565
chr10	33190307	3688	-	ITGB1	0.497531	2.71406e-06	0.000107531	-123		681	chrX	-	62568520	-673
chr10	35860383	219771	+	CCNY	0.201561	6.01418e-05	0.000270721	10		682	chrX	-	62569559	-59
chr10	43679530	55454	+	CSGALNACT2	0.109938	6.48852e-05	0.000281246	4		683	chr22	+	21304345	30
chr10	43679646	55454	+	CSGALNACT2	0.138824	0.000422411	0.00102882	34		684	chr12	-	48542258	-66787
chr10	43679842	55454	+	CSGALNACT2	0.132332	0.000100994	0.000371933	0		685	chr1	+	198288904	-115
chr10	49643039	5599	+	MAPK8	0.292593	1.95439e-05	0.000153544	-3		686	chr1	+	198289356	250
chr10	51585557	8031	+	NCOA4	0.105589	6.70622e-06	0.000114109	-105		687	chr1	+	198290227	172
chr10	51589754	8031	+	NCOA4	0.101616	7.29284e-05	0.000301314	-7		688	chr12	-	107385390	-111
chr10	51589949	8031	+	NCOA4	0.222853	6.83597e-06	0.000114314	-44		689	chr17	+	56167115	-1
chr10	51590294	8031	+	NCOA4	0.147389	4.38216e-05	0.000224972	11		690	chr17	+	56167150	34
chr10	53455925	23283	-	CSTF2T	0.109127	0.0183832	0.0250694	-2		691	chr17	+	56167153	37
chr10	53456198	23283	-	CSTF2T	0.140251	0.000113523	0.000400586	31		692	chr17	+	56167271	155
chr10	53456717	23283	-	CSTF2T	0.118083	0.00097656	0.00200638	-72		693	chr20	-	25594636	21
chr10	60048047	55847	+	CISD1	0.337586	3.86231e-06	0.000107531	25		694	chr5	+	65476560	-47
chr10	60129608	7321	+	UBE2D1	0.138117	0.00237015	0.00424069	-130		695	chr1	-	226548901	-98
chr10	60130023	7321	+	UBE2D1	0.343254	0.00078334	0.00168322	-17		696	chr1	-	75171705	17
chr10	60156479	7019	+	TFAM	0.152899	4.16316e-05	0.000219512	7		697	chr1	-	75171847	-123
chr10	60156480	7019	+	TFAM	0.296006	1.05435e-05	0.00012478	6		698	chr1	-	75171946	-222
chr10	60156482	7019	+	TFAM	0.261949	2.65008e-05	0.000174712	4		699	chr10	+	116735448	-227
chr10	60157603	7019	+	TFAM	0.164103	0.00145937	0.00278	37		700	chr10	+	116736948	-261
chr10	60157650	7019	+	TFAM	0.366177	1.86408e-05	0.000151111	2		701	chr10	+	114210219	633
chr10	60157655	7019	+	TFAM	0.463688	1.04242e-05	0.000124769	0		702	chr10	+	114577425	-63
chr10	60157832	7019	+	TFAM	0.335831	1.21766e-05	0.000129153	-37		703	chr6	+	36077318	514
chr10	60157921	7019	+	TFAM	0.104208	9.21513e-05	0.000351208	29		704	chr6	+	36078672	226
chr10	61548692	8030	-	CCDC6	0.102227	4.3084e-05	0.000222751	-3		705	chr11	+	36252362	-1112
chr10	64566806	84890	+	ADO	0.103132	0.000119972	0.000414778	-4		706	chr11	-	95502627	50
chr10	69677349	23411	+	SIRT1	0.162302	0.00209877	0.00380591	151		707	chr11	-	95504150	-302
chr10	70102087	3189	+	HNRNPH3	0.102999	1.88975e-05	0.000152012	27		708	chr11	-	18628865	-836
chr10	70102108	3189	+	HNRNPH3	0.141175	1.97803e-06	0.000107531	6		709	chr12	+	124498641	-29
chr10	70102812	3189	+	HNRNPH3	0.117158	0.000391375	0.000967428	-27		710	chr12	+	124499313	-36
chr10	70102900	3189	+	HNRNPH3	0.164148	0.000346631	0.000885573	-115		711	chr12	+	124499511	-90
chr10	70551276	55749	+	CCAR1	0.203704	0.0108626	0.0166302	-15		712	chr12	+	124499734	133
chr10	70743225	9188	+	DDX21	0.121698	5.52335e-07	0.000107531	0		713	chr12	+	124499759	158
chr10	70863992	5552	+	SRGN	0.102951	2.15198e-05	0.000160395	-23		714	chr12	+	124499764	163
chr10	70931497	9559	+	VPS26A	0.162614	0.00026433	0.00072268	-30		715	chr12	+	124499765	164
chr10	70932020	9559	+	VPS26A	0.131999	0.000304957	0.000802963	0		716	chr12	+	124499813	212
chr10	71910353	56681	-	SAR1A	0.114194	7.82406e-05	0.000316322	-72		717	chr13	+	53217440	-9606
chr10	71962918	5464	-	PPA1	0.218118	1.14631e-05	0.00012697	71		718	chr15	-	76234795	274113
chr10	71978556	5464	-	PPA1	0.23085	3.59617e-06	0.000107531	6		719	chr17	+	38435252	272
chr10	72059266	55222	-	LRRC20	0.153016	0.000875984	0.00183825	-9		720	chr17	+	38437104	-250
chr10	72181779	1979	+	EIF4EBP2	0.137238	2.00506e-05	0.000155259	22		721	chr17	+	38437198	-156
chr10	72181898	1979	+	EIF4EBP2	0.400024	5.65826e-06	0.000112776	-97		722	chr17	+	38437200	-154
chr10	72182036	1979	+	EIF4EBP2	0.149028	2.89048e-06	0.000107531	150		723	chr17	+	38437456	102
chr10	72182331	1979	+	EIF4EBP2	0.22173	7.03801e-06	0.000114428	-124		724	chr18	+	43843385	-540
chr10	72182388	1979	+	EIF4EBP2	0.160653	6.73513e-06	0.000114109	129		725	chr18	+	43845403	424
chr10	72182505	1979	+	EIF4EBP2	0.242405	1.73873e-05	0.000147838	12		726	chr18	+	43845782	-537
chr10	72182511	1979	+	EIF4EBP2	0.457588	1.15331e-06	0.000107531	6		727	chr19	+	32944071	-29095
chr10	72182512	1979	+	EIF4EBP2	0.593825	1.22604e-06	0.000107531	5		728	chr19	+	32973731	320
chr10	72182653	1979	+	EIF4EBP2	0.145686	4.4845e-06	0.000108422	-4		729	chr19	+	32973826	415
chr10	72183126	1979	+	EIF4EBP2	0.112128	1.13561e-05	0.000126799	-50		730	chr1	-	209956105	1790050
chr10	72184011	1979	+	EIF4EBP2	0.137634	3.03924e-05	0.0001862	-72		731	chr1	+	6682640	-963
chr10	72184241	1979	+	EIF4EBP2	0.103057	5.8181e-05	0.000265162	-25		732	chr4	-	1205577	14
chr10	72184249	1979	+	EIF4EBP2	0.113363	0.000128015	0.000432119	-33		733	chr1	-	235612422	974
chr10	72184628	1979	+	EIF4EBP2	0.295785	1.13039e-05	0.000126603	0		734	chr1	-	235612435	961
chr10	72184769	1979	+	EIF4EBP2	0.362222	7.86368e-06	0.000115051	-45		735	chr1	-	235612628	768
chr10	72184853	1979	+	EIF4EBP2	0.101799	1.19553e-05	0.000128202	-9		736	chr1	+	228681785	18
chr10	72185761	1979	+	EIF4EBP2	0.101725	2.91023e-05	0.000182477	-41		737	chr1	+	228682531	122
chr10	72186042	1979	+	EIF4EBP2	0.350974	0.00013462	0.000446657	114		738	chr1	+	228682645	236
chr10	72186792	1979	+	EIF4EBP2	0.54167	2.03566e-06	0.000107531	-54		739	chr8	-	11701490	83
chr10	72187151	1979	+	EIF4EBP2	0.108281	2.67829e-05	0.000175664	-16		740	chr8	-	11702194	-8
chr10	72187476	1979	+	EIF4EBP2	0.136434	0.000607314	0.00137343	-111		741	chr2	-	208474444	-209
chr10	72187791	1979	+	EIF4EBP2	0.18767	1.03909e-05	0.000124769	0		742	chr2	+	208619098	151085
chr10	72187822	1979	+	EIF4EBP2	0.114052	0.000341667	0.000874893	-31		743	chr2	+	208619699	151686
chr10	72188204	1979	+	EIF4EBP2	0.333062	1.48495e-05	0.000137629	0		744	chr3	+	122291468	-1573
chr10	72637405	8879	+	SGPL1	0.238017	0.000107941	0.000388108	48		745	chr3	+	122292334	-707
chr10	72637429	8879	+	SGPL1	0.224405	6.84974e-05	0.000289855	24		746	chr3	+	122292342	-699
chr10	72637434	8879	+	SGPL1	0.226694	0.000791891	0.00169761	19		747	chr1	-	150703585	1783
chr10	72638417	8879	+	SGPL1	0.280606	2.81661e-05	0.000179796	31		748	chr3	-	194789246	-101
chr10	72638843	8879	+	SGPL1	0.313192	7.30325e-06	0.000114807	0		749	chr9	-	36337054	225
chr10	72639092	8879	+	SGPL1	0.211613	9.34534e-05	0.000354323	9		750	chr9	-	36338966	-249
chr10	72639470	8879	+	SGPL1	0.190366	1.93508e-05	0.000153371	42		751	chr9	-	36339412	-151
chr10	72639503	8879	+	SGPL1	0.125997	0.0144689	0.0207984	9		752	chr9	-	36369773	-16537
chr10	72639504	8879	+	SGPL1	0.113238	0.0118678	0.0178365	8		753	chr3	+	191110087	741015
chr10	73993547	119504	+	ANAPC16	0.21089	1.20859e-05	0.000128884	11		754	chr3	+	191110835	741763
chr10	74646281	90550	+	MCU	0.116152	5.76606e-05	0.000263598	41		755	chr3	+	191110868	741796
chr10	75009369	51021	-	MRPS16	0.112095	3.33173e-05	0.000194444	14		756	chr3	+	191110991	741919
chr10	75009585	51021	-	MRPS16	0.233867	1.24153e-05	0.000130122	63		757	chr3	+	191112330	743258
chr10	75135768	310	-	ANXA7	0.149113	6.24726e-05	0.000275469	-80		758	chr3	+	191112484	743412
chr10	75196842	5532	-	PPP3CB	0.127988	3.70392e-05	0.000205269	-14		759	chr3	+	191112531	743459
chr10	75203961	5532	-	PPP3CB	0.124892	0.00153189	0.00289501	117		760	chr3	+	191114006	744934
chr10	75878194	7414	+	VCL	0.468511	3.3424e-07	0.000107531	-17		761	chr5	-	54922053	57767
chr10	75880989	26985	-	AP3M1	0.100962	0.00995783	0.0155032	11		762	chr5	-	82348983	827
chr10	75881672	26985	-	AP3M1	0.124364	2.16555e-05	0.000160789	-6		763	chr5	-	82349161	649
chr10	75883392	26985	-	AP3M1	0.128879	1.55854e-05	0.000140915	19		764	chr5	-	82349322	488
chr10	76468641	132	+	ADK	0.15	0.00580118	0.0096243	-8		765	chr5	-	82349838	-28
chr10	85912150	27069	+	GHITM	0.172639	2.43477e-05	0.000169064	23		766	chr5	-	82350288	0
chr10	85912536	27069	+	GHITM	0.140063	9.38954e-05	0.000354914	33		767	chr5	-	82350388	-19
chr10	85913188	27069	+	GHITM	0.402056	9.03773e-05	0.000346707	11		768	chr5	-	82350778	-330
chr10	88810377	2746	-	GLUD1	0.28194	4.39714e-06	0.000108422	6		769	chr5	-	82350922	-474
chr10	88810801	2746	-	GLUD1	0.109906	6.76378e-05	0.000288062	-73		770	chr5	-	82351698	-126
chr10	88950828	54537	+	FAM35A	0.107852	0.000101805	0.000373584	-140		771	chr5	-	82352384	-168
chr10	89312362	9562	+	MINPP1	0.109615	0.000367789	0.000925869	-43		772	chr5	-	82352411	-195
chr10	89312878	9562	+	MINPP1	0.131467	0.000241404	0.000676451	6		773	chr5	-	87491529	291
chr10	89514354	84896	-	ATAD1	0.119343	0.000137879	0.000453677	-17		774	chr6	+	7609447	-199
chr10	89514411	84896	-	ATAD1	0.107988	0.000320384	0.00083277	6		775	chr6	+	7609451	-195
chr10	89727869	5728	+	PTEN	0.145823	7.20326e-06	0.000114807	11		776	chr6	+	7609609	-37
chr10	89728253	5728	+	PTEN	0.220974	9.8355e-06	0.000124389	-174		777	chr6	+	7609763	117
chr10	91533945	9585	+	KIF20B	0.136601	0.000288514	0.000770919	-30		778	chr6	+	7610004	-168
chr10	91534332	9585	+	KIF20B	0.122149	5.06417e-05	0.000243608	-13		779	chr6	+	7611424	591
chr10	93789775	9044	+	BTAF1	0.111777	0.000134576	0.00044663	-22		780	chr7	+	65419660	14
chr10	94111174	54708	+	2020-03-05	0.314966	2.07373e-05	0.000157623	32		781	chr11	+	94607099	-561
chr10	94111913	54708	+	2020-03-05	0.142857	0.00823333	0.01322	7		782	chr11	+	94608652	139
chr10	94112063	54708	+	2020-03-05	0.104377	0.0277721	0.0359282	51		783	chr11	+	94609371	858
chr10	94112787	54708	+	2020-03-05	0.104701	0.0168855	0.0235159	27		784	chr8	+	74236928	261726
chr10	94112866	54708	+	2020-03-05	0.248352	0.000104099	0.000378955	14		785	chr8	+	27661528	-46
chr10	94212040	3416	-	IDE	0.236681	0.000180985	0.000547337	80		786	chr8	+	27661791	-7
chr10	94213726	3416	-	IDE	0.158265	6.53025e-05	0.000282301	48		787	chr8	+	124825880	38494
chr10	94213798	3416	-	IDE	0.15149	9.20814e-05	0.000351208	2		788	chr8	+	124826090	38704
chr10	94213802	3416	-	IDE	0.187698	3.17178e-05	0.000190463	6		789	chr9	-	138702366	312
chr10	94413895	3832	+	KIF11	0.207096	1.00947e-05	0.000124418	-22		790	chrX	+	14939454	-164
chr10	94414112	3832	+	KIF11	0.1901	0.000145595	0.000469243	-21		791	chr1	-	244571879	138
chr10	94414151	3832	+	KIF11	0.240467	2.48157e-05	0.000170304	32		792	chrX	-	133905596	-120
chr10	94415068	3832	+	KIF11	0.150223	7.35086e-06	0.000114807	-111		793	chr13	-	72012368	-174
chr10	95288362	55165	+	CEP55	0.215751	6.77627e-05	0.000288119	2		794	chr13	-	72012373	-179
chr10	96093291	64318	-	NOC3L	0.148643	8.18517e-06	0.000117059	-34		795	chr5	-	10679813	-373
chr10	97366404	5832	-	ALDH18A1	0.103447	0.000217999	0.000627466	42		796	chr5	-	10680582	345
chr10	98278662	56889	-	TM9SF3	0.14787	0.000152043	0.000483836	-8		797	chr17	-	40732609	3
chr10	98278665	56889	-	TM9SF3	0.199786	0.0010355	0.00210148	-5		798	chr5	-	176884402	-218
chr10	98278826	56889	-	TM9SF3	0.157299	1.43164e-05	0.000136383	150		799	chr19	-	58054097	-75771
chr10	98278830	56889	-	TM9SF3	0.100135	2.74343e-05	0.000177517	154		800	chr17	+	34050792	44
chr10	98278832	56889	-	TM9SF3	0.281233	1.03254e-05	0.000124769	156		801	chr17	+	34051061	210
chr10	98279619	56889	-	TM9SF3	0.220958	0.000301247	0.000796783	14		802	chr17	+	34052729	-8
chr10	98279656	56889	-	TM9SF3	0.453703	1.61186e-05	0.00014374	51		803	chr4	+	71895303	-11
chr10	98281280	56889	-	TM9SF3	0.219093	1.04561e-05	0.000124769	2		804	chr4	+	71895309	-5
chr10	98281291	56889	-	TM9SF3	0.369129	1.23098e-05	0.000129625	13		805	chr4	+	71895343	29
chr10	98281814	56889	-	TM9SF3	0.119782	5.67791e-07	0.000107531	25		806	chr4	+	71895371	57
chr10	98353232	118788	-	PIK3AP1	0.112056	3.36361e-06	0.000107531	20		807	chr1	-	179811409	210
chr10	98353382	118788	-	PIK3AP1	0.161593	1.38694e-05	0.000135029	-21		808	chr1	-	179831987	-329
chr10	98355016	118788	-	PIK3AP1	0.146024	6.65977e-05	0.000285681	64		809	chr1	-	179832680	63
chr10	98984269	84986	-	ARHGAP19	0.106289	9.15465e-05	0.000349998	6		810	chr1	-	226172677	164
chr10	98985283	84986	-	ARHGAP19	0.14512	0.000390444	0.000966949	-81		811	chr1	+	246831087	1248
chr10	99434233	55361	+	PI4K2A	0.110456	0.000209213	0.000609136	6		812	chr16	-	71764156	40
chr10	99969102	27291	+	R3HCC1L	0.111648	0.000416851	0.00101867	17		813	chr16	-	71765827	-45
chr11	102221153	329	+	BIRC2	0.160269	7.62088e-05	0.000310934	50		814	chr11	-	61066989	-40
chr11	102267164	114908	-	TMEM123	0.111492	1.28928e-05	0.00013203	-20		815	chr11	-	61066992	-43
chr11	102267569	114908	-	TMEM123	0.52536	1.21672e-06	0.000107531	-14		816	chr2	+	24223256	-3277
chr11	102267589	114908	-	TMEM123	0.110574	6.07e-06	0.000114109	6		817	chrX	+	41206967	75
chr11	102267600	114908	-	TMEM123	0.231877	2.70374e-05	0.000176262	17		818	chrX	+	41208194	177
chr11	102267603	114908	-	TMEM123	0.144977	1.52307e-05	0.000139481	20		819	chrX	+	41209267	64
chr11	102267630	114908	-	TMEM123	0.425959	7.37298e-06	0.000114807	47		820	chrX	+	41209356	39
chr11	102267656	114908	-	TMEM123	0.695955	8.9325e-07	0.000107531	-71		821	chrX	+	41209489	172
chr11	102267660	114908	-	TMEM123	0.704574	3.27622e-07	0.000107531	-67		822	chr17	-	62494479	1390
chr11	102267724	114908	-	TMEM123	0.113211	1.6825e-05	0.000145598	-3		823	chr17	-	62494634	1235
chr11	102267838	114908	-	TMEM123	0.127662	1.67273e-05	0.000145598	16		824	chr17	-	62495221	648
chr11	102268129	114908	-	TMEM123	0.259332	3.51006e-06	0.000107531	94		825	chr17	-	62495344	525
chr11	102268828	114908	-	TMEM123	0.125445	7.78006e-05	0.000315083	-11		826	chr11	-	118619030	1260
chr11	10534616	50862	-	RNF141	0.215488	0.00103984	0.00210737	31		827	chr11	-	118619352	938
chr11	10536127	50862	-	RNF141	0.116162	0.00831689	0.0133348	22		828	chr11	-	118621131	88
chr11	107373708	91801	-	ALKBH8	0.10248	0.00216017	0.00390225	22		829	chr11	-	118621556	175
chr11	107374317	91801	-	ALKBH8	0.136243	0.00341841	0.00591074	-6		830	chr4	-	24529284	-46
chr11	107374321	91801	-	ALKBH8	0.172222	0.00513749	0.00860724	-2		831	chr5	+	78981536	53
chr11	107375427	91801	-	ALKBH8	0.203796	7.21519e-05	0.000299339	183		832	chr5	+	78981623	140
chr11	107975773	8065	+	CUL5	0.110965	0.000790301	0.00169494	0		833	chr5	+	78981690	-48
chr11	107976121	8065	+	CUL5	0.138384	0.000425795	0.00103568	0		834	chr5	+	112349255	-48
chr11	107976181	8065	+	CUL5	0.180402	0.000255828	0.000706305	-60		835	chr5	+	112350764	143
chr11	107977927	8065	+	CUL5	0.16431	0.000415477	0.00101674	64		836	chr5	+	112351951	16
chr11	108172458	472	+	ATM	0.10114	0.00132025	0.00255593	-19		837	chr5	+	112351953	18
chr11	10818616	1982	-	EIF4G2	0.114717	4.53659e-05	0.000229277	-254		838	chr5	+	112352360	425
chr11	10819140	1982	-	EIF4G2	0.126475	1.32195e-05	0.00013251	2		839	chr5	+	112352411	-389
chr11	10819250	1982	-	EIF4G2	0.108241	2.06551e-06	0.000107531	20		840	chr5	+	112352963	1
chr11	10819332	1982	-	EIF4G2	0.159754	1.96921e-06	0.000107531	-41		841	chr5	+	112353284	-1
chr11	108236956	472	+	ATM	0.192421	4.73434e-05	0.000234328	21		842	chr5	+	112353419	134
chr11	108236977	472	+	ATM	0.218254	2.82779e-05	0.000180013	0		843	chr5	+	112354448	-29
chr11	108237291	472	+	ATM	0.121202	0.00152014	0.00287729	-4		844	chr5	+	112354677	-41
chr11	108239206	472	+	ATM	0.105668	8.49124e-05	0.000333318	-6		845	chr5	+	112354858	140
chr11	108239209	472	+	ATM	0.128674	0.000102214	0.000374614	-9		846	chr5	+	112354896	178
chr11	110100366	5962	-	RDX	0.203069	2.81425e-05	0.000179778	25		847	chr5	+	112354964	246
chr11	110100482	5962	-	RDX	0.288889	0.000686905	0.00151728	-36		848	chr5	+	112354977	259
chr11	110100524	5962	-	RDX	0.39011	1.66984e-05	0.000145598	6		849	chr5	+	112355833	107
chr11	110101566	5962	-	RDX	0.110755	0.00537625	0.00897433	-65		850	chr5	+	112355920	194
chr11	111954379	55216	+	NKAPD1	0.142361	6.26739e-05	0.000275916	0		851	chr5	+	112356451	-149
chr11	113092219	4684	+	NCAM1	0.121212	0.015608	0.0220881	-14		852	chr5	+	112356452	-148
chr11	117039248	5049	+	PAFAH1B2	0.138657	3.41164e-05	0.000196826	-18		853	chr5	+	112356453	-147
chr11	117039322	5049	+	PAFAH1B2	0.154927	5.32221e-06	0.000111298	-92		854	chr5	+	112356522	-78
chr11	117041217	5049	+	PAFAH1B2	0.26277	9.33372e-06	0.000121914	109		855	chr1	-	10522556	26
chr11	118268089	9354	+	UBE4A	0.102311	0.000267533	0.000728576	-17		856	chr1	-	10522975	-393
chr11	118280149	10632	+	ATP5L	0.278943	4.27836e-06	0.000108422	19		857	chr1	-	10523087	-505
chr11	118280150	10632	+	ATP5L	0.189173	3.89551e-05	0.000211882	18		858	chr1	+	3800546	253970
chr11	118280153	10632	+	ATP5L	0.107898	0.000111086	0.00039572	15		859	chr7	-	127011330	261
chr11	118280357	10632	+	ATP5L	0.136563	4.01452e-05	0.000215168	25		860	chr14	-	34902679	64
chr11	118619030	1656	-	DDX6	0.330392	1.40918e-06	0.000107531	51		861	chr18	-	19231137	185
chr11	118619352	1656	-	DDX6	0.354855	3.33829e-06	0.000107531	26		862	chr18	-	19231521	-87
chr11	118621131	1656	-	DDX6	0.491603	3.57554e-05	0.000201469	-116		863	chr5	-	79923402	98
chr11	118621556	1656	-	DDX6	0.301367	9.01482e-06	0.000120363	6		864	chr5	-	79923446	54
chr11	118914970	10525	-	HYOU1	0.616883	3.15979e-05	0.000190055	-2		865	chr5	-	79923998	-498
chr11	118915152	10525	-	HYOU1	0.317051	2.68146e-05	0.000175664	2		866	chr5	-	79933726	-9255
chr11	119172489	867	+	CBL	0.118363	0.00047525	0.00112874	-11		867	chr22	-	43015040	-74
chr11	119175997	867	+	CBL	0.253758	0.000272698	0.000740021	17		868	chr7	+	107559793	4
chr11	119176018	867	+	CBL	0.701092	1.08943e-05	0.000125042	-4		869	chr7	+	107560548	628
chr11	119176341	867	+	CBL	0.183926	0.000124551	0.000424742	5		870	chr7	+	107560709	789
chr11	11978833	55031	+	USP47	0.114286	0.0120013	0.0179927	-62		871	chr7	+	107561569	1649
chr11	120357744	23365	+	ARHGEF12	0.155556	0.00444622	0.00753636	0		872	chr14	+	75369590	-114
chr11	120357747	23365	+	ARHGEF12	0.12963	0.0174104	0.0240748	-3		873	chr2	+	172604801	190377
chr11	120358042	23365	+	ARHGEF12	0.116011	0.000286165	0.000766678	-84		874	chr2	+	172604877	190453
chr11	120358806	23365	+	ARHGEF12	0.261891	4.94893e-05	0.000240471	0		875	chr2	+	172606082	191658
chr11	122681238	84959	+	UBASH3B	0.112753	4.35865e-05	0.000224475	-17		876	chr8	+	26514847	244307
chr11	122683989	84959	+	UBASH3B	0.101323	0.00147911	0.00281017	-30		877	chr8	+	26515216	244676
chr11	122684627	84959	+	UBASH3B	0.447603	2.94349e-05	0.000183377	7		878	chr1	+	93826715	128
chr11	122684845	84959	+	UBASH3B	0.108557	0.000295267	0.000783947	-59		879	chr1	+	93827343	70
chr11	122684978	84959	+	UBASH3B	0.113095	0.00904171	0.0143365	11		880	chr1	+	93827520	84
chr11	125490726	3703	+	STT3A	0.11836	1.05299e-05	0.00012478	27		881	chr1	+	93827543	107
chr11	125526139	1111	+	CHEK1	0.145255	0.00559892	0.00931624	0		882	chr1	+	93827577	141
chr11	125545856	1111	+	CHEK1	0.105199	0.0177664	0.0244365	76		883	chr20	-	10618694	123
chr11	126132976	6734	-	SRPRA	0.137677	3.79205e-05	0.000208326	52		884	chr20	-	10618736	81
chr11	126133433	6734	-	SRPRA	0.249295	5.98619e-06	0.000114109	-39		885	chr20	-	10619736	-40
chr11	128329647	2113	-	ETS1	0.137039	7.46061e-05	0.00030639	2		886	chr18	-	28646741	558444
chr11	1295841	54472	-	TOLLIP	0.236484	7.89438e-05	0.000318389	2		887	chr18	-	28646834	558351
chr11	1295994	54472	-	TOLLIP	0.121032	0.00700974	0.0114577	-4		888	chr18	-	28646917	558268
chr11	129769963	56980	-	PRDM10	0.104484	0.000259754	0.00071391	13		889	chr18	-	28647441	557744
chr11	129770054	56980	-	PRDM10	0.103592	0.0157283	0.0222325	104		890	chr18	-	28647474	557711
chr11	129770932	56980	-	PRDM10	0.206838	0.0019206	0.0035248	13		891	chr21	-	35889646	57
chr11	130013836	334	+	APLP2	0.214421	2.89946e-06	0.000107531	12		892	chr17	-	7128718	891
chr11	130014321	334	+	APLP2	0.145507	3.27819e-06	0.000107531	-24		893	chr3	+	183889678	621
chr11	130099530	29068	-	ZBTB44	0.18885	0.00920022	0.0145405	-37		894	chr3	+	183891144	197
chr11	130103381	29068	-	ZBTB44	0.130616	0.000811903	0.00173086	-26		895	chr3	+	183891177	-132
chr11	134022793	23310	-	NCAPD3	0.101444	0.000122903	0.000421183	2		896	chr6	+	20491259	266
chr11	13750607	84188	+	FAR1	0.291992	1.87038e-06	0.000107531	0		897	chr16	+	67232335	-227
chr11	13750735	84188	+	FAR1	0.180523	1.70164e-05	0.000146327	0		898	chr3	+	172538081	-9
chr11	13751366	84188	+	FAR1	0.142235	0.000363214	0.000917673	-57		899	chr3	+	172538144	54
chr11	16776742	10944	+	C11orf58	0.171559	3.18878e-05	0.000190744	-62		900	chr1	-	33789835	12406
chr11	16778930	10944	+	C11orf58	0.102106	0.00542958	0.00905509	-30		901	chr6	-	74225508	1057
chr11	17395814	374383	+	NCR3LG1	0.157599	5.81311e-05	0.000265017	98		902	chr6	-	74225546	1019
chr11	18628865	144108	-	SPTY2D1	0.194046	0.000257887	0.000710647	74		903	chr6	-	74226558	7
chr11	20530667	10196	+	PRMT3	0.100952	0.0109457	0.0167346	-119		904	chr6	-	74226577	-11
chr11	22644768	2188	-	FANCF	0.212121	0.000818803	0.00174303	21		905	chr15	+	75313299	398
chr11	22644775	2188	-	FANCF	0.160582	0.00479848	0.00808561	28		906	chr9	-	99149723	-528
chr11	22644950	2188	-	FANCF	0.219994	0.000328808	0.000850802	-16		907	chrX	-	20142765	-121
chr11	22645763	2188	-	FANCF	0.278867	0.000608023	0.0013744	32		908	chrX	-	20142767	-123
chr11	22645768	2188	-	FANCF	0.123977	0.00724996	0.0118173	37		909	chrX	-	20142997	-353
chr11	22645967	2188	-	FANCF	0.234007	0.000362357	0.000915897	-9		910	chrX	-	20142999	-355
chr11	22646011	2188	-	FANCF	0.109774	0.00067072	0.00148669	14		911	chrX	-	20144627	3
chr11	22646125	2188	-	FANCF	0.361111	0.000222002	0.000636231	6		912	chrX	-	20144673	-25
chr11	22646161	2188	-	FANCF	0.184615	0.00783611	0.0126611	42		913	chr14	+	67851239	70
chr11	22646166	2188	-	FANCF	0.177249	0.0125004	0.0185904	47		914	chr14	+	67851380	37
chr11	27388376	55366	-	LGR4	0.133213	5.25004e-06	0.000111298	-22		915	chr14	+	67852986	1245
chr11	27389179	55366	-	LGR4	0.178676	1.51579e-05	0.000139131	27		916	chr12	+	45824000	104
chr11	27389185	55366	-	LGR4	0.187143	6.03605e-06	0.000114109	33		917	chr12	+	45824004	108
chr11	27516269	55327	-	LIN7C	0.121693	0.0388785	0.049659	-59		918	chr12	+	45824783	887
chr11	27516539	55327	-	LIN7C	0.137037	0.000875762	0.00183804	-56		919	chr12	+	45824995	-934
chr11	27516658	55327	-	LIN7C	0.230556	0.000316055	0.000824755	63		920	chr12	+	45825752	-177
chr11	27517328	55327	-	LIN7C	0.106516	0.00534488	0.00892707	-29		921	chr12	-	124106076	318
chr11	27519342	55327	-	LIN7C	0.102273	0.0192826	0.0260331	69		922	chrX	+	24082449	132
chr11	2965765	4676	-	NAP1L4	0.224624	2.05771e-05	0.000157132	70		923	chrX	+	24084140	1823
chr11	32998975	79832	+	QSER1	0.154457	0.000529024	0.00122842	-132		924	chrX	+	24096196	427
chr11	32999116	79832	+	QSER1	0.223443	0.00931594	0.0146916	95		925	chrX	+	24096887	1118
chr11	32999253	79832	+	QSER1	0.184524	0.00210679	0.00381855	-21		926	chr12	+	53434747	274
chr11	32999537	79832	+	QSER1	0.138095	0.00932833	0.014708	147		927	chr12	+	53435232	155
chr11	33000726	79832	+	QSER1	0.272222	7.72257e-05	0.000313711	10		928	chr12	+	53435348	-50
chr11	33376135	10114	+	HIPK3	0.195189	2.12687e-06	0.000107531	0		929	chr4	-	99800497	520
chr11	33378165	10114	+	HIPK3	0.189143	4.42628e-05	0.000225889	19		930	chr4	-	99800973	44
chr11	33378509	10114	+	HIPK3	0.126009	0.00128132	0.00249205	-90		931	chr4	-	99801001	16
chr11	33378510	10114	+	HIPK3	0.1313	0.00363156	0.00624678	-91		932	chr4	-	99801285	-57
chr11	34119778	4076	+	CAPRIN1	0.118056	0.0136484	0.019869	0		933	chr4	-	99801319	-91
chr11	34493168	847	+	CAT	0.14479	0.000122022	0.0004197	-52		934	chr4	-	99801762	-534
chr11	35252238	960	+	CD44	0.111009	6.6361e-05	0.000285107	-25		935	chr4	-	99801763	-535
chr11	35253750	960	+	CD44	0.124157	1.75086e-05	0.000148132	-45		936	chr10	+	72181779	54
chr11	36252362	143458	+	LDLRAD3	0.107901	0.00154627	0.00291806	80		937	chr10	+	72181898	28
chr11	36296063	29099	-	COMMD9	0.226231	4.1434e-06	0.000108422	33		938	chr10	+	72182036	-45
chr11	3696542	4928	-	NUP98	0.130051	2.48805e-06	0.000107531	51		939	chr10	+	72182331	-93
chr11	4113362	6786	+	STIM1	0.132304	0.000292985	0.000779302	68		940	chr10	+	72182388	-36
chr11	4113448	6786	+	STIM1	0.223749	3.88841e-05	0.000211669	0		941	chr10	+	72182505	81
chr11	4113457	6786	+	STIM1	0.122005	8.63962e-05	0.000336738	-9		942	chr10	+	72182511	87
chr11	43364762	8539	+	API5	0.174205	0.000102038	0.000374062	-59		943	chr10	+	72182512	88
chr11	43364889	8539	+	API5	0.119619	5.1817e-05	0.000246646	17		944	chr10	+	72182653	-18
chr11	43365533	8539	+	API5	0.656765	2.08214e-06	0.000107531	0		945	chr10	+	72183126	60
chr11	44957171	9537	-	TP53I11	0.120194	1.02989e-05	0.000124769	NA		946	chr10	+	72184011	-386
chr11	46765416	9793	-	CKAP5	0.103332	1.7887e-05	0.000148961	-27		947	chr10	+	72184241	-156
chr11	46765449	9793	-	CKAP5	0.119971	5.83147e-06	0.000113391	2		948	chr10	+	72184249	-148
chr11	47487545	10658	-	CELF1	0.127525	0.000379363	0.000946045	-155		949	chr10	+	72184628	-81
chr11	47487727	10658	-	CELF1	0.225369	0.000434429	0.00105005	27		950	chr10	+	72184769	28
chr11	48189676	5795	+	PTPRJ	0.185185	0.0115619	0.0174847	33		951	chr10	+	72184853	144
chr11	5684888	85363	-	TRIM5	0.277778	0.00982307	0.0153457	-131		952	chr10	+	72185761	-348
chr11	5685702	85363	-	TRIM5	0.127273	0.000602234	0.00136554	-60		953	chr10	+	72186042	-67
chr11	5685768	85363	-	TRIM5	0.13837	0.000117455	0.000409425	6		954	chr10	+	72186792	87
chr11	57429204	10978	+	CLP1	0.125356	0.00221935	0.00399876	46		955	chr10	+	72187151	155
chr11	58294864	9404	-	LPXN	0.169935	0.00806662	0.0129791	49		956	chr10	+	72187476	114
chr11	58921119	63901	+	FAM111A	0.117255	7.64147e-05	0.000311542	-169		957	chr10	+	72187791	429
chr11	58921794	63901	+	FAM111A	0.132414	6.46691e-05	0.000280476	-33		958	chr10	+	72187822	460
chr11	59404485	219988	-	PATL1	0.178194	4.27986e-05	0.000222127	-10		959	chr10	+	72188204	842
chr11	59420460	219988	-	PATL1	0.101001	2.19212e-05	0.0001619	2		960	chr11	-	10818616	83
chr11	61066989	1642	-	DDB1	0.332883	3.33008e-05	0.000194444	9		961	chr11	-	10819140	-27
chr11	61066992	1642	-	DDB1	0.4284	2.49587e-05	0.000171025	12		962	chr11	-	10819250	-90
chr11	61116574	220002	-	CYB561A3	0.181706	1.34192e-05	0.000132973	26		963	chr11	-	10819332	-172
chr11	61165982	51259	+	TMEM216	0.115296	0.000408503	0.00100146	-11		964	chr14	+	103807499	-19
chr11	61556704	746	-	TMEM258	0.157499	1.6586e-06	0.000107531	NA		965	chr6	-	2832677	-618563
chr11	61563957	2237	+	FEN1	0.161263	2.43785e-05	0.000169191	85		966	chr6	-	2833003	-618889
chr11	61564052	2237	+	FEN1	0.13811	4.22631e-07	0.000107531	-10		967	chr6	-	2833120	-619006
chr11	62480848	221092	-	HNRNPUL2	0.104861	0.000428683	0.00104098	17		968	chr6	-	2833374	-619260
chr11	63525967	10313	+	RTN3	0.175824	1.86213e-05	0.000151104	-15		969	chr19	-	8027356	-76
chr11	63526744	10313	+	RTN3	0.111191	5.05234e-05	0.000243359	99		970	chr19	-	8027484	49
chr11	63678218	2011	+	MARK2	0.104167	0.000578838	0.00132398	0		971	chr19	-	8028199	-132
chr11	64035329	5331	+	PLCB3	0.394587	6.37831e-05	0.000278534	0		972	chr4	-	139979548	-270
chr11	64532671	7536	-	SF1	0.139478	5.25967e-05	0.000249029	225		973	chr12	+	96661258	401461
chr11	64894903	84447	-	SYVN1	0.138095	0.0132221	0.0194011	6		974	chr12	+	96661438	401641
chr11	65119710	5977	+	DPF2	0.176376	8.91861e-05	0.000343671	-62		975	chr2	+	74330022	59
chr11	6634025	1200	-	TPP1	0.132407	2.24645e-05	0.000164088	-6		976	chr2	+	74331504	217
chr11	6634029	1200	-	TPP1	0.315993	9.13029e-06	0.000120987	-2		977	chr2	+	74334040	22
chr11	6634045	1200	-	TPP1	0.240945	5.09578e-06	0.000111298	14		978	chr2	+	74334839	-71
chr11	6634106	1200	-	TPP1	0.378877	4.60912e-06	0.000108422	75		979	chr1	-	205577719	-228
chr11	6634681	1200	-	TPP1	0.118204	3.02014e-05	0.000185784	323		980	chr1	-	205583475	275
chr11	6636193	1200	-	TPP1	0.101499	5.4466e-05	0.000254256	34		981	chr2	-	65539098	100
chr11	66394780	10432	+	RBM14	0.151951	0.000382308	0.000951118	-36		982	chr2	-	65539716	-14
chr11	6702303	63875	-	MRPL17	0.25873	0.00122852	0.00240697	-18		983	chr11	+	63678218	-43
chr11	6702516	63875	-	MRPL17	0.178571	0.00981452	0.0153372	-52		984	chr3	-	123213472	-235
chr11	67934027	51111	-	KMT5B	0.170085	0.000569694	0.00130573	-23		985	chr3	-	123213473	-236
chr11	67934091	51111	-	KMT5B	0.141414	0.0141052	0.0203818	41		986	chr3	-	123213568	-331
chr11	68380834	55291	+	PPP6R3	0.21661	7.43387e-05	0.000305636	37		987	chr3	+	57547281	237
chr11	68523701	1374	-	CPT1A	0.187065	1.82367e-05	0.000149917	6		988	chr6	+	107016453	-298
chr11	68523904	1374	-	CPT1A	0.141041	1.16978e-05	0.000127214	6		989	chr6	+	107018277	92
chr11	73388083	5870	-	RAB6A	0.112374	0.0101056	0.0156831	-153		990	chr1	-	150597735	168
chr11	74166397	10008	-	KCNE3	0.146129	0.000601011	0.0013634	2		991	chr1	-	150597782	121
chr11	74167253	10008	-	KCNE3	0.154521	0.00584155	0.00968532	-6		992	chr1	-	150597959	-56
chr11	74688193	9789	+	SPCS2	0.109259	0.000663424	0.00147387	-14		993	chr1	-	150597977	-74
chr11	74688264	9789	+	SPCS2	0.299247	3.59139e-06	0.000107531	19		994	chr6	+	30692643	170
chr11	74688510	9789	+	SPCS2	0.146689	6.80906e-05	0.000288802	-129		995	chr22	+	41574995	44
chr11	74717545	10825	+	NEU3	0.100938	0.000702391	0.0015417	16		996	chr22	+	41575029	10
chr11	74718211	10825	+	NEU3	0.118283	6.60817e-05	0.000284074	0		997	chr1	+	29444118	117
chr11	74974703	408	-	ARRB1	0.143875	0.000395987	0.000977382	-36		998	chrX	+	150575319	-112
chr11	75117688	6188	+	RPS3	0.51746	0.000170743	0.000525054	36		999	chrX	+	150577321	-51
chr11	75852940	7405	+	UVRAG	0.180556	0.000689256	0.00152088	8		1000	chrX	+	150577604	23
chr11	75854585	7405	+	UVRAG	0.12037	0.0335621	0.0430793	0		1001	chr6	-	131160841	-19
chr11	77033698	5058	-	PAK1	0.145009	1.21253e-05	0.00012899	-24		1002	chr6	-	131160875	-70
chr11	77033728	5058	-	PAK1	0.138793	0.00021972	0.000631177	6		1003	chr6	-	131161259	50
chr11	77327404	1207	-	CLNS1A	0.19798	3.44233e-06	0.000107531	-31		1004	chr6	-	131161334	-24
chr11	77327677	1207	-	CLNS1A	0.110482	1.15166e-05	0.000127139	-40		1005	chr6	-	131161406	-97
chr11	77327723	1207	-	CLNS1A	0.161705	7.625e-06	0.000114807	6		1006	chr9	-	124101374	35
chr11	77340829	1207	-	CLNS1A	0.12008	7.05173e-06	0.000114428	-13		1007	chr9	-	124101375	34
chr11	82535529	5547	-	PRCP	0.15313	0.000912837	0.00190242	-2		1008	chr9	-	124101378	31
chr11	82535799	5547	-	PRCP	0.595849	1.0467e-05	0.000124769	-10		1009	chr9	-	124101379	30
chr11	82535866	5547	-	PRCP	0.112993	0.000103065	0.000376504	48		1010	chr9	-	124101417	-8
chr11	82643785	220042	+	DDIAS	0.11532	0.000118033	0.000410559	-64		1011	chr9	-	124102055	-25
chr11	85669204	8301	-	PICALM	0.168136	4.58797e-05	0.000230537	-46		1012	chr9	-	124102182	49
chr11	8707834	6157	+	RPL27A	0.108292	0.000704763	0.0015462	-111		1013	chr1	+	114517628	17
chr11	88055673	1075	-	CTSC	0.3	0.000579862	0.00132571	0		1014	chr1	+	114518004	21
chr11	88056408	1075	-	CTSC	0.39899	6.77443e-05	0.000288119	89		1015	chr1	+	114518877	282
chr11	88056680	1075	-	CTSC	0.201282	0.00261025	0.00461881	6		1016	chr1	+	114519343	-173
chr11	88058822	1075	-	CTSC	0.269841	0.00304332	0.00530499	-28		1017	chr1	+	114519762	-9
chr11	89933738	26973	-	CHORDC1	0.142318	0.000883051	0.00184962	-34		1018	chr1	+	114519977	-9
chr11	89934317	26973	-	CHORDC1	0.123977	0.006428	0.0105766	63		1019	chr1	+	114520000	5
chr11	9002328	56675	-	NRIP3	0.174564	0.000484786	0.00114654	48		1020	chr12	-	15773613	-659144
chr11	9002331	56675	-	NRIP3	0.488017	0.000186422	0.000559956	51		1021	chr1	-	51820752	186
chr11	9003420	56675	-	NRIP3	0.101629	0.000318003	0.000828656	6		1022	chr1	-	51820831	107
chr11	9003727	56675	-	NRIP3	0.174791	4.8179e-05	0.000236066	52		1023	chr1	-	51821336	-309
chr11	9004860	56675	-	NRIP3	0.219697	1.7928e-05	0.000148968	87		1024	chr1	-	51822095	-115
chr11	9004916	56675	-	NRIP3	0.118814	0.000607981	0.0013744	-49		1025	chr1	-	51822145	-177
chr11	92880971	120103	-	SLC36A4	0.134382	0.000329868	0.000852849	-4		1026	chr1	-	51822297	-329
chr11	9302383	440026	-	TMEM41B	0.127269	0.000553756	0.0012754	39		1027	chr9	-	116150423	28
chr11	9303392	440026	-	TMEM41B	0.119048	0.0192354	0.0259826	12		1028	chr9	-	116150455	-4
chr11	93546272	9440	+	MED17	0.205556	0.00114437	0.00227591	-45		1029	chr11	-	128329647	193
chr11	94152705	4361	-	MRE11	0.160039	0.00114865	0.00228106	13		1030	chr3	-	185764995	-73
chr11	94153069	4361	-	MRE11	0.183333	0.00275	0.00484439	-34		1031	chr17	-	29645161	75
chr11	94153092	4361	-	MRE11	0.106209	0.0204427	0.027309	-11		1032	chr1	-	101339358	-1222
chr11	94280855	2526	+	FUT4	0.10425	0.000287365	0.000768831	49		1033	chr1	-	101339386	-1250
chr11	94281064	2526	+	FUT4	0.142388	1.74763e-05	0.000148132	-3		1034	chr8	+	28610133	-71
chr11	94607099	154810	+	AMOTL1	0.268206	7.27025e-05	0.000300685	-45		1035	chr8	+	28610196	-8
chr11	94608652	154810	+	AMOTL1	0.147422	0.00920852	0.0145494	78		1036	chr1	-	28297441	-239
chr11	94609371	154810	+	AMOTL1	0.268519	0.0150924	0.0215084	45		1037	chr3	+	10143113	223
chr11	9469063	10527	+	IPO7	0.200657	1.05621e-05	0.000124838	0		1038	chr3	+	10143163	-91
chr11	95502627	143684	-	FAM76B	0.171429	0.0097864	0.0152982	6		1039	chr2	+	223807060	-52
chr11	95504150	143684	-	FAM76B	0.232143	0.00355922	0.00613172	-2		1040	chrX	-	108886593	19
chr11	95555189	9702	+	CEP57	0.294444	0.00047021	0.00111913	85		1041	chr11	-	22644768	251
chr11	95556245	9702	+	CEP57	0.130952	0.0071689	0.0116982	27		1042	chr11	-	22644775	244
chr11	95568313	8898	-	MTMR2	0.203771	1.91506e-05	0.000152787	0		1043	chr11	-	22644950	69
chr11	9610253	7465	+	WEE1	0.331044	2.2942e-06	0.000107531	-56		1044	chr11	-	22645763	258
chr11	9772571	23075	+	SWAP70	0.10124	0.000159572	0.000499637	-22		1045	chr11	-	22645768	253
chr11	9772600	23075	+	SWAP70	0.133737	9.23384e-05	0.000351463	3		1046	chr11	-	22645967	54
chr11	9774018	23075	+	SWAP70	0.101852	0.000821749	0.0017465	6		1047	chr11	-	22646011	10
chr12	101787367	400	-	ARL1	0.129802	9.89052e-06	0.000124418	21		1048	chr11	-	22646125	-104
chr12	101787788	400	-	ARL1	0.159477	6.13042e-05	0.000272944	77		1049	chr11	-	22646161	-140
chr12	1018537	65125	+	WNK1	0.210391	1.32456e-06	0.000107531	7		1050	chr11	-	22646166	-145
chr12	1018731	65125	+	WNK1	0.204232	2.22597e-06	0.000107531	46		1051	chr22	+	45996397	-32
chr12	1019718	65125	+	WNK1	0.173293	0.00126349	0.00246131	-42		1052	chr13	-	27642407	-85
chr12	102140059	79158	-	GNPTAB	0.303759	1.30207e-05	0.000132045	-8		1053	chr10	+	35860383	-80
chr12	102140231	79158	-	GNPTAB	0.424457	2.93343e-05	0.000183236	8		1054	chr11	-	59404485	-33
chr12	102315095	55332	+	DRAM1	0.134878	0.000291544	0.000776889	91		1055	chr11	-	59420460	1028
chr12	104167451	51559	-	NT5DC3	0.122755	0.000483071	0.00114387	6		1056	chr15	+	101455417	-76775
chr12	104167641	51559	-	NT5DC3	0.105978	0.0124001	0.0184637	-25		1057	chr15	+	101455958	-76234
chr12	104380949	6996	+	TDG	0.186024	3.5323e-05	0.000200683	24		1058	chr15	+	101455959	-76233
chr12	104381597	6996	+	TDG	0.625	0.00143576	0.00274208	0		1059	chr15	+	101456070	-76122
chr12	104382458	6996	+	TDG	0.178545	1.00326e-05	0.000124418	65		1060	chr15	+	101456564	-75628
chr12	104382523	6996	+	TDG	0.133113	1.16924e-05	0.000127214	0		1061	chr15	+	101456603	-75589
chr12	104511264	4801	-	NFYB	0.136905	0.0249897	0.0325737	6		1062	chr15	+	101456750	-75442
chr12	104512300	4801	-	NFYB	0.119323	0.00184148	0.00339537	22		1063	chr11	-	61116574	-16192
chr12	104742905	7296	+	TXNRD1	0.185281	0.000108491	0.000389702	-16		1064	chr11	+	82643785	92
chr12	105151744	50515	+	CHST11	0.107578	5.57181e-05	0.000257583	-10		1065	chr10	-	31138934	-100
chr12	105154922	50515	+	CHST11	0.141666	1.33275e-05	0.000132856	2		1066	chr2	+	178084158	14
chr12	105155606	50515	+	CHST11	0.16319	1.38016e-05	0.000135029	17		1067	chr2	+	178084552	7
chr12	105155610	50515	+	CHST11	0.349295	4.25236e-06	0.000108422	13		1068	chr2	+	178084651	106
chr12	105562446	23325	+	WASHC4	0.235926	2.7298e-06	0.000107531	-30		1069	chr2	+	178084654	109
chr12	107385390	1407	-	CRY1	0.216667	0.00148227	0.00281472	-33		1070	chr2	+	178084655	110
chr12	108916463	9733	-	SART3	0.236066	1.08835e-05	0.000125042	85		1071	chr2	+	178084739	194
chr12	109887102	83892	-	KCTD10	0.138596	4.45117e-05	0.000226741	-65		1072	chr2	+	178084741	196
chr12	109887245	83892	-	KCTD10	0.301657	4.06277e-05	0.000216753	78		1073	chr2	+	178084886	-12
chr12	110289479	51228	-	GLTP	0.149819	0.00216242	0.00390534	-10		1074	chr2	+	178085672	63
chr12	110369182	9815	-	GIT2	0.318238	9.51372e-05	0.000358106	-122		1075	chr2	+	178085905	303
chr12	110369770	9815	-	GIT2	0.128816	0.000108528	0.00038974	39		1076	chr2	+	178085906	304
chr12	110475434	88455	+	ANKRD13A	0.165814	8.88514e-06	0.000120134	-109		1077	chr2	+	178086160	-233
chr12	110475783	88455	+	ANKRD13A	0.181076	4.27979e-05	0.000222127	-99		1078	chr2	+	178086299	-94
chr12	110656211	28981	+	IFT81	0.193939	0.00779876	0.0126064	-22		1079	chr2	+	178086300	-93
chr12	110784950	488	+	ATP2A2	0.109462	5.73575e-05	0.000262637	199		1080	chr11	-	62480848	-325
chr12	110785542	488	+	ATP2A2	0.137173	9.66411e-05	0.000361717	110		1081	chr13	-	22066975	-115
chr12	110787909	488	+	ATP2A2	0.197192	0.000115564	0.000405738	0		1082	chr6	+	116566148	737
chr12	110813423	51434	-	ANAPC7	0.126323	0.00079411	0.00170137	29		1083	chr6	+	36891421	254
chr12	110890531	51184	-	GPN3	0.103399	0.000309799	0.000813075	-222		1084	chr6	+	36891968	801
chr12	110890729	51184	-	GPN3	0.181654	8.3616e-05	0.000329504	-24		1085	chr6	+	36894640	3473
chr12	112080770	8315	-	BRAP	0.142424	0.000392851	0.000970572	-46		1086	chr6	+	18223757	1060
chr12	112080892	8315	-	BRAP	0.164154	0.000296275	0.000786195	47		1087	chr6	+	11136711	-147
chr12	112331050	8550	+	MAPKAPK5	0.309524	0.000264825	0.000723626	29		1088	chr6	+	11138295	-163
chr12	112331154	8550	+	MAPKAPK5	0.117491	0.00222187	0.00400282	13		1089	chr6	+	11138492	34
chr12	112465672	80018	-	NAA25	0.115694	0.000802082	0.00171442	-14		1090	chr6	+	11138834	5
chr12	112466278	80018	-	NAA25	0.165721	0.000142238	0.000462491	-15		1091	chr7	-	19735534	-67
chr12	112944504	5781	+	PTPN11	0.103943	0.000123202	0.000421496	7		1092	chr7	-	19736050	-387
chr12	112946122	5781	+	PTPN11	0.229374	2.00008e-06	0.000107531	-29		1093	chr7	-	44618847	3
chr12	112946799	5781	+	PTPN11	0.100061	0.000385761	0.000958139	129		1094	chr7	+	30410820	1150
chr12	118583307	5037	+	PEBP1	0.106984	4.73985e-05	0.00023452	54		1095	chr6	+	36442774	4859
chr12	118583311	5037	+	PEBP1	0.125575	0.000114262	0.000402132	50		1096	chr1	-	165631682	7
chr12	118854007	64426	+	SUDS3	0.134392	9.19107e-05	0.000351023	20		1097	chr17	-	72858907	176173
chr12	118854624	64426	+	SUDS3	0.102904	4.74957e-05	0.000234764	-15		1098	chr11	+	61563957	-91
chr12	120898729	283459	+	GATC	0.173396	0.0140494	0.0203173	20		1099	chr11	+	61564052	4
chr12	121014705	9921	+	RNF10	0.137446	0.000147461	0.000473395	8		1100	chr12	+	54744725	116
chr12	121014770	9921	+	RNF10	0.1625	0.000160321	0.00050123	0		1101	chr12	+	54745035	70
chr12	121017133	51367	-	POP5	0.164941	8.05605e-06	0.000116007	-7		1102	chr12	+	54745287	90
chr12	121135199	9761	+	MLEC	0.110064	2.20319e-05	0.000162308	98		1103	chr12	+	54745438	241
chr12	121135428	9761	+	MLEC	0.253631	8.65246e-06	0.000119081	-4		1104	chr1	+	93603400	68
chr12	121136118	9761	+	MLEC	0.204639	5.01143e-07	0.000107531	-46		1105	chr1	+	93603708	154
chr12	121136364	9761	+	MLEC	0.165127	7.05371e-07	0.000107531	69		1106	chr1	+	93603873	319
chr12	121138010	9761	+	MLEC	0.150249	0.000106423	0.000384352	-120		1107	chr1	+	93603964	410
chr12	121139524	9761	+	MLEC	0.458004	1.03384e-05	0.000124769	2		1108	chr1	-	28527260	98
chr12	121158416	84747	+	UNC119B	0.338014	1.90913e-05	0.000152743	-151		1109	chr5	+	95124498	-90
chr12	121160181	84747	+	UNC119B	0.11494	3.44958e-05	0.000197844	-22		1110	chr5	+	95128787	-2435
chr12	121161367	84747	+	UNC119B	0.208398	0.000148304	0.000475561	8		1111	chr5	+	95131706	-80
chr12	121677812	10645	-	CAMKK2	0.132599	6.17585e-05	0.0002737	66		1112	chr10	-	119765393	126
chr12	121677902	10645	-	CAMKK2	0.110439	1.77969e-06	0.000107531	2		1113	chr19	+	32876914	70
chr12	121861823	80196	+	RNF34	0.143532	0.0001643	0.000510394	173		1114	chr18	+	77897144	-173
chr12	122756950	6249	-	CLIP1	0.157794	0.000158191	0.000496909	86		1115	chr15	-	101716754	-19
chr12	122989353	65117	-	RSRC2	0.176502	0.000648427	0.00144583	25		1116	chr15	-	101716879	-144
chr12	123346433	9026	+	HIP1R	0.238509	0.000990669	0.00203052	189		1117	chr15	-	101717115	235
chr12	123346848	9026	+	HIP1R	0.116173	0.000450346	0.00108243	62		1118	chr13	+	49781644	77
chr12	123745728	8099	-	CDK2AP1	0.113237	2.55963e-05	0.000172301	-126		1119	chr13	+	49781891	84
chr12	123745737	8099	-	CDK2AP1	0.782124	6.07595e-08	0.000107531	-117		1120	chr1	-	9790112	-101
chr12	123745739	8099	-	CDK2AP1	0.232442	1.51313e-05	0.000139131	-115		1121	chr1	-	9790210	-199
chr12	123745740	8099	-	CDK2AP1	0.30498	7.76572e-06	0.000114882	-114		1122	chr1	-	9790570	-165
chr12	123751744	8099	-	CDK2AP1	0.131693	4.1394e-06	0.000108422	NA		1123	chr1	-	42643493	-90
chr12	123774297	55206	-	SBNO1	0.108669	0.0126653	0.0187801	90		1124	chr6	-	35542273	-52
chr12	123776522	55206	-	SBNO1	0.25469	0.000743412	0.00161548	-99		1125	chr6	-	35542370	71
chr12	123776917	55206	-	SBNO1	0.188657	0.000227828	0.000648101	3		1126	chr6	-	35543133	-87
chr12	123777698	55206	-	SBNO1	0.153116	0.000112512	0.000398945	52		1127	chr6	-	35543151	-105
chr12	123778302	55206	-	SBNO1	0.15252	0.00271812	0.00479113	27		1128	chr14	+	64990887	439
chr12	123778710	55206	-	SBNO1	0.154167	0.0295989	0.0381733	-96		1129	chr14	+	64990891	443
chr12	123779524	55206	-	SBNO1	0.139533	1.3415e-05	0.000132973	-50		1130	chr3	+	45785581	34
chr12	123780249	55206	-	SBNO1	0.184812	4.18208e-05	0.000220034	-45		1131	chr3	+	45786726	-19
chr12	123893485	387893	+	KMT5A	0.147984	2.45457e-05	0.000169631	0		1132	chr3	-	196663292	-78
chr12	124106076	1967	-	EIF2B1	0.152711	2.39936e-06	0.000107531	6		1133	chr1	+	161930186	-16
chr12	124244564	23545	+	ATP6V0A2	0.150564	3.45145e-05	0.000197844	-83		1134	chr1	+	161930187	-15
chr12	124498641	144348	+	ZNF664	0.233785	1.39127e-05	0.000135029	21		1135	chr1	+	161930324	115
chr12	124499313	144348	+	ZNF664	0.137388	7.58692e-06	0.000114807	42		1136	chr1	+	161930987	-485
chr12	124499511	144348	+	ZNF664	0.218514	1.12668e-05	0.000126451	-13		1137	chr1	+	161931121	-351
chr12	124499734	144348	+	ZNF664	0.634481	2.58697e-06	0.000107531	-40		1138	chr10	-	13359657	630
chr12	124499759	144348	+	ZNF664	0.225085	5.08511e-06	0.000111298	24		1139	chr10	-	13359896	391
chr12	124499764	144348	+	ZNF664	0.438729	2.2373e-06	0.000107531	19		1140	chr2	+	135927403	239
chr12	124499765	144348	+	ZNF664	0.200816	7.17371e-05	0.000298246	18		1141	chr2	+	135927658	494
chr12	124499813	144348	+	ZNF664	0.140111	2.34529e-05	0.000166536	0		1142	chr10	+	27827201	-694
chr12	12796482	1389	+	CREBL2	0.147222	0.000153244	0.00048676	-25		1143	chr10	+	27827231	-664
chr12	12797063	1389	+	CREBL2	0.100144	0.000542932	0.00125581	189		1144	chr14	-	78184144	41
chr12	132564541	57634	+	EP400	0.130636	0.000909691	0.00189727	-15		1145	chr20	+	30389128	-41
chr12	133782588	10795	+	ZNF268	0.224242	0.00997281	0.0155232	-37		1146	chr7	-	154735614	2395
chr12	15773613	2059	-	EPS8	0.240476	0.000266491	0.000726685	6		1147	chr10	-	104847992	-72
chr12	16056167	11171	+	STRAP	0.247397	4.7819e-05	0.00023526	-38		1148	chr7	+	129772663	77
chr12	16517043	4257	+	MGST1	0.105317	4.28135e-06	0.000108422	15		1149	chr7	+	129772832	-170
chr12	19665341	121536	+	AEBP2	0.101382	0.000199405	0.000589265	-4		1150	chr7	+	129773457	441
chr12	21622735	5965	-	RECQL	0.125675	4.78375e-05	0.00023526	-85		1151	chr12	+	72180381	-406
chr12	21669461	51026	+	GOLT1B	0.100408	0.000318371	0.000828719	-17		1152	chr12	+	72180620	-167
chr12	21670940	51026	+	GOLT1B	0.148148	0.000947046	0.00196035	-152		1153	chr12	+	72180917	7
chr12	22839308	55500	+	ETNK1	0.28844	1.16542e-05	0.000127139	4		1154	chr12	+	72180946	21
chr12	22839312	55500	+	ETNK1	0.100369	0.0010878	0.00218426	0		1155	chr12	+	27477361	55
chr12	22839510	55500	+	ETNK1	0.124542	0.0121898	0.0182025	-4		1156	chr16	-	58554549	341
chr12	24963551	586	-	BCAT1	0.297619	0.000973157	0.00200108	157		1157	chr2	-	96940200	285
chr12	24964735	586	-	BCAT1	0.112846	8.28156e-05	0.000327587	49		1158	chr1	-	78162021	85
chr12	24965235	586	-	BCAT1	0.114957	5.64759e-05	0.000259985	24		1159	chr1	-	78162843	111
chr12	24965280	586	-	BCAT1	0.356699	2.54352e-05	0.000171873	17		1160	chr1	-	78162844	110
chr12	24965298	586	-	BCAT1	0.193204	0.000790163	0.00169494	35		1161	chr1	-	78163041	-87
chr12	24965405	586	-	BCAT1	0.63922	2.08394e-05	0.000158062	-11		1162	chr8	+	21863244	7
chr12	24966718	586	-	BCAT1	0.106017	4.85574e-05	0.000237442	-37		1163	chr16	+	15130883	298
chr12	24966731	586	-	BCAT1	0.150585	1.77012e-05	0.000148252	-24		1164	chr13	+	33350781	322
chr12	24966757	586	-	BCAT1	0.3016	3.16312e-07	0.000107531	2		1165	chr16	-	18817436	-168
chr12	24966814	586	-	BCAT1	0.212954	6.39864e-06	0.000114109	29		1166	chr16	-	18817452	-184
chr12	24969048	586	-	BCAT1	0.265223	2.31176e-06	0.000107531	15		1167	chr16	-	18818316	-44
chr12	24969512	586	-	BCAT1	0.102835	0.000449435	0.00108077	-3		1168	chr16	-	18820027	77
chr12	24969617	586	-	BCAT1	0.142985	4.37309e-05	0.000224727	4		1169	chr16	-	23476578	217
chr12	24969619	586	-	BCAT1	0.129431	6.41481e-05	0.000279794	6		1170	chr9	-	102742931	71767
chr12	24969805	586	-	BCAT1	0.306209	3.8261e-06	0.000107531	0		1171	chr9	-	102743931	70767
chr12	24970357	586	-	BCAT1	0.10718	9.05264e-06	0.000120501	2		1172	chr11	+	9772571	35
chr12	24970860	586	-	BCAT1	0.157881	1.82013e-05	0.000149917	35		1173	chr11	+	9772600	64
chr12	25361699	3845	-	KRAS	0.125029	0.000187612	0.000561785	6		1174	chr11	+	9774018	1482
chr12	27068937	55726	-	INTS13	0.103503	2.44267e-06	0.000107531	-19		1175	chr21	+	45113684	-38
chr12	27090878	55726	-	INTS13	0.100753	0.000148232	0.000475435	6		1176	chr21	+	45115133	194
chr12	27124717	51768	-	TM7SF3	0.268365	0.000120248	0.0004152	29		1177	chr21	+	45115150	211
chr12	27125776	51768	-	TM7SF3	0.18254	0.000881771	0.00184721	40		1178	chr8	-	27144292	-222738
chr12	27181393	9412	+	MED21	0.277646	1.45271e-05	0.00013681	70		1179	chr6	+	109002342	157375
chr12	27181782	9412	+	MED21	0.11498	9.10329e-05	0.000348673	12		1180	chr13	-	46529833	276
chr12	27183110	9412	+	MED21	0.119048	0.00495778	0.00833289	-191		1181	chr13	-	46531071	-88
chr12	27183417	9412	+	MED21	0.213675	0.0155404	0.0220181	1		1182	chr14	+	76421320	-108253
chr12	27477361	23012	+	STK38L	0.129532	0.00191965	0.0035235	9		1183	chr6	-	110934739	-727
chr12	27908762	60488	+	MRPS35	0.360114	5.43061e-06	0.000111298	-45		1184	chr7	-	134127127	130
chr12	28702241	55297	+	CCDC91	0.178571	0.0114643	0.0173712	82		1185	chr7	-	134127201	56
chr12	2998031	83695	+	RHNO1	0.144893	0.000176375	0.000536951	53		1186	chr7	-	134127220	37
chr12	31433542	58516	-	SINHCAF	0.195238	0.0159105	0.022438	20		1187	chr17	+	2939207	351140
chr12	31433759	58516	-	SINHCAF	0.104602	0.000101373	0.00037284	104		1188	chr6	+	149719191	-11711
chr12	31433839	58516	-	SINHCAF	0.409579	7.32048e-06	0.000114807	-30		1189	chr6	+	149732427	112
chr12	31433840	58516	-	SINHCAF	0.154788	2.11767e-05	0.000159131	-29		1190	chrX	-	53963285	-159
chr12	31433911	58516	-	SINHCAF	0.100527	7.93419e-06	0.000115619	33		1191	chrX	-	53964062	3
chr12	31434030	58516	-	SINHCAF	0.121352	3.43582e-05	0.000197606	35		1192	chrX	-	53964203	65
chr12	31434643	58516	-	SINHCAF	0.111487	1.59621e-05	0.000142954	3		1193	chrX	-	53965367	28
chr12	31434874	58516	-	SINHCAF	0.110814	3.28446e-05	0.000193182	-56		1194	chr18	-	5392743	-2474106
chr12	31435530	58516	-	SINHCAF	0.456396	8.27373e-06	0.000117817	92		1195	chr18	-	5392762	-2474125
chr12	32136497	55196	+	KIAA1551	0.14983	0.000105182	0.000381379	51		1196	chr18	-	5392768	-2474131
chr12	390647	5927	-	KDM5A	0.101852	0.015999	0.0225308	6		1197	chr18	-	5393369	-2474732
chr12	390951	5927	-	KDM5A	0.166667	0.000215482	0.000622314	3		1198	chr18	-	5393370	-2474733
chr12	392790	5927	-	KDM5A	0.463675	0.000195083	0.000579775	-1		1199	chr9	+	72969185	106
chr12	394030	5927	-	KDM5A	0.101581	2.00052e-05	0.000155106	3		1200	chr17	-	3908014	1262
chr12	394521	5927	-	KDM5A	0.116903	6.06269e-05	0.000271817	-81		1201	chr17	+	17092176	-2570
chr12	42841527	51535	+	PPHLN1	0.10359	0.0121688	0.0181767	-19		1202	chr8	+	133024520	586
chr12	44123488	83448	-	PUS7L	0.188095	0.00124051	0.00242656	22		1203	chr8	+	133025213	1279
chr12	44123645	83448	-	PUS7L	0.18254	0.000552865	0.00127355	-1		1204	chr15	+	41774542	93
chr12	4413411	894	+	CCND2	0.138325	2.93483e-05	0.000183236	-4		1205	chr15	+	41774721	81
chr12	45824000	196527	+	ANO6	0.153144	5.17431e-05	0.000246585	42		1206	chr15	+	41775131	60
chr12	45824004	196527	+	ANO6	0.100238	6.681e-05	0.000285951	38		1207	chr3	+	32208032	-170
chr12	45824783	196527	+	ANO6	0.16348	9.36471e-05	0.000354506	-249		1208	chr3	+	32209562	-104
chr12	45824995	196527	+	ANO6	0.190913	6.44051e-05	0.000280178	113		1209	chr3	+	32209702	36
chr12	45825752	196527	+	ANO6	0.118779	7.23285e-05	0.00029956	-10		1210	chr3	+	32210158	492
chr12	4597773	57102	-	C12orf4	0.506936	8.55699e-06	0.000119003	-24		1211	chr4	+	99983067	153
chr12	4597885	57102	-	C12orf4	0.141667	0.014725	0.0210759	-55		1212	chr5	-	132093065	-25
chr12	46314234	9169	-	SCAF11	0.198382	2.48185e-05	0.000170304	-29		1213	chr5	-	132093329	-165
chr12	46314354	9169	-	SCAF11	0.150064	0.000158295	0.000497007	-54		1214	chr5	-	132093607	-443
chr12	46314632	9169	-	SCAF11	0.368711	3.80401e-05	0.000208574	-112		1215	chr3	-	16357739	286956
chr12	46577066	81539	-	SLC38A1	0.124651	0.000623761	0.00140433	-60		1216	chr15	-	81269715	53
chr12	46579389	81539	-	SLC38A1	0.13815	5.88215e-06	0.000113391	69		1217	chr14	+	103193185	124
chr12	46581054	81539	-	SLC38A1	0.149302	2.91854e-05	0.000182687	77		1218	chr14	+	103194482	-20
chr12	4665599	10635	+	RAD51AP1	0.123119	6.74844e-06	0.000114109	6		1219	chr14	+	103196477	171
chr12	4668320	10635	+	RAD51AP1	0.412223	6.56196e-06	0.000114109	128		1220	chr14	+	103196587	-20
chr12	4668321	10635	+	RAD51AP1	0.145448	1.47985e-05	0.000137417	127		1221	chr17	-	27207137	104
chr12	4668322	10635	+	RAD51AP1	0.420279	8.64347e-06	0.000119081	126		1222	chr2	+	242612896	-109
chr12	48362360	79022	+	TMEM106C	0.240092	1.1438e-05	0.00012697	-4		1223	chr5	+	175935298	-16
chr12	48542258	140461	-	ASB8	0.127477	0.00104847	0.00212015	-259		1224	chr5	+	175935308	-6
chr12	49084049	904	-	CCNT1	0.238221	3.28083e-05	0.000193046	6		1225	chr5	+	175936785	-86
chr12	49084077	904	-	CCNT1	0.194383	1.67951e-05	0.000145598	34		1226	chr3	+	182605381	-54
chr12	49084353	904	-	CCNT1	0.123216	0.000472075	0.00112266	-62		1227	chr3	+	182605410	-25
chr12	49084872	904	-	CCNT1	0.165408	0.00027392	0.000742373	38		1228	chr3	+	182614539	9094
chr12	49331488	377	-	ARF3	0.461768	2.01218e-06	0.000107531	-27		1229	chr3	+	182635884	537
chr12	49331788	377	-	ARF3	0.190905	2.96177e-05	0.000183896	23		1230	chr3	+	182636698	-759
chr12	49332682	377	-	ARF3	0.101957	7.97708e-06	0.00011581	85		1231	chr3	+	182637303	-154
chr12	50383478	29127	-	RACGAP1	0.148191	6.20119e-05	0.000274656	6		1232	chr3	+	182637312	-145
chr12	50492753	6602	+	SMARCD1	0.21997	3.53017e-06	0.000107531	290		1233	chr3	+	182637591	134
chr12	50494251	6602	+	SMARCD1	0.20762	2.57693e-05	0.000172535	38		1234	chr3	+	182637592	135
chr12	50871611	113251	+	LARP4	0.138889	4.42275e-05	0.000225842	-62		1235	chr3	+	182639269	1070
chr12	50872871	113251	+	LARP4	0.10679	0.000735464	0.00160083	61		1236	chr16	-	18803443	-105
chr12	50872894	113251	+	LARP4	0.193084	0.000541941	0.00125412	38		1237	chr16	-	18803464	-126
chr12	50873026	113251	+	LARP4	0.117307	5.1541e-05	0.000246085	-94		1238	chr16	-	18803465	-127
chr12	51142426	57609	+	DIP2B	0.103704	0.0123779	0.0184382	-83		1239	chr16	-	18803468	-130
chr12	51488397	7024	-	TFCP2	0.205461	2.51065e-05	0.000171096	12		1240	chr16	-	18803543	-205
chr12	51488620	7024	-	TFCP2	0.181481	0.000436212	0.00105331	-68		1241	chr16	-	18803897	-9
chr12	51636270	9802	+	DAZAP2	0.125688	3.79644e-05	0.000208447	151		1242	chr16	-	18803943	-55
chr12	51636794	9802	+	DAZAP2	0.200204	1.04791e-05	0.000124769	-108		1243	chr16	-	18803982	-27
chr12	53434747	1975	+	EIF4B	0.289113	1.63557e-05	0.000144597	-27		1244	chr16	-	18804001	-46
chr12	53435232	1975	+	EIF4B	0.103186	9.82797e-06	0.000124389	29		1245	chr16	-	18804033	-78
chr12	53435348	1975	+	EIF4B	0.109026	2.85801e-05	0.000180493	27		1246	chr16	-	18804126	11
chr12	53805887	6667	+	SP1	0.189115	4.44334e-06	0.000108422	-54		1247	chr16	-	18804147	-10
chr12	53806480	6667	+	SP1	0.294156	2.98868e-05	0.000184688	15		1248	chr16	-	18804161	12
chr12	53809463	6667	+	SP1	0.116578	1.29822e-05	0.000132044	12		1249	chr16	-	18804183	-10
chr12	54624853	23468	-	CBX5	0.292028	0.000228103	0.000648754	3		1250	chr16	-	18804189	-16
chr12	54624881	23468	-	CBX5	0.113791	0.000152553	0.000485038	31		1251	chr16	-	18804409	-84
chr12	54630809	23468	-	CBX5	0.127547	1.6633e-05	0.0001454	-65		1252	chr16	-	18804440	-8
chr12	54630810	23468	-	CBX5	0.205573	2.5106e-06	0.000107531	-64		1253	chr16	-	18805952	21
chr12	54631063	23468	-	CBX5	0.266913	4.3648e-06	0.000108422	-4		1254	chr22	-	50499088	-43
chr12	54631069	23468	-	CBX5	0.103473	1.25064e-05	0.00013066	2		1255	chr22	-	50499827	-29
chr12	54632155	23468	-	CBX5	0.116161	2.44356e-05	0.000169371	-48		1256	chr1	+	171562158	98
chr12	54633293	23468	-	CBX5	0.10127	5.84961e-05	0.000266183	37		1257	chr1	+	224345794	-1092
chr12	54633378	23468	-	CBX5	0.243708	3.91284e-05	0.000212211	122		1258	chr1	+	224346877	-9
chr12	54634393	23468	-	CBX5	0.107339	5.67017e-05	0.000260614	-38		1259	chr1	+	224346881	-5
chr12	54677657	3178	+	HNRNPA1	0.235509	1.48603e-05	0.000137642	-48		1260	chr1	+	224347444	331
chr12	54677659	3178	+	HNRNPA1	0.160023	3.7928e-05	0.000208326	-50		1261	chr1	+	224349517	898
chr12	54744725	22818	+	COPZ1	0.130074	5.89733e-06	0.000113391	-9		1262	chr1	+	224349638	1019
chr12	54745035	22818	+	COPZ1	0.299216	7.90671e-06	0.000115414	-23		1263	chr13	-	28577601	528
chr12	54745287	22818	+	COPZ1	0.188162	1.45433e-06	0.000107531	-3		1264	chr3	-	13357840	-78
chr12	54745438	22818	+	COPZ1	0.100756	8.91584e-06	0.000120323	71		1265	chr4	-	25749132	48
chr12	56078442	3679	-	ITGA7	0.107509	0.000214228	0.000620342	6		1266	chr4	-	25749298	-10
chr12	56078583	3679	-	ITGA7	0.208181	0.00329679	0.00571512	6		1267	chr4	-	25749300	-12
chr12	56365712	1017	+	CDK2	0.408213	3.14723e-07	0.000107531	-58		1268	chr4	-	25749493	-205
chr12	56538358	23344	+	ESYT1	0.394948	7.73599e-06	0.000114807	-68		1269	chr4	-	25750184	-896
chr12	56538366	23344	+	ESYT1	0.325596	1.88192e-05	0.0001518	-76		1270	chr4	-	25767027	-17739
chr12	57449784	23306	-	NEMP1	0.216214	1.85724e-05	0.000151042	6		1271	chr4	-	25785877	-36589
chr12	57450581	23306	-	NEMP1	0.227004	2.48965e-06	0.000107531	40		1272	chr11	+	111591678	57
chr12	57489548	6778	-	STAT6	0.173989	1.44895e-05	0.00013681	13		1273	chr11	+	111595827	16
chr12	57628213	6472	+	SHMT2	0.215852	1.60843e-05	0.000143683	0		1274	chr11	+	111596556	-389
chr12	57637357	246329	-	STAC3	0.245227	1.83352e-05	0.000149956	8		1275	chr3	-	15755067	1018
chr12	57919879	114785	+	MBD6	0.100433	1.28185e-05	0.000131732	0		1276	chr4	-	39824770	-160
chr12	58190594	10102	+	TSFM	0.237374	0.000638051	0.0014296	-35		1277	chr4	-	39824910	-300
chr12	62729172	9958	+	USP15	0.145238	0.000692051	0.00152472	-83		1278	chr1	+	150446683	396
chr12	62729641	9958	+	USP15	0.368339	4.55302e-05	0.000229748	82		1279	chr13	+	113538693	52
chr12	62729870	9958	+	USP15	0.133488	0.000989689	0.00202879	65		1280	chr8	+	38118906	50142
chr12	62729911	9958	+	USP15	0.362857	0.00012167	0.000418626	24		1281	chr8	+	38119120	50356
chr12	62729914	9958	+	USP15	0.157971	0.000158653	0.000497825	21		1282	chr8	+	38119130	50366
chr12	65108013	2799	-	GNS	0.144424	6.40152e-05	0.000279381	-8		1283	chr8	+	38119517	50753
chr12	65109321	2799	-	GNS	0.172465	0.00387271	0.00662974	-91		1284	chr8	+	38119546	50782
chr12	65110494	2799	-	GNS	0.121743	3.2722e-05	0.000192803	-22		1285	chr8	+	38119565	50801
chr12	65271711	23329	+	TBC1D30	0.165224	0.000122039	0.0004197	-4		1286	chr8	+	38119592	50828
chr12	66517257	84298	-	LLPH	0.12601	0.000234382	0.000661976	-74		1287	chr8	+	38119911	51147
chr12	68055134	8445	+	DYRK2	0.116784	0.000376582	0.00094152	0		1288	chr5	+	102508954	-4615
chr12	68056128	8445	+	DYRK2	0.108081	0.000859174	0.00180973	0		1289	chr5	+	102509569	-4000
chr12	69053776	5908	+	RAP1B	0.203781	1.16678e-05	0.000127139	-11		1290	chr5	+	102537707	-78
chr12	69053779	5908	+	RAP1B	0.559835	5.55055e-06	0.000112084	-14		1291	chr15	+	42061096	399
chr12	69053857	5908	+	RAP1B	0.132275	0.00286805	0.00502751	84		1292	chr15	+	42061205	508
chr12	69054182	5908	+	RAP1B	0.128221	7.64425e-05	0.000311568	12		1293	chr3	-	56655541	394
chr12	69233516	4193	+	MDM2	0.335183	2.89207e-06	0.000107531	-78		1294	chr3	-	56655799	136
chr12	69233755	4193	+	MDM2	0.136655	0.00155723	0.00293532	22		1295	chr3	-	56675389	-8230
chr12	69234365	4193	+	MDM2	0.208102	7.73788e-06	0.000114807	-3		1296	chr16	+	11272917	-9
chr12	69234425	4193	+	MDM2	0.206816	2.31769e-05	0.000166139	-10		1297	chr10	-	53455925	-31
chr12	69236323	4193	+	MDM2	0.311158	1.81373e-05	0.000149686	79		1298	chr10	-	53456198	-304
chr12	69238651	4193	+	MDM2	0.136752	0.00548345	0.00913866	26		1299	chr10	-	53456717	-823
chr12	69245611	1368	-	CPM	0.110145	0.00699231	0.0114304	6		1300	chr5	-	171291015	-124
chr12	69248591	1368	-	CPM	0.129203	1.85583e-05	0.000151042	-73		1301	chr6	+	35057108	-1882
chr12	69250384	1368	-	CPM	0.106184	0.000677092	0.00149877	126		1302	chr9	-	95474868	303
chr12	69664780	11052	+	CPSF6	0.105725	5.31837e-05	0.000250753	-4		1303	chr9	-	95475256	-65
chr12	69747044	4069	+	LYZ	0.107626	1.54162e-05	0.000140213	5		1304	chr16	+	81080237	207
chr12	69747171	4069	+	LYZ	0.179269	9.88764e-07	0.000107531	-119		1305	chr12	-	57449784	-47
chr12	69784257	8089	+	YEATS4	0.160757	1.51588e-06	0.000107531	-21		1306	chr12	-	57450581	-53
chr12	69784426	8089	+	YEATS4	0.244444	1.30495e-05	0.000132045	25		1307	chr11	-	134022793	4144
chr12	72180381	23011	+	RAB21	0.147525	0.000420248	0.00102429	-73		1308	chr2	-	200134392	-146
chr12	72180620	23011	+	RAB21	0.134527	0.000237512	0.000668839	2		1309	chr20	+	48461575	-107169
chr12	72180917	23011	+	RAB21	0.676686	8.78086e-06	0.000119692	51		1310	chr12	+	105562446	44
chr12	72180946	23011	+	RAB21	0.253877	6.31209e-05	0.000277299	22		1311	chr12	+	65271711	180463
chr12	7363127	5830	+	PEX5	0.123014	0.00259062	0.00458742	108		1312	chr7	-	34968613	122
chr12	7363155	5830	+	PEX5	0.137463	3.92245e-05	0.000212484	80		1313	chr7	-	34970025	173
chr12	74934512	552889	+	ATXN7L3B	0.114735	1.12555e-05	0.000126451	35		1314	chr7	-	34970560	-80
chr12	76440142	4673	-	NAP1L1	0.111003	0.000102362	0.000375061	6		1315	chr7	-	34970561	-81
chr12	76440855	4673	-	NAP1L1	0.114364	0.000117409	0.000409362	82		1316	chr7	-	34970565	-85
chr12	76441500	4673	-	NAP1L1	0.130654	2.09371e-05	0.00015823	-61		1317	chr7	-	34970877	-264
chr12	76441563	4673	-	NAP1L1	0.115267	3.43441e-06	0.000107531	2		1318	chr5	+	133917261	-81
chr12	76441763	4673	-	NAP1L1	0.212646	1.38754e-05	0.000135029	-41		1319	chr12	+	56538358	-19
chr12	76441944	4673	-	NAP1L1	0.149036	5.34866e-05	0.000251559	104		1320	chr12	+	56538366	-11
chr12	76442036	4673	-	NAP1L1	0.138008	1.19942e-05	0.000128331	-65		1321	chr3	+	142776823	-216
chr12	76746280	114882	-	OSBPL8	0.169002	3.84176e-05	0.000209832	-50		1322	chr3	+	142777485	-111
chr12	76746564	114882	-	OSBPL8	0.114196	3.27303e-05	0.000192803	71		1323	chr19	+	36115406	-498
chr12	76747489	114882	-	OSBPL8	0.168039	0.00019681	0.000583373	0		1324	chr14	-	77253942	319
chr12	76748353	114882	-	OSBPL8	0.102984	0.0016571	0.00310158	-22		1325	chr11	+	120357744	257297
chr12	76748732	114882	-	OSBPL8	0.195466	3.46556e-05	0.000198404	-117		1326	chr11	+	120357747	257300
chr12	76749413	114882	-	OSBPL8	0.294377	6.36659e-06	0.000114109	-55		1327	chr11	+	120358042	257595
chr12	76749416	114882	-	OSBPL8	0.686516	1.69285e-07	0.000107531	-52		1328	chr11	+	120358806	258359
chr12	77246372	23390	+	ZDHHC17	0.118221	0.000111122	0.000395749	8		1329	chr2	-	20449136	269
chr12	80168703	4659	-	PPP1R12A	0.180947	9.27067e-05	0.000352498	-89		1330	chr2	-	20450360	-76
chr12	80169152	4659	-	PPP1R12A	0.184378	1.32591e-05	0.00013251	-200		1331	chr2	-	20450575	160
chr12	8072839	6515	-	SLC2A3	0.181799	7.57329e-06	0.000114807	6		1332	chr2	-	20450579	156
chr12	8072946	6515	-	SLC2A3	0.148121	8.86315e-06	0.000120109	-6		1333	chr2	-	20450812	-77
chr12	8072955	6515	-	SLC2A3	0.247279	6.50576e-05	0.000281855	3		1334	chr2	-	20450819	-84
chr12	8073011	6515	-	SLC2A3	0.107197	6.2638e-05	0.000275841	16		1335	chr2	-	20490518	-7703
chr12	8073015	6515	-	SLC2A3	0.204019	3.28818e-06	0.000107531	20		1336	chr2	-	20508110	197
chr12	8073017	6515	-	SLC2A3	0.402623	5.90839e-06	0.000113391	22		1337	chr6	+	97002366	-506
chr12	8073154	6515	-	SLC2A3	0.312781	7.99485e-06	0.00011581	53		1338	chr19	+	19467848	-332
chr12	8073158	6515	-	SLC2A3	0.177749	4.62519e-06	0.000108422	57		1339	chr8	+	42933237	246
chr12	8073159	6515	-	SLC2A3	0.171808	3.70541e-06	0.000107531	58		1340	chr12	+	77246372	199
chr12	8073165	6515	-	SLC2A3	0.219655	1.08804e-05	0.000125042	64		1341	chr2	+	97039598	74
chr12	8073440	6515	-	SLC2A3	0.20231	2.04114e-06	0.000107531	-2		1342	chr14	-	95555182	878
chr12	8249573	25977	+	NECAP1	0.1	0.0155366	0.0220169	-109		1343	chr10	+	69677349	335
chr12	8249601	25977	+	NECAP1	0.159707	0.00113583	0.00226207	86		1344	chr15	+	79614895	236
chr12	8249829	25977	+	NECAP1	0.11413	0.0140378	0.0203065	62		1345	chr3	-	72424074	-179
chr12	92537232	694	-	BTG1	0.192018	9.25011e-05	0.000351899	-47		1346	chr3	-	72424106	-211
chr12	92537236	694	-	BTG1	0.160768	2.80269e-05	0.000179348	-43		1347	chr3	-	72424211	-316
chr12	92537675	694	-	BTG1	0.487159	5.72379e-07	0.000107531	-6		1348	chr3	-	72425714	122
chr12	93166676	8411	-	EEA1	0.177778	0.0386128	0.0493416	-4		1349	chr15	+	51289782	-5336
chr12	93169322	8411	-	EEA1	0.417484	5.58405e-05	0.000257709	131		1350	chr1	+	11083723	-45
chr12	93793773	11163	+	NUDT4	0.130234	2.77412e-05	0.000178305	0		1351	chr16	+	70607262	29
chr12	93802867	7334	-	UBE2N	0.192517	7.27552e-06	0.000114807	-7		1352	chr16	+	70607449	216
chr12	93803580	7334	-	UBE2N	0.116591	3.97523e-05	0.000213846	-29		1353	chr1	-	6282587	-642
chr12	93895233	28977	+	MRPL42	0.150898	8.45911e-06	0.000118883	97		1354	chr1	-	6282770	-825
chr12	93895260	28977	+	MRPL42	0.135049	1.43912e-05	0.000136408	70		1355	chr1	-	6294497	-9492
chr12	93895956	28977	+	MRPL42	0.157984	4.97095e-05	0.00024122	-51		1356	chr12	-	54624853	100
chr12	93896292	28977	+	MRPL42	0.127466	1.07546e-05	0.000125042	12		1357	chr12	-	54624881	72
chr12	93896602	28977	+	MRPL42	0.28666	4.08175e-05	0.000217416	-71		1358	chr12	-	54630809	-81
chr12	93896603	28977	+	MRPL42	0.304593	9.92758e-06	0.000124418	-72		1359	chr12	-	54630810	-82
chr12	93970317	8835	+	SOCS2	0.116162	0.0043776	0.00743125	-28		1360	chr12	-	54631063	-116
chr12	93970318	8835	+	SOCS2	0.116162	0.00439434	0.00745793	-29		1361	chr12	-	54631069	-122
chr12	94700174	10154	+	PLXNC1	0.174074	0.000267678	0.000728834	230		1362	chr12	-	54632155	-43
chr12	94700988	10154	+	PLXNC1	0.175169	0.000206949	0.000605075	57		1363	chr12	-	54633293	-28
chr12	94701133	10154	+	PLXNC1	0.115455	0.000309364	0.000812373	26		1364	chr12	-	54633378	-113
chr12	95908823	10988	+	METAP2	0.38674	1.92497e-05	0.000152923	48		1365	chr12	-	54634393	76
chr12	96661258	2004	+	ELK3	0.133333	0.0142579	0.0205536	34		1366	chr6	+	64422104	-225
chr12	96661438	2004	+	ELK3	0.119444	0.00123016	0.0024089	0		1367	chr8	-	71485846	-102
chr12	98928078	7112	+	TMPO	0.115914	1.30655e-05	0.000132045	-21		1368	chr8	-	71486617	-37
chr12	98928252	7112	+	TMPO	0.115558	2.59752e-05	0.000173121	-44		1369	chr20	+	30824047	-1580
chr12	98928277	7112	+	TMPO	0.440746	7.23523e-06	0.000114807	31		1370	chr20	+	30825752	-16
chr12	98928439	7112	+	TMPO	0.233153	0.000229299	0.00065127	-127		1371	chr17	+	73060499	-76
chr12	98928445	7112	+	TMPO	0.227445	0.000204464	0.00059985	-133		1372	chr17	+	73061251	46
chr12	98928465	7112	+	TMPO	0.109851	0.000106793	0.000385405	-153		1373	chr17	+	30327347	-185
chr12	98928481	7112	+	TMPO	0.104462	2.85205e-05	0.000180379	165		1374	chr17	+	30327745	94
chr12	98929182	7112	+	TMPO	0.124812	4.62663e-06	0.000108422	3		1375	chr17	+	30327746	95
chr12	98942022	7112	+	TMPO	0.123047	3.07753e-05	0.0001875	-18		1376	chr8	+	22279166	-100
chr12	98942023	7112	+	TMPO	0.489063	1.77485e-06	0.000107531	-19		1377	chr8	+	22279444	7
chr12	98942321	7112	+	TMPO	0.396844	2.88043e-05	0.000181161	15		1378	chr8	+	22279636	-78
chr12	98942336	7112	+	TMPO	0.156243	3.83314e-05	0.000209458	0		1379	chr8	+	22279999	285
chr12	98942367	7112	+	TMPO	0.507067	9.78982e-07	0.000107531	0		1380	chr3	-	194995673	-108
chr12	98942443	7112	+	TMPO	0.10261	9.51346e-05	0.000358106	12		1381	chr3	-	194997208	-490
chr12	98942444	7112	+	TMPO	0.1182	3.23565e-05	0.000192245	11		1382	chr3	-	194997209	-491
chr12	98942885	7112	+	TMPO	0.124507	0.0145805	0.0209136	-45		1383	chr3	-	194999479	14
chr12	98943042	7112	+	TMPO	0.133474	4.76044e-06	0.000108717	-63		1384	chr3	-	194999640	-140
chr12	98943232	7112	+	TMPO	0.100079	5.05731e-06	0.000111298	103		1385	chr3	-	194999787	-287
chr12	98943649	7112	+	TMPO	0.122353	7.1177e-06	0.000114447	0		1386	chr1	-	200375561	295
chr12	98943739	7112	+	TMPO	0.218578	6.1231e-06	0.000114109	-16		1387	chr1	-	200375927	-71
chr12	98943912	7112	+	TMPO	0.107866	5.19776e-06	0.000111298	-9		1388	chr5	+	43705165	-75
chr12	98943979	7112	+	TMPO	0.254399	3.17845e-06	0.000107531	62		1389	chr12	+	124244564	-264
chr12	99128172	317	+	APAF1	0.283032	3.26877e-05	0.000192802	23		1390	chr18	-	59712203	118
chr12	99128361	317	+	APAF1	0.14276	0.0013347	0.00258007	20		1391	chr18	-	59712225	96
chr12	994705	65125	+	WNK1	0.157788	6.58896e-06	0.000114109	-60		1392	chr18	-	59712565	145
chr13	108861436	3981	-	LIG4	0.287749	0.000663639	0.001474	6		1393	chr18	-	59780373	-28599
chr13	108882771	84945	+	ABHD13	0.544444	6.1229e-05	0.000272944	66		1394	chr1	+	153634203	129
chr13	108882791	84945	+	ABHD13	0.106838	0.00651222	0.0107055	46		1395	chr1	-	85331556	-178775
chr13	108882850	84945	+	ABHD13	0.111842	0.00138245	0.00265657	-13		1396	chr16	+	57286266	-107
chr13	108882851	84945	+	ABHD13	0.555556	5.16615e-06	0.000111298	-14		1397	chr16	+	57286755	382
chr13	108883009	84945	+	ABHD13	0.215635	0.000231698	0.000656552	-26		1398	chr16	+	57287062	-20
chr13	108959217	10673	+	TNFSF13B	0.292483	2.36717e-05	0.000167125	90		1399	chr16	+	57287131	49
chr13	108959424	10673	+	TNFSF13B	0.680845	2.22679e-06	0.000107531	-26		1400	chr16	+	57287161	79
chr13	108959473	10673	+	TNFSF13B	0.350982	5.8895e-06	0.000113391	49		1401	chr16	+	57287187	105
chr13	108959554	10673	+	TNFSF13B	0.270969	1.38451e-05	0.000135029	-16		1402	chr16	+	57287189	107
chr13	113139516	10426	-	TUBGCP3	0.27644	4.15566e-05	0.000219431	-54		1403	chr16	+	57287242	-7
chr13	113538693	23250	+	ATP11A	0.102642	0.00015332	0.000486839	-11		1404	chr9	-	32456030	-313
chr13	113918263	8451	+	CUL4A	0.191344	1.61365e-05	0.000143811	10		1405	chr9	-	32456031	-314
chr13	115091846	283489	+	CHAMP1	0.250942	3.09198e-05	0.00018791	0		1406	chr9	-	32456100	-383
chr13	115092202	283489	+	CHAMP1	0.183649	0.000217814	0.000627057	54		1407	chr16	+	46731968	39
chr13	115092231	283489	+	CHAMP1	0.105128	0.0127763	0.0189064	25		1408	chr22	-	31722533	-84
chr13	115092611	283489	+	CHAMP1	0.231939	1.26945e-05	0.000131438	0		1409	chr22	-	31722807	37
chr13	20662063	7750	+	ZMYM2	0.338095	0.00112373	0.00224316	0		1410	chr6	+	47593811	-377
chr13	20662088	7750	+	ZMYM2	0.214701	0.000602713	0.00136603	-25		1411	chr6	+	47593986	-202
chr13	20662848	7750	+	ZMYM2	0.11396	0.0118328	0.0177949	7		1412	chr6	+	47593987	-201
chr13	21355224	64328	-	XPO4	0.126044	0.0003002	0.000794588	-125		1413	chr6	+	47594361	173
chr13	21355225	64328	-	XPO4	0.125731	0.0112381	0.0170833	-124		1414	chr6	+	47594658	470
chr13	21355501	64328	-	XPO4	0.131411	1.79169e-05	0.000148961	-27		1415	chr7	-	140154197	-173
chr13	21357406	64328	-	XPO4	0.283109	6.87348e-05	0.000290523	-17		1416	chr3	+	12624922	731
chr13	21948495	253832	-	ZDHHC20	0.104722	0.000849545	0.00179617	16		1417	chr1	+	32638304	11
chr13	22066975	221154	-	MICU2	0.216839	7.34362e-05	0.000302606	68		1418	chr19	-	50410836	78
chr13	23903834	26278	-	SACS	0.498183	5.2117e-06	0.000111298	40		1419	chr1	-	54692599	-73
chr13	25820969	9107	-	MTMR6	0.110106	0.0155155	0.0219999	11		1420	chr7	-	32525447	-412
chr13	25822016	9107	-	MTMR6	0.271076	7.54084e-06	0.000114807	-50		1421	chr7	-	32526044	-14
chr13	25906932	9818	+	NUP58	0.111111	0.00772424	0.0125046	-30		1422	chr7	-	32526568	-92
chr13	25909793	9818	+	NUP58	0.192063	0.000459016	0.00109839	-7		1423	chr2	-	37477960	493
chr13	25909888	9818	+	NUP58	0.203704	0.006719	0.0110182	-55		1424	chr2	-	37478538	-85
chr13	25915347	9818	+	NUP58	0.177633	1.33804e-05	0.000132949	0		1425	chr9	-	111778643	20
chr13	25915838	9818	+	NUP58	0.103787	5.05855e-05	0.00024353	24		1426	chr9	-	111780056	-143
chr13	26786963	6049	-	RNF6	0.114916	0.00443941	0.00752917	-278		1427	chr9	-	111780065	-152
chr13	26787380	6049	-	RNF6	0.18298	6.18675e-06	0.000114109	-48		1428	chr9	-	111780641	-728
chr13	26787492	6049	-	RNF6	0.135609	7.88869e-05	0.000318248	52		1429	chr9	-	111780689	-776
chr13	26787929	6049	-	RNF6	0.170822	6.22734e-05	0.000275314	6		1430	chr9	-	111855830	4
chr13	27642407	219333	-	USP12	0.21755	1.10173e-05	0.000125599	-12		1431	chr22	+	22051959	-5
chr13	28241158	51082	+	POLR1D	0.230061	4.67766e-06	0.000108422	22		1432	chr22	+	17593412	57
chr13	28577601	2322	-	FLT3	0.114269	0.000276079	0.0007467	2		1433	chr22	+	17594137	471
chr13	29252591	51371	+	POMP	0.2041	0.000103471	0.000377421	9		1434	chr22	+	18210986	-488
chr13	30083743	6541	-	SLC7A1	0.101903	1.72739e-05	0.000147097	28		1435	chrY	+	21751015	11713183
chr13	30087074	6541	-	SLC7A1	0.112575	6.56398e-06	0.000114109	-16		1436	chr4	-	78635051	799
chr13	33091681	10443	-	N4BP2L2	0.261278	0.00030143	0.000797021	6		1437	chr4	-	78639098	-54
chr13	33091699	10443	-	N4BP2L2	0.119236	0.0116905	0.0176307	24		1438	chr4	-	78639504	-313
chr13	33350781	23047	+	PDS5B	0.194841	0.0070106	0.0114578	0		1439	chr4	-	78641516	-2325
chr13	34411520	5983	+	RFC3	0.136198	0.000183368	0.000552713	0		1440	chr12	-	57637357	12475
chr13	40301622	57511	+	COG6	0.117949	0.0110329	0.0168485	NA		1441	chr9	+	133761404	-264
chr13	40325433	57511	+	COG6	0.189394	8.49085e-05	0.000333318	-17		1442	chr11	+	94280855	-109
chr13	40325899	57511	+	COG6	0.184959	7.83445e-05	0.000316496	-20		1443	chr11	+	94281064	100
chr13	41384731	10166	+	SLC25A15	0.124718	0.00013168	0.000439818	-9		1444	chr18	-	60995210	-223
chr13	41386207	10166	+	SLC25A15	0.103129	0.000129984	0.000436244	0		1445	chr10	-	59952773	2010
chr13	41386493	10166	+	SLC25A15	0.110678	0.0113318	0.017206	-51		1446	chr10	-	59953618	1165
chr13	42893694	11215	+	AKAP11	0.138065	8.6714e-05	0.000337437	0		1447	chr13	-	45967545	494
chr13	42893784	11215	+	AKAP11	0.133716	0.000881181	0.00184624	47		1448	chr13	-	45968361	-322
chr13	42893821	11215	+	AKAP11	0.284392	0.000176368	0.000536951	10		1449	chr13	-	45968963	-7
chr13	42895175	11215	+	AKAP11	0.118681	0.000388803	0.00096383	-47		1450	chr6	-	97590693	-150
chr13	42895741	11215	+	AKAP11	0.187313	0.000806885	0.00172217	-161		1451	chr6	-	97592176	0
chr13	42896875	11215	+	AKAP11	0.148496	0.000685855	0.00151541	-58		1452	chr2	+	169626418	-14
chr13	45514997	26747	-	NUFIP1	0.136905	0.0243167	0.0317855	-16		1453	chr2	+	169626552	120
chr13	45607538	55425	+	GPALPP1	0.155766	0.000363836	0.000919085	27		1454	chr2	+	169626863	431
chr13	45967545	253512	-	SLC25A30	0.361111	0.00012627	0.000428306	-36		1455	chr2	+	169628802	29
chr13	45968361	253512	-	SLC25A30	0.428571	0.000112539	0.000398945	-8		1456	chr2	+	169629129	299
chr13	45968963	253512	-	SLC25A30	0.120181	2.46911e-05	0.000170069	-10		1457	chr13	-	21948495	-4543
chr13	46529833	23091	-	ZC3H13	0.122782	0.000973765	0.00200205	-178		1458	chr10	+	11913500	-247321
chr13	46531071	23091	-	ZC3H13	0.445754	6.08132e-06	0.000114109	54		1459	chr10	+	11913613	-247208
chr13	46700314	3936	-	LCP1	0.232532	5.77985e-06	0.000113391	-29		1460	chr21	+	27142533	79
chr13	46700782	3936	-	LCP1	0.552178	7.41151e-06	0.000114807	-15		1461	chr21	+	27142846	392
chr13	46700821	3936	-	LCP1	0.454432	2.48232e-06	0.000107531	24		1462	chr21	+	27144469	2015
chr13	46700825	3936	-	LCP1	0.191584	5.42517e-06	0.000111298	28		1463	chr15	-	42835999	-92198
chr13	48620245	55270	+	NUDT15	0.114673	4.29653e-05	0.000222533	0		1464	chr15	-	42836003	-92202
chr13	48650497	29079	-	MED4	0.345513	0.000142901	0.000463935	-5		1465	chr15	-	42836024	-92223
chr13	48835436	9445	+	ITM2B	0.159807	2.43972e-06	0.000107531	28		1466	chr15	-	42836266	-92465
chr13	48835444	9445	+	ITM2B	0.113895	1.38828e-05	0.000135029	20		1467	chr15	-	42837282	-93481
chr13	48835565	9445	+	ITM2B	0.263943	3.24548e-05	0.000192271	0		1468	chr4	+	141471923	-943
chr13	48835798	9445	+	ITM2B	0.389641	5.60382e-06	0.000112374	-30		1469	chr4	+	141472170	-696
chr13	48835815	9445	+	ITM2B	0.109055	2.33103e-05	0.000166359	-47		1470	chr4	+	141472171	-695
chr13	48835816	9445	+	ITM2B	0.110258	0.000143644	0.000465005	-48		1471	chr4	+	141472257	-609
chr13	49054510	5925	+	RB1	0.103895	4.16216e-05	0.000219512	2		1472	chr4	+	141473811	945
chr13	49054629	5925	+	RB1	0.10895	0.00026195	0.000718187	8		1473	chr4	+	141474347	1481
chr13	49055164	5925	+	RB1	0.159189	7.81922e-06	0.000115051	2		1474	chr4	+	141474717	1851
chr13	49055241	5925	+	RB1	0.133549	3.73768e-05	0.000206384	-75		1475	chr4	+	141474757	1891
chr13	49055408	5925	+	RB1	0.139918	3.52739e-06	0.000107531	58		1476	chr4	+	141474765	1899
chr13	49781644	22862	+	FNDC3A	0.108171	0.00080832	0.00172423	38		1477	chr4	+	141474838	1972
chr13	49781891	22862	+	FNDC3A	0.125195	0.000197808	0.000585612	-61		1478	chr16	+	50070703	3353
chr13	50066980	83852	+	SETDB2	0.157407	0.0052688	0.00881108	11		1479	chr15	-	52015546	79
chr13	50107678	55213	-	RCBTB1	0.170533	0.00317244	0.00551218	-93		1480	chr7	-	92190781	-43574
chr13	50107750	55213	-	RCBTB1	0.118873	0.000800741	0.00171295	-21		1481	chr22	-	39131788	528
chr13	50275163	3839	-	KPNA3	0.195235	4.52568e-06	0.000108422	-49		1482	chr1	-	220322372	-16
chr13	50487293	57213	-	SPRYD7	0.384783	0.000596023	0.00135524	-94		1483	chr1	-	220322666	-2
chr13	50487339	57213	-	SPRYD7	0.168687	0.0236963	0.031051	-48		1484	chr1	-	220322789	-143
chr13	50488806	57213	-	SPRYD7	0.229225	0.00023333	0.000659771	8		1485	chr1	-	220323656	-9
chr13	50488817	57213	-	SPRYD7	0.466667	2.0267e-05	0.000156368	19		1486	chr1	-	220323893	-246
chr13	50587604	10206	+	TRIM13	0.104377	0.0225126	0.0296649	5		1487	chr1	-	220324363	-716
chr13	50588707	10206	+	TRIM13	0.337302	0.000544898	0.00125897	-26		1488	chr9	-	130953032	-5191
chr13	51544307	79621	+	RNASEH2B	0.110175	0.000167804	0.000518525	0		1489	chr18	-	33688514	10
chr13	52335170	115825	+	WDFY2	0.171162	0.000651951	0.00145258	54		1490	chr19	-	18418187	-110089
chr13	52607011	9724	+	UTP14C	0.253795	0.000123675	0.000422513	-37		1491	chr22	+	46240280	538
chr13	52607570	9724	+	UTP14C	0.122222	0.0206929	0.0276132	-19		1492	chr22	+	46240510	768
chr13	53049797	26586	+	CKAP2	0.129689	6.10833e-05	0.000272715	-22		1493	chr15	+	72876852	59
chr13	53050578	26586	+	CKAP2	0.285088	0.000455675	0.00109237	-150		1494	chr6	+	74210666	-24
chr13	53050632	26586	+	CKAP2	0.247619	0.0231016	0.0303509	-204		1495	chr14	-	31644342	-1959
chr13	53217440	144983	+	HNRNPA1L2	0.148008	0.00248464	0.00442171	-48		1496	chr3	-	134196835	-131
chr13	53262071	10910	+	SUGT1	0.218182	0.00146102	0.00278231	30		1497	chr9	-	34086565	0
chr13	72012368	1602	-	DACH1	0.220012	4.05725e-06	0.000107531	-47		1498	chr1	-	167887190	304
chr13	72012373	1602	-	DACH1	0.396323	9.65517e-07	0.000107531	-42		1499	chr8	+	104455331	144
chr13	73283771	440145	-	MZT1	0.118305	3.54309e-05	0.000200795	-59		1500	chr8	+	104455460	-19
chr13	73284240	440145	-	MZT1	0.109604	6.47219e-05	0.000280621	-110		1501	chr2	-	86253742	-24
chr13	75860447	9882	-	TBC1D4	0.15087	0.000376028	0.00094094	6		1502	chr19	+	50551282	21451
chr13	75860603	9882	-	TBC1D4	0.179293	0.0136864	0.0199085	-22		1503	chr18	+	33290245	-619
chr13	77576356	1203	+	CLN5	0.195455	0.000162595	0.000507039	-4		1504	chr18	+	33290990	126
chr13	79188707	79596	-	RNF219	0.137601	5.51599e-05	0.000256215	15		1505	chr18	+	33291037	173
chr13	79188793	79596	-	RNF219	0.240273	2.1238e-05	0.000159187	3		1506	chr18	+	33291201	337
chr13	79188926	79596	-	RNF219	0.197309	2.07271e-05	0.000157623	-68		1507	chr12	+	58175406	52
chr13	80127173	54602	+	NDFIP2	0.39648	1.17927e-05	0.000127604	-14		1508	chr1	-	212114194	21232
chr13	80127262	54602	+	NDFIP2	0.101859	4.73321e-05	0.000234328	0		1509	chr4	-	76405333	2009
chr13	80127323	54602	+	NDFIP2	0.39882	1.65879e-05	0.000145179	42		1510	chr4	-	76405393	1949
chr13	80127325	54602	+	NDFIP2	0.337879	1.06451e-05	0.000125042	40		1511	chr1	-	154179281	-11
chr13	80127606	54602	+	NDFIP2	0.12251	0.000375879	0.000940885	-52		1512	chr1	+	25167567	86
chr13	80127804	54602	+	NDFIP2	0.298039	1.03284e-05	0.000124769	51		1513	chr1	+	25167580	99
chr13	80127805	54602	+	NDFIP2	0.593486	4.33817e-07	0.000107531	50		1514	chr1	+	25167617	84
chr13	95672921	10257	-	ABCC4	0.155861	0.00136862	0.00263449	-267		1515	chr1	+	25168322	-1
chr13	96446143	5611	+	DNAJC3	0.181689	0.000141598	0.000460999	23		1516	chr1	+	25169009	438
chr13	96447152	5611	+	DNAJC3	0.106834	0.000466515	0.00111287	-82		1517	chr1	+	25169086	515
chr13	98119873	5911	+	RAP2A	0.152523	0.000279842	0.000754247	127		1518	chr1	+	25169207	-448
chr13	98674285	3843	+	IPO5	0.33576	2.91722e-06	0.000107531	11		1519	chr1	+	25169250	-405
chr13	98674733	3843	+	IPO5	0.291511	2.34604e-06	0.000107531	94		1520	chr1	+	25169672	17
chr13	98676137	3843	+	IPO5	0.217571	8.49944e-06	0.000119003	-49		1521	chr1	+	25170042	387
chr14	102393936	5527	+	PPP2R5C	0.13373	0.000395558	0.000976601	0		1522	chr1	+	25170205	-109
chr14	102547405	3320	-	HSP90AA1	0.347709	5.37763e-06	0.000111298	50		1523	chr1	+	25170212	-102
chr14	102547670	3320	-	HSP90AA1	0.302119	2.24861e-05	0.000164164	-9		1524	chr1	+	25170255	-59
chr14	102547732	3320	-	HSP90AA1	0.119331	2.67527e-05	0.000175664	-18		1525	chr1	+	25170298	-16
chr14	102547735	3320	-	HSP90AA1	0.11361	3.82831e-06	0.000107531	-15		1526	chr1	+	25170656	342
chr14	103193185	23186	+	RCOR1	0.566104	1.07757e-05	0.000125042	103		1527	chr1	+	25170725	411
chr14	103194482	23186	+	RCOR1	0.326754	6.63976e-06	0.000114109	0		1528	chr1	+	25170737	423
chr14	103196477	23186	+	RCOR1	0.239856	0.000118003	0.000410552	37		1529	chr9	+	107521847	83
chr14	103196587	23186	+	RCOR1	0.128889	0.00040411	0.000993351	-73		1530	chr9	+	107521988	224
chr14	103807499	1983	+	EIF5	0.158489	3.56866e-05	0.000201388	61		1531	chr2	-	33809804	-29
chr14	104023513	9529	-	BAG5	0.182783	0.000824642	0.00175112	180		1532	chr18	-	34375107	1111
chr14	104024900	9529	-	BAG5	0.12838	0.000165119	0.000512384	-178		1533	chr18	-	34376562	-2
chr14	105476959	55038	-	CDCA4	0.109767	8.01768e-05	0.000320546	87		1534	chr18	-	34376705	-32
chr14	20784571	57820	-	CCNB1IP1	0.144831	0.00016205	0.00050577	71		1535	chr7	-	32908707	-28
chr14	20786115	57820	-	CCNB1IP1	0.108333	0.0188095	0.0255193	70		1536	chr15	+	42576350	9732
chr14	20835096	7011	-	TEP1	0.101679	0.0339212	0.0435211	-37		1537	chr19	-	11275569	1143
chr14	21677753	3183	-	HNRNPC	0.212022	5.89338e-05	0.000267758	-121		1538	chr19	-	11275688	1024
chr14	21678160	3183	-	HNRNPC	0.456548	1.99977e-06	0.000107531	55		1539	chr8	+	37701256	46390
chr14	21678417	3183	-	HNRNPC	0.101621	1.70756e-05	0.000146356	-1		1540	chr12	+	8249601	-108
chr14	21679005	3183	-	HNRNPC	0.115784	2.44507e-05	0.000169371	-14		1541	chr12	+	8249829	-37
chr14	21927597	84932	-	RAB2B	0.157407	0.00880635	0.0140104	-2		1542	chr3	+	87303845	-308
chr14	21928074	84932	-	RAB2B	0.191633	0.000178221	0.000540993	-15		1543	chr3	+	87304263	110
chr14	21966004	9878	+	TOX4	0.164216	0.000521068	0.00121389	0		1544	chr3	-	42826172	133
chr14	21966631	9878	+	TOX4	0.525734	1.12094e-05	0.000126371	41		1545	chr3	-	42826552	169
chr14	23567516	55017	+	C14orf119	0.100181	6.79375e-06	0.000114266	0		1546	chr6	-	82880725	-694
chr14	23779339	599	+	BCL2L2	0.104167	0.000729912	0.0015904	19		1547	chr6	-	82880728	-697
chr14	24708926	26277	-	TINF2	0.227513	0.000164208	0.000510326	-8		1548	chr6	-	82880730	-699
chr14	24709462	26277	-	TINF2	0.209882	1.05926e-05	0.000124856	-2		1549	chr6	-	82943963	-21481
chr14	31086673	55632	+	G2E3	0.12822	8.86698e-05	0.0003423	0		1550	chr10	-	11962208	3
chr14	31087874	55632	+	G2E3	0.208333	0.0117906	0.0177424	27		1551	chr10	-	11962253	-40
chr14	31644342	25831	-	HECTD1	0.122685	0.000123117	0.00042149	99		1552	chr3	-	196081166	-82
chr14	34902679	171546	-	SPTSSA	0.185859	0.000758152	0.00164116	-37		1553	chr3	-	196081261	-177
chr14	35032176	58533	-	SNX6	0.165877	0.000845456	0.00178882	298		1554	chr3	+	57269669	7753
chr14	39502124	10484	-	SEC23A	0.141644	3.5499e-05	0.000200795	-83		1555	chr3	+	57272112	10196
chr14	39617987	122553	-	TRAPPC6B	0.15861	0.00011734	0.000409222	-79		1556	chr3	+	57303806	240
chr14	39618101	122553	-	TRAPPC6B	0.148325	7.31752e-05	0.000301828	6		1557	chr3	+	57304459	-41
chr14	39618901	122553	-	TRAPPC6B	0.141466	0.00441524	0.00749166	9		1558	chr3	+	57305285	98
chr14	39819388	4253	+	MIA2	0.121195	0.00015796	0.00049661	0		1559	chr3	+	57305458	110
chr14	45672682	55320	-	MIS18BP1	0.16358	0.000166605	0.000515911	-4		1560	chr3	+	57307235	-32
chr14	45672733	55320	-	MIS18BP1	0.107143	0.00113938	0.00226821	47		1561	chr19	+	34718776	-7
chr14	45672742	55320	-	MIS18BP1	0.140798	0.000114123	0.000401837	56		1562	chr19	+	34718925	134
chr14	45673377	55320	-	MIS18BP1	0.164951	3.26832e-06	0.000107531	23		1563	chr19	+	34718929	138
chr14	50361250	382	+	ARF6	0.178621	1.28167e-05	0.000131732	0		1564	chr19	+	34719819	3
chr14	50361966	382	+	ARF6	0.16017	0.000125856	0.000427445	-37		1565	chr17	-	26674131	83
chr14	50362576	382	+	ARF6	0.277385	1.47864e-05	0.000137392	13		1566	chr17	-	26674484	-110
chr14	50885882	11183	-	MAP4K5	0.349583	3.54605e-05	0.000200795	0		1567	chr1	+	16723466	-587
chr14	51187404	51199	-	NIN	0.113889	0.000890043	0.00186214	-8		1568	chr9	+	128125442	19
chr14	51187407	51199	-	NIN	0.150356	6.85808e-05	0.000290124	-5		1569	chr1	-	67873790	1183
chr14	51187832	51199	-	NIN	0.265577	5.44027e-06	0.000111298	42		1570	chr1	-	67874697	276
chr14	51189453	51199	-	NIN	0.120635	0.000150878	0.00048149	-7		1571	chr1	-	67874859	114
chr14	51390490	5836	-	PYGL	0.142857	0.0141851	0.020473	-113		1572	chr7	+	115898694	-632329
chr14	51390530	5836	-	PYGL	0.184615	0.000133095	0.000443226	-73		1573	chr1	+	168169601	-123
chr14	51723919	81542	+	TMX1	0.11943	0.000291206	0.000776265	33		1574	chr1	+	168169890	124
chr14	51724031	81542	+	TMX1	0.163059	0.000207994	0.000606855	8		1575	chr1	+	168169918	152
chr14	53109033	30001	-	ERO1A	0.133373	9.42769e-05	0.000355509	35		1576	chr9	-	123521626	58
chr14	53109590	30001	-	ERO1A	0.146246	4.96323e-05	0.000240925	-11		1577	chr6	+	111214853	-589
chr14	53109810	30001	-	ERO1A	0.155458	0.00118568	0.00233963	2		1578	chr6	+	111214955	-487
chr14	53238075	6815	+	STYX	0.167702	0.0105074	0.0161915	-73		1579	chr6	+	111214992	-450
chr14	53239185	6815	+	STYX	0.138737	5.21534e-05	0.000247894	-39		1580	chr20	-	62220664	-22256
chr14	53239772	6815	+	STYX	0.100804	0.00481602	0.00811236	0		1581	chr20	-	62220947	-22539
chr14	53240109	6815	+	STYX	0.291453	0.000753677	0.00163341	-56		1582	chr15	+	45898774	-560
chr14	53242859	64841	-	GNPNAT1	0.322544	0.000163916	0.000509637	-49		1583	chr15	+	45900926	43
chr14	53243903	64841	-	GNPNAT1	0.202259	0.000261647	0.000717627	127		1584	chr6	+	52965431	2609
chr14	54941858	2764	-	GMFB	0.221346	8.66096e-05	0.000337281	-4		1585	chr14	-	24708926	-24
chr14	54941997	2764	-	GMFB	0.111111	0.00814535	0.0130913	2		1586	chr14	-	24709462	-18
chr14	54943323	2764	-	GMFB	0.105235	0.000318869	0.00082955	11		1587	chr13	-	23903834	-296
chr14	54944018	2764	-	GMFB	0.188889	0.00110146	0.00220564	33		1588	chr6	-	74303509	48105
chr14	54944080	2764	-	GMFB	0.162105	7.06835e-06	0.000114428	-71		1589	chr9	+	77761871	-1359850
chr14	54944213	2764	-	GMFB	0.13506	3.35608e-05	0.00019504	2		1590	chr13	+	53049797	-12
chr14	54944313	2764	-	GMFB	0.133396	2.86961e-05	0.000180864	63		1591	chr13	+	53050578	173
chr14	55406478	11169	-	WDHD1	0.131373	0.0211248	0.0281153	-5		1592	chr13	+	53050632	227
chr14	55406497	11169	-	WDHD1	0.102273	0.0146112	0.0209493	14		1593	chr16	-	56396501	-533
chr14	55406582	11169	-	WDHD1	0.416667	0.000346556	0.000885535	-16		1594	chr2	-	69547116	-1
chr14	55406847	11169	-	WDHD1	0.178571	0.0125403	0.0186407	13		1595	chr2	-	69547873	-281
chr14	55514284	122809	+	SOCS4	0.107619	0.00189304	0.00347909	-15		1596	chr2	-	69548886	1
chr14	55532124	93487	+	MAPK1IP1L	0.239821	1.83069e-06	0.000107531	8		1597	chr2	-	69551566	-194
chr14	55532425	93487	+	MAPK1IP1L	0.190227	2.51722e-06	0.000107531	-43		1598	chr2	-	69551840	283
chr14	55532471	93487	+	MAPK1IP1L	0.102647	0.000297728	0.00078962	19		1599	chr13	-	45514997	-366279
chr14	55533002	93487	+	MAPK1IP1L	0.114286	0.0218582	0.0289174	33		1600	chr1	+	213414746	186
chr14	55535470	93487	+	MAPK1IP1L	0.208333	0.00151194	0.00286436	-118		1601	chr9	-	33111518	-113
chr14	55536011	93487	+	MAPK1IP1L	0.12963	0.0135388	0.0197463	146		1602	chr9	-	33112602	15
chr14	55819387	55030	+	FBXO34	0.115152	0.00792443	0.0127869	-46		1603	chr9	-	33112659	-10
chr14	57671200	10640	-	EXOC5	0.302189	0.00204517	0.00372342	-12		1604	chr9	-	33112667	-18
chr14	57671560	10640	-	EXOC5	0.172619	0.00148596	0.00282099	-3		1605	chr9	-	6011185	150
chr14	57671688	10640	-	EXOC5	0.101754	0.00799647	0.0128818	-40		1606	chr9	-	6011386	-51
chr14	57672851	10640	-	EXOC5	0.102241	0.0133114	0.0195066	13		1607	chr9	-	6011564	-229
chr14	57752963	55745	+	AP5M1	0.168627	2.57577e-05	0.000172535	NA		1608	chr9	-	6011995	-124
chr14	57756446	55745	+	AP5M1	0.130952	0.0102094	0.0158224	53		1609	chr11	-	89933738	1332
chr14	59971092	51528	+	JKAMP	0.145942	3.6492e-05	0.000203265	0		1610	chr11	-	89934317	753
chr14	60582016	64430	+	PCNX4	0.117561	0.000866899	0.00182313	18		1611	chr10	-	75880989	695
chr14	60585135	64430	+	PCNX4	0.287946	0.000124822	0.000425318	158		1612	chr10	-	75881672	12
chr14	60591961	64430	+	PCNX4	0.123949	0.000621325	0.00139971	-241		1613	chr10	-	75883392	-86
chr14	60616164	51635	-	DHRS7	0.107757	0.00012378	0.000422616	6		1614	chr1	+	51737212	78
chr14	60761218	5494	+	PPM1A	0.488889	0.000262525	0.000718956	94		1615	chr1	+	51737286	152
chr14	60762024	5494	+	PPM1A	0.309524	0.0012299	0.00240872	15		1616	chr1	+	51737419	285
chr14	60763992	5494	+	PPM1A	0.445421	8.32097e-05	0.000328346	0		1617	chr1	+	51737429	295
chr14	60764393	5494	+	PPM1A	0.291667	0.000260161	0.000714624	0		1618	chr1	+	51737526	392
chr14	60764426	5494	+	PPM1A	0.114379	0.00761799	0.0123519	6		1619	chr1	+	51737631	497
chr14	60764571	5494	+	PPM1A	0.307407	0.00042988	0.00104319	25		1620	chr1	+	51737664	530
chr14	63841523	5529	-	PPP2R5E	0.118519	0.00901952	0.0143083	-369		1621	chr1	+	51737668	534
chr14	63842630	5529	-	PPP2R5E	0.153297	1.35735e-05	0.000133957	-37		1622	chr1	+	51737992	-276
chr14	63920426	5529	-	PPP2R5E	0.102666	0.00965859	0.015147	16		1623	chr1	+	51738280	12
chr14	64006277	5529	-	PPP2R5E	0.116097	4.66146e-05	0.000232532	-126		1624	chr1	+	51738650	120
chr14	64065106	112840	-	WDR89	0.125926	0.00163669	0.00306888	-58		1625	chr2	-	220036828	213
chr14	64990887	22890	+	ZBTB1	0.144444	0.0223202	0.0294433	0		1626	chr15	-	73853362	-119
chr14	64990891	22890	+	ZBTB1	0.117949	0.0140373	0.0203065	0		1627	chr8	-	74332743	26348
chr14	65400574	91612	+	CHURC1	0.126679	0.00163974	0.0030734	-56		1628	chr8	-	74462510	-4
chr14	67805240	51382	-	ATP6V1D	0.160852	4.12387e-05	0.000218679	35		1629	chr8	-	74462580	-74
chr14	67851239	1965	+	EIF2S1	0.210749	6.69334e-05	0.000286304	-43		1630	chr8	-	74462907	113
chr14	67851380	1965	+	EIF2S1	0.475309	1.46718e-05	0.000137361	0		1631	chr8	-	74463260	29
chr14	67852986	1965	+	EIF2S1	0.536325	1.28057e-05	0.000131732	0		1632	chr8	-	74463633	-272
chr14	69925768	55334	+	SLC39A9	0.102548	0.000946176	0.00195966	49		1633	chr8	-	74463711	-350
chr14	69926914	55334	+	SLC39A9	0.158804	0.000372721	0.000935387	0		1634	chr8	-	74463776	-415
chr14	69927263	55334	+	SLC39A9	0.123509	0.00908187	0.0143892	-10		1635	chr8	-	74463923	-562
chr14	69927287	55334	+	SLC39A9	0.148611	0.00226969	0.0040764	-34		1636	chr8	-	74464174	-813
chr14	69928142	55334	+	SLC39A9	0.166395	7.76251e-05	0.000314546	0		1637	chr10	+	85912150	-18
chr14	69928425	55334	+	SLC39A9	0.122085	0.000151775	0.000483616	48		1638	chr10	+	85912536	31
chr14	73687478	5663	+	PSEN1	0.153199	0.00848747	0.0135755	-123		1639	chr10	+	85913188	440
chr14	73688544	5663	+	PSEN1	0.203704	0.00364751	0.00627273	0		1640	chr3	-	101368414	-70
chr14	73689187	5663	+	PSEN1	0.117949	0.0112009	0.0170446	0		1641	chr3	-	101369771	35
chr14	73743531	8650	-	NUMB	0.122786	0.000115406	0.000405409	71		1642	chr5	-	132211960	424
chr14	75202435	51077	+	FCF1	0.139112	2.83993e-05	0.00018021	-33		1643	chr5	-	132214788	-463
chr14	75369590	1743	+	DLST	0.131217	2.10207e-05	0.000158452	22		1644	chr5	-	132215230	-905
chr14	75548913	91754	-	NEK9	0.492857	7.5931e-06	0.000114807	-58		1645	chr5	-	132215287	-962
chr14	75549098	91754	-	NEK9	0.14799	3.95452e-05	0.000213124	34		1646	chr5	-	132215525	774
chr14	75549099	91754	-	NEK9	0.139591	4.03124e-05	0.000215747	35		1647	chr20	-	17922879	-66
chr14	75550010	91754	-	NEK9	0.285961	2.38998e-05	0.000167218	6		1648	chr20	-	17942181	502
chr14	75598639	10972	-	TMED10	0.616578	5.31613e-07	0.000107531	-5		1649	chr20	-	17942352	331
chr14	75598644	10972	-	TMED10	0.445233	2.38373e-06	0.000107531	0		1650	chr3	-	150260175	15
chr14	75599123	10972	-	TMED10	0.42054	3.69543e-06	0.000107531	-89		1651	chr3	-	150260715	206
chr14	75599258	10972	-	TMED10	0.135623	5.3779e-05	0.000252257	6		1652	chr3	-	150261219	-298
chr14	75599374	10972	-	TMED10	0.584266	1.30457e-06	0.000107531	-59		1653	chr3	-	150261250	-329
chr14	75599522	10972	-	TMED10	0.536446	3.30163e-06	0.000107531	49		1654	chr4	+	153832278	178
chr14	76421320	23093	+	TTLL5	0.12037	0.00769235	0.0124605	0		1655	chrX	-	48970490	2133
chr14	77253942	23357	-	ANGEL1	0.103175	0.0165424	0.0231597	6		1656	chr6	-	109308421	379333
chr14	77581563	85457	+	CIPC	0.15731	0.0005509	0.00127023	-29		1657	chr2	+	54045127	82
chr14	77893764	63894	-	VIPAS39	0.131378	0.000875469	0.00183778	54		1658	chr2	-	150426454	78
chr14	77975137	9517	-	SPTLC2	0.261905	0.000942617	0.00195423	6		1659	chr10	+	112658954	-52
chr14	77975831	9517	-	SPTLC2	0.160256	0.00201576	0.00367498	-110		1660	chr10	+	112659027	21
chr14	78184144	22938	-	SNW1	0.103058	0.000128536	0.000433277	3		1661	chr10	+	112659211	71
chr14	81643462	2957	-	GTF2A1	0.128638	0.000328693	0.000850802	1		1662	chr10	+	112659228	88
chr14	81644006	2957	-	GTF2A1	0.138889	0.000134062	0.000445407	6		1663	chr10	+	99969102	65
chr14	81644380	2957	-	GTF2A1	0.258872	0.000250501	0.000694879	-68		1664	chr7	+	65619378	912
chr14	81940716	6400	-	SEL1L	0.12551	0.000168899	0.000520587	50		1665	chrX	-	135951652	184
chr14	81941214	6400	-	SEL1L	0.351659	1.96355e-05	0.000153875	-93		1666	chrX	-	135951728	108
chr14	81941215	6400	-	SEL1L	0.23011	4.28114e-05	0.000222127	-92		1667	chr17	+	26655115	-4
chr14	81941245	6400	-	SEL1L	0.150294	2.91342e-05	0.000182515	-62		1668	chr17	+	26655120	1
chr14	81941376	6400	-	SEL1L	0.118946	0.000304254	0.00080198	-30		1669	chr22	+	39414702	-555
chr14	81941599	6400	-	SEL1L	0.182891	8.93204e-06	0.000120323	6		1670	chr6	-	38643757	-30
chr14	81941708	6400	-	SEL1L	0.125123	6.15757e-05	0.00027347	25		1671	chr6	-	38643849	-23
chr14	81942052	6400	-	SEL1L	0.18454	4.39537e-05	0.000225018	-8		1672	chr2	+	191798786	246
chr14	81942164	6400	-	SEL1L	0.130591	0.000452114	0.00108596	6		1673	chr2	+	191828189	-46
chr14	89624981	1112	-	FOXN3	0.105317	0.000317453	0.000827665	139		1674	chr10	-	88810377	-18
chr14	89625432	1112	-	FOXN3	0.197531	4.77369e-05	0.000235161	-62		1675	chr10	-	88810801	-442
chr14	89625462	1112	-	FOXN3	0.112472	0.000430876	0.00104439	-32		1676	chr1	-	182352059	4
chr14	89626767	1112	-	FOXN3	0.13938	0.000209016	0.000608803	-4		1677	chr1	-	182352517	-7
chr14	90510738	55775	+	TDP1	0.21978	2.94837e-05	0.000183377	0		1678	chr1	-	182353159	-34
chr14	90872423	801	+	CALM1	0.241617	4.6185e-06	0.000108422	-41		1679	chr1	-	182360907	-3179
chr14	90872426	801	+	CALM1	0.10155	4.68223e-05	0.000233171	-44		1680	chr14	-	54941858	139
chr14	90872761	801	+	CALM1	0.252622	1.18887e-05	0.000128138	8		1681	chr14	-	54941997	0
chr14	90872922	801	+	CALM1	0.119618	0.000789746	0.0016945	25		1682	chr14	-	54943323	824
chr14	90873681	801	+	CALM1	0.133822	0.0012474	0.0024358	8		1683	chr14	-	54944018	129
chr14	90873932	801	+	CALM1	0.196146	4.6903e-05	0.000233334	-82		1684	chr14	-	54944080	67
chr14	90874020	801	+	CALM1	0.173268	0.0026225	0.00463881	-3		1685	chr14	-	54944213	-66
chr14	90874578	801	+	CALM1	0.105556	0.0193865	0.026142	-170		1686	chr14	-	54944313	-166
chr14	91942263	55671	-	PPP4R3A	0.103413	0.000644694	0.00143926	53		1687	chr7	-	2770097	40
chr14	93704350	55727	-	BTBD7	0.185028	0.00011677	0.000408402	58		1688	chr1	+	110135214	243
chr14	93754250	55727	-	BTBD7	0.116162	0.00987071	0.0154036	6		1689	chr1	+	110136347	268
chr14	93760864	55727	-	BTBD7	0.233487	9.23218e-05	0.000351463	-13		1690	chr9	-	80335809	-1116
chr14	95555182	23405	-	DICER1	0.124206	0.00264344	0.00467075	121		1691	chr1	-	1716917	-10
chr14	96999098	10914	+	PAPOLA	0.361823	0.000116975	0.000408702	8		1692	chr12	-	65108013	13
chr14	96999286	10914	+	PAPOLA	0.350168	0.00164794	0.00308798	-17		1693	chr12	-	65109321	-1237
chr14	97031912	10914	+	PAPOLA	0.108664	2.57266e-05	0.000172535	6		1694	chr12	-	65110494	41
chr14	97032616	10914	+	PAPOLA	0.178492	1.88716e-05	0.000151908	0		1695	chr19	+	34890888	-50
chr14	97033113	10914	+	PAPOLA	0.343631	6.10285e-06	0.000114109	8		1696	chr19	+	34892642	1426
chr15	100256235	4205	+	MEF2A	0.100604	0.00183585	0.00338665	-3		1697	chr19	+	34892925	1709
chr15	101455417	220	+	ALDH1A3	0.279012	5.1271e-05	0.000245415	31		1698	chr19	+	34893119	1903
chr15	101455958	220	+	ALDH1A3	0.296821	9.29488e-06	0.000121807	-21		1699	chr12	+	120898729	13319
chr15	101455959	220	+	ALDH1A3	0.148574	0.000340233	0.000872295	-22		1700	chr13	+	115091846	33
chr15	101456070	220	+	ALDH1A3	0.300466	3.10432e-06	0.000107531	-45		1701	chr13	+	115092202	389
chr15	101456564	220	+	ALDH1A3	0.297433	0.00025147	0.000696378	-30		1702	chr13	+	115092231	418
chr15	101456603	220	+	ALDH1A3	0.122114	0.000750941	0.00162869	21		1703	chr13	+	115092611	5
chr15	101456750	220	+	ALDH1A3	0.196658	0.000885651	0.00185454	23		1704	chr17	+	34894646	-312
chr15	101716754	22856	-	CHSY1	0.138471	0.000139935	0.000457661	-2		1705	chr18	-	72910309	-437
chr15	101716879	22856	-	CHSY1	0.118835	1.7875e-05	0.000148961	-4		1706	chr18	-	72911295	840
chr15	101717115	22856	-	CHSY1	0.300444	0.000116437	0.000407725	6		1707	chr1	+	90493636	3634
chr15	101812888	55829	-	SELENOS	0.222182	5.26389e-06	0.000111298	16		1708	chr1	+	90493663	3661
chr15	23043573	123606	-	NIPA1	0.109782	0.00186804	0.00343784	-35		1709	chr17	+	40176359	95
chr15	23045309	123606	-	NIPA1	0.32953	4.77605e-05	0.000235198	-13		1710	chr17	+	40176458	194
chr15	23046789	123606	-	NIPA1	0.100035	0.000917253	0.00190922	-88		1711	chr3	+	88207074	1022
chr15	23047936	123606	-	NIPA1	0.125458	0.000227743	0.000647985	6		1712	chr3	-	120407346	-267
chr15	23048062	123606	-	NIPA1	0.158181	0.000278122	0.000750837	21		1713	chr5	+	41917400	26
chr15	29560500	56160	-	NSMCE3	0.136905	0.00984014	0.0153674	36		1714	chr5	+	41917608	-43
chr15	32930483	9824	+	ARHGAP11A	0.189344	1.67649e-05	0.000145598	-27		1715	chr5	+	41918066	-169
chr15	32931423	9824	+	ARHGAP11A	0.121594	0.000868871	0.00182673	12		1716	chr5	+	41918067	-168
chr15	35270706	54989	-	ZNF770	0.569434	2.11341e-06	0.000107531	6		1717	chr5	+	41918786	117
chr15	35270727	54989	-	ZNF770	0.125403	0.000164354	0.000510454	6		1718	chr5	+	41919400	-79
chr15	35270836	54989	-	ZNF770	0.129699	0.000435965	0.00105306	-13		1719	chr5	+	41920198	-174
chr15	35270958	54989	-	ZNF770	0.279938	6.20933e-05	0.00027485	65		1720	chr5	-	64014432	2392
chr15	35271409	54989	-	ZNF770	0.338866	2.72883e-05	0.000177107	106		1721	chr5	-	64017800	-50
chr15	35271587	54989	-	ZNF770	0.291199	1.80221e-05	0.000149496	-128		1722	chr5	-	64017883	-133
chr15	35271588	54989	-	ZNF770	0.162375	0.000105007	0.000380979	-127		1723	chr8	+	95803324	2017
chr15	35272425	54989	-	ZNF770	0.143848	0.000430239	0.00104337	-12		1724	chr1	-	226419658	-635
chr15	35272474	54989	-	ZNF770	0.142512	0.00906613	0.0143705	37		1725	chr3	-	160153791	-58535
chr15	35272491	54989	-	ZNF770	0.143369	8.31427e-05	0.000328346	54		1726	chr7	-	50658365	117
chr15	35272574	54989	-	ZNF770	0.164028	0.000405382	0.000995916	6		1727	chr6	-	108363376	1277
chr15	37184604	4212	-	MEIS2	0.226409	4.03916e-06	0.000107531	497		1728	chr6	-	108363453	1200
chr15	40328179	6727	-	SRP14	0.128028	0.000290857	0.000775478	6		1729	chr6	-	108364169	484
chr15	40328402	6727	-	SRP14	0.189048	1.79733e-06	0.000107531	6		1730	chr6	-	108364508	145
chr15	40328407	6727	-	SRP14	0.455882	6.99874e-07	0.000107531	11		1731	chr6	-	108365530	27
chr15	40328464	6727	-	SRP14	0.308223	2.84943e-06	0.000107531	-2		1732	chr3	+	52742073	86
chr15	40328472	6727	-	SRP14	0.110549	1.71069e-05	0.00014639	6		1733	chr12	+	93895233	22
chr15	40328489	6727	-	SRP14	0.421167	1.37631e-06	0.000107531	23		1734	chr12	+	93895260	56
chr15	40328503	6727	-	SRP14	0.501483	1.3352e-06	0.000107531	37		1735	chr12	+	93895956	-62
chr15	40328504	6727	-	SRP14	0.309992	3.43932e-07	0.000107531	38		1736	chr12	+	93896292	263
chr15	40328507	6727	-	SRP14	0.630266	1.07236e-07	0.000107531	41		1737	chr12	+	93896602	-459
chr15	40328683	6727	-	SRP14	0.429136	6.59604e-07	0.000107531	217		1738	chr12	+	93896603	-458
chr15	40329205	6727	-	SRP14	0.50692	6.90051e-06	0.000114428	2		1739	chr12	+	110656211	50114
chr15	40954625	57082	+	KNL1	0.296667	0.000196059	0.000582082	9		1740	chr1	+	213072222	-132
chr15	40954674	57082	+	KNL1	0.231276	9.79966e-05	0.000364992	0		1741	chr7	+	44101110	182
chr15	40954790	57082	+	KNL1	0.13216	0.000122469	0.000420569	0		1742	chr8	-	146075704	36
chr15	41573591	11261	+	CHP1	0.109029	1.43247e-05	0.000136383	-46		1743	chr8	-	146075760	-20
chr15	41573592	11261	+	CHP1	0.311701	1.71939e-05	0.000146791	-47		1744	chr8	-	124332181	926
chr15	41591039	729082	+	OIP5-AS1	0.126284	1.54579e-05	0.000140315	38		1745	chr8	-	124332336	771
chr15	41591364	729082	+	OIP5-AS1	0.17287	1.04129e-05	0.000124769	-73		1746	chr8	-	124332560	547
chr15	41774542	23168	+	RTF1	0.192965	6.97961e-06	0.000114428	78		1747	chr8	-	124333190	-78
chr15	41774721	23168	+	RTF1	0.119478	0.000416701	0.00101848	-23		1748	chr16	+	9210920	-70
chr15	41775131	23168	+	RTF1	0.130159	0.0110752	0.0168954	184		1749	chr16	+	9213113	814
chr15	42061096	23269	+	MGA	0.244258	9.30056e-06	0.000121807	6		1750	chr20	-	5080607	36
chr15	42061205	23269	+	MGA	0.115249	0.000121352	0.000417828	0		1751	chr20	-	5080759	-116
chr15	42576350	2595	+	GANC	0.210256	0.00967463	0.0151689	0		1752	chr20	-	5080983	-163
chr15	42705963	64397	-	ZNF106	0.276398	0.000282972	0.000760559	161		1753	chr20	-	5081183	-48
chr15	42706357	64397	-	ZNF106	0.20143	3.92576e-05	0.000212484	6		1754	chr20	-	5081407	157
chr15	42708335	64397	-	ZNF106	0.155812	5.47202e-06	0.000111547	12		1755	chr20	-	5081480	84
chr15	42709397	64397	-	ZNF106	0.20161	2.70122e-06	0.000107531	-4		1756	chr11	-	130099530	445
chr15	42823797	8773	+	SNAP23	0.13659	3.18639e-05	0.000190744	103		1757	chr11	-	130103381	-356
chr15	42824114	8773	+	SNAP23	0.170769	1.03132e-05	0.000124769	32		1758	chr6	-	97337667	-44
chr15	42824119	8773	+	SNAP23	0.112344	3.53379e-06	0.000107531	27		1759	chr6	-	97337708	-85
chr15	42824266	8773	+	SNAP23	0.311728	0.000104337	0.000379446	10		1760	chr13	-	48650497	302
chr15	42824272	8773	+	SNAP23	0.440741	3.11714e-05	0.000188811	4		1761	chr5	-	142661007	-8
chr15	42824273	8773	+	SNAP23	0.43287	0.000182691	0.000551432	3		1762	chr1	-	202300940	-15
chr15	42824346	8773	+	SNAP23	0.190727	9.98331e-06	0.000124418	-70		1763	chr1	-	202300999	-74
chr15	42824469	8773	+	SNAP23	0.119368	8.82198e-05	0.000341387	0		1764	chr19	+	47422563	-1097
chr15	42835999	255252	-	LRRC57	0.111111	0.00930588	0.0146773	-10		1765	chr1	+	224565527	-244
chr15	42836003	255252	-	LRRC57	0.129337	0.000199036	0.000588413	-6		1766	chr11	-	36296063	-318
chr15	42836024	255252	-	LRRC57	0.445998	0.000105581	0.000382167	15		1767	chr20	+	23335147	13
chr15	42836266	255252	-	LRRC57	0.119318	0.0207748	0.0277098	91		1768	chr12	-	50383478	169
chr15	42837282	255252	-	LRRC57	0.226004	0.00017507	0.000534423	NA		1769	chr4	-	71681693	3966
chr15	42860848	55142	+	HAUS2	0.118642	4.50289e-05	0.000228261	18		1770	chr4	-	71682354	3305
chr15	42861064	55142	+	HAUS2	0.191865	5.30161e-05	0.000250286	51		1771	chr4	-	71683552	2107
chr15	42861256	55142	+	HAUS2	0.132409	3.15894e-05	0.000190055	-26		1772	chr4	-	71683841	1818
chr15	43446985	80021	+	TMEM62	0.111842	0.01809	0.0247638	0		1773	chr4	-	71685748	-89
chr15	44158905	79968	+	WDR76	0.124138	0.000166941	0.000516514	49		1774	chr4	-	71685802	23
chr15	44706065	113201	+	CASC4	0.128408	0.00014342	0.000464765	73		1775	chr3	-	119541946	-796
chr15	44706378	113201	+	CASC4	0.191099	5.65735e-06	0.000112776	37		1776	chr3	-	119543041	-72
chr15	44706519	113201	+	CASC4	0.137226	8.34345e-06	0.000118063	-54		1777	chr3	-	119543680	-711
chr15	44707701	113201	+	CASC4	0.115468	0.000161154	0.000503403	-21		1778	chr16	-	11962624	432
chr15	44707707	113201	+	CASC4	0.220084	8.23528e-05	0.000326551	-27		1779	chr16	-	11962712	344
chr15	44816646	51496	+	CTDSPL2	0.172154	9.61871e-05	0.000360665	-82		1780	chr16	-	11962713	343
chr15	44816717	51496	+	CTDSPL2	0.116814	0.000235899	0.000664977	-153		1781	chr16	-	11962714	342
chr15	44816718	51496	+	CTDSPL2	0.174853	1.48906e-05	0.000137747	-154		1782	chr16	-	11962861	195
chr15	44817081	51496	+	CTDSPL2	0.194285	5.25397e-06	0.000111298	12		1783	chr16	-	11962913	143
chr15	44817083	51496	+	CTDSPL2	0.113019	1.45161e-05	0.00013681	10		1784	chr16	-	11962916	140
chr15	44817135	51496	+	CTDSPL2	0.103265	9.27028e-05	0.000352498	-8		1785	chr16	-	11962936	120
chr15	44817137	51496	+	CTDSPL2	0.195532	4.42408e-06	0.000108422	-10		1786	chr16	-	11963050	6
chr15	44817233	51496	+	CTDSPL2	0.183887	3.62379e-05	0.00020268	72		1787	chr16	-	11963059	-3
chr15	44817389	51496	+	CTDSPL2	0.129422	0.00160899	0.00302207	0		1788	chr16	-	11963085	-29
chr15	44817747	51496	+	CTDSPL2	0.104951	6.65971e-05	0.000285681	56		1789	chr16	-	11963412	-71
chr15	44818257	51496	+	CTDSPL2	0.105434	0.00135748	0.00261753	151		1790	chr16	-	11966285	-71
chr15	44818356	51496	+	CTDSPL2	0.13927	2.91145e-05	0.000182477	52		1791	chr16	-	11966356	38
chr15	45009911	567	+	B2M	0.124329	2.63192e-05	0.000173836	89		1792	chr16	-	11966361	33
chr15	45898774	26258	+	BLOC1S6	0.10724	0.000400912	0.00098682	12		1793	chr8	-	30535607	66
chr15	45900926	26258	+	BLOC1S6	0.25179	5.4811e-05	0.000255377	-22		1794	chr8	-	30536659	179
chr15	49418148	9318	-	COPS2	0.155556	0.0139816	0.0202437	107		1795	chr8	-	30536936	-97
chr15	49419030	9318	-	COPS2	0.13474	8.56172e-05	0.000334952	6		1796	chr8	-	30536944	-105
chr15	49419124	9318	-	COPS2	0.352687	0.000200737	0.000592244	-69		1797	chr14	-	81643462	-432
chr15	49419353	9318	-	COPS2	0.121763	3.55519e-05	0.000201016	16		1798	chr14	-	81644006	124
chr15	49419407	9318	-	COPS2	0.597129	1.75912e-05	0.000148196	-13		1799	chr14	-	81644380	48
chr15	49419430	9318	-	COPS2	0.113095	0.00805175	0.012958	10		1800	chr15	-	59931058	3340
chr15	49936985	56986	+	DTWD1	0.318681	0.00112524	0.00224525	28		1801	chr3	+	120501828	546
chr15	49937219	56986	+	DTWD1	0.180303	0.00184666	0.00340363	18		1802	chr8	-	30436418	-227
chr15	50271926	79895	-	ATP8B4	0.103632	0.000801041	0.00171295	-37		1803	chr21	+	17251166	67711
chr15	50791335	9101	+	USP8	0.233419	3.63951e-05	0.000202804	-29		1804	chr15	+	52203497	175
chr15	50791413	9101	+	USP8	0.377766	1.08907e-05	0.000125042	-15		1805	chr16	+	4931334	67
chr15	50853454	54822	-	TRPM7	0.165693	8.84162e-05	0.000341966	-27		1806	chr7	+	26411472	-1372
chr15	51289782	23431	+	AP4E1	0.122549	0.00739227	0.0120264	-151		1807	chr7	+	26412764	-80
chr15	52015546	256586	-	LYSMD2	0.407762	1.00025e-05	0.000124418	-11		1808	chr7	+	26413617	746
chr15	52203497	29766	+	TMOD3	0.271825	0.00031446	0.00082118	44		1809	chr7	+	26413933	1062
chr15	52839675	10776	-	ARPP19	0.279154	2.73596e-05	0.000177412	-6		1810	chr7	-	23544860	-49
chr15	52841229	10776	-	ARPP19	0.139803	2.47969e-05	0.000170304	2		1811	chr16	+	22296891	216
chr15	52842377	10776	-	ARPP19	0.11338	1.04098e-05	0.000124769	0		1812	chr16	+	22297295	-181
chr15	52842402	10776	-	ARPP19	0.565926	3.33729e-06	0.000107531	6		1813	chr1	+	11346818	582
chr15	52842482	10776	-	ARPP19	0.194545	6.6158e-06	0.000114109	3		1814	chr1	+	11347550	1314
chr15	52842590	10776	-	ARPP19	0.316956	1.57527e-06	0.000107531	-1		1815	chr1	+	11348212	1976
chr15	52842636	10776	-	ARPP19	0.123582	7.29085e-05	0.000301314	45		1816	chr17	+	46198763	60531
chr15	52842733	10776	-	ARPP19	0.229585	8.6212e-06	0.000119081	142		1817	chr3	+	148744884	-437
chr15	52842773	10776	-	ARPP19	0.17496	6.03674e-05	0.000271395	-124		1818	chr1	-	226108198	-557
chr15	52843134	10776	-	ARPP19	0.188732	5.05184e-06	0.000111298	-87		1819	chrX	-	70279821	-79
chr15	52843511	10776	-	ARPP19	0.302441	2.89561e-05	0.000181875	23		1820	chrX	-	70280463	63
chr15	52843537	10776	-	ARPP19	0.11372	0.000212195	0.00061561	49		1821	chrX	-	70280492	34
chr15	52843542	10776	-	ARPP19	0.257778	1.07214e-05	0.000125042	54		1822	chr7	-	2277989	-3318
chr15	52843592	10776	-	ARPP19	0.191684	3.01931e-06	0.000107531	-65		1823	chr16	-	4562185	-849
chr15	52843671	10776	-	ARPP19	0.562545	4.55229e-06	0.000108422	14		1824	chrX	+	56592882	-123
chr15	52843672	10776	-	ARPP19	0.119768	0.000159402	0.000499424	15		1825	chrX	+	56593054	49
chr15	52843706	10776	-	ARPP19	0.126966	2.98067e-05	0.000184599	14		1826	chr9	-	86275077	383
chr15	52843776	10776	-	ARPP19	0.11943	0.000145161	0.000468001	84		1827	chr9	-	86275700	-84
chr15	55473594	51187	-	RSL24D1	0.241627	7.09688e-06	0.000114428	-50		1828	chr9	-	86276025	-135
chr15	55473765	51187	-	RSL24D1	0.106327	4.20986e-06	0.000108422	-22		1829	chr9	-	86276085	-195
chr15	55495286	5873	-	RAB27A	0.172443	0.000313818	0.000820236	-122		1830	chr21	-	34950322	15
chr15	56383977	64864	-	RFX7	0.210928	2.43486e-05	0.000169064	8		1831	chr19	-	2734862	993
chr15	56385421	64864	-	RFX7	0.11396	0.00561657	0.00934347	21		1832	chr2	-	160289701	-180
chr15	57578970	6938	+	TCF12	0.146655	1.09567e-05	0.000125272	-20		1833	chr14	-	53109033	369
chr15	57579140	6938	+	TCF12	0.147835	2.96973e-05	0.000184156	5		1834	chr14	-	53109590	-188
chr15	57579491	6938	+	TCF12	0.183987	1.40008e-05	0.000135251	-32		1835	chr14	-	53109810	-408
chr15	57580329	6938	+	TCF12	0.354762	0.000318342	0.000828719	42		1836	chrX	-	19552832	529
chr15	57580331	6938	+	TCF12	0.208333	0.00214307	0.0038747	40		1837	chrX	-	19553512	-151
chr15	57580366	6938	+	TCF12	0.212865	0.0174458	0.0241101	5		1838	chrX	-	19553769	-4
chr15	57580492	6938	+	TCF12	0.198139	0.000435424	0.00105202	-20		1839	chr17	-	73773252	-34
chr15	58888657	102	-	ADAM10	0.114349	6.25597e-06	0.000114109	19		1840	chr17	-	73773455	-237
chr15	58888798	102	-	ADAM10	0.146825	0.010207	0.0158203	-39		1841	chr17	-	73774413	-56
chr15	59171790	79811	-	SLTM	0.118473	8.11433e-05	0.000322982	16		1842	chrX	-	153213490	-75
chr15	59387263	54778	+	RNF111	0.115741	0.0302255	0.0389367	147		1843	chr20	+	30689468	-79
chr15	59388250	54778	+	RNF111	0.108768	0.00045572	0.00109237	68		1844	chr1	-	156711984	-63
chr15	59388258	54778	+	RNF111	0.116825	0.0104165	0.0160751	60		1845	chr1	-	156712096	-175
chr15	59931058	2958	-	GTF2A2	0.145098	0.00156188	0.00294333	22		1846	chr2	+	70052737	-305
chr15	62146119	54832	-	VPS13C	0.382265	0.000202543	0.000595766	-4		1847	chr2	+	70052830	-212
chr15	62146401	54832	-	VPS13C	0.101534	9.82476e-05	0.00036567	-55		1848	chr2	+	70052850	-192
chr15	63551881	51762	+	RAB8B	0.209465	0.000664241	0.00147479	4		1849	chr2	+	70052851	-191
chr15	63555961	51762	+	RAB8B	0.163401	4.01099e-05	0.000215058	24		1850	chr2	+	70052883	-159
chr15	63555962	51762	+	RAB8B	0.193324	2.29749e-05	0.000165844	23		1851	chr2	+	70053134	92
chr15	63556715	51762	+	RAB8B	0.250327	0.000228508	0.000649405	37		1852	chr2	+	70053431	389
chr15	63556823	51762	+	RAB8B	0.231373	0.000153979	0.000487978	0		1853	chr4	-	122589347	-109
chr15	63556961	51762	+	RAB8B	0.121693	0.0010872	0.00218336	-4		1854	chr4	-	122589510	-272
chr15	63556979	51762	+	RAB8B	0.116162	0.0159846	0.0225165	0		1855	chr19	-	14844475	-203
chr15	63557126	51762	+	RAB8B	0.107863	0.000381234	0.000950249	6		1856	chr19	-	14845047	248
chr15	63557871	51762	+	RAB8B	0.155089	0.00156691	0.00295243	-31		1857	chr7	-	75167231	-137
chr15	63558040	51762	+	RAB8B	0.168056	0.000419361	0.0010231	14		1858	chr4	+	39780392	414
chr15	63558042	51762	+	RAB8B	0.266009	7.78506e-05	0.000315173	12		1859	chr4	+	39780721	-209
chr15	63558086	51762	+	RAB8B	0.387179	9.63219e-05	0.000361038	0		1860	chr4	+	39780734	-196
chr15	63558119	51762	+	RAB8B	0.129167	0.00458762	0.00775445	0		1861	chr4	+	39781707	-69
chr15	63558231	51762	+	RAB8B	0.113636	0.0135414	0.0197467	-40		1862	chr4	+	39781717	-59
chr15	63558695	51762	+	RAB8B	0.244721	0.000126964	0.000429877	44		1863	chr4	+	39783394	230
chr15	63558861	51762	+	RAB8B	0.208148	0.000415104	0.00101611	-10		1864	chr4	+	39783869	-231
chr15	63559022	51762	+	RAB8B	0.22809	5.96619e-05	0.000269558	32		1865	chr5	-	130495079	-39
chr15	64050454	8925	-	HERC1	0.155556	0.00239121	0.00427313	6		1866	chr10	-	75135768	-465
chr15	64433667	6642	+	SNX1	0.244881	1.95789e-05	0.000153605	3		1867	chr1	+	181024705	263
chr15	64434502	6642	+	SNX1	0.102342	0.0155994	0.0220782	0		1868	chr4	-	174253033	-49
chr15	64657782	9768	-	PCLAF	0.107108	0.000229374	0.000651302	31		1869	chr5	+	74656939	40
chr15	64658120	9768	-	PCLAF	0.231939	1.02814e-05	0.000124769	31		1870	chr12	+	99128172	73
chr15	64979889	4947	-	OAZ2	0.149068	0.0105937	0.0163004	-26		1871	chr12	+	99128361	52
chr15	65255514	51324	-	SPG21	0.220566	1.39593e-05	0.000135029	104		1872	chr12	+	54677657	63
chr15	65267021	51324	-	SPG21	0.185822	2.38245e-05	0.000167181	NA		1873	chr12	+	54677659	65
chr15	65268834	51324	-	SPG21	0.175423	6.68943e-06	0.000114109	NA		1874	chr7	-	26231720	-75
chr15	65409904	10081	-	PDCD7	0.219192	0.00051764	0.00120783	-35		1875	chr14	-	21677753	4
chr15	65410583	10081	-	PDCD7	0.15207	0.000278723	0.000752075	-2		1876	chr14	-	21678160	-403
chr15	65410587	10081	-	PDCD7	0.343137	0.000103231	0.000376923	2		1877	chr14	-	21678417	-660
chr15	65870044	51495	+	HACD3	0.258701	5.87039e-06	0.000113391	-30		1878	chr14	-	21679005	224
chr15	66180351	8766	+	RAB11A	0.106308	0.000248638	0.000690826	-153		1879	chr4	-	83274604	-242
chr15	66180475	8766	+	RAB11A	0.170427	3.06803e-05	0.000187297	62		1880	chr4	-	83274654	-292
chr15	66180548	8766	+	RAB11A	0.216213	3.68956e-06	0.000107531	-11		1881	chr4	-	83275003	-14
chr15	66180580	8766	+	RAB11A	0.175392	7.50543e-05	0.000307839	-7		1882	chr10	+	70102087	26
chr15	66181219	8766	+	RAB11A	0.176566	0.000280406	0.000755189	-6		1883	chr10	+	70102108	-11
chr15	66181489	8766	+	RAB11A	0.457721	1.15987e-05	0.000127139	62		1884	chr10	+	70102812	299
chr15	66181599	8766	+	RAB11A	0.124718	8.72803e-05	0.000339009	13		1885	chr10	+	70102900	387
chr15	66629278	54962	-	TIPIN	0.254209	4.27798e-05	0.000222127	-17		1886	chr1	-	245015767	-724
chr15	66841361	55055	+	ZWILCH	0.111111	0.000952964	0.00196981	-4		1887	chr1	-	245016783	39
chr15	67494569	79719	-	AAGAB	0.120842	1.29717e-05	0.00013203	6		1888	chr1	-	245016849	-27
chr15	72491525	5315	-	PKM	0.142444	9.11247e-06	0.00012097	-72		1889	chr1	-	245017128	-11
chr15	72491533	5315	-	PKM	0.118819	3.12961e-05	0.000189128	-64		1890	chr7	-	27237273	-65
chr15	72491545	5315	-	PKM	0.247269	4.28036e-06	0.000108422	-52		1891	chrX	+	133634251	3
chr15	72491603	5315	-	PKM	0.441115	5.5553e-07	0.000107531	2		1892	chr2	+	228419164	-12
chr15	72876852	25820	+	ARIH1	0.129663	0.000175342	0.000534918	-10		1893	chr2	+	228419169	-7
chr15	73853362	27020	-	NPTN	0.15897	2.99929e-06	0.000107531	59		1894	chr16	+	83845291	-30
chr15	74924142	80153	-	EDC3	0.198776	3.3837e-05	0.00019588	-91		1895	chr16	+	83845848	441
chr15	75313299	192683	+	SCAMP5	0.299385	0.000444504	0.00107156	77		1896	chr11	+	102221153	823
chr15	75632437	54939	+	COMMD4	0.208415	1.09173e-06	0.000107531	0		1897	chr6	+	122753951	23
chr15	76192272	92912	+	UBE2Q2	0.194148	3.47627e-05	0.000198706	29		1898	chr5	+	132440440	-221
chr15	76234795	145957	-	NRG4	0.25	0.000206772	0.000604678	-1		1899	chr5	+	132440477	-184
chr15	77242020	5955	+	RCN2	0.343133	1.17759e-05	0.000127588	6		1900	chr5	-	137891173	-38
chr15	77775822	10363	+	HMG20A	0.215865	1.94993e-05	0.000153544	-4		1901	chr14	-	102547405	12
chr15	77775931	10363	+	HMG20A	0.107091	1.82473e-05	0.000149917	30		1902	chr14	-	102547670	-62
chr15	77777769	10363	+	HMG20A	0.187103	0.000171899	0.000527641	25		1903	chr14	-	102547732	-124
chr15	78777232	3658	+	IREB2	0.1753	3.4124e-05	0.000196826	-64		1904	chr14	-	102547735	-127
chr15	78792581	3658	+	IREB2	0.137726	6.80534e-06	0.000114314	0		1905	chr11	+	130013836	-11
chr15	79189552	10933	+	MORF4L1	0.164203	2.11615e-05	0.000159103	119		1906	chr11	+	130014321	-2
chr15	79614895	23423	+	TMED3	0.347965	3.54184e-07	0.000107531	234		1907	chr2	+	48602657	184
chr15	81269715	23184	-	MESD	0.251832	0.00181745	0.00335741	6		1908	chr2	+	48605593	37
chr15	83686505	53339	-	BTBD1	0.245615	6.37469e-05	0.00027853	-9		1909	chr18	+	5245722	1967671
chr15	83686667	53339	-	BTBD1	0.145476	0.000348237	0.000888123	-10		1910	chr18	+	5245973	1967922
chr15	83686683	53339	-	BTBD1	0.381766	7.56944e-06	0.000114807	2		1911	chr19	-	37003758	38
chr15	89740703	11057	+	ABHD2	0.110187	0.0010783	0.00216816	37		1912	chr16	+	85955227	77
chr15	89740723	11057	+	ABHD2	0.23366	0.000214642	0.00062123	17		1913	chr16	+	85955535	385
chr15	89742853	11057	+	ABHD2	0.140275	3.94701e-05	0.000212828	252		1914	chr3	+	18309799	-1687007
chr15	89743041	11057	+	ABHD2	0.118835	0.0108183	0.0165762	64		1915	chr3	+	18309926	-1686880
chr15	89743220	11057	+	ABHD2	0.145714	0.000284148	0.000763018	-104		1916	chr1	+	76228642	-70
chr15	89860261	55215	+	FANCI	0.111905	0.015197	0.0216343	-8		1917	chr1	+	76228670	-42
chr15	91045271	8826	+	IQGAP1	0.215899	1.15919e-05	0.000127139	30		1918	chr10	-	94212040	454
chr15	91509953	9055	-	PRC1	0.108616	2.69639e-05	0.000176096	-17		1919	chr10	-	94213726	260
chr15	93570482	1106	+	CHD2	0.105006	0.013063	0.0192313	58		1920	chr10	-	94213798	188
chr16	11272917	23274	+	CLEC16A	0.192383	0.000545322	0.00125975	25		1921	chr10	-	94213802	184
chr16	11962624	2935	-	GSPT1	0.117342	0.000462785	0.00110557	28		1922	chr16	+	71887354	662
chr16	11962712	2935	-	GSPT1	0.108466	0.0175452	0.0242107	-3		1923	chr16	+	71888416	-18
chr16	11962713	2935	-	GSPT1	0.152068	0.00217143	0.00392017	-2		1924	chr16	+	71889816	311
chr16	11962714	2935	-	GSPT1	0.182492	0.000308992	0.000811688	-1		1925	chr16	+	71889921	-198
chr16	11962861	2935	-	GSPT1	0.172222	0.00659871	0.0108318	30		1926	chr21	+	34634993	-2881
chr16	11962913	2935	-	GSPT1	0.4	7.98979e-05	0.000320117	-60		1927	chr6	-	44221936	44
chr16	11962916	2935	-	GSPT1	0.12037	0.000275507	0.000745453	-57		1928	chr6	-	44222104	-124
chr16	11962936	2935	-	GSPT1	0.190476	0.000112339	0.000398436	-37		1929	chr17	-	57187580	-239
chr16	11963050	2935	-	GSPT1	0.180501	0.012916	0.0190764	-3		1930	chr17	-	57188334	-15
chr16	11963059	2935	-	GSPT1	0.175	0.00168195	0.00313923	0		1931	chr17	-	57188429	-110
chr16	11963085	2935	-	GSPT1	0.114286	0.0140121	0.0202733	-3		1932	chr17	-	57188618	-299
chr16	11963412	2935	-	GSPT1	0.196852	0.000141572	0.000460999	26		1933	chr6	-	150046686	464
chr16	11966285	2935	-	GSPT1	0.118735	0.00100285	0.00204974	26		1934	chr6	-	150047132	18
chr16	11966356	2935	-	GSPT1	0.112478	6.64713e-05	0.000285386	12		1935	chr6	-	150047159	-9
chr16	11966361	2935	-	GSPT1	0.268874	1.14555e-05	0.00012697	17		1936	chr6	-	150047473	102
chr16	1376569	7329	+	UBE2I	0.166917	0.000100577	0.000371504	69		1937	chr6	-	150047980	-114
chr16	1376736	7329	+	UBE2I	0.184314	0.0118893	0.0178596	22		1938	chr21	-	27253291	-151235
chr16	14762117	51283	+	BFAR	0.156582	5.55267e-05	0.000256951	11		1939	chr21	-	27253750	-151694
chr16	15130883	23042	+	PDXDC1	0.148633	1.51943e-05	0.000139235	15		1940	chr21	-	27253982	-151926
chr16	15960723	123811	-	FOPNL	0.425024	8.35846e-07	0.000107531	-49		1941	chr4	+	26433340	-15
chr16	15960774	123811	-	FOPNL	0.139083	3.039e-05	0.0001862	2		1942	chr4	+	26434248	-11
chr16	15960778	123811	-	FOPNL	0.428732	8.73547e-07	0.000107531	6		1943	chr4	+	26434324	65
chr16	1724149	57585	+	CRAMP1	0.102535	0.000791151	0.00169627	-54		1944	chr4	+	26434399	-12
chr16	18803443	23204	-	ARL6IP1	0.105686	1.47091e-05	0.000137361	-35		1945	chr4	+	26434634	96
chr16	18803464	23204	-	ARL6IP1	0.287632	4.32717e-07	0.000107531	-14		1946	chr4	+	26434642	104
chr16	18803465	23204	-	ARL6IP1	0.163924	1.07715e-05	0.000125042	-13		1947	chr4	+	26434682	144
chr16	18803468	23204	-	ARL6IP1	0.495325	2.13375e-06	0.000107531	-10		1948	chr4	+	26434922	384
chr16	18803543	23204	-	ARL6IP1	0.220928	4.56974e-06	0.000108422	-25		1949	chr4	+	26435573	103
chr16	18803897	23204	-	ARL6IP1	0.346365	2.56145e-06	0.000107531	14		1950	chr4	+	26436054	-7
chr16	18803943	23204	-	ARL6IP1	0.125365	2.47272e-05	0.00017011	-18		1951	chr4	+	26436318	131
chr16	18803982	23204	-	ARL6IP1	0.108669	2.53435e-05	0.000171569	11		1952	chr4	+	26436407	-28
chr16	18804001	23204	-	ARL6IP1	0.111506	2.57482e-05	0.000172535	-3		1953	chr3	+	190368152	871
chr16	18804033	23204	-	ARL6IP1	0.269208	2.13998e-05	0.000159908	-20		1954	chr3	+	190368643	-429
chr16	18804126	23204	-	ARL6IP1	0.130318	1.10919e-06	0.000107531	-55		1955	chrX	+	117927312	52314
chr16	18804147	23204	-	ARL6IP1	0.108869	2.21619e-07	0.000107531	-34		1956	chrX	+	117927314	52316
chr16	18804161	23204	-	ARL6IP1	0.129635	3.85066e-07	0.000107531	-20		1957	chrX	+	117928142	53144
chr16	18804183	23204	-	ARL6IP1	0.140852	6.68763e-06	0.000114109	2		1958	chr17	-	291773	-167
chr16	18804189	23204	-	ARL6IP1	0.263416	6.5778e-06	0.000114109	-8		1959	chr1	-	234741854	-17
chr16	18804409	23204	-	ARL6IP1	0.225663	1.10502e-07	0.000107531	-11		1960	chr1	-	234741861	-24
chr16	18804440	23204	-	ARL6IP1	0.109025	2.92272e-06	0.000107531	2		1961	chr10	+	124817032	4471
chr16	18805952	23204	-	ARL6IP1	0.126036	6.53293e-06	0.000114109	NA		1962	chr10	+	124817284	4723
chr16	18817436	23049	-	SMG1	0.349218	9.47647e-06	0.000122559	51		1963	chr17	+	80562211	-70
chr16	18817452	23049	-	SMG1	0.235006	2.84912e-05	0.00018035	67		1964	chr19	+	10795515	-45
chr16	18818316	23049	-	SMG1	0.128518	3.51601e-05	0.000200273	6		1965	chr2	+	99204354	-438
chr16	18820027	23049	-	SMG1	0.140568	0.000176715	0.000537539	96		1966	chr2	+	234115610	-40
chr16	19563632	9738	+	CCP110	0.101481	0.00534814	0.00893149	-13		1967	chr7	+	155101862	73
chr16	19564385	9738	+	CCP110	0.133729	0.000644316	0.00143864	-16		1968	chr15	+	78777232	1539
chr16	19564542	9738	+	CCP110	0.105317	0.00034226	0.000876	-77		1969	chr15	+	78792581	71
chr16	20746522	55623	-	THUMPD1	0.117158	0.000265542	0.000725139	-98		1970	chr12	-	56078442	18264
chr16	20747965	55623	-	THUMPD1	0.37972	5.19898e-05	0.000247358	6		1971	chr12	-	56078583	18123
chr16	20808349	112479	-	ERI2	0.21634	5.32622e-05	0.000250961	36		1972	chr10	-	33189777	-6
chr16	20860857	81691	+	REXO5	0.157716	4.62338e-05	0.000231622	59		1973	chr10	-	33190306	76
chr16	21666966	51108	+	METTL9	0.191708	0.000294331	0.000781907	-54		1974	chr10	-	33190307	75
chr16	22296891	29904	+	EEF2K	0.194544	0.00026005	0.000714527	6		1975	chr11	+	125490726	2453
chr16	22297295	29904	+	EEF2K	0.332102	4.74411e-05	0.000234573	-45		1976	chr10	+	115672156	154
chr16	23077556	57478	-	USP31	0.121212	0.00970395	0.0151937	-54		1977	chr11	+	17395814	-58
chr16	23077651	57478	-	USP31	0.113238	0.00880614	0.0140104	41		1978	chr1	+	228286169	39
chr16	23476578	23062	-	GGA2	0.115106	0.00972635	0.0152206	-28		1979	chr6	-	58272840	-1217587
chr16	23583514	56061	+	UBFD1	0.275754	1.47275e-05	0.000137361	12		1980	chr12	-	49331488	20
chr16	23583836	56061	+	UBFD1	0.139257	8.56507e-05	0.000334993	19		1981	chr12	-	49331788	101
chr16	23584933	56061	+	UBFD1	0.120065	0.00296994	0.00518871	0		1982	chr12	-	49332682	88
chr16	23680242	84516	+	DCTN5	0.256054	2.52693e-05	0.000171386	63		1983	chr3	-	57557558	-241
chr16	24226508	5579	+	PRKCB	0.249925	2.10389e-06	0.000107531	-216		1984	chr8	-	133140520	351349
chr16	24227594	5579	+	PRKCB	0.2003	2.63442e-05	0.000173836	-14		1985	chr5	+	61682058	-287
chr16	24228486	5579	+	PRKCB	0.18118	0.00192256	0.0035275	3		1986	chr10	-	32299696	-27
chr16	2758732	54442	+	KCTD5	0.182627	1.46878e-05	0.000137361	10		1987	chr14	+	50361250	56
chr16	2758764	54442	+	KCTD5	0.139466	2.40783e-05	0.000167905	10		1988	chr14	+	50361966	772
chr16	29681797	6693	+	SPN	0.106507	1.04388e-05	0.000124769	-46		1989	chr14	+	50362576	1382
chr16	29979396	124446	+	TMEM219	0.256515	4.68204e-06	0.000108422	79		1990	chr10	+	94413895	-52
chr16	30435060	79077	-	DCTPP1	0.107358	3.10448e-05	0.000188241	35		1991	chr10	+	94414112	-37
chr16	30435095	79077	-	DCTPP1	0.242521	1.31597e-05	0.000132137	70		1992	chr10	+	94414151	2
chr16	30966155	93129	+	ORAI3	0.110517	0.0178253	0.0244909	-3		1993	chr10	+	94415068	56
chr16	4562185	29965	-	CDIP1	0.164264	0.000285445	0.000765235	2		1994	chr3	-	122145339	-233
chr16	46614764	79801	-	SHCBP1	0.170876	1.4311e-05	0.000136383	-8		1995	chr13	-	50275163	107
chr16	46614869	79801	-	SHCBP1	0.35336	0.00015766	0.000495982	15		1996	chr3	-	160213287	-366
chr16	46694324	55737	-	VPS35	0.105033	4.26337e-05	0.000221835	-14		1997	chr3	-	160216529	36
chr16	46731968	23594	+	ORC6	0.142627	1.91922e-06	0.000107531	0		1998	chr3	-	160218977	136
[truncated: 3,304 more rows]

## Sheet: Fig 1G
Table: GSEA Results Summary
Dataset	msi2.shrna.fc.colapse
Phenotype	NoPhenotypeAvailable
Upregulated in class	na_pos
GeneSet	from_text_entry_									Fig 1: Enrichment plot: from_text_entry_
Enrichment Score (ES)	0.426434									Profile of the Running ES Score & Positions of GeneSet Members on the Rank Ordered List
Normalized Enrichment Score (NES)	1.84272
Nominal p-value	0
FDR q-value	0
FWER p-Value	0
Table: GSEA details [plain text format]
	PROBE	GENE SYMBOL	GENE_TITLE	RANK IN GENE LIST	RANK METRIC SCORE	RUNNING ES	CORE ENRICHMENT
1	GNPTAB			2	1.38	0.0202	Yes
2	HBS1L			24	1.14	0.0362	Yes
3	BCLAF1			72	0.97	0.0489	Yes
4	SRP14			294	0.75	0.0525	Yes
5	UBE2K			430	0.69	0.0582	Yes
6	RBM8A			431	0.69	0.0683	Yes
7	C12orf4			512	0.65	0.0752	Yes
8	DCP2			548	0.64	0.0834	Yes
9	PPM1A			576	0.64	0.0919	Yes
10	RAD51AP1			620	0.62	0.0996	Yes
11	SMC2			767	0.58	0.1033	Yes
12	SETD7			823	0.57	0.1098	Yes
13	LBR			836	0.57	0.1178	Yes
14	LCP1			838	0.57	0.1261	Yes
15	WDHD1			890	0.55	0.1325	Yes
16	EEA1			913	0.55	0.1398	Yes
17	DNAJC10			1011	0.53	0.1444	Yes
18	RNF2			1029	0.53	0.1516	Yes
19	COPS2			1063	0.52	0.1581	Yes
20	RAPGEF6			1081	0.52	0.1652	Yes
21	SCOC			1113	0.52	0.1718	Yes
22	ABCD3			1164	0.51	0.1776	Yes
23	POLQ			1194	0.5	0.184	Yes
24	LRRC58			1227	0.5	0.1902	Yes
25	HNRNPA3			1259	0.49	0.1964	Yes
26	VAMP7			1300	0.49	0.2023	Yes
27	MBNL1			1309	0.49	0.2092	Yes
28	ESCO2			1329	0.48	0.2156	Yes
29	NSF			1353	0.48	0.2219	Yes
30	MRPL19			1409	0.47	0.2269	Yes
31	NBN			1434	0.47	0.233	Yes
32	OSBPL8			1463	0.47	0.239	Yes
33	CDK2AP1			1494	0.46	0.2447	Yes
34	ATP11B			1510	0.46	0.251	Yes
35	VHL			1558	0.46	0.2562	Yes
36	TYW3			1603	0.45	0.2613	Yes
37	NUCKS1			1617	0.45	0.2675	Yes
38	CAB39			1667	0.45	0.2725	Yes
39	RMND5A			1737	0.44	0.2766	Yes
40	ZFAND1			1804	0.43	0.2808	Yes
41	AGPS			1845	0.43	0.2857	Yes
42	SHOC2			2027	0.41	0.2858	Yes
43	ZMYM4			2092	0.4	0.2895	Yes
44	MATR3			2135	0.4	0.294	Yes
45	INTS2			2165	0.4	0.2989	Yes
46	CASP8AP2			2214	0.39	0.303	Yes
47	HIPK1			2288	0.39	0.3063	Yes
48	ELMOD2			2315	0.38	0.311	Yes
49	SACS			2374	0.38	0.3147	Yes
50	GALNT1			2399	0.38	0.3195	Yes
51	CD47			2401	0.38	0.325	Yes
52	ZC3HAV1			2464	0.37	0.3284	Yes
53	TNFSF13B			2521	0.37	0.3319	Yes
54	VPS4B			2528	0.37	0.3372	Yes
55	SCP2			2556	0.36	0.3416	Yes
56	RCHY1			2583	0.36	0.346	Yes
57	ABHD13			2686	0.35	0.3477	Yes
58	PPP2CB			2691	0.35	0.3527	Yes
59	OSTM1			2740	0.35	0.3563	Yes
60	RPL31			2787	0.35	0.3599	Yes
61	PPP3R1			2798	0.34	0.3645	Yes
62	ACTR2			2897	0.34	0.3663	Yes
63	DDX6			2996	0.33	0.3679	Yes
64	MCTP1			3044	0.33	0.3712	Yes
65	DDX5			3083	0.33	0.3747	Yes
66	SMARCA2			3115	0.33	0.3785	Yes
67	ZNF664			3118	0.33	0.3833	Yes
68	LMBR1			3128	0.32	0.3877	Yes
69	ATG4C			3148	0.32	0.3918	Yes
70	TMEM30A			3211	0.32	0.3944	Yes
71	EXTL2			3225	0.32	0.3987	Yes
72	TDG			3490	0.3	0.3943	Yes
73	SYNCRIP			3589	0.29	0.3953	Yes
74	RAB21			3945	0.27	0.3875	Yes
75	EIF4E			4012	0.27	0.3893	Yes
76	SMARCC1			4085	0.27	0.3909	Yes
77	API5			4100	0.27	0.3944	Yes
78	BCAS2			4177	0.26	0.3957	Yes
79	CHRAC1			4266	0.26	0.3966	Yes
80	SP3			4510	0.24	0.392	Yes
81	UBASH3B			4538	0.24	0.3947	Yes
82	TSNAX			4541	0.24	0.3981	Yes
83	EIF2S1			4590	0.24	0.4	Yes
84	UBE2D3			4617	0.24	0.4027	Yes
85	OXCT1			4619	0.24	0.4062	Yes
86	LEPROT			4759	0.23	0.405	Yes
87	PSMC2			4760	0.23	0.4083	Yes
88	GMCL1			4765	0.23	0.4116	Yes
89	RAB11A			4841	0.23	0.4125	Yes
90	TCEA1			4994	0.22	0.4107	Yes
91	OTUD6B			5031	0.22	0.4127	Yes
92	UBE2E3			5037	0.22	0.4157	Yes
93	PHTF2			5045	0.22	0.4187	Yes
94	PGRMC1			5088	0.22	0.4206	Yes
95	NSD1			5167	0.21	0.4211	Yes
96	CDC42			5279	0.21	0.4205	Yes
97	PGM2			5489	0.2	0.4165	Yes
98	LMAN1			5528	0.2	0.4182	Yes
99	EFR3A			5531	0.2	0.421	Yes
100	SCAMP1			5541	0.2	0.4237	Yes
101	HOOK3			5564	0.2	0.4259	Yes
102	ITGB1			5649	0.19	0.4259	Yes
103	SESN1			5717	0.19	0.4264	Yes
104	EP300			5869	0.19	0.4242	No
105	ARL6IP1			6012	0.18	0.4222	No
106	CAPZA1			6035	0.18	0.4241	No
107	SLC25A30			6102	0.18	0.4245	No
108	SLU7			6315	0.17	0.42	No
109	RBMS1			6344	0.17	0.4215	No
110	PTP4A2			6500	0.16	0.4188	No
111	RP2			6626	0.16	0.417	No
112	ZC3H13			6653	0.15	0.4183	No
113	ZFR			6693	0.15	0.4192	No
114	PAK2			6697	0.15	0.4213	No
115	ZNF770			6827	0.15	0.4192	No
116	EIF2A			6895	0.15	0.4192	No
117	PGM3			7049	0.14	0.4162	No
118	POLR1B			7122	0.14	0.4159	No
119	GSPT1			7205	0.14	0.4152	No
120	RCOR1			7425	0.13	0.4099	No
121	LYRM7			7431	0.13	0.4116	No
122	VGLL4			7604	0.12	0.4077	No
123	MFAP3			7647	0.12	0.408	No
124	FBXO28			7718	0.12	0.4075	No
125	PIGM			7742	0.12	0.4085	No
126	MSN			7774	0.12	0.4092	No
127	DTX3L			8059	0.11	0.4014	No
128	NEK9			8063	0.11	0.4029	No
129	VCL			8085	0.11	0.4038	No
130	MRPL50			8120	0.11	0.4043	No
131	TFAM			8182	0.11	0.4039	No
132	PRRC1			8366	0.1	0.3993	No
133	COPS8			8489	0.1	0.3967	No
134	SNAP23			8918	0.08	0.3837	No
135	CD2AP			8948	0.08	0.3839	No
136	FAM49B			9057	0.08	0.3815	No
137	RAP1B			9204	0.08	0.3779	No
138	HIBADH			9334	0.07	0.3746	No
139	TM9SF3			9375	0.07	0.3743	No
140	ENOPH1			9414	0.07	0.3741	No
141	LYSMD2			9615	0.07	0.3685	No
142	CENPH			9747	0.06	0.365	No
143	PHF5A			9824	0.06	0.3634	No
144	EEF1A1			10280	0.05	0.349	No
145	RBBP4			10709	0.04	0.3354	No
146	QDPR			11072	0.03	0.3239	No
147	VRK2			11075	0.03	0.3243	No
148	CDCA7L			11229	0.02	0.3195	No
149	SLC39A10			11232	0.02	0.3197	No
150	RTN4			11271	0.02	0.3188	No
151	RPS23			11323	0.02	0.3174	No
152	GHITM			11903	0.01	0.2983	No
153	GRSF1			12428	0	0.281	No
154	COMMD2			12496	-0.01	0.2789	No
155	TGFBR1			12847	-0.01	0.2674	No
156	ANXA5			12941	-0.01	0.2645	No
157	NRIP3			13273	-0.02	0.2538	No
158	PIK3CG			13808	-0.03	0.2366	No
159	ZFAND3			15101	-0.05	0.1945	No
160	EIF4EBP2			15347	-0.05	0.1871	No
161	TES			15622	-0.06	0.1789	No
162	SNAPC3			15886	-0.06	0.1711	No
163	LANCL1			16277	-0.07	0.1592	No
164	CALCOCO2			16290	-0.07	0.1598	No
165	SRI			16534	-0.07	0.1528	No
166	DUSP14			16885	-0.07	0.1422	No
167	HNRNPC			17020	-0.08	0.1389	No
168	HYOU1			17474	-0.08	0.1251	No
169	RPL32			17482	-0.08	0.126	No
170	GPD1L			17506	-0.08	0.1264	No
171	MCM4			17709	-0.08	0.1209	No
172	SSR1			19148	-0.1	0.0747	No
173	ATP6V1B2			19160	-0.1	0.0758	No
174	ARF3			19602	-0.11	0.0628	No
175	POLR2C			20295	-0.12	0.0417	No
176	SLC31A1			21617	-0.13	-0.0002	No
177	TOX4			21670	-0.13	0	No
178	TMEM123			21732	-0.13	-0.0001	No
179	SSR2			22434	-0.14	-0.0213	No
180	SLC25A23			22445	-0.14	-0.0196	No
181	DDB1			22687	-0.15	-0.0254	No
182	UHMK1			22908	-0.15	-0.0305	No
183	KDELR1			23243	-0.16	-0.0392	No
184	RAB10			24801	-0.18	-0.0881	No
185	SMARCD2			25222	-0.19	-0.0993	No
186	LRRC57			25791	-0.21	-0.115	No
187	EPB41L3			25942	-0.21	-0.1169	No
188	CDK2			26077	-0.21	-0.1183	No
189	RPS3			26803	-0.23	-0.1389	No
190	PAPD4			27004	-0.24	-0.142	No
191	RUNX3			27033	-0.24	-0.1394	No
192	WIPF1			27055	-0.24	-0.1366	No
193	TSEN34			27459	-0.26	-0.1461	No
194	HSBP1			28096	-0.29	-0.163	No
195	BTG1			28205	-0.29	-0.1623	No
196	SERPINB1			28307	-0.3	-0.1612	No
197	SCD			28394	-0.3	-0.1597	No
198	DDA1			28437	-0.3	-0.1567	No
199	PHF8			28448	-0.31	-0.1525	No
200	UBE2R2			28478	-0.31	-0.1489	No
201	HIP1			28479	-0.31	-0.1443	No
202	LAMP2			28803	-0.33	-0.1502	No
203	RPL15			28866	-0.34	-0.1472	No
204	TGOLN2			28888	-0.34	-0.143	No
205	NDFIP2			29173	-0.36	-0.1471	No
206	PRDX2			29185	-0.36	-0.1422	No
207	ACPP			29282	-0.37	-0.1399	No
208	NUDT21			29297	-0.37	-0.135	No
209	PMF1			29298	-0.37	-0.1295	No
210	BCAT1			29305	-0.38	-0.1242	No
211	TMEM69			29321	-0.38	-0.1191	No
212	TMPO			29344	-0.38	-0.1142	No
213	CBL			29479	-0.4	-0.1128	No
214	NIPSNAP1			29545	-0.41	-0.109	No
215	PLEKHB2			29587	-0.41	-0.1043	No
216	PGK1			29934	-0.5	-0.1084	No
217	GNB4			30000	-0.52	-0.103	No
218	ST13			30028	-0.53	-0.0961	No
219	DYM			30190	-0.6	-0.0926	No
220	CDC42SE2			30203	-0.62	-0.0839	No
221	PRCP			30226	-0.64	-0.0753	No
222	ENSA			30277	-0.69	-0.0668	No
223	SLC2A3			30325	-0.75	-0.0574	No
224	RNF187			30329	-0.76	-0.0463	No
225	ADI1			30335	-0.77	-0.0352	No
226	MXI1			30336	-0.77	-0.0239	No
227	TMED10			30361	-0.84	-0.0124	No
228	QKI			30379	-0.94	0.0009	No
Fig 2: from_text_entry_: Random ES distribution
Gene set null distribution of ES for from_text_entry_

## Sheet: Fig 2B
		5UTR	CDS	3UTR
	LT-HSC	26	99	1148
	ST-HSC	29	75	1022
	MPP2	27	75	777
	MPP4	22	71	769

## Sheet: Fig 2C
	LT-HSC	ST-HSC	MPP2	MPP4
	856	782	658	661

## Sheet: Fig 2E
Diff.freq heatmap							Gene expression MIG				Gene expression ADA
	LT.diff.freq	ST.diff.freq	MPP2.diff.freq	MPP4.diff.freq			LT.MIG	ST.MIG	MPP2.MIG	MPP4.MIG	LT.ADA	ST.ADA	MPP2.ADA	MPP4.ADA
Tfam	0.308333	0	0	0		Zfp956	0.834492	-1.37809	-0.0864834	0.630083	-1.01616	0.742083	0.967452	-0.693377
Tmem38b	0.296429	0.025	0	0		0610012G03Rik	1.1172	0.555755	-0.688786	-0.984166	-1.26333	-0.228263	1.09183	0.399754
Zfp322a	0.257895	0	0	0		Uqcc3	0.703895	1.01299	-0.810863	-0.906024	1.31065	-1.07949	-0.32791	0.0967546
Ankrd11	0.183566	0.0333333	0	0		Nusap1	0.748816	0.97075	-0.763696	-0.95587	-0.675676	-1.03555	0.914633	0.796589
Chst13	0.171951	0.0131579	0	0		Aqr	-1.22789	-0.395814	0.905153	0.718551	-0.625749	1.06947	0.604644	-1.04837
Nol7	0.167241	0	0	0		Cd59a	0.728077	0.935324	-0.506416	-1.15699	0.699587	0.482012	0.298064	-1.47966
Cebpg	0.16042	0.0333333	0.0227273	0		Cebpg	0.263484	1.23998	-0.389221	-1.11424	-0.689847	0.355996	1.24897	-0.915121
Tmem176a	0.152778	0	0	0		Creb1	-0.518994	-0.755108	1.45827	-0.184165	1.09916	-0.472457	-1.14168	0.514981
Ccdc32	0.137037	0	-0.00925926	-0.0217786		Cst3	0.885204	-1.25543	-0.349574	0.719799	-0.876711	-0.850053	0.768704	0.958061
Higd1a	0.13422	0.015625	0	0.0333333		Ldlr	-1.30928	-0.150462	1.0443	0.415444	1.44664	-0.234295	-0.363853	-0.848494
Pxmp4	0.133929	0	0	0		Myl6	1.27879	0.293342	-0.639695	-0.932436	0.17499	-0.129561	1.1921	-1.23753
Brcc3	0.122159	0	0	0		Numb	-0.643278	1.47113	-0.214781	-0.613067	-1.32452	-0.215698	0.850633	0.68959
Pi4k2a	0.120192	0	-0.015625	0		Eif2ak2	1.4111	-0.636221	-0.77719	0.00231524	0.528183	-0.355474	1.04937	-1.22208
Fam32a	0.117849	-0.0190476	-0.0304487	-0.0227273		St6gal1	-1.22164	-0.263118	0.332444	1.15232	-1.02635	0.223365	-0.485726	1.28871
Zfp956	0.117222	0.0128205	0	0		Mcmbp	-1.08802	-0.610293	0.820581	0.877729	-1.31689	0.0434658	0.160733	1.11269
BC003965	0.108333	0	0	0.0172414		Brcc3	0.326637	1.25849	-0.955679	-0.629444	-0.347275	-1.25998	0.79302	0.814233
Zpr1	0.107143	0	0	-0.0147059		BC003965	0.38968	1.22908	-0.926252	-0.692508	-1.06017	0.851963	0.855277	-0.64707
Numb	0.10625	0.0172414	0	-0.00490196		Tdg	-1.19886	-0.430253	0.973632	0.655482	-1.27094	-0.133343	0.26571	1.13857
Smc5	0.106183	0	-0.0277778	0		Tfam	1.25098	-1.13062	0.21323	-0.333585	0.653534	-1.4465	0.684704	0.108259
Tmed5	0.100448	0	0	0		Zfp322a	0.751341	0.880177	-0.40965	-1.22187	1.37477	0.038135	-0.941406	-0.471498
Creb1	0.0820793	0	0	0.00681818		Tial1	1.49382	-0.517434	-0.597959	-0.378428	0.854753	-0.555928	0.829284	-1.12811
Sf3b1	0	0.35	0	0		Timm17b	1.02831	0.672411	-0.70168	-0.999042	-0.517769	0.586093	1.0581	-1.12642
Myl6	0	0.3	0	0		Smc5	0.74256	-1.47623	0.377463	0.356203	1.23521	-0.232694	-1.1786	0.176085
Cst3	-0.0192308	0.291667	0	0		Zpr1	0.582061	-1.48065	0.629765	0.268826	-0.0841977	-0.208874	1.35201	-1.05894
Eif2ak2	0	0.25	0	0		Arhgap1	-1.3484	1.00287	0.413995	-0.0684709	0.0739732	0.401584	0.92845	-1.40401
Ints10	0	0.151923	0	0		Mogat2	1.17995	-0.252596	0.282619	-1.20997	-0.902558	1.38124	0.0461474	-0.524827
0610030E20Rik	0	0.150621	0	0		Erich1	1.28459	-0.82297	-0.762785	0.301161	-0.577821	-1.08924	0.621219	1.04584
Mogat2	-0.000968992	0.143478	0.0227273	-0.00206612		Slc17a5	0.0962559	1.21636	-1.22627	-0.0863415	1.3464	-0.394822	-1.01364	0.0620597
Zfp324	0	0.126923	0	-0.03125		Zfp324	-1.46322	0.494065	0.215076	0.754078	0.458044	1.03189	-0.190243	-1.29969
4930523C07Rik	0	0.126553	0	0		Ccdc32	0.514688	-1.44454	0.136241	0.793616	-1.08821	1.33436	-0.172993	-0.0731572
Ldlr	0	0.115152	0	0		Preb	-1.44397	0.233643	0.352278	0.858052	-0.714375	1.36596	-0.779405	0.127816
Arfgef2	0	0.10575	-0.03125	0		Tmem38b	1.11364	0.519485	-0.536943	-1.09619	0.681229	1.03261	-0.879393	-0.834449
0610037L13Rik	0.00112782	0.104167	0	0		Tbc1d8	-1.45591	0.155123	0.721994	0.57879	0.653771	1.04956	-0.750773	-0.952553
Tdg	0	-0.0037037	0.227227	-0.0775518		Slc2a8	-0.855275	-0.278957	-0.3125	1.44673	-1.1495	1.27133	-0.226655	0.104828
Rbsn	0	0	0.224242	0.00392512		Higd1a	0.685786	1.02178	-0.971634	-0.735931	-0.496433	0.00220177	1.39416	-0.899928
Gtf2a1	0.125	0	0.221429	0		Arl3	0.00305954	1.40309	-0.556974	-0.849178	0.667154	-1.24217	0.938123	-0.363108
Tial1	0	0	0.205128	0		Pxmp4	0.994381	0.693925	-0.615587	-1.07272	-0.197766	-0.388967	1.44173	-0.854995
Arhgap1	0.0151515	0.0227273	0.192632	0		Tmem176a	1.26727	0.321695	-0.913059	-0.67591	1.15572	-1.27436	-0.0696717	0.188306
Arl3	0.0328283	-0.0452381	0.184524	-0.0416667		Gng11	1.13413	0.407223	-0.346384	-1.19497	1.18694	-0.210593	0.243324	-1.21968
Uqcc3	-0.0454545	-0.0196078	0.175595	-0.0645833		Nosip	0.523126	1.14886	-0.90189	-0.770098	0.115033	-1.44601	0.594588	0.736393
Stx18	0	0	0.172078	0		Mtpap	-0.543895	1.47995	-0.662743	-0.273311	0.810123	-1.40195	0.614594	-0.0227695
Prmt6	-0.0833333	0	0.161111	0		4930523C07Rik	-0.160753	1.40124	-0.967576	-0.272912	-0.995436	0.768377	0.948073	-0.721015
Gng11	-0.010625	0.0875	0.151429	0		Fam32a	0.620552	1.08016	-0.818917	-0.881791	-1.00255	-0.596972	1.22361	0.375913
Sgo1	0	0	0.144231	0		0610030E20Rik	-0.971768	-0.68127	1.16213	0.490907	0.573502	-0.367214	1.01823	-1.22452
Gpatch2l	0	0.0208333	0.135854	0		Pcgf1	1.3579	0.0918245	-0.504821	-0.944901	-1.26447	1.16946	-0.0728188	0.167829
Aqr	0	0	0.107143	0		Prpf4	-0.233904	-1.31572	0.856952	0.692675	1.04885	-1.23039	-0.339094	0.52064
Tbc1d8	0	-0.00347222	0	0.20781		Nol7	1.45939	-0.420445	-0.796687	-0.24226	-1.05071	-0.427933	1.29596	0.18269
Slc17a5	0	0	0	0.248626		Gpatch2l	-0.787072	-0.818283	1.26221	0.34314	0.92836	0.0505776	-1.39953	0.420594
Prpf4	0.125	-0.5	0	0.533333		Ints10	-0.032088	-1.39228	0.560359	0.864011	-1.20436	0.218473	-0.219724	1.20561
Preb	0	0	0	0.416667		Stx18	0.0354399	1.39682	-0.611349	-0.820909	-1.24847	0.84498	-0.366546	0.770041
Nosip	0	0	0	0.3125		Chst13	0.322171	-1.47012	0.769004	0.378942	-1.09691	1.32172	-0.00158706	-0.223221
St6gal1	0	0.0555556	0	0.271634		Sgo1	0.71961	0.98806	-1.00848	-0.699186	-1.10756	-0.236942	0.0345468	1.30995
Cd59a	0	0	0	0.165625		Tmed5	1.13562	0.516635	-1.02421	-0.628041	-0.688515	0.223321	1.32069	-0.855491
Erich1	0	0	-0.0192308	0.160256		0610037L13Rik	1.03815	0.668366	-0.951805	-0.754714	1.32998	-1.0915	-0.0439649	-0.194514
0610012G03Rik	0	0	0	0.139423		Ankrd11	-0.0090258	-1.40874	0.637048	0.780722	0.424595	-1.10367	1.16751	-0.488435
Pcgf1	0	0	0	0.139048		Rbsn	-1.44571	0.583092	0.745847	0.116772	-0.270476	0.566424	-1.27983	0.983886
Mcmbp	0	0	0	0.138462		Sf3b1	-0.899522	-0.648122	0.238472	1.30917	-0.522816	-0.179013	-0.755506	1.45734
Slc2a8	0.0246914	0	-0.0172414	0.126923		Gtf2a1	-1.4404	0.0856566	0.666664	0.688083	0.296087	0.847733	-1.44927	0.305449
Mtpap	0	0	0	0.0655678		Pi4k2a	-1.46946	0.215551	0.563311	0.690593	-0.331438	-1.18091	0.336657	1.17569
Nusap1	-0.142857	0.2	0.35	0.0555556		Arfgef2	-1.47001	0.395218	0.766848	0.307941	0.4312	1.21079	-0.820628	-0.821359
Timm17b	-0.118488	0.267857	0.297619	-0.0293243		Prmt6	-1.47794	0.280278	0.698719	0.498939	1.13073	0.522979	-1.02757	-0.626137

## Sheet: Fig 2F
	RNA-seq Gene&Drug Signature	MPP2-4	LT-ST
	FOXP3 low_Treg_cells	31.5	11.9
	PTP1B KO_Macrophages	23.6	0.78
	IL-10 treated Macrophages	36.3	7.66
	NOTCH1_T lymphocytes	35	0.57
	FANCC KO_B cells	37.27	4.37
	IRF4 KO_T cells	41.9	28.47
	YY1 KO_proB cells	21.4	4
	IFNg_Macrophages	3.98	44.1
	TET1 KO_MPPs	-0.33	41.3
	JMJD1C1 KO_Meis1/Hoxa9 LSCs	-0.03	10.7
	MDS_MEP	5	31.7
	MDS_HSCs	7.9	31.5
	MSI2 KO_LSCs	-0.37	34.5
	MSI2 KD_HSCs	-0.7	40.5
	TET1 KO_HSCs	-0.35	49.6

## Sheet: Fig 2G
LT MSI2-DCD vs MIG								ST MSI2-DCD vs MIG								MPP2 MSI2-DCD vs MIG								MPP4 MSI2-DCD vs MIG
	baseMean	log2FoldChange	lfcSE	stat	pvalue	padj			baseMean	log2FoldChange	lfcSE	stat	pvalue	padj			baseMean	log2FoldChange	lfcSE	stat	pvalue	padj			baseMean	log2FoldChange	lfcSE	stat	pvalue	padj
100017	3565.81	1.5225	0.44682	3.4074	0.000655844	0.00422431		100017	3565.81	0.53228	0.546508	0.973966	0.330074	0.550883		100017	3565.81	-0.257529	0.446176	-0.577191	0.563811	0.999998		100017	3565.81	-0.106032	0.446147	-0.237661	0.812144	0.999946
100019	952.066	-1.08039	0.447357	-2.41505	0.0157331	0.0559706		100019	952.066	0.543224	0.547631	0.991953	0.32122	0.542161		100019	952.066	0.293538	0.446195	0.65787	0.510621	0.999998		100019	952.066	0.605704	0.445708	1.35897	0.174156	0.999946
100033459	170.865	-1.68752	2.60954	-0.646674	0.517843	0.685311		100033459	170.865	3.09268	2.59209	1.19312	0.232821	0.444249		100033459	170.865	-3.73574	1.99804	-1.8697	0.0615251	0.999998		100033459	170.865	2.82892	1.95244	1.44892	0.147361	0.999946
100034251	403.531	-3.98755	0.873451	-4.56528	4.99e-06	7.26e-05		100034251	403.531	-1.75128	1.03828	-1.68671	0.0916594	0.239698		100034251	403.531	-0.775707	0.846294	-0.916593	0.359356	0.999998		100034251	403.531	0.296586	0.845244	0.350888	0.725672	0.999946
100034361	215.365	-0.0653089	0.343709	-0.190012	0.849299	0.914643		100034361	215.365	0.0264759	0.420299	0.0629931	0.949772	0.978542		100034361	215.365	0.378915	0.344644	1.09944	0.271577	0.999998		100034361	215.365	-0.24067	0.343204	-0.701244	0.483151	0.999946
100036521	840.938	-0.00321713	0.401743	-0.00800793	0.993611	0.996074		100036521	840.938	-0.955573	0.491217	-1.94532	0.0517367	0.162737		100036521	840.938	-0.0924776	0.402152	-0.229956	0.818126	0.999998		100036521	840.938	0.0844068	0.401932	0.210003	0.833666	0.999946
100037258	6279.85	-0.194397	0.251054	-0.774322	0.438741	0.620167		100037258	6279.85	-0.294079	0.307273	-0.957061	0.338536	0.55929		100037258	6279.85	0.0439905	0.25087	0.175352	0.860803	0.999998		100037258	6279.85	0.207497	0.250785	0.827391	0.408015	0.999946
100037278	191.311	9.7719	1.69862	5.75284	8.78e-09	3.28e-07		100037278	191.311	7.50063	1.8129	4.13737	3.51305e-05	0.000637135		100037278	191.311	0.488597	0.899196	0.543371	0.586874	0.999998		100037278	191.311	-0.461341	0.897424	-0.514072	0.607201	0.999946
100037282	566.585	0.108531	0.313813	0.345845	0.729459	0.841085		100037282	566.585	0.025323	0.384831	0.0658028	0.947535	0.977542		100037282	566.585	-0.426949	0.312645	-1.3656	0.172064	0.999998		100037282	566.585	-0.22862	0.312863	-0.730736	0.46494	0.999946
100038347	347.505	1.04697	1.15728	0.90468	0.365635	0.553906		100038347	347.505	7.38628	2.02145	3.65396	0.000258225	0.0030852		100038347	347.505	-0.0391185	1.1562	-0.0338336	0.97301	0.999998		100038347	347.505	0.24473	1.15676	0.211566	0.832446	0.999946
100038363	2096.96	-0.582204	0.713665	-0.815794	0.414618	0.599381		100038363	2096.96	0.538157	0.874025	0.615723	0.538078	0.728242		100038363	2096.96	-0.00554957	0.71386	-0.00777404	0.993797	0.999998		100038363	2096.96	0.434568	0.713856	0.608762	0.542682	0.999946
100038514	40.5835	1.68764	1.73542	0.972467	0.330818	0.519455		100038514	40.5835	-0.0356445	2.08248	-0.0171164	0.986344	0.995479		100038514	40.5835	0.507422	1.71029	0.296688	0.766704	0.999998		100038514	40.5835	-0.457217	1.70605	-0.267997	0.788702	0.999946
100038725	558.022	-1.04686	0.429751	-2.43598	0.0148514	0.0535485		100038725	558.022	0.210499	0.527682	0.398912	0.689958	0.8332		100038725	558.022	0.0689467	0.428533	0.16089	0.87218	0.999998		100038725	558.022	0.207484	0.428009	0.484765	0.627843	0.999946
100038746	102.202	0.379575	0.749474	0.506455	0.612537	0.758169		100038746	102.202	-0.667266	0.911774	-0.731832	0.464271	0.671023		100038746	102.202	0.464403	0.750154	0.619077	0.535866	0.999998		100038746	102.202	0.452949	0.749026	0.604718	0.545367	0.999946
100038882	241.611	-0.559086	0.779322	-0.717401	0.473127	0.650438		100038882	241.611	-0.994658	0.950044	-1.04696	0.295118	0.516031		100038882	241.611	-0.537892	0.777346	-0.691959	0.488963	0.999998		100038882	241.611	0.0738206	0.774957	0.0952577	0.92411	0.999946
100039495	249.697	-1.36114	0.798685	-1.70423	0.0883385	0.204426		100039495	249.697	-1.61845	0.985342	-1.64253	0.100481	0.255069		100039495	249.697	-0.124496	0.80264	-0.155108	0.876736	0.999998		100039495	249.697	-0.410722	0.803003	-0.511483	0.609013	0.999946
100039707	506.007	-1.75591	0.26902	-6.52706	6.71e-11	5.23e-09		100039707	506.007	-1.15101	0.329871	-3.48927	0.000484344	0.00505166		100039707	506.007	-0.414711	0.27149	-1.52754	0.126628	0.999998		100039707	506.007	-0.286306	0.270751	-1.05745	0.290305	0.999946
100039796	1968.72	-0.863256	0.652859	-1.32227	0.186079	0.348415		100039796	1968.72	-1.86458	0.800119	-2.33038	0.0197863	0.085029		100039796	1968.72	-0.399188	0.653193	-0.611134	0.541111	0.999998		100039796	1968.72	-0.640219	0.653348	-0.979904	0.327134	0.999946
100039805	223.097	-1.82832	0.528947	-3.45652	0.00054719	0.00364727		100039805	223.097	0.546008	0.645942	0.845289	0.397949	0.614576		100039805	223.097	-0.315891	0.52708	-0.599323	0.548957	0.999998		100039805	223.097	0.248744	0.522523	0.476044	0.634043	0.999946
100039864	105.781	-1.39456	0.507431	-2.74827	0.00599104	0.0260287		100039864	105.781	0.393151	0.628434	0.625604	0.531575	0.723264		100039864	105.781	0.682784	0.508757	1.34206	0.179575	0.999998		100039864	105.781	-0.0732738	0.510582	-0.14351	0.885887	0.999946
100039968	624.783	-1.45223	0.41214	-3.52363	0.000425679	0.0029659		100039968	624.783	-1.77677	0.509219	-3.48922	0.000484438	0.00505166		100039968	624.783	0.160044	0.414613	0.386008	0.699491	0.999998		100039968	624.783	-0.209995	0.413488	-0.507863	0.61155	0.999946
100040462	1816.38	-1.17087	0.491034	-2.3845	0.0171022	0.0597128		100040462	1816.38	-2.15698	0.603393	-3.57475	0.000350568	0.00387399		100040462	1816.38	-0.3884	0.491518	-0.790204	0.429408	0.999998		100040462	1816.38	-0.00282227	0.490684	-0.0057517	0.995411	0.999946
100040531	712.356	-1.33079	0.279231	-4.76593	1.88e-06	3.19e-05		100040531	712.356	-1.10389	0.340659	-3.24045	0.0011934	0.0101873		100040531	712.356	-0.0895258	0.279939	-0.319804	0.749117	0.999998		100040531	712.356	0.0931305	0.279782	0.332868	0.739234	0.999946
100040608	624.852	0.667472	0.862452	0.773924	0.438976	0.620259		100040608	624.852	0.125208	1.05508	0.118672	0.905535	0.957211		100040608	624.852	0.121834	0.861281	0.141456	0.88751	0.999998		100040608	624.852	0.0161313	0.861544	0.0187237	0.985062	0.999946
100040736	312.589	-1.34943	0.968601	-1.39317	0.163569	0.317314		100040736	312.589	-2.52128	1.18907	-2.12039	0.0339734	0.122781		100040736	312.589	-0.0565299	0.969074	-0.0583339	0.953483	0.999998		100040736	312.589	-0.493668	0.969065	-0.509426	0.610453	0.999946
100040970	722.519	-1.25715	0.301749	-4.16621	3.1e-05	0.000339829		100040970	722.519	-0.66869	0.369482	-1.8098	0.0703265	0.201106		100040970	722.519	0.293091	0.301871	0.970916	0.33159	0.999998		100040970	722.519	0.113532	0.301337	0.37676	0.706352	0.999946
100041231	182.299	-0.568397	0.467035	-1.21703	0.223592	0.397392		100041231	182.299	-0.623015	0.568719	-1.09547	0.273311	0.491519		100041231	182.299	0.362702	0.467729	0.775453	0.438072	0.999998		100041231	182.299	-0.118781	0.46662	-0.254556	0.799066	0.999946
100041286	651.566	-0.909078	0.336654	-2.70033	0.00692699	0.0291309		100041286	651.566	-1.21897	0.411524	-2.96208	0.00305569	0.0212497		100041286	651.566	0.00956047	0.337254	0.028348	0.977385	0.999998		100041286	651.566	-0.0642082	0.336805	-0.190639	0.848808	0.999946
100041294	108.384	-1.16232	0.371849	-3.12579	0.00177326	0.00970936		100041294	108.384	-0.906473	0.444009	-2.04156	0.041195	0.139723		100041294	108.384	-0.0847158	0.373832	-0.226615	0.820723	0.999998		100041294	108.384	0.0381099	0.375862	0.101393	0.919238	0.999946
100041480	69.8522	0.980103	0.52541	1.86541	0.0621244	0.158512		100041480	69.8522	0.363746	0.626447	0.580649	0.561477	0.744511		100041480	69.8522	0.35119	0.505712	0.694448	0.487401	0.999998		100041480	69.8522	-0.41846	0.503537	-0.831041	0.40595	0.999946
100041546	12130.5	-1.23522	0.781696	-1.58019	0.114064	0.244235		100041546	12130.5	0.851728	0.957436	0.889592	0.373685	0.590971		100041546	12130.5	0.0190827	0.781729	0.0244108	0.980525	0.999998		100041546	12130.5	0.768287	0.781735	0.982798	0.325707	0.999946
100041655	112.15	-0.665302	1.26974	-0.523965	0.600303	0.748185		100041655	112.15	0.0896515	1.56181	0.0574023	0.954225	0.980894		100041655	112.15	0.190619	1.26675	0.150479	0.880387	0.999998		100041655	112.15	-1.95978	1.27894	-1.53235	0.125436	0.999946
100041677	1188.73	-0.727527	0.372951	-1.95073	0.0510891	0.137393		100041677	1188.73	-1.43802	0.45704	-3.14638	0.00165307	0.012864		100041677	1188.73	-0.721335	0.374401	-1.92664	0.0540245	0.999998		100041677	1188.73	-0.174201	0.373576	-0.466306	0.640996	0.999946
100041979	235.888	-0.450966	1.17216	-0.384732	0.700436	0.821115		100041979	235.888	-1.38823	1.43634	-0.966502	0.333793	0.554443		100041979	235.888	0.153305	1.17181	0.130827	0.895912	0.999998		100041979	235.888	0.450615	1.17158	0.384623	0.700517	0.999946
100042049	71.7925	-1.62235	0.798673	-2.03131	0.0422234	0.119028		100042049	71.7925	0.809442	0.983808	0.822764	0.410642	0.626924		100042049	71.7925	0.409635	0.791803	0.517344	0.604916	0.999998		100042049	71.7925	0.243205	0.793678	0.306427	0.759279	0.999946
100042150	350.167	1.83157	1.01072	1.81215	0.0699631	0.172633		100042150	350.167	6.81646	1.47868	4.60983	4.02994e-06	0.000104265		100042150	350.167	0.315648	0.998491	0.316125	0.751907	0.999998		100042150	350.167	0.417302	0.998414	0.417965	0.675973	0.999946
100042165	1052.99	0.257652	0.460188	0.559885	0.575558	0.730266		100042165	1052.99	0.545325	0.563966	0.966948	0.33357	0.554333		100042165	1052.99	0.108348	0.458995	0.236054	0.813391	0.999998		100042165	1052.99	0.353552	0.458309	0.771427	0.440454	0.999946
100042173	41.281	-1.88638	0.802737	-2.34994	0.0187766	0.0643046		100042173	41.281	-0.0451341	0.98598	-0.0457759	0.963489	0.985004		100042173	41.281	0.491831	0.810615	0.606738	0.544024	0.999998		100042173	41.281	0.174549	0.799068	0.218441	0.827086	0.999946
100042332	90.0764	0.155407	1.3981	0.111156	0.911493	0.953563		100042332	90.0764	-3.21713	1.70556	-1.88626	0.0592601	0.178788		100042332	90.0764	0.586884	1.39157	0.421741	0.673214	0.999998		100042332	90.0764	0.195619	1.38121	0.141629	0.887373	0.999946
100042480	1478.28	0.853773	0.916181	0.931882	0.351397	0.541199		100042480	1478.28	0.758524	1.12185	0.676137	0.498954	0.698586		100042480	1478.28	-0.127935	0.915939	-0.139676	0.888916	0.999998		100042480	1478.28	0.495983	0.915889	0.541533	0.588141	0.999946
100042605	36.069	0.130372	1.03386	0.126103	0.899651	0.946736		100042605	36.069	-0.0510196	2.79036	-0.0182842	0.985412	0.994981		100042605	36.069	0.230403	1.04207	0.221102	0.825013	0.999998		100042605	36.069	0.350822	1.07395	0.326664	0.743922	0.999946
100042757	49.5473	-2.01314	0.826491	-2.43576	0.0148605	0.0535485		100042757	49.5473	-0.810749	1.00715	-0.804995	0.420823	0.634991		100042757	49.5473	0.122522	0.827137	0.148127	0.882242	0.999998		100042757	49.5473	0.626043	0.831904	0.752542	0.451725	0.999946
100042784	112.695	0.138436	1.20376	0.115003	0.908443	0.952069		100042784	112.695	5.93646	2.05927	2.8828	0.00394163	0.0259871		100042784	112.695	0.0953473	1.20444	0.0791631	0.936903	0.999998		100042784	112.695	-0.943688	1.21137	-0.779025	0.435965	0.999946
100042889	51.8897	-0.24907	1.0792	-0.230791	0.817477	0.896646		100042889	51.8897	-0.321528	1.32793	-0.242127	0.808681	0.906953		100042889	51.8897	-0.869227	1.09663	-0.792635	0.427991	0.999998		100042889	51.8897	-0.885284	1.07981	-0.819849	0.412302	0.999946
100043133	278.166	-0.57069	0.844012	-0.676164	0.498937	0.671026		100043133	278.166	-1.96989	1.0368	-1.89996	0.0574378	0.174766		100043133	278.166	0.0427818	0.843735	0.0507053	0.95956	0.999998		100043133	278.166	-0.343433	0.842903	-0.40744	0.683685	0.999946
100043189	68.2115	-1.40396	0.721612	-1.94559	0.0517045	0.138598		100043189	68.2115	4.25357	1.12142	3.79302	0.000148828	0.00199016		100043189	68.2115	0.616948	0.733938	0.8406	0.400572	0.999998		100043189	68.2115	0.208461	0.730283	0.285453	0.775297	0.999946
100043272	1709.26	0.778469	0.505367	1.5404	0.123462	0.258477		100043272	1709.26	0.369039	0.618634	0.596539	0.550815	0.736895		100043272	1709.26	-0.0434063	0.504635	-0.0860153	0.931454	0.999998		100043272	1709.26	0.353262	0.504382	0.700385	0.483687	0.999946
100043424	227.907	-0.785418	0.868054	-0.904803	0.36557	0.553906		100043424	227.907	1.42062	1.06501	1.3339	0.182237	0.379244		100043424	227.907	-0.405193	0.869143	-0.466198	0.641074	0.999998		100043424	227.907	0.848227	0.868452	0.976712	0.328712	0.999946
100043468	415.622	-0.286637	1.15349	-0.248497	0.80375	0.889363		100043468	415.622	-3.67217	1.41521	-2.5948	0.00946468	0.0503339		100043468	415.622	-0.218011	1.1532	-0.189049	0.850054	0.999998		100043468	415.622	0.0950727	1.15348	0.0824228	0.934311	0.999946
100043489	481.629	-0.318534	0.446121	-0.714009	0.475221	0.652637		100043489	481.629	-0.597871	0.547638	-1.09173	0.274953	0.493676		100043489	481.629	0.433996	0.44596	0.973173	0.330468	0.999998		100043489	481.629	0.49948	0.44665	1.11828	0.263448	0.999946
100043580	35.7885	2.97148	1.45261	2.04561	0.0407951	0.116171		100043580	35.7885	-0.0698049	1.76571	-0.0395336	0.968465	0.986445		100043580	35.7885	1.90741	1.40026	1.36218	0.173142	0.999998		100043580	35.7885	-0.0418437	1.39372	-0.030023	0.976049	0.999946
100043597	1120.63	0.908433	0.52221	1.73959	0.0819303	0.193576		100043597	1120.63	3.14919	0.650465	4.84145	1.28896e-06	4.04394e-05		100043597	1120.63	0.0449289	0.519802	0.0864347	0.931121	0.999998		100043597	1120.63	-0.121043	0.519341	-0.23307	0.815707	0.999946
100043636	7495.15	-1.12609	0.236182	-4.76789	1.86e-06	3.17e-05		100043636	7495.15	-0.573731	0.289395	-1.98251	0.0474217	0.154359		100043636	7495.15	0.174729	0.23628	0.739499	0.459604	0.999998		100043636	7495.15	0.0589579	0.23622	0.249589	0.802905	0.999946
100043772	324.032	-0.535871	1.30091	-0.411921	0.680397	0.807806		100043772	324.032	6.43417	2.15021	2.99234	0.00276844	0.0197168		100043772	324.032	0.624401	1.30117	0.479876	0.631316	0.999998		100043772	324.032	0.746886	1.30198	0.573655	0.566201	0.999946
100043911	369.501	0.0209947	0.436717	0.048074	0.961657	0.978406		100043911	369.501	-0.594582	0.53205	-1.11753	0.263767	0.481091		100043911	369.501	-0.0241701	0.436679	-0.0553499	0.95586	0.999998		100043911	369.501	-0.460131	0.435774	-1.05589	0.291017	0.999946
100044193	97.911	3.65133	1.26459	2.88737	0.00388482	0.0181724		100044193	97.911	2.39897	1.37595	1.7435	0.081246	0.221208		100044193	97.911	0.491676	1.09223	0.450158	0.652597	0.999998		100044193	97.911	-0.99217	1.09671	-0.904681	0.365634	0.999946
100044509	47.7342	-0.316484	1.44114	-0.219607	0.826178	0.902512		100044509	47.7342	-0.379025	1.75179	-0.216364	0.828704	0.918449		100044509	47.7342	0.170284	1.43835	0.118388	0.90576	0.999998		100044509	47.7342	-2.21703	1.4619	-1.51653	0.129384	0.999946
100072	695.438	-1.41786	0.383389	-3.69822	0.000217116	0.0016717		100072	695.438	-0.902193	0.468832	-1.92434	0.0543119	0.168555		100072	695.438	-0.292238	0.384013	-0.761012	0.44665	0.999998		100072	695.438	-0.076378	0.384183	-0.198806	0.842414	0.999946
100087	3278.93	-0.173657	0.322893	-0.537816	0.590704	0.741127		100087	3278.93	-0.0988504	0.39487	-0.250336	0.802327	0.902794		100087	3278.93	0.180432	0.322432	0.559599	0.575753	0.999998		100087	3278.93	-0.40712	0.322544	-1.26222	0.206871	0.999946
100088	6247.37	0.780355	0.351204	2.22194	0.0262873	0.0831651		100088	6247.37	0.889576	0.429892	2.0693	0.0385177	0.133503		100088	6247.37	0.11007	0.350778	0.313787	0.753683	0.999998		100088	6247.37	0.0538947	0.350761	0.153651	0.877885	0.999946
100090	568.771	-0.0485067	1.17284	-0.0413585	0.96701	0.981848		100090	568.771	-0.97006	1.4373	-0.674919	0.499727	0.69909		100090	568.771	-0.514283	1.17286	-0.438486	0.661034	0.999998		100090	568.771	0.84628	1.17309	0.721413	0.470656	0.999946
100113398	280.886	1.09428	0.627726	1.74325	0.08129	0.192574		100113398	280.886	-0.0588195	0.763065	-0.0770832	0.938557	0.972537		100113398	280.886	-0.187845	0.623366	-0.30134	0.763155	0.999998		100113398	280.886	-0.0670259	0.622278	-0.107711	0.914225	0.999946
100121	1000.3	-0.680041	0.47593	-1.42887	0.153043	0.301773		100121	1000.3	0.0366148	0.583556	0.0627444	0.94997	0.978637		100121	1000.3	-0.0217598	0.475323	-0.0457789	0.963486	0.999998		100121	1000.3	0.0157409	0.475375	0.0331125	0.973585	0.999946
100124641	13.8309	0.27572	1.01498	0.271651	0.78589	0.877336		100124641	13.8309	-0.256061	1.2185	-0.210145	0.833554	0.920942		100124641	13.8309	0.0742385	0.995918	0.0745428	0.940579	0.999998		100124641	13.8309	0.00712554	0.965226	0.00738225	0.99411	0.999946
100163	1940.94	0.353236	0.606657	0.582267	0.560387	0.718533		100163	1940.94	0.196961	0.743329	0.264971	0.791032	0.89553		100163	1940.94	-0.177357	0.606457	-0.292448	0.769944	0.999998		100163	1940.94	-0.325027	0.606642	-0.535781	0.59211	0.999946
100169	550.276	-0.221518	0.600095	-0.369139	0.712024	0.827977		100169	550.276	1.18812	0.73609	1.61409	0.106508	0.265129		100169	550.276	0.0507255	0.600135	0.0845235	0.93264	0.999998		100169	550.276	-0.216783	0.59933	-0.361709	0.71757	0.999946
100169874	52.0082	-2.43094	1.68858	-1.43963	0.149971	0.297059		100169874	52.0082	5.16659	2.92105	1.76874	0.0769368	0.213143		100169874	52.0082	-0.681807	1.69888	-0.401327	0.688179	0.999998		100169874	52.0082	-2.10373	1.73621	-1.21168	0.225633	0.999946
100177	677.55	-0.572205	0.449676	-1.27248	0.203202	0.372301		100177	677.55	-0.586138	0.548996	-1.06765	0.285677	0.505349		100177	677.55	0.524204	0.451078	1.16211	0.24519	0.999998		100177	677.55	0.47479	0.449256	1.05684	0.290587	0.999946
100182	4676.29	2.39494	0.593116	4.03789	5.39e-05	0.000533861		100182	4676.29	1.21498	0.725016	1.6758	0.0937773	0.243718		100182	4676.29	-0.173632	0.591823	-0.293385	0.769228	0.999998		100182	4676.29	-0.0925102	0.59173	-0.156339	0.875766	0.999946
100198	1934.05	5.12063	0.402077	12.7354	3.76e-37	4.1e-33		100198	1934.05	0.955473	0.466357	2.0488	0.0404815	0.137859		100198	1934.05	-0.611128	0.379082	-1.61213	0.106935	0.999998		100198	1934.05	-0.00918196	0.379005	-0.0242265	0.980672	0.999946
100201	2503.03	1.67374	0.489036	3.42253	0.000620403	0.00404875		100201	2503.03	1.32461	0.598793	2.21214	0.0269573	0.104964		100201	2503.03	0.17595	0.488049	0.360516	0.718461	0.999998		100201	2503.03	-0.418312	0.487921	-0.857336	0.391259	0.999946
100206	2064.56	0.216316	0.596904	0.362396	0.717056	0.831614		100206	2064.56	-0.0196765	0.731011	-0.0269169	0.978526	0.991881		100206	2064.56	-0.0206732	0.596579	-0.0346529	0.972356	0.999998		100206	2064.56	-0.324928	0.59651	-0.544715	0.585949	0.999946
100210	777.148	0.710592	0.40806	1.74139	0.0816152	0.192999		100210	777.148	1.28949	0.501597	2.57078	0.010147	0.053095		100210	777.148	0.452247	0.406716	1.11195	0.266161	0.999998		100210	777.148	0.368969	0.406381	0.907939	0.363911	0.999946
100213	244.734	0.905529	1.65273	0.5479	0.583761	0.73665		100213	244.734	4.48075	2.26909	1.97469	0.0483035	0.155937		100213	244.734	-0.0899614	1.65341	-0.0544097	0.956609	0.999998		100213	244.734	0.0176154	1.65281	0.0106578	0.991496	0.999946
100216532	2.81786	-1.95789	2.3186	-0.844428	0.39843	0.585001		100216532	2.81786	-2.07947	2.97787	-0.69831	0.484984	0.688294		100216532	2.81786	-0.576431	2.10615	-0.27369	0.784323	0.999998		100216532	2.81786	-1.37004	2.15662	-0.635272	0.525251	0.999946
100216533	41.75	0.105165	0.971513	0.108248	0.913799	0.954449		100216533	41.75	0.00656666	1.17915	0.00556898	0.995557	0.998941		100216533	41.75	0.206087	0.970492	0.212353	0.831831	0.999998		100216533	41.75	-0.504213	0.966894	-0.521477	0.602034	0.999946
100216536	2.54214	0.795406	3.31372	0.240035	0.810303	0.892861		100216536	2.54214	-2.31756	3.30359	-0.701527	0.482974	0.686424		100216536	2.54214	2.66489	2.86442	0.930342	0.352194	0.999998		100216536	2.54214	-0.850765	2.76479	-0.307714	0.7583	0.999946
100216537	26.8189	-1.57498	0.93704	-1.6808	0.0928018	0.211262		100216537	26.8189	1.45959	1.19771	1.21864	0.22298	0.432107		100216537	26.8189	1.14947	0.929365	1.23684	0.216147	0.999998		100216537	26.8189	-0.1362	0.928566	-0.146678	0.883386	0.999946
100216539	6.65221	-2.00274	2.41475	-0.829376	0.406892	0.592771		100216539	6.65221	3.84886	3.52091	1.09314	0.274331	0.492946		100216539	6.65221	1.03739	2.35425	0.440647	0.659468	0.999998		100216539	6.65221	-1.19465	2.37866	-0.502236	0.615501	0.999946
100217417	17.1452	6.43494	1.98579	3.24049	0.00119325	0.00698174		100217417	17.1452	0.332638	1.68545	0.197358	0.843547	0.925463		100217417	17.1452	0.42206	1.40762	0.29984	0.764299	0.999998		100217417	17.1452	0.918436	1.39399	0.658854	0.50999	0.999946
100217420	7.7975	1.62941	2.37019	0.68746	0.491793	0.665518		100217420	7.7975	0.327246	2.27256	0.143999	0.885501	0.946813		100217420	7.7975	-1.04965	1.89495	-0.553923	0.579632	0.999998		100217420	7.7975	-0.0849651	1.83262	-0.0463626	0.963021	0.999946
100217423	7.20784	4.96755	2.19528	2.26283	0.023646	0.0766075		100217423	7.20784	1.98562	2.25837	0.87923	0.379276	0.597068		100217423	7.20784	-0.367189	1.70655	-0.215165	0.829639	0.999998		100217423	7.20784	-0.103478	1.6734	-0.061837	0.950693	0.999946
100217426	3.45335	1.48919	2.15424	0.691283	0.489388	0.664096		100217426	3.45335	-4.1789	2.69744	-1.54921	0.121331	0.288416		100217426	3.45335	0.657515	2.15227	0.305499	0.759986	0.999998		100217426	3.45335	-0.658002	1.94855	-0.337689	0.735598	0.999946
100217427	10.8388	0.0898679	1.27594	0.0704329	0.943849	0.969215		100217427	10.8388	4.04959	2.05932	1.96647	0.0492442	0.157946		100217427	10.8388	1.57735	1.27814	1.2341	0.217167	0.999998		100217427	10.8388	-0.372657	1.24599	-0.299085	0.764875	0.999946
100217428	3.56555	2.30454	2.32322	0.991958	0.321218	0.509959		100217428	3.56555	3.39535	3.0568	1.11076	0.266674	0.484238		100217428	3.56555	-1.2784	1.95343	-0.654438	0.51283	0.999998		100217428	3.56555	0.233413	1.86476	0.12517	0.900389	0.999946
100217431	11.7315	-0.305692	1.75272	-0.17441	0.861543	0.921822		100217431	11.7315	-2.55587	2.15247	-1.18741	0.235064	0.44688		100217431	11.7315	0.647543	1.76918	0.366013	0.714355	0.999998		100217431	11.7315	-1.03719	1.74315	-0.595007	0.551839	0.999946
100217438	20.191	-1.58903	1.03056	-1.54191	0.123096	0.258156		100217438	20.191	-0.764955	1.22307	-0.625438	0.531684	0.723264		100217438	20.191	0.778953	1.04249	0.747205	0.45494	0.999998		100217438	20.191	1.27205	1.05513	1.20558	0.227978	0.999946
100217443	7.17145	-3.11069	1.94178	-1.60198	0.109161	0.236848		100217443	7.17145	0.883282	2.22349	0.39725	0.691183	0.833941		100217443	7.17145	-0.112486	1.83416	-0.0613284	0.951098	0.999998		100217443	7.17145	0.837283	1.78149	0.469989	0.638363	0.999946
100217445	7.23024	-2.41565	2.2922	-1.05386	0.291948	0.477311		100217445	7.23024	-2.74906	2.92932	-0.938464	0.348006	0.568412		100217445	7.23024	1.76027	2.46881	0.713004	0.475843	0.999998		100217445	7.23024	-0.888573	2.35891	-0.376687	0.706406	0.999946
100217446	24.7504	0.601608	0.848815	0.708762	0.478472	0.655535		100217446	24.7504	0.855103	1.02583	0.833572	0.404522	0.621283		100217446	24.7504	-0.0511276	0.830322	-0.0615757	0.950901	0.999998		100217446	24.7504	-0.594915	0.820904	-0.724707	0.468632	0.999946
100217451	57.612	-0.979073	0.628931	-1.55672	0.119536	0.252712		100217451	57.612	-0.249629	0.771722	-0.32347	0.74634	0.866327		100217451	57.612	0.447112	0.624388	0.71608	0.473942	0.999998		100217451	57.612	0.0817566	0.620588	0.13174	0.89519	0.999946
100217452	1.3426	3.44027	5.92438	0.580698	0.561444	0.719259		100217452	1.3426	2.83695	7.34513	0.386236	0.699322	0.840186		100217452	1.3426	-1.13122	5.80114	-0.195	0.845393	0.999998		100217452	1.3426	1.13279	5.84964	0.193651	0.846449	0.999946
100217453	7.17836	5.63817	2.13383	2.64227	0.00823512	0.0334366		100217453	7.17836	5.38093	2.80933	1.91538	0.0554445	0.170663		100217453	7.17836	0.776819	1.66434	0.466743	0.640684	0.999998		100217453	7.17836	-0.704631	1.66723	-0.422636	0.672561	0.999946
100217455	4.48494	-1.72276	2.46218	-0.699691	0.48412	0.660455		100217455	4.48494	-3.31942	2.84433	-1.16703	0.243199	0.456924		100217455	4.48494	1.49094	2.25696	0.660597	0.508871	0.999998		100217455	4.48494	-0.0810984	2.18043	-0.0371938	0.97033	0.999946
100217457	12.037	0.355009	1.50547	0.235813	0.813578	0.894616		100217457	12.037	6.00518	2.71587	2.21114	0.027026	0.105194		100217457	12.037	0.990213	1.53108	0.646742	0.517799	0.999998		100217457	12.037	0.266433	1.51715	0.175614	0.860597	0.999946
100217459	4.75337	-6.53411	2.81484	-2.32131	0.0202703	0.0684116		100217459	4.75337	-0.0510232	3.85545	-0.013234	0.989441	0.995946		100217459	4.75337	1.57314	2.61083	0.602542	0.546813	0.999998		100217459	4.75337	-0.432521	2.4716	-0.174996	0.861083	0.999946
100217464	5.51188	0.929052	2.00184	0.4641	0.642576	0.781252		100217464	5.51188	-0.0510204	3.3455	-0.0152504	0.987832	0.995657		100217464	5.51188	1.56293	1.90361	0.821035	0.411626	0.999998		100217464	5.51188	0.900121	1.89246	0.475634	0.634335	0.999946
100217465	2.03413	-5.60166	4.0346	-1.3884	0.165014	0.319097		100217465	2.03413	-0.0510245	5.22176	-0.0097715	0.992204	0.997319		100217465	2.03413	1.62246	3.91111	0.414833	0.678264	0.999998		100217465	2.03413	-3.84517	4.06477	-0.945975	0.344161	0.999946
100217466	8.66264	-2.28555	1.32917	-1.71953	0.0855179	0.199739		100217466	8.66264	0.682887	1.93085	0.353672	0.723585	0.853696		100217466	8.66264	1.28791	1.38786	0.927985	0.353415	0.999998		100217466	8.66264	0.705815	1.3832	0.510278	0.609857	0.999946
100217468	4.69817	4.99271	2.20258	2.26675	0.0234054	0.0760309		100217468	4.69817	-0.946463	2.1573	-0.438726	0.66086	0.814824		100217468	4.69817	0.521119	1.71224	0.30435	0.760861	0.999998		100217468	4.69817	-1.19044	1.74532	-0.682075	0.495192	0.999946
100226	1342.2	-0.0157866	0.42685	-0.0369841	0.970498	0.983652		100226	1342.2	-1.68425	0.522278	-3.22481	0.00126058	0.0105869		100226	1342.2	-0.236882	0.426942	-0.554834	0.579008	0.999998		100226	1342.2	0.129812	0.426438	0.30441	0.760816	0.999946
100233175	329.407	-1.50977	0.440654	-3.42621	0.000612061	0.00400869		100233175	329.407	-1.10464	0.538988	-2.04947	0.0404162	0.13768		100233175	329.407	0.339566	0.441634	0.768886	0.441961	0.999998		100233175	329.407	-0.112127	0.440415	-0.254594	0.799037	0.999946
100273	4185.22	-0.407813	0.403322	-1.01114	0.311951	0.500212		100273	4185.22	-1.00417	0.494053	-2.03252	0.0421007	0.142001		100273	4185.22	-0.118041	0.403513	-0.292532	0.76988	0.999998		100273	4185.22	0.397588	0.403335	0.985752	0.324255	0.999946
100302499	9.92473	-0.4727	1.92681	-0.245328	0.806202	0.890722		100302499	9.92473	6.3213	3.08209	2.05098	0.0402692	0.13735		100302499	9.92473	0.554192	2.02613	0.273522	0.784452	0.999998		100302499	9.92473	-0.972994	1.92686	-0.504963	0.613585	0.999946
100302529	8.57217	1.36676	1.98453	0.688707	0.491008	0.664989		100302529	8.57217	-0.663846	2.33703	-0.284056	0.776368	0.88628		100302529	8.57217	0.552725	1.93226	0.286051	0.774839	0.999998		100302529	8.57217	-0.701258	1.93681	-0.362069	0.717301	0.999946
100302565	4.25885	1.33863	2.05723	0.650695	0.515243	0.683196		100302565	4.25885	0.9529	1.95452	0.487536	0.625878	0.79121		100302565	4.25885	-0.635438	1.52623	-0.416344	0.677158	0.999998		100302565	4.25885	-0.14187	1.42367	-0.0996505	0.920622	0.999946
100302567	5.47976	5.00706	3.10891	1.61055	0.107277	0.233877		100302567	5.47976	3.08782	3.66142	0.84334	0.399038	0.615734		100302567	5.47976	1.02892	2.82033	0.364824	0.715243	0.999998		100302567	5.47976	0.971388	2.82213	0.344203	0.730693	0.999946
100302600	3.71356	2.76254	3.52781	0.783075	0.433583	0.615747		100302600	3.71356	1.26822	3.99886	0.317145	0.751134	0.869382		100302600	3.71356	1.45092	3.25736	0.445429	0.65601	0.999998		100302600	3.71356	1.88546	3.18635	0.59173	0.554031	0.999946
100302601	3.25001	0.793906	3.95857	0.200554	0.841048	0.909641		100302601	3.25001	3.83949	4.67396	0.821465	0.411381	0.627278		100302601	3.25001	3.57362	3.70491	0.964562	0.334764	0.999998		100302601	3.25001	-0.211762	3.43752	-0.0616032	0.950879	0.999946
100302730	400.49	-0.358629	0.484433	-0.740305	0.459115	0.637818		100302730	400.49	2.74475	0.617071	4.44803	8.66627e-06	0.000200039		100302730	400.49	0.798989	0.481448	1.65955	0.0970044	0.999998		100302730	400.49	0.46792	0.481128	0.972548	0.330778	0.999946
100303740	4.29698	1.80707	2.33075	0.775318	0.438152	0.619736		100303740	4.29698	-6.8156	2.37718	-2.8671	0.00414253	0.0270342		100303740	4.29698	0.868061	1.67373	0.51864	0.604012	0.999998		100303740	4.29698	-0.0902619	1.83249	-0.0492564	0.960715	0.999946
100303751	13.0742	-1.19874	1.35327	-0.885808	0.375721	0.563049		100303751	13.0742	-1.03851	1.65871	-0.626098	0.531251	0.722946		100303751	13.0742	-0.00240586	1.38021	-0.00174311	0.998609	0.999998		100303751	13.0742	1.09204	1.35332	0.806931	0.419706	0.999946
100306943	15.1221	2.6851	2.49856	1.07466	0.282527	0.467297		100306943	15.1221	5.71071	3.4435	1.6584	0.0972366	0.249209		100306943	15.1221	-0.779329	2.27264	-0.342918	0.73166	0.999998		100306943	15.1221	-0.425124	2.26926	-0.187341	0.851394	0.999946
100306952	7.90778	-1.84298	1.6362	-1.12638	0.260005	0.442171		100306952	7.90778	-2.8104	2.00591	-1.40106	0.161196	0.348502		100306952	7.90778	0.913374	1.66508	0.548546	0.583317	0.999998		100306952	7.90778	0.941694	1.6418	0.573573	0.566257	0.999946
100306954	5.39735	-1.55051	3.49029	-0.444236	0.656872	0.790883		100306954	5.39735	3.57828	4.6542	0.768828	0.441995	0.65267		100306954	5.39735	0.547583	3.42863	0.159709	0.87311	0.999998		100306954	5.39735	0.0581203	3.40779	0.0170552	0.986393	0.999946
100306955	6.65329	4.08358	2.68517	1.52079	0.128312	0.265073		100306955	6.65329	6.43374	3.40542	1.88926	0.0588566	0.178054		100306955	6.65329	-0.134566	2.30861	-0.0582886	0.953519	0.999998		100306955	6.65329	0.058675	2.28785	0.0256463	0.979539	0.999946
100310809	347.258	-1.41254	1.1426	-1.23626	0.216363	0.388465		100310809	347.258	-2.36478	1.40245	-1.68618	0.0917617	0.239793		100310809	347.258	-0.617127	1.14522	-0.538873	0.589974	0.999998		100310809	347.258	-0.309785	1.14409	-0.270769	0.786568	0.999946
100310872	268.471	-0.871789	0.541177	-1.61091	0.107199	0.233846		100310872	268.471	-0.317037	0.659795	-0.480508	0.630866	0.794807		100310872	268.471	0.106062	0.541025	0.196039	0.84458	0.999998		100310872	268.471	0.249586	0.541106	0.461251	0.644619	0.999946
100313519	26.0078	0.580124	1.43407	0.404529	0.685824	0.812217		100313519	26.0078	-0.64476	1.73923	-0.370716	0.710849	0.846348		100313519	26.0078	-0.180289	1.40186	-0.128607	0.897668	0.999998		100313519	26.0078	0.64461	1.39671	0.461521	0.644425	0.999946
100316665	2.8381	2.65701	5.07561	0.523487	0.600635	0.748286		100316665	2.8381	-0.0510626	6.4413	-0.00792738	0.993675	0.998063		100316665	2.8381	-4.97897	5.07313	-0.981439	0.326376	0.999998		100316665	2.8381	-3.08663	5.12829	-0.601884	0.547251	0.999946
100316683	10.3791	4.47123	2.13398	2.09525	0.0361489	0.106238		100316683	10.3791	4.84992	2.83364	1.71155	0.0869794	0.231733		100316683	10.3791	0.848072	1.76619	0.48017	0.631106	0.999998		100316683	10.3791	0.250709	1.60843	0.155871	0.876134	0.999946
100316684	6.80402	-3.67167	2.82232	-1.30094	0.193279	0.358575		100316684	6.80402	-2.40986	3.33178	-0.723295	0.469499	0.676163		100316684	6.80402	-3.53845	3.10993	-1.13779	0.255207	0.999998		100316684	6.80402	-0.219067	2.7332	-0.0801502	0.936118	0.999946
100316689	16.3578	0.633799	1.13856	0.556669	0.577753	0.731946		100316689	16.3578	-0.911598	1.12076	-0.813372	0.416005	0.630825		100316689	16.3578	-0.578695	0.924611	-0.625879	0.531394	0.999998		100316689	16.3578	0.623638	0.948359	0.657597	0.510797	0.999946
100316690	5.96055	5.62519	2.28928	2.45718	0.0140031	0.0511325		100316690	5.96055	2.30522	3.14595	0.732758	0.463706	0.670384		100316690	5.96055	-1.20363	1.86984	-0.643706	0.519766	0.999998		100316690	5.96055	-0.48436	1.80221	-0.26876	0.788115	0.999946
100316693	12.3152	4.4624	2.39305	1.86474	0.0622185	0.158611		100316693	12.3152	7.6232	3.06767	2.48502	0.0129546	0.0628392		100316693	12.3152	-1.50199	1.94483	-0.772298	0.439938	0.999998		100316693	12.3152	0.900277	1.91746	0.469516	0.638701	0.999946
100316700	21.9585	-0.663684	1.25626	-0.528303	0.597289	0.745877		100316700	21.9585	1.07105	1.55521	0.688683	0.491023	0.693889		100316700	21.9585	1.02781	1.24654	0.824531	0.409638	0.999998		100316700	21.9585	0.496545	1.2399	0.400471	0.688809	0.999946
100316810	25.5185	-0.586143	0.88356	-0.663389	0.507082	0.677308		100316810	25.5185	-0.556604	1.1142	-0.499553	0.61739	0.784502		100316810	25.5185	0.0849141	0.884242	0.0960304	0.923496	0.999998		100316810	25.5185	-0.777875	0.903221	-0.861223	0.389115	0.999946
100316903	1087.28	0.989048	0.770041	1.28441	0.198999	0.366819		100316903	1087.28	3.08009	0.946967	3.25259	0.00114359	0.00984679		100316903	1087.28	-0.390553	0.769548	-0.507509	0.611797	0.999998		100316903	1087.28	-0.103165	0.769519	-0.134064	0.893352	0.999946
100316932	102.196	-0.256924	0.713743	-0.359967	0.718871	0.832747		100316932	102.196	9.74113	2.21077	4.40622	1.05189e-05	0.000236361		100316932	102.196	0.660327	0.707518	0.9333	0.350665	0.999998		100316932	102.196	-0.188347	0.703642	-0.267675	0.78895	0.999946
100317	1899.12	2.84133	0.445869	6.37256	1.86e-10	1.25e-08		100317	1899.12	0.626255	0.541758	1.15597	0.247694	0.462594		100317	1899.12	-0.0788003	0.441229	-0.178593	0.858257	0.999998		100317	1899.12	0.00732799	0.441329	0.0166044	0.986752	0.999946
100336	1849.56	-0.645318	0.581552	-1.10965	0.267151	0.450186		100336	1849.56	-1.14943	0.711984	-1.61441	0.106439	0.265016		100336	1849.56	0.18047	0.581639	0.310278	0.75635	0.999998		100336	1849.56	0.248348	0.581358	0.427186	0.669244	0.999946
100380944	177.761	-0.190941	0.71934	-0.26544	0.790671	0.880692		100380944	177.761	2.20125	0.891724	2.46854	0.0135667	0.0647564		100380944	177.761	0.070668	0.714675	0.0988813	0.921233	0.999998		100380944	177.761	0.488464	0.712537	0.685529	0.49301	0.999946
100383	939.895	0.501893	0.403832	1.24283	0.213932	0.385431		100383	939.895	0.255056	0.493405	0.51693	0.605205	0.777825		100383	939.895	0.145314	0.402618	0.360924	0.718156	0.999998		100383	939.895	0.471276	0.401956	1.17246	0.241014	0.999946
100416706	357.338	-1.16045	0.595036	-1.95022	0.0511504	0.137484		100416706	357.338	0.672076	0.732741	0.917208	0.359034	0.578161		100416706	357.338	0.074318	0.596612	0.124567	0.900867	0.999998		100416706	357.338	0.173375	0.595254	0.291262	0.770851	0.999946
100434	424.612	3.05556	1.55102	1.97003	0.0488344	0.132928		100434	424.612	1.77066	1.89639	0.933699	0.350459	0.570581		100434	424.612	-0.0989855	1.54477	-0.0640777	0.948908	0.999998		100434	424.612	-0.152168	1.54454	-0.0985201	0.921519	0.999946
100465	697.764	-0.0802124	0.629166	-0.12749	0.898553	0.946139		100465	697.764	-0.89162	0.770633	-1.157	0.247273	0.462045		100465	697.764	0.140359	0.627896	0.223539	0.823116	0.999998		100465	697.764	0.0414072	0.628548	0.0658775	0.947475	0.999946
100494	709.004	0.782921	0.4746	1.64964	0.0990157	0.221437		100494	709.004	0.413511	0.579952	0.713008	0.475841	0.680449		100494	709.004	0.134835	0.472456	0.285391	0.775345	0.999998		100494	709.004	0.0581428	0.471409	0.123338	0.901839	0.999946
100499514	4.3318	3.63067	2.04552	1.77494	0.0759077	0.182788		100499514	4.3318	-2.09564	1.87366	-1.11847	0.263365	0.480678		100499514	4.3318	-0.269716	1.58952	-0.169684	0.865259	0.999998		100499514	4.3318	0.236327	1.52622	0.154845	0.876944	0.999946
100499518	1.81657	-0.735237	3.21392	-0.228766	0.819051	0.897572		100499518	1.81657	1.35545	4.42574	0.306267	0.759402	0.87473		100499518	1.81657	-2.29071	3.37602	-0.678525	0.497439	0.999998		100499518	1.81657	-0.161983	3.127	-0.0518016	0.958687	0.999946
100502698	780.156	2.14401	0.609158	3.51962	0.000432162	0.00300149		100502698	780.156	-0.200403	0.738835	-0.271242	0.786205	0.892471		100502698	780.156	-0.365447	0.602637	-0.606412	0.544241	0.999998		100502698	780.156	0.833054	0.602593	1.38245	0.166834	0.999946
100502734	71.1265	1.02983	0.638052	1.61402	0.106522	0.233017		100502734	71.1265	-1.32852	0.798137	-1.66453	0.0960061	0.246925		100502734	71.1265	0.168363	0.64565	0.260765	0.794274	0.999998		100502734	71.1265	1.06805	0.637356	1.67575	0.0937877	0.999946
100502742	141.077	0.385395	0.909586	0.423703	0.671782	0.801762		100502742	141.077	-1.45444	1.10899	-1.31149	0.189691	0.389441		100502742	141.077	1.03499	0.911111	1.13596	0.255972	0.999998		100502742	141.077	-0.300343	0.909231	-0.330326	0.741154	0.999946
100502766	399.126	-0.993833	0.82627	-1.20279	0.229056	0.403686		100502766	399.126	-1.64168	1.00285	-1.63702	0.101627	0.257323		100502766	399.126	-0.0210627	0.819959	-0.0256875	0.979507	0.999998		100502766	399.126	0.552559	0.817398	0.675997	0.499042	0.999946
100502825	559.628	-1.52657	0.319882	-4.77228	1.82e-06	3.11e-05		100502825	559.628	-0.421272	0.391237	-1.07677	0.281584	0.501102		100502825	559.628	0.180016	0.320708	0.561307	0.574589	0.999998		100502825	559.628	0.165624	0.319655	0.518134	0.604365	0.999946
100502834	30.8058	1.29463	0.876966	1.47626	0.139873	0.281967		100502834	30.8058	0.303505	1.03791	0.292418	0.769967	0.881184		100502834	30.8058	0.13639	0.851298	0.160214	0.872713	0.999998		100502834	30.8058	0.404627	0.863552	0.468561	0.639383	0.999946
100502841	613.256	-1.00182	0.724592	-1.38259	0.166789	0.321562		100502841	613.256	1.2269	0.887728	1.38207	0.166951	0.357022		100502841	613.256	0.369199	0.721795	0.511502	0.609	0.999998		100502841	613.256	0.475496	0.721179	0.659331	0.509683	0.999946
100502982	77.7631	0.939971	1.18241	0.794959	0.426637	0.60976		100502982	77.7631	8.26561	2.49377	3.3145	0.00091808	0.00838094		100502982	77.7631	-0.785033	1.1798	-0.665394	0.505798	0.999998		100502982	77.7631	-0.634148	1.17957	-0.537611	0.590846	0.999946
100502987	234.993	-0.29146	0.903302	-0.32266	0.746952	0.852522		100502987	234.993	-1.36846	1.10148	-1.24238	0.214097	0.421736		100502987	234.993	1.27874	0.902074	1.41755	0.156321	0.999998		100502987	234.993	-0.0553329	0.899415	-0.061521	0.950944	0.999946
100503120	96.3526	-0.0483729	0.698431	-0.0692594	0.944783	0.969725		100503120	96.3526	-0.282161	0.860307	-0.327977	0.742929	0.864183		100503120	96.3526	-0.403612	0.70066	-0.576046	0.564584	0.999998		100503120	96.3526	0.689557	0.694201	0.993311	0.320558	0.999946
100503178	722.351	-0.58779	0.423296	-1.3886	0.164953	0.319067		100503178	722.351	-1.42277	0.518407	-2.7445	0.00606038	0.0360192		100503178	722.351	-0.129245	0.424038	-0.304796	0.760521	0.999998		100503178	722.351	-0.0956017	0.424474	-0.225224	0.821805	0.999946
100503185	79.0441	-1.02153	1.91546	-0.533311	0.593818	0.743862		100503185	79.0441	-2.34582	2.33319	-1.00541	0.314699	0.53627		100503185	79.0441	0.00807735	1.90763	0.00423423	0.996622	0.999998		100503185	79.0441	1.48634	1.90422	0.780548	0.435068	0.999946
100503199	236.801	-1.62685	0.51747	-3.14384	0.00166745	0.00923185		100503199	236.801	1.44801	0.659576	2.19537	0.0281371	0.108254		100503199	236.801	0.323064	0.524126	0.616386	0.53764	0.999998		100503199	236.801	-0.390212	0.52163	-0.748063	0.454422	0.999946
100503272	140.265	-2.45157	1.14877	-2.13407	0.0328367	0.0986003		100503272	140.265	-1.59607	1.40865	-1.13305	0.257195	0.473755		100503272	140.265	0.0791813	1.14854	0.0689406	0.945037	0.999998		100503272	140.265	-0.237168	1.14802	-0.20659	0.83633	0.999946
100503337	47.594	-1.59422	1.15024	-1.38599	0.165751	0.319899		100503337	47.594	-1.56813	1.40434	-1.11663	0.264153	0.481553		100503337	47.594	-0.385925	1.17399	-0.32873	0.74236	0.999998		100503337	47.594	-0.372406	1.15092	-0.323571	0.746263	0.999946
100503380	544.005	-0.773034	0.423792	-1.82409	0.068139	0.169424		100503380	544.005	-0.272673	0.517979	-0.526417	0.598599	0.773274		100503380	544.005	0.290558	0.423705	0.685754	0.492868	0.999998		100503380	544.005	-0.279732	0.422426	-0.662202	0.507842	0.999946
100503460	19.5846	-1.76033	2.17768	-0.80835	0.418889	0.603514		100503460	19.5846	7.78777	3.34083	2.33109	0.0197488	0.0849891		100503460	19.5846	0.223444	2.18387	0.102316	0.918506	0.999998		100503460	19.5846	-0.628691	2.17155	-0.289512	0.772189	0.999946
100503498	53.3041	2.50208	1.35614	1.84501	0.065036	0.163911		100503498	53.3041	-2.2656	1.63201	-1.38823	0.165067	0.354345		100503498	53.3041	-0.636921	1.33922	-0.475591	0.634366	0.999998		100503498	53.3041	0.135425	1.33791	0.101222	0.919374	0.999946
100503572	1175.62	-1.0822	0.335138	-3.22911	0.00124175	0.00722676		100503572	1175.62	-0.970771	0.40915	-2.37266	0.0176607	0.0781698		100503572	1175.62	0.164765	0.335231	0.491499	0.623074	0.999998		100503572	1175.62	0.175213	0.334649	0.523571	0.600577	0.999946
100503605	2396.37	-0.267616	1.06146	-0.252121	0.800947	0.887611		100503605	2396.37	-1.87353	1.29839	-1.44296	0.149031	0.329576		100503605	2396.37	0.616832	1.06005	0.58189	0.56064	0.999998		100503605	2396.37	1.50321	1.05992	1.41823	0.156124	0.999946
100503636	39.6957	-1.76647	1.14931	-1.53699	0.124295	0.259664		100503636	39.6957	-4.73373	1.49092	-3.17504	0.00149814	0.0119131		100503636	39.6957	-0.68491	1.1461	-0.597599	0.550108	0.999998		100503636	39.6957	-0.958364	1.14258	-0.838771	0.401598	0.999946
100503652	63.0586	-1.51206	0.95554	-1.58241	0.113556	0.243623		100503652	63.0586	2.88459	1.20501	2.39384	0.0166732	0.0751911		100503652	63.0586	-0.294607	0.958294	-0.307429	0.758517	0.999998		100503652	63.0586	-0.527036	0.955577	-0.551537	0.581265	0.999946
100503670	9774.9	-1.00878	0.195061	-5.17162	2.32e-07	5.36e-06		100503670	9774.9	-0.712667	0.238796	-2.98442	0.00284119	0.020143		100503670	9774.9	0.161061	0.195076	0.825632	0.409013	0.999998		100503670	9774.9	0.0429242	0.195031	0.220089	0.825802	0.999946
100503676	69.1949	-1.5486	1.49191	-1.038	0.29927	0.485285		100503676	69.1949	-1.57889	1.82424	-0.865502	0.386763	0.604536		100503676	69.1949	0.502023	1.49529	0.335736	0.73707	0.999998		100503676	69.1949	-0.395301	1.48936	-0.265417	0.790688	0.999946
100503704	46.5147	-0.325155	1.39657	-0.232823	0.815899	0.895936		100503704	46.5147	6.35129	2.66625	2.38211	0.0172138	0.0770248		100503704	46.5147	0.175426	1.41385	0.124077	0.901254	0.999998		100503704	46.5147	0.529806	1.41128	0.375409	0.707356	0.999946
100503790	54.4717	0.5926	1.02123	0.580278	0.561727	0.719259		100503790	54.4717	2.5936	1.31966	1.96536	0.0493727	0.158126		100503790	54.4717	0.517912	1.0456	0.495324	0.620371	0.999998		100503790	54.4717	0.210086	1.01949	0.206069	0.836737	0.999946
100503823	152.197	-1.53844	1.52996	-1.00554	0.314635	0.502956		100503823	152.197	-1.96229	1.87858	-1.04456	0.296226	0.51714		100503823	152.197	-0.573469	1.52875	-0.375123	0.707569	0.999998		100503823	152.197	-0.977101	1.52675	-0.639988	0.522181	0.999946
100503849	221.023	-1.141	0.417249	-2.73459	0.00624588	0.026911		100503849	221.023	-1.81326	0.505477	-3.58722	0.000334221	0.00375296		100503849	221.023	-0.422482	0.417778	-1.01126	0.311892	0.999998		100503849	221.023	0.477646	0.417011	1.1454	0.252042	0.999946
100503869	32.2857	2.59281	1.86605	1.38946	0.164692	0.318814		100503869	32.2857	-0.962207	2.21402	-0.434597	0.663855	0.816077		100503869	32.2857	0.100221	1.81359	0.0552609	0.955931	0.999998		100503869	32.2857	-0.119878	1.81339	-0.066107	0.947293	0.999946
100503884	333.546	1.25005	0.55323	2.25955	0.0238491	0.0769912		100503884	333.546	0.333236	0.679026	0.490756	0.623599	0.789894		100503884	333.546	-0.84741	0.550784	-1.53855	0.123914	0.999998		100503884	333.546	0.304529	0.55071	0.552975	0.58028	0.999946
100503890	478.205	-1.44926	0.391867	-3.69835	0.000217005	0.0016717		100503890	478.205	-0.407977	0.478408	-0.85278	0.393782	0.611566		100503890	478.205	0.253137	0.392599	0.644773	0.519074	0.999998		100503890	478.205	0.162987	0.393026	0.414697	0.678364	0.999946
100503969	22.4454	-2.72085	3.57027	-0.762085	0.446009	0.626789		100503969	22.4454	8.92119	4.79446	1.86073	0.0627826	0.185412		100503969	22.4454	-1.36703	3.56597	-0.383355	0.701456	0.999998		100503969	22.4454	4.07882	3.64695	1.11842	0.263387	0.999946
100504069	1412.88	-0.308613	0.745375	-0.414037	0.678847	0.806905		100504069	1412.88	-0.472778	0.911982	-0.518407	0.604174	0.777416		100504069	1412.88	0.450372	0.744605	0.604847	0.54528	0.999998		100504069	1412.88	-0.253059	0.744726	-0.339801	0.734006	0.999946
100504166	129.077	-1.37835	0.985636	-1.39844	0.161981	0.314926		100504166	129.077	1.26143	1.21172	1.04103	0.297863	0.519003		100504166	129.077	-0.451592	0.9825	-0.459636	0.645778	0.999998		100504166	129.077	0.0276663	0.982439	0.0281609	0.977534	0.999946
100504191	160.359	0.505162	0.796491	0.634234	0.525928	0.691068		100504191	160.359	4.96956	1.27152	3.90837	9.29208e-05	0.00138186		100504191	160.359	0.624608	0.788141	0.792507	0.428065	0.999998		100504191	160.359	-0.644531	0.788738	-0.817168	0.413832	0.999946
100504309	82.8012	-2.16414	0.551165	-3.92648	8.62e-05	0.00077842		100504309	82.8012	-0.441937	0.679835	-0.650066	0.51565	0.710076		100504309	82.8012	0.128356	0.559708	0.229327	0.818615	0.999998		100504309	82.8012	0.623475	0.559567	1.11421	0.26519	0.999946
100504333	70.7215	0.190143	1.9562	0.0972006	0.922567	0.958655		100504333	70.7215	-0.56591	2.39211	-0.236573	0.812988	0.909447		100504333	70.7215	-0.173743	1.95518	-0.0888629	0.929191	0.999998		100504333	70.7215	-1.11727	1.95435	-0.571685	0.567536	0.999946
100504421	110.373	-2.00571	0.56446	-3.55332	0.0003804	0.00269164		100504421	110.373	0.366506	0.701018	0.52282	0.6011	0.775104		100504421	110.373	-0.121074	0.574862	-0.210613	0.833189	0.999998		100504421	110.373	-0.37531	0.567548	-0.661284	0.50843	0.999946
100504486	136.448	-2.02112	1.2744	-1.58593	0.112754	0.242464		100504486	136.448	7.50522	2.11681	3.54554	0.000391813	0.00421459		100504486	136.448	-0.632654	1.27189	-0.497411	0.6189	0.999998		100504486	136.448	0.791257	1.26884	0.623605	0.532887	0.999946
100504491	203.751	-0.415547	0.416529	-0.997644	0.318452	0.506979		100504491	203.751	-0.349493	0.512002	-0.6826	0.49486	0.69562		100504491	203.751	0.185337	0.417226	0.444213	0.656889	0.999998		100504491	203.751	0.0444763	0.415874	0.106947	0.914831	0.999946
100504501	114.604	-0.600514	0.686591	-0.874632	0.381774	0.568169		100504501	114.604	-0.0430776	0.851956	-0.0505632	0.959674	0.983638		100504501	114.604	-0.813585	0.694211	-1.17196	0.241215	0.999998		100504501	114.604	0.288712	0.692686	0.4168	0.676824	0.999946
100504586	150.035	3.48502	0.715326	4.87194	1.11e-06	2.01e-05		100504586	150.035	-0.0778963	0.807947	-0.0964127	0.923193	0.965461		100504586	150.035	0.64819	0.660777	0.980951	0.326617	0.999998		100504586	150.035	0.897939	0.660281	1.35993	0.173851	0.999946
100504637	132.984	-1.06556	0.577754	-1.84432	0.065136	0.164082		100504637	132.984	-0.447915	0.709242	-0.631541	0.527687	0.720132		100504637	132.984	0.175203	0.583852	0.300082	0.764115	0.999998		100504637	132.984	-0.955945	0.580271	-1.64741	0.0994733	0.999946
100504663	896.148	0.0299901	0.450033	0.06664	0.946868	0.970878		100504663	896.148	0.491403	0.551232	0.891464	0.372681	0.590403		100504663	896.148	-0.418536	0.449334	-0.93146	0.351616	0.999998		100504663	896.148	-0.328071	0.448984	-0.730696	0.464965	0.999946
100504703	86.1089	-2.14754	0.650787	-3.29991	0.00096717	0.00587621		100504703	86.1089	-0.356907	0.795481	-0.448667	0.653672	0.810083		100504703	86.1089	-0.0478292	0.655771	-0.0729359	0.941857	0.999998		100504703	86.1089	-0.101866	0.651548	-0.156344	0.875762	0.999946
100504715	714.009	0.797649	0.839444	0.950211	0.342005	0.531291		100504715	714.009	0.444532	1.02643	0.433087	0.664952	0.81655		100504715	714.009	0.226408	0.837593	0.270308	0.786923	0.999998		100504715	714.009	0.715204	0.837601	0.853873	0.393176	0.999946
100526469	9.85893	-0.553553	1.1012	-0.502681	0.615189	0.76062		100526469	9.85893	-0.728915	1.36844	-0.532661	0.594268	0.770024		100526469	9.85893	-0.762138	1.13356	-0.67234	0.501367	0.999998		100526469	9.85893	0.00424087	1.08677	0.00390228	0.996886	0.999946
100526546	6.77739	0.475567	2.26653	0.209821	0.833807	0.905551		100526546	6.77739	2.33253	2.82262	0.826372	0.408593	0.624793		100526546	6.77739	0.929941	2.21318	0.420184	0.674351	0.999998		100526546	6.77739	1.59336	2.23379	0.713299	0.47566	0.999946
100529076	2.07977	3.56897	3.08053	1.15855	0.246638	0.424999		100529076	2.07977	2.85589	3.94607	0.72373	0.469232	0.675867		100529076	2.07977	1.66704	2.94451	0.566152	0.571291	0.999998		100529076	2.07977	-1.00762	2.9312	-0.343756	0.73103	0.999946
100529077	4.65513	-1.50067	2.30783	-0.650254	0.515528	0.683407		100529077	4.65513	1.31355	2.75843	0.476194	0.633936	0.796797		100529077	4.65513	0.511726	2.20909	0.231645	0.816814	0.999998		100529077	4.65513	-0.958783	2.24925	-0.426268	0.669913	0.999946
100532	1018.99	0.584769	0.40802	1.43319	0.151804	0.299864		100532	1018.99	1.26471	0.498694	2.53605	0.0112112	0.0567879		100532	1018.99	-0.021924	0.40643	-0.053943	0.956981	0.999998		100532	1018.99	-0.127027	0.406077	-0.312816	0.754421	0.999946
100561	1320.23	-0.238636	1.0507	-0.227121	0.82033	0.898212		100561	1320.23	-0.0280175	1.28687	-0.0217718	0.98263	0.994138		100561	1320.23	-0.667266	1.05057	-0.635147	0.525333	0.999998		100561	1320.23	-0.28261	1.05041	-0.269048	0.787893	0.999946
100604	2976.2	1.59162	0.556285	2.86116	0.00422096	0.0194744		100604	2976.2	0.672242	0.68039	0.988024	0.323141	0.543893		100604	2976.2	-0.0509218	0.555266	-0.0917071	0.926931	0.999998		100604	2976.2	-0.0909117	0.55524	-0.163734	0.86994	0.999946
100608	5184.75	0.530367	0.211452	2.50821	0.0121344	0.045684		100608	5184.75	-0.240112	0.258515	-0.928813	0.352986	0.572507		100608	5184.75	0.113241	0.211101	0.53643	0.591662	0.999998		100608	5184.75	-0.0638643	0.211035	-0.302623	0.762177	0.999946
100609	2087.29	0.158678	0.259663	0.611091	0.541139	0.702767		100609	2087.29	-0.858615	0.317095	-2.70776	0.00677399	0.0394235		100609	2087.29	0.200998	0.25933	0.775067	0.4383	0.999998		100609	2087.29	-0.366258	0.259351	-1.41221	0.157888	0.999946
100628606	10.2188	1.53508	1.51235	1.01503	0.310093	0.498207		100628606	10.2188	-0.79313	1.55686	-0.509441	0.610443	0.780521		100628606	10.2188	0.3138	1.27526	0.246067	0.80563	0.999998		100628606	10.2188	-0.0380664	1.27736	-0.0298009	0.976226	0.999946
100637	1043.75	0.751913	0.425238	1.76822	0.0770249	0.184904		100637	1043.75	0.305805	0.520114	0.587958	0.55656	0.741529		100637	1043.75	-0.191923	0.423799	-0.452865	0.650646	0.999998		100637	1043.75	0.0477883	0.423319	0.112889	0.910118	0.999946
100642166	84.1369	-1.76087	0.693052	-2.54075	0.0110616	0.0426448		100642166	84.1369	0.0860021	0.849837	0.101198	0.919393	0.963611		100642166	84.1369	-0.158279	0.695515	-0.22757	0.81998	0.999998		100642166	84.1369	0.365586	0.701757	0.520958	0.602396	0.999946
100678	1415.01	-0.914498	0.300835	-3.03987	0.00236683	0.0122673		100678	1415.01	-0.563899	0.367952	-1.53253	0.125391	0.294073		100678	1415.01	0.308719	0.300799	1.02633	0.304735	0.999998		100678	1415.01	-0.185524	0.300387	-0.617617	0.536828	0.999946
100683	1178.81	-0.535795	0.482288	-1.11094	0.266592	0.449522		100683	1178.81	1.53223	0.593331	2.58241	0.00981126	0.0517985		100683	1178.81	-0.289804	0.481989	-0.601268	0.547662	0.999998		100683	1178.81	0.194996	0.481832	0.404697	0.6857	0.999946
100689	760.462	0.327963	0.879168	0.373038	0.70912	0.826694		100689	760.462	-0.85753	1.07505	-0.797668	0.425063	0.638803		100689	760.462	-0.299679	0.878822	-0.341001	0.733103	0.999998		100689	760.462	-0.240583	0.878406	-0.273886	0.784172	0.999946
100689703	217.937	-0.352362	1.07253	-0.328534	0.742508	0.84966		100689703	217.937	-0.437322	1.31373	-0.332886	0.73922	0.861442		100689703	217.937	0.0572716	1.07141	0.0534546	0.95737	0.999998		100689703	217.937	0.484212	1.0714	0.451942	0.651311	0.999946
100710	2919.02	-0.0349697	0.391247	-0.0893799	0.92878	0.961998		100710	2919.02	-0.142677	0.47891	-0.29792	0.765764	0.878663		100710	2919.02	-0.266191	0.391071	-0.680671	0.49608	0.999998		100710	2919.02	-0.160841	0.390953	-0.411407	0.680774	0.999946
100715	2527.19	-0.455506	0.400073	-1.13856	0.254887	0.43557		100715	2527.19	-0.664613	0.49	-1.35635	0.174987	0.36861		100715	2527.19	0.194939	0.399975	0.487377	0.625991	0.999998		100715	2527.19	0.0256021	0.399791	0.0640387	0.948939	0.999946
100736249	59.865	-0.177464	1.19863	-0.148056	0.882299	0.934692		100736249	59.865	-4.55413	1.56216	-2.91528	0.00355374	0.0239209		100736249	59.865	0.0631278	1.20683	0.0523085	0.958283	0.999998		100736249	59.865	-0.226324	1.19156	-0.18994	0.849356	0.999946
100737	350.557	5.00307	1.36954	3.65309	0.0002591	0.00194959		100737	350.557	-0.388229	1.63249	-0.237814	0.812025	0.909022		100737	350.557	0.618933	1.33157	0.464816	0.642063	0.999998		100737	350.557	0.160458	1.33109	0.120546	0.904051	0.999946
100740	132.233	0.585472	1.26351	0.463371	0.643099	0.781365		100740	132.233	6.27168	1.7531	3.57747	0.000346935	0.00384942		100740	132.233	0.0737021	1.26403	0.0583072	0.953504	0.999998		100740	132.233	-0.23985	1.26378	-0.189788	0.849475	0.999946
100756	397.352	0.73704	1.16622	0.63199	0.527394	0.692244		100756	397.352	-0.0706291	1.4315	-0.0493392	0.960649	0.98417		100756	397.352	0.625079	1.16586	0.536153	0.591853	0.999998		100756	397.352	-0.118549	1.16586	-0.101684	0.919008	0.999946
100763	3139.27	1.25463	0.284835	4.40478	1.06e-05	0.000138125		100763	3139.27	1.35711	0.349322	3.88498	0.00010234	0.00149179		100763	3139.27	0.124208	0.283633	0.437918	0.661446	0.999998		100763	3139.27	-0.0458991	0.283414	-0.161951	0.871345	0.999946
100764	270.463	0.186596	1.16163	0.160633	0.872382	0.928738		100764	270.463	-1.66401	1.42118	-1.17086	0.241653	0.454969		100764	270.463	-0.390308	1.16087	-0.33622	0.736705	0.999998		100764	270.463	-1.03014	1.1614	-0.886977	0.375091	0.999946
100855	1737.2	0.874636	0.384536	2.27453	0.0229344	0.0749289		100855	1737.2	1.27442	0.471879	2.70073	0.00691877	0.0400101		100855	1737.2	0.0330361	0.383048	0.0862453	0.931271	0.999998		100855	1737.2	-0.302313	0.383207	-0.788901	0.43017	0.999946
100861753	389.891	-0.555242	0.86264	-0.643654	0.5198	0.687104		100861753	389.891	0.37082	1.05484	0.351542	0.725182	0.854227		100861753	389.891	-0.0792002	0.861605	-0.0919217	0.92676	0.999998		100861753	389.891	0.58797	0.86115	0.682773	0.49475	0.999946
100885832	1.90234	-0.678453	3.37614	-0.200955	0.840733	0.909641		100885832	1.90234	3.79641	3.94375	0.962642	0.335727	0.556386		100885832	1.90234	0.0561659	3.05183	0.018404	0.985317	0.999998		100885832	1.90234	2.9575	3.17619	0.931147	0.351778	0.999946
100900	1098.01	-1.56423	0.432142	-3.61972	0.000294922	0.00217125		100900	1098.01	-1.43377	0.529466	-2.70796	0.00676991	0.0394207		100900	1098.01	-0.00856157	0.432826	-0.0197807	0.984218	0.999998		100900	1098.01	-0.152282	0.433146	-0.351571	0.72516	0.999946
100910	1797.79	2.55367	0.384469	6.64205	3.09e-11	2.6e-09		100910	1797.79	2.75446	0.468847	5.87496	4.2294e-09	2.88604e-07		100910	1797.79	0.140171	0.378801	0.370039	0.711353	0.999998		100910	1797.79	0.00677358	0.378798	0.0178818	0.985733	0.999946
100929	3118.61	0.811054	0.342179	2.37026	0.0177755	0.0615322		100929	3118.61	0.317149	0.418722	0.757422	0.448797	0.657588		100929	3118.61	0.0703032	0.341673	0.205762	0.836977	0.999998		100929	3118.61	-0.18532	0.341614	-0.542482	0.587486	0.999946
100952	5038.94	1.22523	0.548815	2.2325	0.025582	0.0814062		100952	5038.94	-0.134813	0.671813	-0.20067	0.840956	0.924629		100952	5038.94	-0.140025	0.548434	-0.255318	0.798478	0.999998		100952	5038.94	-0.140832	0.548531	-0.256745	0.797376	0.999946
100972	2195.37	-0.022438	0.404386	-0.0554866	0.955751	0.975406		100972	2195.37	0.63687	0.495129	1.28627	0.198349	0.40055		100972	2195.37	-0.0516445	0.40427	-0.127748	0.898349	0.999998		100972	2195.37	-0.0238444	0.404158	-0.0589975	0.952954	0.999946
100978	880.458	0.85549	0.469909	1.82055	0.068676	0.170449		100978	880.458	2.29512	0.577805	3.97214	7.12305e-05	0.00113532		100978	880.458	0.65442	0.467966	1.39843	0.161983	0.999998		100978	880.458	0.167334	0.468031	0.357527	0.720697	0.999946
100986	2493.8	-0.0119027	0.369681	-0.0321973	0.974315	0.985246		100986	2493.8	-0.430304	0.45303	-0.949835	0.342196	0.562829		100986	2493.8	-0.132144	0.369866	-0.357276	0.720885	0.999998		100986	2493.8	-0.386299	0.369764	-1.04472	0.296153	0.999946
100996933	224.55	-0.739935	1.37258	-0.539083	0.58983	0.740543		100996933	224.55	1.44808	1.73383	0.835192	0.40361	0.620737		100996933	224.55	-0.315407	1.37532	-0.229333	0.81861	0.999998		100996933	224.55	-1.42667	1.37815	-1.03521	0.300572	0.999946
101023	425.055	-0.0342454	0.925522	-0.0370011	0.970484	0.983652		101023	425.055	2.33265	1.13745	2.05077	0.0402897	0.137378		101023	425.055	-0.168026	0.923869	-0.181872	0.855683	0.999998		101023	425.055	0.619386	0.923765	0.670501	0.502538	0.999946
101055769	52.2846	2.43979	1.99329	1.224	0.220951	0.393689		101055769	52.2846	0.163196	2.41319	0.0676267	0.946083	0.976584		101055769	52.2846	1.45973	1.98498	0.735389	0.462103	0.999998		101055769	52.2846	2.82767	2.00298	1.41173	0.158029	0.999946
101095	1129.36	1.35199	0.62543	2.16169	0.0306419	0.0935013		101095	1129.36	-0.103429	0.763964	-0.135385	0.892308	0.951203		101095	1129.36	-0.103276	0.622851	-0.165812	0.868305	0.999998		101095	1129.36	-0.494194	0.622866	-0.79342	0.427533	0.999946
101118	2800.17	0.0543446	0.42842	0.126849	0.89906	0.946479		101118	2800.17	-0.381081	0.524611	-0.726406	0.46759	0.674448		101118	2800.17	0.0458687	0.428129	0.107138	0.91468	0.999998		101118	2800.17	0.157525	0.428027	0.368026	0.712854	0.999946
101122	471.074	-1.5322	1.14931	-1.33315	0.182482	0.343625		101122	471.074	-1.44247	1.40746	-1.02487	0.305423	0.526628		101122	471.074	0.0800165	1.14897	0.0696421	0.944479	0.999998		101122	471.074	0.0259964	1.14902	0.0226249	0.981949	0.999946
101142	1017.04	-0.229107	0.323427	-0.708373	0.478713	0.655619		101142	1017.04	-1.08787	0.394936	-2.75454	0.00587754	0.0351622		101142	1017.04	-0.350967	0.322627	-1.08784	0.276665	0.999998		101142	1017.04	-0.214362	0.322793	-0.664085	0.506636	0.999946
101148	754.267	2.2667	0.718764	3.1536	0.00161268	0.00901088		101148	754.267	0.669025	0.87885	0.76125	0.446508	0.656031		101148	754.267	0.166829	0.716086	0.232974	0.815782	0.999998		101148	754.267	0.777359	0.715709	1.08614	0.277418	0.999946
101185	2423.69	-0.454141	0.516466	-0.879324	0.379226	0.566245		101185	2423.69	-0.321614	0.632338	-0.508611	0.611025	0.78071		101185	2423.69	0.109622	0.516403	0.21228	0.831888	0.999998		101185	2423.69	-0.14024	0.516344	-0.271602	0.785928	0.999946
101187	721.85	0.242768	0.367562	0.660481	0.508945	0.679254		101187	721.85	2.56884	0.480038	5.35132	8.73129e-08	3.85944e-06		101187	721.85	0.329977	0.365042	0.903943	0.366026	0.999998		101187	721.85	-0.229893	0.364721	-0.630325	0.528482	0.999946
101197	679.623	-0.247862	0.652272	-0.379998	0.703947	0.823183		101197	679.623	0.690678	0.799332	0.864069	0.38755	0.60537		101197	679.623	0.421697	0.651625	0.647147	0.517537	0.999998		101197	679.623	-0.725084	0.652072	-1.11197	0.266151	0.999946
101206	1634.93	0.0513989	0.435174	0.118111	0.905979	0.950942		101206	1634.93	-0.185347	0.533249	-0.34758	0.728156	0.855943		101206	1634.93	-0.289955	0.43506	-0.666471	0.50511	0.999998		101206	1634.93	-0.49679	0.434912	-1.14228	0.253339	0.999946
101214	1502.68	-0.525671	0.489495	-1.0739	0.282866	0.4677		101214	1502.68	0.63453	0.599869	1.05778	0.290155	0.509967		101214	1502.68	0.437342	0.489212	0.893972	0.371337	0.999998		101214	1502.68	0.308148	0.488876	0.630319	0.528486	0.999946
101240	696.913	0.031333	0.402682	0.0778109	0.937978	0.96623		101240	696.913	1.84096	0.501117	3.6737	0.00023906	0.00291952		101240	696.913	0.197857	0.401878	0.492331	0.622486	0.999998		101240	696.913	-0.149417	0.401685	-0.371975	0.709911	0.999946
101314	4836.69	-1.1105	0.271347	-4.09255	4.27e-05	0.000438632		101314	4836.69	-0.589165	0.332336	-1.7728	0.0762623	0.211893		101314	4836.69	-0.0759659	0.271389	-0.279916	0.779542	0.999998		101314	4836.69	0.167097	0.271311	0.615887	0.537969	0.999946
101320	64.3861	3.76098	3.13476	1.19977	0.23023	0.405362		101320	64.3861	-3.05698	3.40062	-0.898947	0.368681	0.586687		101320	64.3861	0.447307	2.83662	0.15769	0.874701	0.999998		101320	64.3861	0.345626	2.80409	0.123258	0.901903	0.999946
101351	226.399	0.136754	0.741038	0.184544	0.853586	0.917089		101351	226.399	1.11127	0.914284	1.21545	0.224194	0.433461		101351	226.399	0.029313	0.738508	0.0396921	0.968339	0.999998		101351	226.399	0.32494	0.738506	0.439997	0.659939	0.999946
101358	2731.17	1.09237	0.417091	2.61902	0.00881817	0.0353959		101358	2731.17	1.10963	0.510266	2.1746	0.0296597	0.112128		101358	2731.17	0.620503	0.41614	1.49109	0.135937	0.999998		101358	2731.17	0.0878537	0.415952	0.211211	0.832722	0.999946
101437	1233.07	0.538459	0.308168	1.74729	0.0805868	0.191646		101437	1233.07	0.268905	0.37722	0.71286	0.475932	0.680491		101437	1233.07	0.0252969	0.306563	0.0825177	0.934235	0.999998		101437	1233.07	0.0165193	0.306295	0.0539325	0.956989	0.999946
101471	3374.12	1.44286	0.496229	2.90765	0.00364155	0.0171891		101471	3374.12	0.303965	0.607003	0.500764	0.616537	0.784175		101471	3374.12	-0.0294064	0.495333	-0.0593669	0.95266	0.999998		101471	3374.12	0.000762583	0.495234	0.00153985	0.998771	0.999946
101476	564.88	0.589702	0.975701	0.604388	0.545586	0.706608		101476	564.88	-4.24268	1.20898	-3.50931	0.000449271	0.00474052		101476	564.88	-0.339688	0.972692	-0.349225	0.726921	0.999998		101476	564.88	0.0823984	0.971963	0.0847752	0.93244	0.999946
101489	3286.71	-0.0146479	0.209511	-0.0699146	0.944262	0.96948		101489	3286.71	0.581748	0.25754	2.25887	0.0238916	0.0970059		101489	3286.71	-0.246215	0.209264	-1.17658	0.239364	0.999998		101489	3286.71	-0.305218	0.208977	-1.46054	0.144142	0.999946
101490	488.196	0.369449	0.738911	0.499991	0.617081	0.762051		101490	488.196	1.16509	0.912138	1.27732	0.201488	0.404872		101490	488.196	0.749322	0.738866	1.01415	0.31051	0.999998		101490	488.196	0.0404731	0.738585	0.0547982	0.956299	0.999946
101497	280.375	4.29928	1.59152	2.70137	0.00690544	0.0290534		101497	280.375	-1.05676	1.90808	-0.553834	0.579692	0.758701		101497	280.375	-0.682677	1.55594	-0.438755	0.660839	0.999998		101497	280.375	0.511791	1.55557	0.329006	0.742151	0.999946
101502	2704.67	-0.962964	0.573999	-1.67764	0.0934173	0.212088		101502	2704.67	-1.26906	0.70331	-1.80441	0.0711672	0.202503		101502	2704.67	-0.18614	0.574016	-0.324276	0.745729	0.999998		101502	2704.67	-0.457681	0.574198	-0.797079	0.425405	0.999946
101513	2800.85	-1.07433	0.165204	-6.50306	7.87e-11	5.99e-09		101513	2800.85	-0.541046	0.202116	-2.67691	0.00743051	0.0420201		101513	2800.85	-0.278997	0.164955	-1.69136	0.0907689	0.999998		101513	2800.85	-0.119191	0.164981	-0.722454	0.470015	0.999946
101540	3401.96	0.778267	0.605459	1.28542	0.198646	0.366355		101540	3401.96	0.195802	0.741536	0.26405	0.791742	0.895961		101540	3401.96	-0.417163	0.605247	-0.689244	0.490669	0.999998		101540	3401.96	-0.270541	0.605227	-0.447007	0.65487	0.999946
101565	869.872	0.242416	0.527168	0.459845	0.645627	0.783127		101565	869.872	0.707333	0.645566	1.09568	0.273219	0.491434		101565	869.872	0.38176	0.526941	0.724484	0.468769	0.999998		101565	869.872	0.0753715	0.525792	0.143349	0.886015	0.999946
101568	2598.2	-0.0489039	0.280799	-0.17416	0.86174	0.921857		101568	2598.2	-0.187688	0.343783	-0.545949	0.585101	0.763309		101568	2598.2	-0.0817085	0.280646	-0.291144	0.770941	0.999998		101568	2598.2	-0.0102445	0.280658	-0.0365018	0.970882	0.999946
101592	1236.63	0.118887	0.417805	0.284551	0.775988	0.870644		101592	1236.63	0.609878	0.511211	1.19301	0.232867	0.444249		101592	1236.63	0.119893	0.417093	0.287449	0.773768	0.999998		101592	1236.63	0.340374	0.416567	0.817093	0.413875	0.999946
101602	3753.93	-0.0471076	0.233219	-0.201989	0.839925	0.909211		101602	3753.93	0.327133	0.286275	1.14272	0.253154	0.46886		101602	3753.93	-0.093443	0.233415	-0.40033	0.688913	0.999998		101602	3753.93	-0.160181	0.233468	-0.686097	0.492652	0.999946
101604	182.009	-1.61702	1.13215	-1.42827	0.153215	0.302049		101604	182.009	-2.47514	1.39517	-1.77407	0.076051	0.21171		101604	182.009	0.0256344	1.13121	0.0226611	0.981921	0.999998		101604	182.009	-0.396574	1.13408	-0.349687	0.726573	0.999946
101612	3560.01	-0.145978	0.365665	-0.399211	0.689737	0.814819		101612	3560.01	-0.393766	0.447984	-0.878973	0.379416	0.597068		101612	3560.01	0.163728	0.365394	0.448085	0.654092	0.999998		101612	3560.01	-0.108249	0.365472	-0.296189	0.767086	0.999946
101631	377.224	0.288118	0.775892	0.371338	0.710386	0.827088		101631	377.224	0.633349	0.951579	0.665577	0.505681	0.703316		101631	377.224	0.379158	0.774496	0.489554	0.62445	0.999998		101631	377.224	-0.14299	0.774647	-0.184587	0.853553	0.999946
101685	1534.22	0.558736	0.742607	0.752398	0.451812	0.631935		101685	1534.22	-0.515511	0.908944	-0.567154	0.57061	0.752079		101685	1534.22	-0.273526	0.742065	-0.368602	0.712425	0.999998		101685	1534.22	-0.109686	0.74218	-0.147789	0.882509	0.999946
101700	249.951	-0.370664	0.830211	-0.44647	0.655258	0.789985		101700	249.951	-1.9407	1.01394	-1.91403	0.0556163	0.170999		101700	249.951	-0.151698	0.829087	-0.182969	0.854822	0.999998		101700	249.951	0.380096	0.829378	0.45829	0.646744	0.999946
101706	5400.96	0.451922	0.335935	1.34527	0.178539	0.338007		101706	5400.96	2.52777	0.41321	6.1174	9.51144e-10	8.2805e-08		101706	5400.96	-0.0650407	0.335434	-0.1939	0.846254	0.999998		101706	5400.96	-0.0593868	0.335404	-0.177061	0.859461	0.999946
101739	8493.67	-0.0993271	0.229732	-0.43236	0.66548	0.796155		101739	8493.67	0.134315	0.281429	0.477263	0.633175	0.796554		101739	8493.67	-0.0877126	0.229725	-0.381816	0.702598	0.999998		101739	8493.67	0.0454094	0.229672	0.197714	0.843269	0.999946
101831	1493.93	0.467057	0.393725	1.18625	0.235523	0.411891		101831	1493.93	-0.846097	0.480804	-1.75976	0.0784492	0.21629		101831	1493.93	0.0772903	0.392465	0.196936	0.843878	0.999998		101831	1493.93	-0.35645	0.392589	-0.907948	0.363905	0.999946
101835	411.085	-0.473037	0.500963	-0.944255	0.345039	0.534441		101835	411.085	-0.854499	0.615868	-1.38747	0.165298	0.354633		101835	411.085	-0.214477	0.502417	-0.426891	0.669459	0.999998		101835	411.085	0.0295564	0.502026	0.0588743	0.953052	0.999946
101861	3242.7	0.353937	0.294068	1.20359	0.228748	0.403208		101861	3242.7	-0.512964	0.359136	-1.42833	0.153197	0.335864		101861	3242.7	-0.083356	0.293419	-0.284085	0.776345	0.999998		101861	3242.7	-0.192929	0.293383	-0.657602	0.510794	0.999946
101867	1928.39	0.200106	0.387338	0.516619	0.605422	0.75179		101867	1928.39	-0.570741	0.473843	-1.20449	0.228399	0.43892		101867	1928.39	-0.106172	0.386924	-0.2744	0.783777	0.999998		101867	1928.39	0.141143	0.387056	0.364657	0.715367	0.999946
101869	1657.15	0.989847	0.785394	1.26032	0.207555	0.377428		101869	1657.15	0.740659	0.9619	0.769995	0.441303	0.652423		101869	1657.15	-0.160692	0.784752	-0.204768	0.837754	0.999998		101869	1657.15	0.325513	0.784839	0.414751	0.678324	0.999946
101883	164.094	-0.063952	0.511485	-0.125032	0.900498	0.946945		101883	164.094	0.70408	0.629472	1.11852	0.263343	0.480678		101883	164.094	0.388678	0.516473	0.752561	0.451714	0.999998		101883	164.094	-0.0678179	0.512373	-0.13236	0.894699	0.999946
101943	14850.9	1.66713	0.243025	6.85991	6.89e-12	7.38e-10		101943	14850.9	1.14533	0.297508	3.84974	0.000118246	0.00166797		101943	14850.9	-0.0103233	0.242556	-0.0425604	0.966052	0.999998		101943	14850.9	-0.00135791	0.242556	-0.00559835	0.995533	0.999946
101966	3053.7	-1.10792	0.195264	-5.67394	1.4e-08	4.85e-07		101966	3053.7	-0.863729	0.238694	-3.61857	0.000296239	0.00341174		101966	3053.7	0.032478	0.195443	0.166177	0.868018	0.999998		101966	3053.7	0.0744481	0.195265	0.381267	0.703005	0.999946
101985	1943.56	-0.539012	0.338702	-1.59141	0.111518	0.240291		101985	1943.56	-0.531913	0.414	-1.28481	0.198858	0.401318		101985	1943.56	-0.06487	0.338426	-0.191681	0.847992	0.999998		101985	1943.56	-0.0641382	0.338392	-0.189538	0.849671	0.999946
101994	2658.05	0.586923	0.331947	1.76812	0.0770406	0.184904		101994	2658.05	1.4748	0.406963	3.6239	0.000290191	0.00338406		101994	2658.05	0.192469	0.330925	0.581609	0.56083	0.999998		101994	2658.05	-0.194335	0.330856	-0.587371	0.556955	0.999946
102032	660.826	-0.644191	0.361678	-1.78112	0.0748934	0.180972		102032	660.826	-1.11938	0.441605	-2.5348	0.0112511	0.05687		102032	660.826	0.271415	0.361056	0.751724	0.452217	0.999998		102032	660.826	0.46673	0.36032	1.29532	0.195209	0.999946
102058	1234.03	1.06982	0.623319	1.71633	0.0861008	0.200647		102058	1234.03	1.81444	0.763331	2.377	0.0174542	0.0774996		102058	1234.03	-0.483116	0.621911	-0.776825	0.437262	0.999998		102058	1234.03	-0.0942229	0.621753	-0.151544	0.879547	0.999946
102060	3516.28	-0.555754	0.386445	-1.43812	0.1504	0.297745		102060	3516.28	-0.453046	0.473006	-0.957801	0.338163	0.559002		102060	3516.28	-0.106114	0.386386	-0.274631	0.7836	0.999998		102060	3516.28	-0.0088545	0.38631	-0.0229207	0.981713	0.999946
102093	2192.23	0.0680544	0.520548	0.130736	0.895984	0.944516		102093	2192.23	1.03198	0.638066	1.61736	0.105801	0.264334		102093	2192.23	-0.0694211	0.520247	-0.133439	0.893846	0.999998		102093	2192.23	-0.196783	0.520095	-0.37836	0.705163	0.999946
102098	1611.9	1.30907	0.442874	2.95585	0.00311812	0.015335		102098	1611.9	1.10398	0.543002	2.0331	0.0420428	0.141981		102098	1611.9	-0.669345	0.441126	-1.51736	0.129177	0.999998		102098	1611.9	0.132918	0.440807	0.301533	0.763008	0.999946
102103	2162.25	-0.447294	1.01596	-0.440268	0.659743	0.792679		102103	2162.25	1.24991	1.24462	1.00425	0.315257	0.536719		102103	2162.25	-0.234902	1.01605	-0.231191	0.817167	0.999998		102103	2162.25	0.441765	1.01603	0.434796	0.663711	0.999946
102115	2841.47	-0.310255	0.50433	-0.615182	0.538435	0.700504		102115	2841.47	0.23271	0.617474	0.376875	0.706267	0.843795		102115	2841.47	0.0621482	0.504026	0.123304	0.901867	0.999998		102115	2841.47	0.013224	0.504042	0.026236	0.979069	0.999946
102122	3183.02	0.00756195	0.182074	0.0415323	0.966872	0.981799		102122	3183.02	0.0121494	0.222455	0.0546151	0.956445	0.981527		102122	3183.02	-0.0375568	0.181625	-0.206782	0.83618	0.999998		102122	3183.02	0.084457	0.181459	0.465434	0.641621	0.999946
102124	871.428	-0.392464	0.339659	-1.15546	0.247901	0.426704		102124	871.428	0.578769	0.418391	1.38332	0.166567	0.356584		102124	871.428	-0.062482	0.339946	-0.1838	0.85417	0.999998		102124	871.428	0.212091	0.339299	0.625085	0.531915	0.999946
102141	660.612	1.69965	0.568688	2.98872	0.00280146	0.0140433		102141	660.612	1.11152	0.695513	1.59813	0.110014	0.271074		102141	660.612	0.248607	0.565533	0.439598	0.660228	0.999998		102141	660.612	0.865022	0.565116	1.5307	0.125844	0.999946
102162	3637.09	1.43587	0.214005	6.7095	1.95e-11	1.79e-09		102162	3637.09	0.952813	0.261046	3.64999	0.000262251	0.00312242		102162	3637.09	0.121418	0.212421	0.571591	0.567599	0.999998		102162	3637.09	0.0647344	0.212324	0.304884	0.760454	0.999946
102182	1101.8	0.198576	0.374796	0.529825	0.596233	0.74524		102182	1101.8	-0.254807	0.457514	-0.556938	0.57757	0.756798		102182	1101.8	-0.051756	0.373747	-0.138479	0.889862	0.999998		102182	1101.8	0.228151	0.373742	0.61045	0.541564	0.999946
102193	2143.9	0.710329	0.569459	1.24738	0.21226	0.383072		102193	2143.9	0.587925	0.697205	0.84326	0.399083	0.615734		102193	2143.9	-0.189977	0.56894	-0.333915	0.738444	0.999998		102193	2143.9	-0.128113	0.568864	-0.225209	0.821817	0.999946
102209	1294.97	-0.264422	0.336293	-0.786284	0.431701	0.614192		102209	1294.97	-0.716359	0.410769	-1.74394	0.0811687	0.221053		102209	1294.97	0.0865369	0.335402	0.258009	0.7964	0.999998		102209	1294.97	0.23651	0.335669	0.704592	0.481064	0.999946
102216272	921.209	-1.08214	0.309809	-3.49294	0.000477739	0.00325893		102216272	921.209	-0.11998	0.379036	-0.316539	0.751593	0.869822		102216272	921.209	0.292908	0.309857	0.945303	0.344504	0.999998		102216272	921.209	-0.0823699	0.309775	-0.265903	0.790314	0.999946
102247	4011.01	0.919338	0.239874	3.83258	0.000126805	0.00106908		102247	4011.01	-0.053337	0.293056	-0.182003	0.855581	0.932165		102247	4011.01	-0.146431	0.239144	-0.612312	0.540331	0.999998		102247	4011.01	0.217386	0.239023	0.909479	0.363097	0.999946
102294	543.435	0.454199	0.585234	0.776098	0.437691	0.619189		102294	543.435	-0.317713	0.720205	-0.441142	0.65911	0.813678		102294	543.435	-0.109191	0.584431	-0.186833	0.851792	0.999998		102294	543.435	0.271947	0.583672	0.465924	0.64127	0.999946
102323	1194.06	0.919386	0.547618	1.67888	0.0931749	0.2118		102323	1194.06	0.521301	0.669594	0.778533	0.436255	0.648385		102323	1194.06	-0.258814	0.54646	-0.47362	0.635771	0.999998		102323	1194.06	0.126648	0.546468	0.231758	0.816726	0.999946
102334	4840.16	0.388607	0.340094	1.14265	0.253186	0.433613		102334	4840.16	-0.133942	0.416373	-0.321687	0.74769	0.86705		102334	4840.16	0.0544796	0.33972	0.160366	0.872593	0.999998		102334	4840.16	-0.244085	0.339739	-0.718449	0.472481	0.999946
102339	2350.14	0.324111	0.338914	0.956322	0.33891	0.527848		102339	2350.14	0.626171	0.414731	1.50982	0.131088	0.302392		102339	2350.14	-0.139028	0.338316	-0.410942	0.681115	0.999998		102339	2350.14	0.194878	0.338121	0.576356	0.564375	0.999946
102414	3145.2	-0.145492	0.209352	-0.694964	0.487078	0.662833		102414	3145.2	-0.244904	0.256009	-0.956624	0.338757	0.55953		102414	3145.2	-0.217911	0.209146	-1.04191	0.297453	0.999998		102414	3145.2	-0.126449	0.209101	-0.604728	0.54536	0.999946
102423	494.605	-1.42961	0.570493	-2.50593	0.0122131	0.0458695		102423	494.605	0.68638	0.702877	0.976528	0.328803	0.549444		102423	494.605	0.330012	0.569412	0.579566	0.562208	0.999998		102423	494.605	0.288823	0.570425	0.506329	0.612626	0.999946
102436	21701.2	-1.60332	0.277309	-5.78172	7.39e-09	2.79e-07		102436	21701.2	-0.99383	0.33961	-2.92639	0.00342924	0.0232694		102436	21701.2	-0.0238806	0.277303	-0.0861173	0.931373	0.999998		102436	21701.2	0.250432	0.277289	0.903146	0.366449	0.999946
102442	1345.92	0.356302	0.415439	0.857654	0.391084	0.577631		102442	1345.92	3.79192	0.523011	7.25017	4.16249e-13	8.91099e-11		102442	1345.92	0.0835298	0.414552	0.201494	0.840312	0.999998		102442	1345.92	-0.0141566	0.414437	-0.0341585	0.972751	0.999946
102443350	179.902	0.142962	0.678623	0.210664	0.833149	0.905492		102443350	179.902	0.692382	0.830042	0.834153	0.404195	0.621283		102443350	179.902	0.498546	0.679859	0.733307	0.463371	0.999998		102443350	179.902	-0.640816	0.680331	-0.941917	0.346235	0.999946
102448	318.577	6.76719	1.03735	6.52351	6.87e-11	5.32e-09		102448	318.577	-0.800973	1.04946	-0.763222	0.445331	0.654957		102448	318.577	0.218756	0.858158	0.254914	0.79879	0.999998		102448	318.577	0.00980461	0.857583	0.0114328	0.990878	0.999946
102462	1803.34	-1.02227	0.29396	-3.47757	0.000505978	0.00341426		102462	1803.34	-0.108467	0.360588	-0.300807	0.763562	0.877441		102462	1803.34	-0.00213866	0.294087	-0.00727221	0.994198	0.999998		102462	1803.34	-0.0819444	0.293992	-0.27873	0.780452	0.999946
102465114	8.69879	-1.46108	1.44126	-1.01375	0.310703	0.498754		102465114	8.69879	5.666	2.66844	2.12334	0.0337254	0.122261		102465114	8.69879	-0.534246	1.50705	-0.354499	0.722965	0.999998		102465114	8.69879	-2.53196	1.55791	-1.62523	0.104113	0.999946
102465258	10.3154	-1.78357	1.40666	-1.26794	0.204818	0.373933		102465258	10.3154	6.70126	2.64795	2.53073	0.0113824	0.0572686		102465258	10.3154	-0.267132	1.48025	-0.180464	0.856789	0.999998		102465258	10.3154	1.85219	1.54606	1.19801	0.230914	0.999946
102465544	3.91748	0.697261	2.26378	0.308008	0.758076	0.858879		102465544	3.91748	-0.0510144	3.53915	-0.0144143	0.988499	0.995877		102465544	3.91748	0.0700588	2.14177	0.0327107	0.973905	0.999998		102465544	3.91748	-1.96306	2.17822	-0.901222	0.36747	0.999946
102465588	3.8719	0.712978	2.8948	0.246296	0.805453	0.890255		102465588	3.8719	3.26473	3.98838	0.81856	0.413038	0.628771		102465588	3.8719	4.22803	3.14296	1.34524	0.178548	0.999998		102465588	3.8719	2.10481	3.15505	0.667123	0.504693	0.999946
102465599	6.99815	5.72381	2.01675	2.83814	0.00453772	0.0206789		102465599	6.99815	3.09064	1.99383	1.5501	0.121118	0.288139		102465599	6.99815	-1.48109	1.68175	-0.880685	0.378488	0.999998		102465599	6.99815	2.5237	1.65561	1.52433	0.127426	0.999946
102465635	1.94463	4.40877	4.31574	1.02156	0.306991	0.494608		102465635	1.94463	1.35146	5.54332	0.243801	0.807385	0.905964		102465635	1.94463	-1.16336	4.22114	-0.275603	0.782853	0.999998		102465635	1.94463	0.298437	4.13898	0.0721041	0.942519	0.999946
102465637	5.83695	1.73832	2.15774	0.805623	0.42046	0.604581		102465637	5.83695	-0.176616	2.44512	-0.072232	0.942417	0.974551		102465637	5.83695	0.0892943	1.94525	0.0459038	0.963387	0.999998		102465637	5.83695	-0.896127	1.9495	-0.459669	0.645754	0.999946
102465654	5.57142	-3.17225	2.05872	-1.54088	0.123346	0.258385		102465654	5.57142	-1.75302	2.258	-0.776361	0.437536	0.649329		102465654	5.57142	-0.473524	1.79438	-0.263893	0.791862	0.999998		102465654	5.57142	0.717523	1.8212	0.393984	0.693593	0.999946
102465670	10.6453	1.19355	1.23079	0.96974	0.332176	0.520853		102465670	10.6453	0.502736	1.41596	0.355049	0.722553	0.853308		102465670	10.6453	0.786736	1.21986	0.644939	0.518967	0.999998		102465670	10.6453	-0.151084	1.14993	-0.131385	0.895471	0.999946
102465780	5.77363	0.468257	2.93061	0.159782	0.873053	0.929044		102465780	5.77363	-0.730364	3.45345	-0.211488	0.832507	0.920132		102465780	5.77363	-0.0557341	2.83442	-0.0196633	0.984312	0.999998		102465780	5.77363	0.751566	2.90445	0.258763	0.795818	0.999946
102465791	3.84203	-0.600576	1.58408	-0.379132	0.70459	0.823631		102465791	3.84203	-0.289076	1.90152	-0.152024	0.879168	0.944403		102465791	3.84203	-1.16376	1.67893	-0.693156	0.488212	0.999998		102465791	3.84203	0.0496308	1.60884	0.0308488	0.97539	0.999946
102465959	146.277	-0.375661	0.644709	-0.582683	0.560107	0.718258		102465959	146.277	1.35583	0.800188	1.69439	0.0901919	0.237224		102465959	146.277	0.650118	0.635483	1.02303	0.306293	0.999998		102465959	146.277	0.79084	0.629919	1.25546	0.209311	0.999946
102466237	3.60657	-1.20315	2.13145	-0.564474	0.572431	0.728412		102466237	3.60657	4.79705	3.20713	1.49574	0.134721	0.30849		102466237	3.60657	-0.281903	2.201	-0.128079	0.898086	0.999998		102466237	3.60657	2.84574	2.49902	1.13874	0.254811	0.999946
102466620	10.7834	-0.611487	0.984328	-0.621223	0.534453	0.697568		102466620	10.7834	-0.451878	1.20572	-0.374778	0.707826	0.844594		102466620	10.7834	0.625958	0.990804	0.631768	0.527539	0.999998		102466620	10.7834	0.142499	0.949709	0.150044	0.88073	0.999946
102466676	17.4107	-2.25819	1.41015	-1.60138	0.109292	0.237038		102466676	17.4107	1.06934	1.73407	0.616666	0.537455	0.727941		102466676	17.4107	-0.55844	1.4269	-0.391366	0.695527	0.999998		102466676	17.4107	-0.0773933	1.41561	-0.0546713	0.9564	0.999946
102466887	40.2143	1.6173	1.39623	1.15834	0.246726	0.425016		102466887	40.2143	1.5565	1.72866	0.900412	0.367901	0.585702		102466887	40.2143	-0.248358	1.39544	-0.177978	0.85874	0.999998		102466887	40.2143	0.147069	1.40326	0.104805	0.916531	0.999946
102466999	25.1335	1.02301	1.19757	0.854233	0.392976	0.579329		102466999	25.1335	-2.77072	1.40149	-1.97699	0.0480432	0.155416		102466999	25.1335	-0.129635	1.16006	-0.111749	0.911023	0.999998		102466999	25.1335	-0.483279	1.1524	-0.419368	0.674947	0.999946
102545	17614.8	-0.739273	0.367207	-2.01323	0.0440904	0.123209		102545	17614.8	-0.801307	0.449713	-1.78182	0.0747786	0.209127		102545	17614.8	-0.0231838	0.367168	-0.0631423	0.949653	0.999998		102545	17614.8	0.152428	0.367168	0.415146	0.678035	0.999946
102566	1424.91	0.421975	0.825674	0.511067	0.609304	0.755437		102566	1424.91	2.78948	1.01525	2.74757	0.0060039	0.0357418		102566	1424.91	-0.149198	0.825961	-0.180635	0.856654	0.999998		102566	1424.91	0.509105	0.825809	0.616493	0.537569	0.999946
102580	1803.79	0.578156	0.404974	1.42764	0.153396	0.302307		102580	1803.79	0.0154066	0.495205	0.0311116	0.975181	0.98996		102580	1803.79	-0.0960795	0.404088	-0.237769	0.81206	0.999998		102580	1803.79	0.268467	0.404069	0.664408	0.506429	0.999946
102595	4249.03	1.29212	0.469283	2.75338	0.00589826	0.0257108		102595	4249.03	1.05578	0.574711	1.83706	0.0662007	0.192484		102595	4249.03	-0.360087	0.468776	-0.768143	0.442402	0.999998		102595	4249.03	-0.203245	0.46876	-0.433581	0.664593	0.999946
102607	1349.14	0.988513	0.278645	3.54757	0.000388801	0.00274398		102607	1349.14	1.65494	0.342079	4.8379	1.31221e-06	4.09335e-05		102607	1349.14	0.0404051	0.27531	0.146762	0.88332	0.999998		102607	1349.14	0.264677	0.275512	0.960672	0.336717	0.999946
102614	25.7245	-0.635648	5.5451	-0.114632	0.908737	0.952076		102614	25.7245	-0.0511209	6.79127	-0.00752744	0.993994	0.998291		102614	25.7245	-1.16527	5.18154	-0.224889	0.822066	0.999998		102614	25.7245	7.3223	5.35722	1.36681	0.171685	0.999946
102626	5964.56	0.543532	0.31763	1.71121	0.0870426	0.202112		102626	5964.56	0.968082	0.389028	2.48847	0.0128296	0.062338		102626	5964.56	-0.108973	0.317259	-0.343484	0.731235	0.999998		102626	5964.56	0.40974	0.317287	1.29138	0.196571	0.999946
102632	938.158	-0.230877	0.510593	-0.452174	0.651144	0.786762		102632	938.158	-0.204348	0.624469	-0.327235	0.74349	0.864568		102632	938.158	0.163769	0.510343	0.320901	0.748286	0.999998		102632	938.158	-0.00223806	0.510357	-0.00438529	0.996501	0.999946
102633673	44.5989	-2.45887	1.03133	-2.38417	0.0171177	0.0597477		102633673	44.5989	-1.08329	1.24136	-0.872667	0.382845	0.600701		102633673	44.5989	0.565795	1.0427	0.542627	0.587387	0.999998		102633673	44.5989	-0.219972	1.02694	-0.2142	0.830391	0.999946
102635561	226.194	-1.69573	0.449327	-3.77394	0.000160692	0.00129383		102635561	226.194	0.470691	0.556113	0.846395	0.397332	0.614197		102635561	226.194	0.106689	0.450083	0.237043	0.812623	0.999998		102635561	226.194	-0.523274	0.45168	-1.15851	0.246658	0.999946
102644	1320.2	4.15696	0.683227	6.0843	1.17e-09	5.99e-08		102644	1320.2	1.01428	0.819992	1.23694	0.216109	0.423707		102644	1320.2	0.222615	0.669599	0.33246	0.739542	0.999998		102644	1320.2	0.0793113	0.669384	0.118484	0.905684	0.999946
102680	105.149	6.30944	2.12599	2.96776	0.00299975	0.0148464		102680	105.149	1.45477	2.4019	0.605677	0.544729	0.732433		102680	105.149	0.620894	1.96218	0.316431	0.751676	0.999998		102680	105.149	-0.359494	1.96045	-0.183374	0.854505	0.999946
102747	458.107	-0.384935	0.728236	-0.528586	0.597093	0.745717		102747	458.107	-2.34235	0.89125	-2.62816	0.00858472	0.0467938		102747	458.107	-0.237862	0.729164	-0.326212	0.744264	0.999998		102747	458.107	-0.387078	0.729227	-0.530806	0.595553	0.999946
102774	435.05	-1.2818	0.673628	-1.90283	0.0570627	0.148857		102774	435.05	-2.13973	0.827494	-2.58579	0.00971554	0.0514424		102774	435.05	-0.512951	0.674987	-0.759941	0.44729	0.999998		102774	435.05	0.441835	0.674	0.655542	0.512119	0.999946
102791	631.415	-1.14486	0.602698	-1.89956	0.0574905	0.149638		102791	631.415	-1.71477	0.737549	-2.32496	0.0200739	0.0858467		102791	631.415	0.486662	0.603105	0.806928	0.419708	0.999998		102791	631.415	0.578471	0.60253	0.960071	0.33702	0.999946
102866	456.926	-2.27442	1.47624	-1.54068	0.123395	0.258436		102866	456.926	-3.71751	1.81174	-2.05191	0.0401788	0.137299		102866	456.926	-0.261981	1.47788	-0.177268	0.859298	0.999998		102866	456.926	-1.13498	1.47652	-0.768687	0.442079	0.999946
102871	157.1	1.18534	1.5385	0.770452	0.441032	0.622198		102871	157.1	-1.05283	1.87526	-0.561431	0.574504	0.754279		102871	157.1	-0.718461	1.53234	-0.468864	0.639167	0.999998		102871	157.1	-1.21177	1.52997	-0.792024	0.428347	0.999946
102920	1578.3	-0.865121	0.387468	-2.23276	0.0255649	0.0813755		102920	1578.3	-1.13462	0.473724	-2.39511	0.0166153	0.0750232		102920	1578.3	0.189741	0.387182	0.490057	0.624094	0.999998		102920	1578.3	0.209201	0.38732	0.540125	0.589111	0.999946
102941	174.85	0.0168092	1.2211	0.0137657	0.989017	0.993567		102941	174.85	-1.49388	1.49329	-1.0004	0.317118	0.538269		102941	174.85	-0.0423328	1.21893	-0.0347294	0.972295	0.999998		102941	174.85	-0.371887	1.21984	-0.304865	0.760469	0.999946
103012	530.124	-0.524344	0.719561	-0.7287	0.466185	0.64428		103012	530.124	3.04669	0.891565	3.41723	0.000632607	0.00622795		103012	530.124	-0.74533	0.719733	-1.03556	0.300405	0.999998		103012	530.124	0.0105767	0.719519	0.0146997	0.988272	0.999946
103080	106.581	8.96018	2.03562	4.40171	1.07e-05	0.000139932		103080	106.581	5.51932	1.94518	2.83744	0.00454767	0.0290432		103080	106.581	-1.25881	1.44943	-0.868488	0.385127	0.999998		103080	106.581	1.31505	1.43901	0.913857	0.360792	0.999946
103135	2211.82	0.767289	0.467856	1.64001	0.101003	0.224547		103135	2211.82	0.460138	0.572713	0.803436	0.421723	0.635436		103135	2211.82	-0.32456	0.467358	-0.694456	0.487396	0.999998		103135	2211.82	0.00819161	0.467345	0.017528	0.986015	0.999946
103136	4914.77	0.577732	0.251788	2.29451	0.0217609	0.0720319		103136	4914.77	-0.700486	0.307934	-2.27479	0.0229185	0.0941046		103136	4914.77	0.104272	0.251354	0.414843	0.678257	0.999998		103136	4914.77	-0.0114357	0.251332	-0.0455002	0.963709	0.999946
103140	403.022	-1.10492	0.52139	-2.11919	0.0340748	0.101499		103140	403.022	-0.988038	0.641351	-1.54056	0.123424	0.290984		103140	403.022	0.213939	0.523186	0.408916	0.682601	0.999998		103140	403.022	-0.542289	0.523291	-1.0363	0.30006	0.999946
103172	2731.6	0.0730711	0.713867	0.10236	0.918471	0.956675		103172	2731.6	-0.324655	0.87376	-0.37156	0.71022	0.846082		103172	2731.6	0.23367	0.71346	0.327516	0.743277	0.999998		103172	2731.6	0.424114	0.713317	0.594565	0.552134	0.999946
103199	2230.75	0.629422	0.216204	2.91124	0.00359995	0.0170666		103199	2230.75	0.779251	0.265605	2.93387	0.0033476	0.0229148		103199	2230.75	-0.0510311	0.215197	-0.237136	0.812551	0.999998		103199	2230.75	-0.240921	0.215011	-1.1205	0.2625	0.999946
103213	348.084	-0.0345121	0.974749	-0.0354061	0.971756	0.984013		103213	348.084	-1.0952	1.19767	-0.914443	0.360484	0.579335		103213	348.084	0.255674	0.972554	0.262889	0.792636	0.999998		103213	348.084	0.145858	0.971184	0.150186	0.880618	0.999946
103236	7596.76	1.1826	0.740572	1.59688	0.110292	0.238497		103236	7596.76	1.78321	0.907258	1.96549	0.0493573	0.158123		103236	7596.76	0.183641	0.74039	0.248032	0.80411	0.999998		103236	7596.76	-0.0252529	0.74037	-0.0341085	0.972791	0.999946
103266	960.728	0.192989	0.352715	0.547153	0.584274	0.736728		103266	960.728	0.269459	0.430147	0.626434	0.53103	0.722736		103266	960.728	0.0936133	0.351204	0.266549	0.789816	0.999998		103266	960.728	-0.255888	0.35117	-0.728672	0.466202	0.999946
103268	1243.02	-0.970307	0.467965	-2.07346	0.0381292	0.110658		103268	1243.02	-1.04517	0.573562	-1.82225	0.0684171	0.196972		103268	1243.02	-0.361544	0.468403	-0.771866	0.440194	0.999998		103268	1243.02	-0.489572	0.468481	-1.04502	0.296014	0.999946
103284	692.083	0.624313	0.905929	0.689141	0.490735	0.664827		103284	692.083	0.395948	1.11141	0.356257	0.721648	0.852701		103284	692.083	0.346598	0.904873	0.383035	0.701694	0.999998		103284	692.083	-0.276327	0.904873	-0.305377	0.760079	0.999946
103425	7275.01	1.87468	0.393442	4.76481	1.89e-06	3.19e-05		103425	7275.01	1.7106	0.481443	3.55307	0.000380769	0.00412424		103425	7275.01	0.00169476	0.392688	0.00431579	0.996557	0.999998		103425	7275.01	0.234968	0.392679	0.59837	0.549593	0.999946
103468	5958.34	0.244839	0.267435	0.915508	0.359925	0.549198		103468	5958.34	0.548398	0.327379	1.67511	0.0939119	0.243778		103468	5958.34	-0.000972417	0.267125	-0.00364031	0.997095	0.999998		103468	5958.34	0.0328146	0.267125	0.122844	0.902231	0.999946
103534	2822.75	0.924354	0.483133	1.91325	0.0557161	0.146288		103534	2822.75	1.21473	0.59137	2.0541	0.0399661	0.13683		103534	2822.75	-0.0268156	0.4824	-0.0555878	0.95567	0.999998		103534	2822.75	0.0776965	0.482358	0.161076	0.872033	0.999946
103537	1385.07	-0.698215	0.312643	-2.23327	0.0255314	0.0812925		103537	1385.07	0.432624	0.383162	1.12909	0.258861	0.476039		103537	1385.07	0.271568	0.311448	0.871953	0.383234	0.999998		103537	1385.07	0.0335459	0.311405	0.107724	0.914215	0.999946
103551	637.199	0.652536	0.967728	0.674297	0.500123	0.671928		103551	637.199	-0.781219	1.1818	-0.661041	0.508586	0.705469		103551	637.199	0.59232	0.963519	0.614747	0.538722	0.999998		103551	637.199	-0.172631	0.963344	-0.1792	0.857781	0.999946
103554	1134.16	-0.790419	0.320192	-2.46858	0.013565	0.0499074		103554	1134.16	0.0428686	0.393156	0.109037	0.913173	0.960689		103554	1134.16	0.349727	0.32034	1.09174	0.274948	0.999998		103554	1134.16	0.610067	0.319738	1.90802	0.0563885	0.999946
103573	8683.23	0.794906	0.325157	2.44469	0.0144978	0.0524999		103573	8683.23	0.927639	0.398187	2.32966	0.0198244	0.0850797		103573	8683.23	-0.00674556	0.324887	-0.0207628	0.983435	0.999998		103573	8683.23	0.23978	0.324815	0.738206	0.460389	0.999946
103583	4283.78	1.30919	0.305351	4.28748	1.81e-05	0.000214941		103583	4283.78	0.774153	0.37338	2.07337	0.0381382	0.132863		103583	4283.78	-0.388691	0.304548	-1.27629	0.201853	0.999998		103583	4283.78	0.0860385	0.304471	0.282583	0.777496	0.999946
103677	1334.45	1.62837	0.41587	3.91558	9.02e-05	0.000804571		103677	1334.45	-0.342599	0.507121	-0.675576	0.49931	0.698905		103677	1334.45	-0.483338	0.414464	-1.16617	0.243544	0.999998		103677	1334.45	0.0918552	0.414437	0.221638	0.824596	0.999946
103694	3482.17	-0.322961	0.250337	-1.2901	0.197015	0.363899		103694	3482.17	-0.866747	0.306254	-2.83015	0.00465255	0.0295157		103694	3482.17	0.0331365	0.250346	0.132363	0.894697	0.999998		103694	3482.17	0.255939	0.250194	1.02296	0.306326	0.999946
103710	339.566	1.2561	0.675209	1.86031	0.0628412	0.159707		103710	339.566	-11.5785	1.66059	-6.9725	3.11362e-12	4.99919e-10		103710	339.566	-0.832055	0.67554	-1.23169	0.218065	0.999998		103710	339.566	-0.09142	0.674874	-0.135462	0.892246	0.999946
103711	1844.76	-0.362888	0.340358	-1.06619	0.286336	0.471464		103711	1844.76	-0.878493	0.416324	-2.11012	0.034848	0.124826		103711	1844.76	-0.10904	0.340239	-0.320482	0.748603	0.999998		103711	1844.76	-0.0413279	0.340117	-0.121511	0.903286	0.999946
103724	812.922	-0.0697025	0.643511	-0.108316	0.913745	0.954449		103724	812.922	0.302978	0.788842	0.384079	0.70092	0.841223		103724	812.922	-0.106113	0.642503	-0.165156	0.868821	0.999998		103724	812.922	-0.022391	0.642297	-0.0348608	0.972191	0.999946
103733	2784.94	0.520598	0.388061	1.34154	0.179746	0.339822		103733	2784.94	0.383301	0.475059	0.806848	0.419754	0.633869		103733	2784.94	-0.0330524	0.387724	-0.0852473	0.932065	0.999998		103733	2784.94	0.206255	0.387653	0.53206	0.594684	0.999946
103737	611.294	-0.643981	0.859096	-0.749603	0.453494	0.633476		103737	611.294	-0.319099	1.05187	-0.303365	0.761612	0.876122		103737	611.294	0.0524693	0.858749	0.0610998	0.95128	0.999998		103737	611.294	-0.109442	0.85858	-0.127469	0.89857	0.999946
103742	1450.24	-1.33841	0.340241	-3.9337	8.36e-05	0.000760769		103742	1450.24	-0.948422	0.416874	-2.27508	0.0229012	0.0940688		103742	1450.24	-0.0742801	0.340502	-0.218149	0.827313	0.999998		103742	1450.24	-0.0179235	0.340066	-0.0527059	0.957966	0.999946
103743	878.824	-1.30316	0.805079	-1.61868	0.105516	0.231563		103743	878.824	-2.43553	0.986793	-2.46812	0.0135824	0.0647564		103743	878.824	-0.856294	0.805988	-1.06242	0.288047	0.999998		103743	878.824	-1.11261	0.805728	-1.38087	0.167318	0.999946
103765	177.308	-1.28964	1.14885	-1.12255	0.261628	0.444308		103765	177.308	-1.36355	1.39692	-0.976112	0.329009	0.54959		103765	177.308	-0.68637	1.14269	-0.60066	0.548066	0.999998		103765	177.308	-0.030866	1.14236	-0.0270196	0.978444	0.999946
103784	1747.19	0.108815	0.394227	0.27602	0.782533	0.875199		103784	1747.19	-0.281076	0.482303	-0.582779	0.560042	0.743409		103784	1747.19	0.373938	0.393905	0.94931	0.342463	0.999998		103784	1747.19	-0.0171962	0.393974	-0.043648	0.965185	0.999946
103806	218.862	0.427266	0.896378	0.476659	0.633605	0.774745		103806	218.862	-1.4976	1.09643	-1.36588	0.171976	0.364378		103806	218.862	-0.402949	0.895925	-0.449758	0.652885	0.999998		103806	218.862	0.260157	0.895588	0.290487	0.771444	0.999946
103836	1227.36	1.09404	0.537994	2.03356	0.0419959	0.118654		103836	1227.36	1.14824	0.657792	1.7456	0.0808803	0.220611		103836	1227.36	0.113039	0.536553	0.210676	0.83314	0.999998		103836	1227.36	0.0428894	0.536297	0.0799732	0.936259	0.999946
103841	284.838	-0.929072	1.29112	-0.719584	0.471781	0.649177		103841	284.838	1.4654	1.60333	0.913974	0.360731	0.579355		103841	284.838	-0.311054	1.29278	-0.240608	0.809859	0.999998		103841	284.838	-0.463083	1.29406	-0.357852	0.720454	0.999946
103850	827.573	-0.747568	0.382254	-1.95568	0.0505025	0.136139		103850	827.573	-0.763361	0.467998	-1.63112	0.102865	0.259732		103850	827.573	-0.358233	0.38176	-0.938373	0.348053	0.999998		103850	827.573	-0.248868	0.382742	-0.650224	0.515548	0.999946
103889	239.748	0.254884	2.24407	0.113581	0.90957	0.952584		103889	239.748	1.05188	2.75072	0.382402	0.702163	0.841983		103889	239.748	0.316927	2.24592	0.141112	0.887781	0.999998		103889	239.748	-1.13678	2.24904	-0.505452	0.613241	0.999946
103963	22718.4	-0.177297	0.192288	-0.922039	0.356508	0.545989		103963	22718.4	-0.150621	0.235482	-0.639628	0.522415	0.715829		103963	22718.4	-0.0191538	0.192211	-0.0996497	0.920622	0.999998		103963	22718.4	0.215265	0.192194	1.12004	0.262697	0.999946
104009	2610.01	0.633238	0.34884	1.81527	0.0694828	0.171748		104009	2610.01	-0.31974	0.427412	-0.748085	0.454409	0.662072		104009	2610.01	-0.24183	0.348749	-0.693422	0.488045	0.999998		104009	2610.01	-0.454824	0.348725	-1.30425	0.192149	0.999946
104015	1208.4	0.875501	0.458054	1.91135	0.0559597	0.146761		104015	1208.4	0.90699	0.559891	1.61994	0.105245	0.263486		104015	1208.4	0.261687	0.456315	0.573479	0.56632	0.999998		104015	1208.4	0.0204711	0.456381	0.0448552	0.964223	0.999946
104082	1244.77	1.30448	0.810597	1.60928	0.107554	0.234247		104082	1244.77	1.96341	0.992433	1.97838	0.0478861	0.155232		104082	1244.77	0.108859	0.808966	0.134566	0.892955	0.999998		104082	1244.77	-0.0647697	0.808949	-0.0800665	0.936184	0.999946
104086	325.991	1.68787	1.04622	1.61331	0.106677	0.233174		104086	325.991	8.36629	2.39858	3.48802	0.000486606	0.00506446		104086	325.991	-0.530708	1.0274	-0.516557	0.605465	0.999998		104086	325.991	-0.0113418	1.02551	-0.0110598	0.991176	0.999946
104111	576.787	2.99678	0.808367	3.70721	0.000209556	0.00162265		104111	576.787	8.27766	1.40144	5.90656	3.49332e-09	2.44487e-07		104111	576.787	-0.431867	0.785558	-0.549758	0.582485	0.999998		104111	576.787	1.24922	0.785343	1.59066	0.111685	0.999946
104112	11354	2.12838	0.309513	6.87655	6.13e-12	6.69e-10		104112	11354	0.291439	0.378371	0.770246	0.441154	0.652291		104112	11354	-0.255623	0.308803	-0.827788	0.407791	0.999998		104112	11354	0.0377856	0.308792	0.122366	0.902609	0.999946
104130	2953.74	-1.47387	0.244596	-6.02574	1.68e-09	8.06e-08		104130	2953.74	-0.917278	0.299096	-3.06683	0.00216339	0.0160026		104130	2953.74	-0.0333566	0.244601	-0.136371	0.891528	0.999998		104130	2953.74	0.0952755	0.244595	0.389524	0.696888	0.999946
104156	1172.91	0.785108	0.571166	1.37457	0.169264	0.32503		104156	1172.91	0.209993	0.699617	0.300154	0.76406	0.877769		104156	1172.91	-0.0933194	0.570323	-0.163625	0.870026	0.999998		104156	1172.91	-0.226814	0.570241	-0.397751	0.690813	0.999946
104158	122.23	0.810712	1.61579	0.501742	0.615849	0.76097		104158	122.23	11.2232	2.8382	3.95436	7.67406e-05	0.00119865		104158	122.23	0.50436	1.61623	0.312059	0.754996	0.999998		104158	122.23	0.341853	1.616	0.211542	0.832464	0.999946
104175	1113.33	0.884266	1.0061	0.878909	0.379451	0.566504		104175	1113.33	0.756187	1.23211	0.613735	0.53939	0.728845		104175	1113.33	0.649992	1.00473	0.646929	0.517678	0.999998		104175	1113.33	-0.0566828	1.00464	-0.0564212	0.955006	0.999946
104184	4442.05	-0.555887	0.352464	-1.57715	0.114762	0.245439		104184	4442.05	-0.719739	0.431611	-1.66756	0.0954028	0.2457		104184	4442.05	0.00259074	0.352373	0.00735229	0.994134	0.999998		104184	4442.05	-0.00945075	0.352349	-0.0268221	0.978602	0.999946
104215	209.164	1.14797	1.28883	0.890704	0.373088	0.560912		104215	209.164	6.61233	2.5846	2.55836	0.0105168	0.0543658		104215	209.164	0.787117	1.28496	0.612562	0.540166	0.999998		104215	209.164	0.674148	1.2836	0.525202	0.599442	0.999946
104248	2881.25	0.540186	0.482502	1.11955	0.262905	0.445783		104248	2881.25	0.539027	0.590886	0.912235	0.361645	0.5798		104248	2881.25	-0.0580241	0.481907	-0.120405	0.904162	0.999998		104248	2881.25	-0.219223	0.481893	-0.454921	0.649166	0.999946
104263	1702.8	0.675718	0.255272	2.64706	0.00811957	0.0330412		104263	1702.8	1.99609	0.317504	6.28682	3.24026e-10	3.18713e-08		104263	1702.8	-0.182758	0.254033	-0.719424	0.47188	0.999998		104263	1702.8	0.282006	0.253794	1.11116	0.266499	0.999946
104303	2825.15	-0.63137	0.273098	-2.31188	0.0207844	0.0696726		104303	2825.15	-0.51138	0.334565	-1.52849	0.126391	0.295552		104303	2825.15	0.234493	0.272993	0.858972	0.390356	0.999998		104303	2825.15	0.121864	0.2729	0.446553	0.655198	0.999946
104307	9.48731	-1.59619	1.25142	-1.27551	0.20213	0.370713		104307	9.48731	0.817367	1.49791	0.54567	0.585292	0.763468		104307	9.48731	-1.57653	1.31288	-1.20082	0.229822	0.999998		104307	9.48731	0.296001	1.24812	0.237157	0.812535	0.999946
104318	6927.93	1.62057	0.428048	3.78595	0.000153123	0.00124482		104318	6927.93	0.392945	0.52388	0.750068	0.453214	0.661896		104318	6927.93	-0.0740173	0.42753	-0.173128	0.862551	0.999998		104318	6927.93	-0.100347	0.427524	-0.234718	0.814428	0.999946
104346	367.235	-1.50869	0.679396	-2.22063	0.0263757	0.0832524		104346	367.235	-1.99018	0.827272	-2.40572	0.0161408	0.0733052		104346	367.235	0.0205493	0.676448	0.0303782	0.975765	0.999998		104346	367.235	-0.557207	0.676684	-0.823437	0.41026	0.999946
104348	761.508	-1.01672	0.479953	-2.11838	0.0341433	0.101602		104348	761.508	-1.25033	0.589103	-2.12243	0.0338019	0.122445		104348	761.508	0.534926	0.480954	1.11222	0.266044	0.999998		104348	761.508	-0.462923	0.481277	-0.961864	0.336118	0.999946
104349	355.77	-1.23327	0.837073	-1.47332	0.140665	0.283146		104349	355.77	-1.4635	1.02682	-1.42527	0.154079	0.337188		104349	355.77	0.244417	0.839548	0.291129	0.770953	0.999998		104349	355.77	-0.0584324	0.837614	-0.0697605	0.944384	0.999946
104366	6.18455	3.95372	2.29735	1.72099	0.0852521	0.199195		104366	6.18455	-2.77972	2.19852	-1.26436	0.2061	0.410322		104366	6.18455	0.499863	1.83978	0.271698	0.785855	0.999998		104366	6.18455	-0.229401	1.77535	-0.129215	0.897188	0.999946
104367	54.2244	-0.625926	0.950741	-0.658356	0.51031	0.680454		104367	54.2244	-2.1047	1.18624	-1.77427	0.076019	0.211674		104367	54.2244	-0.0350326	0.955693	-0.0366568	0.970759	0.999998		104367	54.2244	-0.33696	0.954019	-0.353201	0.723938	0.999946
104368	13.6065	-2.56815	1.08484	-2.3673	0.0179182	0.0618693		104368	13.6065	0.462996	1.27818	0.362231	0.71718	0.84972		104368	13.6065	-0.73747	1.08722	-0.67831	0.497575	0.999998		104368	13.6065	0.73074	1.14661	0.637306	0.523926	0.999946
104370	18.799	-1.6614	0.896621	-1.85295	0.0638888	0.161804		104370	18.799	1.5062	1.23497	1.21962	0.222607	0.431702		104370	18.799	0.685324	0.884864	0.774496	0.438638	0.999998		104370	18.799	-0.0933706	0.887808	-0.10517	0.916241	0.999946
104383	342.315	1.17112	1.08593	1.07845	0.280831	0.46562		104383	342.315	2.07166	1.33781	1.54855	0.121491	0.288606		104383	342.315	-0.0508119	1.08432	-0.0468607	0.962624	0.999998		104383	342.315	-0.576198	1.08361	-0.531741	0.594906	0.999946
104394	10940.6	0.971143	0.273631	3.54909	0.000386566	0.00272997		104394	10940.6	0.349509	0.334646	1.04441	0.296294	0.517176		104394	10940.6	0.140223	0.273293	0.513086	0.607891	0.999998		104394	10940.6	-0.102974	0.273241	-0.376861	0.706277	0.999946
104401	1310.37	1.16843	0.615589	1.89807	0.0576869	0.149994		104401	1310.37	2.4173	0.759507	3.18273	0.00145896	0.0117124		104401	1310.37	-0.393914	0.613531	-0.642043	0.520845	0.999998		104401	1310.37	-0.120565	0.613436	-0.19654	0.844187	0.999946
104416	5469.12	1.30068	0.240619	5.40557	6.46e-08	1.79e-06		104416	5469.12	0.709144	0.294064	2.41153	0.0158859	0.0723883		104416	5469.12	-0.205799	0.239636	-0.8588	0.390451	0.999998		104416	5469.12	0.234924	0.239633	0.980352	0.326913	0.999946
104418	5940.88	0.925304	0.517982	1.78636	0.0740405	0.179768		104418	5940.88	0.513598	0.634275	0.80974	0.41809	0.632581		104418	5940.88	-0.167807	0.517704	-0.324136	0.745835	0.999998		104418	5940.88	0.148016	0.517667	0.285928	0.774933	0.999946
104444	5788.35	-0.329977	0.287942	-1.14599	0.251801	0.431954		104444	5788.35	-0.516861	0.352415	-1.46663	0.142478	0.319871		104444	5788.35	0.0690609	0.287881	0.239894	0.810412	0.999998		104444	5788.35	0.017306	0.287809	0.0601303	0.952052	0.999946
104457	2059.28	-1.22052	0.293662	-4.15621	3.24e-05	0.000351169		104457	2059.28	-0.707094	0.35982	-1.96513	0.0493993	0.158165		104457	2059.28	-0.168744	0.294093	-0.573777	0.566118	0.999998		104457	2059.28	0.133133	0.294265	0.452426	0.650962	0.999946
104458	4597	-0.640675	0.317303	-2.01913	0.0434742	0.121768		104458	4597	-0.417446	0.388262	-1.07517	0.282301	0.501424		104458	4597	0.103449	0.317166	0.326166	0.744299	0.999998		104458	4597	-0.296255	0.317062	-0.934377	0.350109	0.999946
104479	2294.65	0.24607	0.315728	0.779373	0.43576	0.617633		104479	2294.65	0.0725725	0.386097	0.187964	0.850904	0.929018		104479	2294.65	-0.070051	0.314532	-0.222715	0.823757	0.999998		104479	2294.65	0.123562	0.314598	0.39276	0.694497	0.999946
104570	6792.33	0.397159	0.24342	1.63158	0.102768	0.227085		104570	6792.33	1.03273	0.298367	3.46129	0.00053759	0.00547519		104570	6792.33	0.100123	0.243188	0.411708	0.680553	0.999998		104570	6792.33	-0.226497	0.243148	-0.931518	0.351586	0.999946
104625	5193.11	1.04124	0.343211	3.03382	0.00241476	0.0124478		104625	5193.11	0.97244	0.420605	2.312	0.0207776	0.0878583		104625	5193.11	0.0106841	0.342783	0.0311687	0.975135	0.999998		104625	5193.11	-0.110181	0.342719	-0.321491	0.747839	0.999946
104662	1528.07	0.984942	0.340342	2.89398	0.00380397	0.0178554		104662	1528.07	-0.148196	0.414651	-0.357398	0.720794	0.852231		104662	1528.07	0.405651	0.33819	1.19947	0.230343	0.999998		104662	1528.07	0.0694854	0.338006	0.205574	0.837123	0.999946
104681	1284.54	1.35337	0.404545	3.34541	0.000821595	0.00513756		104681	1284.54	0.19754	0.493119	0.400593	0.68872	0.832462		104681	1284.54	0.200943	0.402608	0.499103	0.617707	0.999998		104681	1284.54	-0.165182	0.402616	-0.410271	0.681607	0.999946
104709	680.621	3.20351	1.13416	2.82456	0.00473454	0.0214311		104709	680.621	1.13207	1.38358	0.818219	0.413232	0.628892		104709	680.621	-0.660139	1.12878	-0.584826	0.558665	0.999998		104709	680.621	0.568925	1.12821	0.504272	0.61407	0.999946
104718	1515.17	1.25755	0.637336	1.97313	0.0484803	0.132195		104718	1515.17	2.49374	0.782534	3.18676	0.00143879	0.0116188		104718	1515.17	0.396128	0.635971	0.622871	0.533369	0.999998		104718	1515.17	-0.100519	0.636224	-0.157993	0.874462	0.999946
104721	8607.11	-0.404802	0.335323	-1.2072	0.227356	0.401532		104721	8607.11	-0.302362	0.410655	-0.736294	0.461552	0.668332		104721	8607.11	0.116741	0.335327	0.34814	0.727735	0.999998		104721	8607.11	-0.119305	0.33529	-0.355826	0.721971	0.999946
104725	5086.44	-0.885509	0.296736	-2.98417	0.0028435	0.0142084		104725	5086.44	-0.592321	0.363569	-1.62918	0.103274	0.260343		104725	5086.44	-0.0971917	0.296763	-0.327506	0.743285	0.999998		104725	5086.44	0.0117016	0.296706	0.0394385	0.968541	0.999946
104732	2246.93	1.5072	0.837	1.80072	0.0717473	0.175794		104732	2246.93	1.15224	1.02471	1.12446	0.260819	0.477802		104732	2246.93	-0.0695367	0.836226	-0.0831554	0.933728	0.999998		104732	2246.93	-0.542285	0.836131	-0.648565	0.51662	0.999946
104759	1515.08	-2.74496	0.936435	-2.93129	0.00337559	0.0162372		104759	1515.08	1.30553	1.14498	1.14022	0.254196	0.470232		104759	1515.08	-0.246967	0.930679	-0.265363	0.79073	0.999998		104759	1515.08	0.0191561	0.93033	0.0205907	0.983572	0.999946
104771	859.37	-1.29054	0.467301	-2.76169	0.00575033	0.0251833		104771	859.37	-0.229645	0.57209	-0.401414	0.688115	0.832235		104771	859.37	-0.1832	0.46724	-0.392089	0.694992	0.999998		104771	859.37	-0.233346	0.467163	-0.499497	0.617429	0.999946
104776	1153.51	-0.400893	0.611264	-0.655842	0.511926	0.680878		104776	1153.51	-0.896889	0.750073	-1.19574	0.231799	0.442987		104776	1153.51	-0.352633	0.611427	-0.576739	0.564116	0.999998		104776	1153.51	0.0831817	0.611611	0.136004	0.891818	0.999946
104795949	13.7337	6.49932	1.89321	3.43296	0.00059702	0.00392903		104795949	13.7337	0.743878	1.54931	0.480134	0.631132	0.79505		104795949	13.7337	-0.142472	1.28067	-0.111247	0.91142	0.999998		104795949	13.7337	0.4787	1.2666	0.377942	0.705474	0.999946
104799	1525.44	-0.386316	0.540089	-0.715281	0.474435	0.651722		104799	1525.44	-0.735004	0.660969	-1.11201	0.266134	0.483952		104799	1525.44	-0.0171025	0.539795	-0.0316833	0.974725	0.999998		104799	1525.44	-0.0871448	0.539857	-0.161422	0.871761	0.999946
104806	945.107	2.40008	0.613676	3.91099	9.19e-05	0.000815229		104806	945.107	3.41765	0.747116	4.57445	4.77471e-06	0.00011984		104806	945.107	0.17144	0.604558	0.283579	0.776733	0.999998		104806	945.107	0.269857	0.603913	0.446848	0.654985	0.999946
104836	1558.09	0.748297	0.347119	2.15574	0.0311042	0.0944844		104836	1558.09	-1.00992	0.423959	-2.38211	0.0172138	0.0770248		104836	1558.09	-0.0994601	0.345959	-0.287491	0.773736	0.999998		104836	1558.09	-0.200859	0.346054	-0.580429	0.561626	0.999946
104859	366.014	0.736488	1.31215	0.561282	0.574605	0.729651		104859	366.014	2.94141	1.62465	1.81048	0.0702211	0.20091		104859	366.014	-0.12124	1.31206	-0.0924045	0.926377	0.999998		104859	366.014	0.244269	1.31088	0.186339	0.852179	0.999946
104871	282.187	0.924787	0.861804	1.07308	0.283234	0.468055		104871	282.187	-1.57177	1.05482	-1.49009	0.1362	0.311095		104871	282.187	0.118969	0.862177	0.137987	0.890251	0.999998		104871	282.187	0.895652	0.862135	1.03888	0.298862	0.999946
104884	2425.5	-0.1244	0.326019	-0.381572	0.702779	0.822306		104884	2425.5	-0.0147266	0.39879	-0.0369282	0.970542	0.987731		104884	2425.5	-0.175513	0.325483	-0.53924	0.589722	0.999998		104884	2425.5	-0.591608	0.325449	-1.81782	0.0690919	0.999946
104923	3623.68	-0.380413	0.229605	-1.65682	0.0975568	0.218981		104923	3623.68	0.0313657	0.281513	0.111418	0.911285	0.959719		104923	3623.68	-0.240711	0.229607	-1.04836	0.294472	0.999998		104923	3623.68	0.0755292	0.22936	0.329304	0.741926	0.999946
105014	1006.17	-1.00245	0.366941	-2.7319	0.00629695	0.0270776		105014	1006.17	-0.697623	0.452149	-1.5429	0.122854	0.29014		105014	1006.17	-0.143787	0.368053	-0.390669	0.696042	0.999998		105014	1006.17	0.0125612	0.367713	0.0341603	0.972749	0.999946
105083	456.519	0.136573	0.413726	0.330105	0.741321	0.84929		105083	456.519	-0.666611	0.501442	-1.32939	0.183719	0.381074		105083	456.519	0.330725	0.410876	0.804926	0.420862	0.999998		105083	456.519	0.18622	0.40991	0.454294	0.649617	0.999946
105148	6557.81	1.35962	0.40212	3.38112	0.0007219	0.00461141		105148	6557.81	0.79872	0.492339	1.6223	0.10474	0.262704		105148	6557.81	0.0209016	0.401679	0.0520356	0.9585	0.999998		105148	6557.81	-0.122813	0.401654	-0.305767	0.759782	0.999946
105171	1677.72	-1.15713	0.494954	-2.33786	0.0193947	0.066069		105171	1677.72	-0.780902	0.607041	-1.28641	0.198301	0.40055		105171	1677.72	0.0247717	0.49502	0.0500418	0.960089	0.999998		105171	1677.72	-0.0823332	0.494755	-0.166412	0.867833	0.999946
105180375	190.809	-0.9905	0.752297	-1.31663	0.187961	0.350864		105180375	190.809	-0.0788054	0.919242	-0.0857286	0.931682	0.969539		105180375	190.809	0.416145	0.753693	0.55214	0.580852	0.999998		105180375	190.809	-0.230504	0.750752	-0.307031	0.75882	0.999946
105193	129.39	0.873669	1.35935	0.642713	0.52041	0.687458		105193	129.39	4.77263	2.20636	2.16312	0.0305317	0.114355		105193	129.39	0.921006	1.35943	0.677495	0.498092	0.999998		105193	129.39	0.587603	1.36041	0.431932	0.665791	0.999946
105203	963.16	0.177426	0.789047	0.224861	0.822088	0.899354		105203	963.16	0.000487141	0.966393	0.000504082	0.999598	0.999831		105203	963.16	0.428817	0.78793	0.544232	0.586282	0.999998		105203	963.16	0.527653	0.787906	0.66969	0.503055	0.999946
105239	1959.96	0.22189	0.55397	0.400545	0.688755	0.814098		105239	1959.96	1.80774	0.680066	2.65819	0.00785625	0.0438072		105239	1959.96	-0.0329617	0.553647	-0.0595357	0.952525	0.999998		105239	1959.96	0.139809	0.55361	0.25254	0.800624	0.999946
105242658	27.4255	-1.57635	1.57919	-0.9982	0.318182	0.506919		105242658	27.4255	-2.38809	1.9452	-1.22769	0.219564	0.428072		105242658	27.4255	0.294181	1.59311	0.184658	0.853497	0.999998		105242658	27.4255	0.577794	1.58732	0.364006	0.715853	0.999946
105245	6334.47	1.06121	0.421477	2.51783	0.011808	0.044819		105245	6334.47	0.142038	0.515873	0.275336	0.783058	0.89038		105245	6334.47	-0.0224696	0.421021	-0.0533692	0.957438	0.999998		105245	6334.47	0.348153	0.420949	0.827066	0.4082	0.999946
105246	1670.85	-0.301887	0.369231	-0.817608	0.413581	0.598392		105246	1670.85	-0.263567	0.451922	-0.583213	0.55975	0.743169		105246	1670.85	-0.173728	0.369321	-0.470398	0.63807	0.999998		105246	1670.85	-0.238007	0.368985	-0.645031	0.518907	0.999946
105246278	474.605	-0.846814	0.760413	-1.11362	0.26544	0.448337		105246278	474.605	4.73502	1.02424	4.62295	3.78317e-06	9.92899e-05		105246278	474.605	-0.256345	0.759332	-0.337593	0.73567	0.999998		105246278	474.605	-0.166291	0.758383	-0.21927	0.826439	0.999946
105278	287.533	-0.90786	1.25943	-0.720849	0.471002	0.64872		105278	287.533	0.207384	1.54449	0.134273	0.893187	0.951572		105278	287.533	-0.287243	1.25923	-0.22811	0.819561	0.999998		105278	287.533	-1.23608	1.25947	-0.981433	0.326379	0.999946
105298	3893.26	1.26839	0.766699	1.65435	0.098056	0.219921		105298	3893.26	0.734882	0.938635	0.782927	0.43367	0.646231		105298	3893.26	0.136502	0.766308	0.178129	0.858622	0.999998		105298	3893.26	-0.27351	0.766346	-0.356901	0.721166	0.999946
105348	4276.32	0.592907	0.586833	1.01035	0.312327	0.500659		105348	4276.32	-0.757817	0.718241	-1.0551	0.291379	0.511212		105348	4276.32	-0.0832299	0.586501	-0.141909	0.887152	0.999998		105348	4276.32	-0.549861	0.586465	-0.937585	0.348458	0.999946
105351	1504.77	-0.699084	0.388379	-1.8	0.07186	0.175952		105351	1504.77	-0.913374	0.475137	-1.92234	0.0545634	0.169167		105351	1504.77	-0.163072	0.388598	-0.419641	0.674747	0.999998		105351	1504.77	0.105905	0.388693	0.272465	0.785265	0.999946
105352	226.063	0.502887	1.6996	0.295886	0.767317	0.864616		105352	226.063	-0.292399	2.08413	-0.140298	0.888425	0.948531		105352	226.063	0.11843	1.69913	0.0697004	0.944432	0.999998		105352	226.063	1.7466	1.69598	1.02985	0.303081	0.999946
105372	2681.85	0.74953	0.327786	2.28664	0.0222166	0.0731708		105372	2681.85	-0.523297	0.400222	-1.30752	0.191038	0.391176		105372	2681.85	-0.0650293	0.326582	-0.199121	0.842168	0.999998		105372	2681.85	0.0959744	0.326468	0.293978	0.768775	0.999946
105377	1035.62	-0.240372	0.440944	-0.545129	0.585664	0.737944		105377	1035.62	0.906584	0.541769	1.67338	0.094253	0.244182		105377	1035.62	0.419392	0.441116	0.950753	0.34173	0.999998		105377	1035.62	-0.162357	0.440484	-0.368589	0.712434	0.999946
105428	841.917	0.428818	0.645928	0.663879	0.506768	0.677217		105428	841.917	-0.724396	0.789636	-0.91738	0.358944	0.578101		105428	841.917	0.102694	0.644744	0.159278	0.87345	0.999998		105428	841.917	0.0549412	0.644919	0.0851909	0.93211	0.999946
105439	1197.52	0.345502	0.853705	0.40471	0.685691	0.812217		105439	1197.52	1.72003	1.05547	1.62963	0.103179	0.260233		105439	1197.52	-0.492894	0.853589	-0.577438	0.563644	0.999998		105439	1197.52	-0.446536	0.853788	-0.523006	0.60097	0.999946
105440	855.15	-0.228807	0.544454	-0.42025	0.674303	0.803667		105440	855.15	-0.609029	0.66478	-0.916136	0.359596	0.578544		105440	855.15	0.0526312	0.543823	0.09678	0.922901	0.999998		105440	855.15	-0.181776	0.543892	-0.334213	0.738219	0.999946
105445	717.897	0.531768	0.981682	0.541691	0.588032	0.739306		105445	717.897	1.5429	1.19375	1.29248	0.19619	0.397498		105445	717.897	-0.0390344	0.968047	-0.0403229	0.967836	0.999998		105445	717.897	0.268878	0.967556	0.277894	0.781094	0.999946
105446	1981.77	-0.542383	0.177168	-3.0614	0.00220304	0.0115528		105446	1981.77	-0.738649	0.217091	-3.40248	0.00066777	0.00650304		105446	1981.77	-0.106515	0.176945	-0.601969	0.547195	0.999998		105446	1981.77	0.13313	0.177167	0.751439	0.452389	0.999946
105501	3202.34	0.29145	0.49597	0.587637	0.556776	0.716245		105501	3202.34	-0.342946	0.607339	-0.56467	0.572298	0.752723		105501	3202.34	-0.0337166	0.495697	-0.0680186	0.945771	0.999998		105501	3202.34	0.192649	0.495684	0.388654	0.697532	0.999946
105504	3570.85	1.09137	0.505625	2.15846	0.0308919	0.0939753		105504	3570.85	0.326378	0.618693	0.527529	0.597826	0.7728		105504	3570.85	-0.0820806	0.505048	-0.16252	0.870896	0.999998		105504	3570.85	-0.0683313	0.504996	-0.135311	0.892366	0.999946
105513	2791.62	1.02138	0.36502	2.79815	0.00513962	0.0229506		105513	2791.62	1.33423	0.447831	2.97932	0.00288891	0.0204332		105513	2791.62	-0.357515	0.364318	-0.981329	0.326431	0.999998		105513	2791.62	-0.262824	0.364206	-0.721636	0.470518	0.999946
105522	2216.35	1.51188	0.442217	3.41885	0.000628857	0.00408439		105522	2216.35	0.987369	0.540302	1.82744	0.0676337	0.195609		105522	2216.35	-0.165089	0.440253	-0.374986	0.707671	0.999998		105522	2216.35	-0.0316885	0.440131	-0.0719979	0.942604	0.999946
105559	3092.03	-0.0973692	0.308843	-0.315271	0.752556	0.856417		105559	3092.03	-0.175499	0.37824	-0.463987	0.642657	0.802531		105559	3092.03	0.0640549	0.308549	0.207601	0.835541	0.999998		105559	3092.03	-0.0428758	0.308516	-0.138974	0.889471	0.999946
105638	1829.28	-0.76039	0.218922	-3.47334	0.000514019	0.00345996		105638	1829.28	-0.846715	0.267958	-3.15988	0.00157836	0.0123898		105638	1829.28	0.193935	0.219049	0.885352	0.375967	0.999998		105638	1829.28	-0.146135	0.218843	-0.66776	0.504287	0.999946
105653	105.701	3.55407	1.414	2.51349	0.0119544	0.0452129		105653	105.701	1.61667	1.68202	0.961149	0.336477	0.557206		105653	105.701	0.530783	1.37314	0.386548	0.699091	0.999998		105653	105.701	0.0195806	1.37079	0.0142841	0.988603	0.999946
105663	838.283	1.58238	0.714189	2.21563	0.0267165	0.0841336		105663	838.283	-0.996179	0.873248	-1.14077	0.253964	0.469882		105663	838.283	-0.534159	0.712712	-0.749474	0.453572	0.999998		105663	838.283	0.0367219	0.713086	0.0514972	0.958929	0.999946
105670	2095.58	-0.697059	0.384469	-1.81304	0.0698252	0.172439		105670	2095.58	-0.105032	0.471291	-0.222861	0.823644	0.915574		105670	2095.58	-0.354623	0.384686	-0.921849	0.356607	0.999998		105670	2095.58	0.131967	0.384592	0.343135	0.731497	0.999946
105675	3849.32	-0.51422	0.321797	-1.59796	0.110051	0.238212		105675	3849.32	-0.899218	0.394196	-2.28114	0.02254	0.0932871		105675	3849.32	-0.0652898	0.321731	-0.202933	0.839187	0.999998		105675	3849.32	-0.189616	0.321922	-0.589013	0.555853	0.999946
105689	2526.45	-0.557199	0.299715	-1.8591	0.0630134	0.160033		105689	2526.45	-0.424602	0.3677	-1.15475	0.248192	0.46297		105689	2526.45	0.226597	0.299513	0.75655	0.449319	0.999998		105689	2526.45	0.189528	0.299481	0.632855	0.526828	0.999946
105722	2635.22	1.16135	0.489589	2.37209	0.017688	0.061307		105722	2635.22	1.35749	0.600547	2.26042	0.0237953	0.0967227		105722	2635.22	-0.406433	0.488604	-0.831825	0.405508	0.999998		105722	2635.22	0.347593	0.488504	0.711547	0.476745	0.999946
105727	4886.86	0.423797	0.366041	1.15778	0.246952	0.425339		105727	4886.86	0.42767	0.448342	0.953894	0.340137	0.560519		105727	4886.86	0.276753	0.365633	0.756914	0.449101	0.999998		105727	4886.86	0.308563	0.36558	0.844038	0.398648	0.999946
105734	182.736	0.0962297	1.43391	0.06711	0.946494	0.970677		105734	182.736	-1.64661	1.75578	-0.937825	0.348335	0.568733		105734	182.736	0.105474	1.43243	0.0736328	0.941303	0.999998		105734	182.736	0.00826654	1.43226	0.00577168	0.995395	0.999946
105782	1124.83	1.8637	0.810313	2.29998	0.0214495	0.0712459		105782	1124.83	5.81796	1.03278	5.63329	1.76805e-08	1.00248e-06		105782	1124.83	-0.243364	0.808857	-0.300874	0.763511	0.999998		105782	1124.83	-0.142198	0.808938	-0.175784	0.860464	0.999946
105787	2563.58	0.412891	0.658506	0.627011	0.530652	0.694433		105787	2563.58	0.473291	0.806706	0.586695	0.557408	0.741849		105787	2563.58	0.04899	0.658422	0.0744052	0.940688	0.999998		105787	2563.58	-0.314333	0.658326	-0.477473	0.633026	0.999946
105827	499.404	1.83675	0.50274	3.65349	0.000258704	0.00194795		105827	499.404	1.77576	0.609865	2.91172	0.00359444	0.0240909		105827	499.404	0.400299	0.494644	0.809267	0.418362	0.999998		105827	499.404	-1.01522	0.494576	-2.0527	0.0401015	0.999946
105835	1436.46	0.613122	0.468273	1.30933	0.190424	0.354509		105835	1436.46	0.641385	0.5735	1.11837	0.26341	0.48068		105835	1436.46	0.0123524	0.4678	0.0264054	0.978934	0.999998		105835	1436.46	-0.795302	0.467969	-1.69948	0.0892291	0.999946
105837	1194.4	0.179969	0.443847	0.405476	0.685128	0.812097		105837	1194.4	-0.114348	0.542363	-0.210832	0.833018	0.920536		105837	1194.4	-0.10124	0.443318	-0.228369	0.81936	0.999998		105837	1194.4	-0.14491	0.443163	-0.326991	0.743675	0.999946
105841	630.165	4.40325	0.9074	4.85261	1.22e-06	2.2e-05		105841	630.165	3.94443	1.11424	3.54002	0.000400089	0.00429094		105841	630.165	-1.89141	0.891894	-2.12067	0.0339498	0.999998		105841	630.165	-0.685662	0.889098	-0.771188	0.440595	0.999946
105844	329.645	3.69814	1.92419	1.92193	0.0546151	0.1441		105844	329.645	6.61794	2.45949	2.69078	0.00712857	0.0409199		105844	329.645	-1.03361	1.9209	-0.538088	0.590516	0.999998		105844	329.645	-0.841238	1.92076	-0.437973	0.661406	0.999946
105847	3590.97	1.32744	0.480858	2.76057	0.00577	0.0252594		105847	3590.97	0.652533	0.588317	1.10915	0.267365	0.484898		105847	3590.97	-0.107845	0.480324	-0.224525	0.822348	0.999998		105847	3590.97	-0.106785	0.480321	-0.222321	0.824064	0.999946
105855	6339.35	0.423236	0.272148	1.55517	0.119906	0.253168		105855	6339.35	0.0333914	0.333353	0.100168	0.920211	0.963913		105855	6339.35	-0.324653	0.271734	-1.19474	0.232187	0.999998		105855	6339.35	0.197429	0.271653	0.72677	0.467367	0.999946
105886298	129.909	-2.59331	0.64921	-3.99456	6.48e-05	0.000621822		105886298	129.909	0.130731	0.788638	0.165768	0.868339	0.938614		105886298	129.909	-0.175241	0.646397	-0.271105	0.786311	0.999998		105886298	129.909	0.585235	0.647327	0.904079	0.365954	0.999946
105892	520.385	-1.98025	0.768415	-2.57706	0.00996437	0.0392181		105892	520.385	-2.67888	0.944144	-2.83736	0.0045488	0.0290432		105892	520.385	0.157988	0.771535	0.204771	0.837751	0.999998		105892	520.385	-0.187293	0.76947	-0.243406	0.807691	0.999946
105988	2457.87	3.12364	0.739581	4.22353	2.41e-05	0.000271267		105988	2457.87	6.5869	0.931921	7.06808	1.57089e-12	2.89516e-10		105988	2457.87	-0.123842	0.73545	-0.168389	0.866277	0.999998		105988	2457.87	0.204514	0.735429	0.278088	0.780944	0.999946
106021	2980.77	0.788262	0.151245	5.21183	1.87e-07	4.42e-06		106021	2980.77	0.377618	0.184562	2.04602	0.0407546	0.13853		106021	2980.77	-0.326414	0.149317	-2.18604	0.0288124	0.999998		106021	2980.77	-0.0145117	0.1493	-0.0971987	0.922569	0.999946
106025	2297.48	-0.779794	0.361985	-2.15422	0.0312233	0.0947459		106025	2297.48	0.362294	0.443918	0.816127	0.414427	0.629395		106025	2297.48	-0.217969	0.361977	-0.602163	0.547066	0.999998		106025	2297.48	-0.126603	0.361948	-0.349782	0.726502	0.999946
106039	3156.36	0.813532	0.572298	1.42152	0.155167	0.304987		106039	3156.36	1.03978	0.700871	1.48356	0.137927	0.313208		106039	3156.36	-0.17641	0.572	-0.308409	0.757771	0.999998		106039	3156.36	-0.00771893	0.572006	-0.0134945	0.989233	0.999946
106042	291.836	-0.632879	1.90034	-0.333034	0.739108	0.847353		106042	291.836	0.115289	2.32818	0.0495191	0.960506	0.984122		106042	291.836	-0.276995	1.89821	-0.145924	0.883981	0.999998		106042	291.836	0.759861	1.89932	0.400071	0.689104	0.999946
106052	559.638	-0.758882	0.628126	-1.20817	0.226983	0.401179		106052	559.638	-1.14269	0.768536	-1.48684	0.137057	0.31195		106052	559.638	0.0203536	0.62811	0.0324045	0.974149	0.999998		106052	559.638	-0.0665239	0.627599	-0.105997	0.915584	0.999946
106064	1133.97	-0.13268	0.574828	-0.230817	0.817457	0.896646		106064	1133.97	-0.303103	0.70456	-0.430203	0.667048	0.817928		106064	1133.97	-0.790341	0.575067	-1.37434	0.169335	0.999998		106064	1133.97	-0.277901	0.57525	-0.483096	0.629027	0.999946
106068	2152.37	1.87066	0.386381	4.84149	1.29e-06	2.3e-05		106068	2152.37	1.75704	0.473111	3.71381	0.000204164	0.0025651		106068	2152.37	-0.121723	0.383396	-0.317487	0.750874	0.999998		106068	2152.37	0.291356	0.383343	0.760039	0.447231	0.999946
106073	3396.16	0.168574	0.33789	0.498901	0.617849	0.762654		106073	3396.16	-0.205549	0.413557	-0.497025	0.619171	0.786242		106073	3396.16	-0.0928859	0.337624	-0.275117	0.783227	0.999998		106073	3396.16	-0.0508488	0.337521	-0.150654	0.880249	0.999946
106143	6753.69	0.300713	0.285096	1.05478	0.291527	0.476837		106143	6753.69	-0.372334	0.349111	-1.06652	0.286189	0.505846		106143	6753.69	-0.381635	0.284979	-1.33917	0.180516	0.999998		106143	6753.69	-0.161394	0.284933	-0.566428	0.571103	0.999946
106200	2731.54	2.31955	0.429384	5.40204	6.59e-08	1.82e-06		106200	2731.54	2.14608	0.523934	4.09608	4.20207e-05	0.000736407		106200	2731.54	-0.0880594	0.426465	-0.206487	0.836411	0.999998		106200	2731.54	0.269805	0.426329	0.632856	0.526828	0.999946
106205	3230.41	0.0933305	0.376055	0.248183	0.803993	0.889401		106205	3230.41	-0.4006	0.460493	-0.869938	0.384334	0.6016		106205	3230.41	-0.0253499	0.375938	-0.0674311	0.946239	0.999998		106205	3230.41	-0.106894	0.375921	-0.284352	0.776141	0.999946
106248	669.031	0.688643	0.561322	1.22682	0.219889	0.392279		106248	669.031	-0.814761	0.683998	-1.19117	0.233585	0.445168		106248	669.031	-0.258941	0.558134	-0.46394	0.642691	0.999998		106248	669.031	-0.41929	0.558705	-0.750469	0.452972	0.999946
106264	2158.72	-0.979045	0.282335	-3.46767	0.000524991	0.00352457		106264	2158.72	-0.262048	0.345374	-0.758739	0.448009	0.656941		106264	2158.72	-0.0318371	0.282093	-0.11286	0.910141	0.999998		106264	2158.72	0.210738	0.281936	0.747467	0.454782	0.999946
106298	3023.35	0.215581	0.452438	0.476486	0.633728	0.774794		106298	3023.35	1.27598	0.554819	2.29981	0.0214589	0.0899589		106298	3023.35	0.0921149	0.452253	0.20368	0.838604	0.999998		106298	3023.35	-0.247777	0.452293	-0.547823	0.583814	0.999946
106326	1460.12	1.3249	0.759529	1.74438	0.0810937	0.192349		106326	1460.12	0.827906	0.929161	0.891025	0.372916	0.5905		106326	1460.12	0.183579	0.75765	0.2423	0.808547	0.999998		106326	1460.12	0.571233	0.757633	0.753971	0.450867	0.999946
106338	476.343	-0.706058	0.360897	-1.9564	0.0504185	0.136053		106338	476.343	0.381561	0.437951	0.87124	0.383623	0.601082		106338	476.343	0.0927547	0.357619	0.259368	0.795352	0.999998		106338	476.343	0.277904	0.356932	0.778592	0.43622	0.999946
106344	3823.36	-0.511897	0.237989	-2.15093	0.0314818	0.0954243		106344	3823.36	-0.941913	0.290973	-3.23711	0.00120746	0.0102912		106344	3823.36	0.0157718	0.237937	0.0662854	0.947151	0.999998		106344	3823.36	0.0289085	0.237919	0.121506	0.90329	0.999946
106369	267.227	-0.51921	1.13691	-0.456684	0.647898	0.784926		106369	267.227	-2.23582	1.47358	-1.51727	0.129198	0.299424		106369	267.227	-0.249375	1.14125	-0.218511	0.827031	0.999998		106369	267.227	-0.784048	1.13892	-0.688411	0.491194	0.999946
106393	474.229	-0.629372	1.29753	-0.485052	0.627639	0.770124		106393	474.229	-2.00959	1.58989	-1.26398	0.206238	0.410446		106393	474.229	-0.40261	1.29741	-0.310317	0.75632	0.999998		106393	474.229	-0.42361	1.29657	-0.326717	0.743882	0.999946
106489	1906.66	-0.997302	0.246362	-4.04812	5.16e-05	0.00051575		106489	1906.66	-0.333416	0.302165	-1.10343	0.269842	0.487529		106489	1906.66	-0.325896	0.246908	-1.31991	0.186865	0.999998		106489	1906.66	0.172647	0.246442	0.700559	0.483578	0.999946
106504	3894.66	0.213651	0.411017	0.519812	0.603194	0.750333		106504	3894.66	0.732069	0.503423	1.45418	0.145896	0.325029		106504	3894.66	-0.0352411	0.41082	-0.0857824	0.931639	0.999998		106504	3894.66	0.122215	0.410776	0.297522	0.766068	0.999946
106512	2943.06	-0.368712	0.648403	-0.568647	0.569596	0.725976		106512	2943.06	0.151597	0.794142	0.190894	0.848608	0.927995		106512	2943.06	-0.104975	0.648661	-0.161834	0.871436	0.999998		106512	2943.06	0.252921	0.648571	0.389967	0.696561	0.999946
106529	13130.9	-0.548046	0.216724	-2.52878	0.0114461	0.0438639		106529	13130.9	-0.662621	0.265329	-2.49736	0.0125122	0.0611401		106529	13130.9	0.0182995	0.216759	0.0844233	0.93272	0.999998		106529	13130.9	-0.0275898	0.21674	-0.127294	0.898707	0.999946
106564	604.647	-0.865811	0.514589	-1.68253	0.0924666	0.21072		106564	604.647	-0.61746	0.631149	-0.978312	0.32792	0.548918		106564	604.647	-0.21521	0.514542	-0.418256	0.67576	0.999998		106564	604.647	-0.262856	0.514311	-0.511083	0.609293	0.999946
106572	4452.02	0.119709	0.327311	0.365733	0.714564	0.82953		106572	4452.02	0.192981	0.401158	0.481059	0.630475	0.794772		106572	4452.02	-0.580052	0.327334	-1.77205	0.0763859	0.999998		106572	4452.02	-0.0779605	0.327164	-0.238292	0.811655	0.999946
106581	1273.25	0.984964	0.550028	1.79075	0.073333	0.178407		106581	1273.25	0.298839	0.673037	0.444016	0.657031	0.812213		106581	1273.25	0.452363	0.547968	0.825528	0.409072	0.999998		106581	1273.25	0.452068	0.547571	0.825589	0.409037	0.999946
106582	3178.99	-0.501121	0.468173	-1.07037	0.284451	0.469342		106582	3178.99	-0.30048	0.573128	-0.52428	0.600084	0.774189		106582	3178.99	0.172596	0.468015	0.368783	0.712289	0.999998		106582	3178.99	-0.107777	0.467959	-0.230312	0.817849	0.999946
106583	2147.72	0.406794	0.414762	0.980789	0.326697	0.514998		106583	2147.72	2.10741	0.511907	4.11679	3.84189e-05	0.00068427		106583	2147.72	0.0104096	0.414325	0.0251242	0.979956	0.999998		106583	2147.72	0.200978	0.414253	0.485157	0.627565	0.999946
106585	1740.92	-0.490169	0.418318	-1.17176	0.241293	0.41898		106585	1740.92	0.878596	0.512935	1.71288	0.0867347	0.231476		106585	1740.92	0.215316	0.418788	0.51414	0.607154	0.999998		106585	1740.92	-0.0741708	0.418341	-0.177298	0.859275	0.999946
106618	1526.42	4.08279	0.521433	7.82994	4.88e-15	1.21e-12		106618	1526.42	0.0494466	0.623653	0.0792855	0.936806	0.972175		106618	1526.42	0.0608731	0.509153	0.119558	0.904834	0.999998		106618	1526.42	-0.154353	0.509224	-0.303114	0.761803	0.999946
106628	541.782	-0.696157	0.74413	-0.935532	0.349514	0.539312		106628	541.782	-1.52867	0.911775	-1.67659	0.0936234	0.243376		106628	541.782	-0.681887	0.745439	-0.914746	0.360325	0.999998		106628	541.782	-0.211804	0.744612	-0.284449	0.776066	0.999946
106633	1982.67	1.92041	0.483034	3.97572	7.02e-05	0.000662693		106633	1982.67	2.32648	0.591265	3.93475	8.32849e-05	0.00126821		106633	1982.67	-0.116215	0.480901	-0.241661	0.809043	0.999998		106633	1982.67	0.0667106	0.480812	0.138746	0.889651	0.999946
106639	494.047	0.614497	0.995474	0.617291	0.537043	0.699694		106639	494.047	0.353605	1.21805	0.290304	0.771583	0.882664		106639	494.047	0.252883	0.993749	0.254474	0.799129	0.999998		106639	494.047	-0.448299	0.993836	-0.451079	0.651932	0.999946
106672	710.589	-0.787007	0.425554	-1.84937	0.0644047	0.162658		106672	710.589	0.400339	0.521124	0.768222	0.442355	0.652918		106672	710.589	-0.205737	0.42608	-0.482859	0.629196	0.999998		106672	710.589	0.472499	0.42575	1.1098	0.267084	0.999946
106707	763.237	-0.423391	0.565472	-0.748739	0.454015	0.633879		106707	763.237	-0.264201	0.691891	-0.381853	0.70257	0.842002		106707	763.237	-0.0870961	0.564177	-0.154377	0.877312	0.999998		106707	763.237	-0.146288	0.564249	-0.259261	0.795434	0.999946
106740	101.96	1.28009	1.17592	1.08859	0.276337	0.460688		106740	101.96	-0.649684	1.4258	-0.455662	0.648633	0.805813		106740	101.96	-0.253406	1.16775	-0.217003	0.828206	0.999998		106740	101.96	-0.546495	1.1643	-0.469377	0.6388	0.999946
106759	313.315	-0.140252	1.30683	-0.107322	0.914533	0.954759		106759	313.315	22.5899	2.59263	8.71316	2.9553e-18	2.30471e-15		106759	313.315	-0.0236373	1.30728	-0.0180813	0.985574	0.999998		106759	313.315	-1.10384	1.30865	-0.843496	0.398951	0.999946
106794	906.778	0.11865	0.734716	0.161491	0.871707	0.928426		106794	906.778	2.79017	0.910016	3.06607	0.00216896	0.0160221		106794	906.778	0.200853	0.734292	0.273533	0.784443	0.999998		106794	906.778	0.385769	0.734226	0.525409	0.599299	0.999946
106795	1713.68	-0.439634	0.329052	-1.33606	0.181528	0.342479		106795	1713.68	-0.714979	0.401737	-1.77972	0.0751218	0.209872		106795	1713.68	-0.165689	0.328656	-0.50414	0.614163	0.999998		106795	1713.68	0.0845101	0.328267	0.257443	0.796837	0.999946
106821	1687.21	-0.819705	0.17094	-4.79528	1.62e-06	2.82e-05		106821	1687.21	-0.469655	0.208851	-2.24876	0.0245277	0.0987077		106821	1687.21	-0.105647	0.171541	-0.615872	0.537979	0.999998		106821	1687.21	-0.0452052	0.171158	-0.264113	0.791693	0.999946
106840	2064.96	1.13108	0.901909	1.25409	0.209809	0.379946		106840	2064.96	0.438959	1.10406	0.397587	0.690934	0.833836		106840	2064.96	-0.167895	0.901069	-0.186328	0.852187	0.999998		106840	2064.96	0.308064	0.901071	0.341886	0.732437	0.999946
106869	4545.82	-1.21292	0.322323	-3.76305	0.000167856	0.00134063		106869	4545.82	-1.04331	0.394729	-2.6431	0.00821498	0.0452301		106869	4545.82	-0.104108	0.322439	-0.322876	0.746789	0.999998		106869	4545.82	0.194657	0.322351	0.603867	0.545932	0.999946
106877	1995.48	0.682139	0.818011	0.833899	0.404338	0.590836		106877	1995.48	-1.98927	1.00231	-1.98468	0.0471802	0.153949		106877	1995.48	-0.358316	0.817965	-0.438057	0.661345	0.999998		106877	1995.48	-0.674088	0.818025	-0.824043	0.409915	0.999946
106878	1354.46	-0.50077	0.372599	-1.34399	0.178951	0.338611		106878	1354.46	-1.43477	0.456874	-3.1404	0.00168719	0.0130551		106878	1354.46	-0.272895	0.373474	-0.730693	0.464967	0.999998		106878	1354.46	-0.0617415	0.373339	-0.165377	0.868647	0.999946
106894	1907.19	1.03914	0.596841	1.74107	0.0816706	0.193046		106894	1907.19	1.42973	0.730733	1.95657	0.0503979	0.160114		106894	1907.19	-0.133398	0.595782	-0.223904	0.822832	0.999998		106894	1907.19	-0.203153	0.595728	-0.341017	0.733091	0.999946
106931	789.494	-0.859416	0.526193	-1.63327	0.102412	0.226618		106931	789.494	-1.1363	0.646863	-1.75664	0.07898	0.217424		106931	789.494	0.213272	0.527164	0.404566	0.685797	0.999998		106931	789.494	-0.296824	0.527955	-0.562214	0.57397	0.999946
106947	973.974	0.749423	0.664043	1.12858	0.259077	0.441004		106947	973.974	1.126	0.813458	1.38421	0.166293	0.356177		106947	973.974	-0.604062	0.662659	-0.911574	0.361993	0.999998		106947	973.974	-0.375829	0.662553	-0.567243	0.570549	0.999946
106952	1429.06	2.71931	0.722105	3.76581	0.000166007	0.00132976		106952	1429.06	0.898466	0.881492	1.01926	0.308082	0.529515		106952	1429.06	-0.0488475	0.719417	-0.0678988	0.945866	0.999998		106952	1429.06	0.0406435	0.719747	0.0564691	0.954968	0.999946
106957	1562.56	2.47132	0.33281	7.4256	1.12e-13	2.01e-11		106957	1562.56	0.694963	0.402686	1.72582	0.0843799	0.227135		106957	1562.56	-0.429637	0.327042	-1.31371	0.188945	0.999998		106957	1562.56	-0.0134953	0.326491	-0.0413345	0.967029	0.999946
107022	402.878	1.32077	1.21376	1.08817	0.276521	0.460833		107022	402.878	-1.82649	1.48345	-1.23124	0.218234	0.426525		107022	402.878	0.663024	1.20815	0.548793	0.583148	0.999998		107022	402.878	0.361873	1.20737	0.299719	0.764391	0.999946
107029	7048.19	0.480486	0.295704	1.62489	0.104187	0.229461		107029	7048.19	-0.33987	0.361704	-0.939637	0.347404	0.567978		107029	7048.19	-0.0581195	0.295402	-0.196747	0.844026	0.999998		107029	7048.19	-0.097572	0.295372	-0.330336	0.741146	0.999946
107035	2857.92	0.87778	0.284292	3.08761	0.00201776	0.0107782		107035	2857.92	2.28486	0.352562	6.48075	9.12653e-11	1.06004e-08		107035	2857.92	-0.126127	0.283705	-0.444572	0.656629	0.999998		107035	2857.92	-0.160793	0.283841	-0.566488	0.571062	0.999946
107045	5757.92	0.140184	0.309566	0.45284	0.650664	0.786665		107045	5757.92	0.0847453	0.37896	0.223626	0.823048	0.915195		107045	5757.92	0.0134068	0.309368	0.0433362	0.965434	0.999998		107045	5757.92	0.012653	0.309372	0.0408989	0.967376	0.999946
107047	3093.56	-0.733906	0.196038	-3.74368	0.000181342	0.00142643		107047	3093.56	-0.58865	0.240267	-2.44998	0.0142863	0.0667715		107047	3093.56	0.148176	0.196192	0.75526	0.450093	0.999998		107047	3093.56	-0.102295	0.196051	-0.521778	0.601825	0.999946
107071	2760.54	-0.0532861	0.316289	-0.168473	0.866211	0.924919		107071	2760.54	-1.01289	0.386758	-2.61893	0.00882073	0.0476992		107071	2760.54	0.158412	0.316003	0.5013	0.61616	0.999998		107071	2760.54	0.305629	0.316039	0.967063	0.333512	0.999946
107094	2920.82	2.62414	0.507216	5.17361	2.3e-07	5.31e-06		107094	2920.82	0.680941	0.619061	1.09996	0.271351	0.489213		107094	2920.82	0.0474239	0.505265	0.0938595	0.925221	0.999998		107094	2920.82	-0.0258383	0.505276	-0.051137	0.959216	0.999946
107173	491.684	1.66429	0.595743	2.79363	0.00521206	0.0232171		107173	491.684	1.00444	0.723769	1.38779	0.1652	0.354561		107173	491.684	0.22301	0.589866	0.378068	0.70538	0.999998		107173	491.684	0.152709	0.590281	0.258705	0.795863	0.999946
107182	3389.26	1.41063	0.478271	2.94944	0.00318346	0.0155593		107182	3389.26	0.508705	0.585003	0.869578	0.384531	0.601736		107182	3389.26	0.187198	0.477459	0.392071	0.695006	0.999998		107182	3389.26	-0.0246185	0.477311	-0.0515774	0.958865	0.999946
107197	1141.33	-1.14722	0.28887	-3.97142	7.14e-05	0.000670645		107197	1141.33	-1.44889	0.353122	-4.10309	4.0767e-05	0.000719053		107197	1141.33	0.155007	0.289165	0.536048	0.591925	0.999998		107197	1141.33	0.137866	0.289122	0.476845	0.633472	0.999946
107227	1849.77	-0.386381	0.536443	-0.720265	0.471362	0.64897		107227	1849.77	0.00552329	0.657166	0.00840471	0.993294	0.997772		107227	1849.77	-0.150874	0.536151	-0.281403	0.778402	0.999998		107227	1849.77	-0.255883	0.536256	-0.477166	0.633244	0.999946
107239	607.931	3.34598	1.38976	2.40758	0.0160585	0.0566849		107239	607.931	-0.83825	1.69323	-0.495059	0.620559	0.787363		107239	607.931	-0.516392	1.37935	-0.374373	0.708126	0.999998		107239	607.931	-0.0770888	1.37913	-0.0558967	0.955424	0.999946
107242	671.496	-0.682146	0.406006	-1.68014	0.0929307	0.211436		107242	671.496	-0.413915	0.497299	-0.832326	0.405225	0.621813		107242	671.496	0.364714	0.405865	0.898609	0.368861	0.999998		107242	671.496	-0.122094	0.40594	-0.300769	0.763591	0.999946
107260	3042.14	-0.429392	0.20976	-2.04706	0.0406523	0.115916		107260	3042.14	-0.119524	0.257071	-0.464945	0.641971	0.802041		107260	3042.14	0.0114371	0.209644	0.0545548	0.956493	0.999998		107260	3042.14	-0.111572	0.209693	-0.532072	0.594676	0.999946
107271	4545.35	-0.393542	0.271418	-1.44995	0.147073	0.292699		107271	4545.35	0.0892347	0.332055	0.268735	0.788134	0.893267		107271	4545.35	0.227044	0.271198	0.837191	0.402485	0.999998		107271	4545.35	-0.0997183	0.271135	-0.367781	0.713037	0.999946
107272	5252.77	-0.501808	0.274232	-1.82987	0.0672695	0.167797		107272	5252.77	-0.77617	0.335814	-2.31131	0.0208158	0.0878837		107272	5252.77	0.10394	0.274071	0.379244	0.704507	0.999998		107272	5252.77	0.11535	0.27404	0.420923	0.673811	0.999946
107305	1976.08	1.09568	0.612673	1.78836	0.0737181	0.179255		107305	1976.08	0.480674	0.750018	0.640883	0.521599	0.71507		107305	1976.08	-0.223952	0.612021	-0.365922	0.714423	0.999998		107305	1976.08	0.15935	0.612049	0.260355	0.79459	0.999946
107321	231.064	8.79234	1.71503	5.12663	2.95e-07	6.57e-06		107321	231.064	1.31728	1.19122	1.10583	0.268802	0.486293		107321	231.064	1.26051	0.957659	1.31624	0.188093	0.999998		107321	231.064	0.523439	0.955748	0.547675	0.583915	0.999946
107328	53.6606	-1.42842	0.941195	-1.51767	0.129099	0.266149		107328	53.6606	0.890993	1.17207	0.760188	0.447142	0.656467		107328	53.6606	-0.202994	0.949139	-0.213871	0.830647	0.999998		107328	53.6606	0.292855	0.947429	0.309105	0.757242	0.999946
107338	2213.68	1.46035	0.532602	2.74192	0.00610816	0.0264429		107338	2213.68	0.754872	0.651513	1.15864	0.246602	0.461343		107338	2213.68	0.0760561	0.530611	0.143337	0.886024	0.999998		107338	2213.68	0.242978	0.530541	0.457981	0.646966	0.999946
107350	1500.26	-1.95091	0.546571	-3.56936	0.00035786	0.00255868		107350	1500.26	-2.16805	0.670387	-3.23403	0.00122058	0.0103738		107350	1500.26	0.134475	0.546637	0.246004	0.805679	0.999998		107350	1500.26	0.698968	0.546099	1.27993	0.20057	0.999946
107358	14199	0.444905	0.177316	2.50911	0.0121036	0.0456153		107358	14199	1.26385	0.217598	5.80817	6.31575e-09	4.0562e-07		107358	14199	-0.105205	0.177149	-0.593879	0.552593	0.999998		107358	14199	-0.14538	0.177119	-0.820803	0.411758	0.999946
107368	3337.48	1.15722	0.378188	3.0599	0.00221414	0.0116054		107368	3337.48	1.73428	0.463239	3.74381	0.000181248	0.00231989		107368	3337.48	0.284905	0.377137	0.75544	0.449985	0.999998		107368	3337.48	0.000784903	0.377054	0.00208168	0.998339	0.999946
107371	4891.35	-0.601582	0.449914	-1.33711	0.181188	0.342015		107371	4891.35	0.623965	0.551348	1.13171	0.257757	0.474569		107371	4891.35	0.132581	0.449953	0.294656	0.768257	0.999998		107371	4891.35	-0.0737959	0.44995	-0.164009	0.869724	0.999946
107373	4529.72	-0.902896	0.347742	-2.59646	0.0094191	0.0374637		107373	4529.72	-0.197178	0.426052	-0.462802	0.643506	0.802692		107373	4529.72	0.032598	0.347815	0.0937223	0.92533	0.999998		107373	4529.72	0.252766	0.347652	0.727066	0.467186	0.999946
107375	1564.38	-0.338785	0.332679	-1.01835	0.30851	0.496216		107375	1564.38	-0.718479	0.407897	-1.76142	0.0781666	0.215719		107375	1564.38	-0.276746	0.332817	-0.831525	0.405677	0.999998		107375	1564.38	0.264062	0.332102	0.795124	0.426541	0.999946
107435	5664.64	-0.703754	0.276507	-2.54515	0.010923	0.0421701		107435	5664.64	-0.702964	0.338498	-2.07672	0.0378277	0.131908		107435	5664.64	0.175486	0.276566	0.634519	0.525742	0.999998		107435	5664.64	-0.0122325	0.276481	-0.0442434	0.96471	0.999946
107448	211.539	0.860471	1.599	0.538132	0.590486	0.741026		107448	211.539	8.41386	2.82581	2.97751	0.00290602	0.0204828		107448	211.539	-0.745155	1.59622	-0.466826	0.640625	0.999998		107448	211.539	0.698493	1.59473	0.438001	0.661386	0.999946
107508	11719.5	0.181782	0.193241	0.940698	0.346859	0.536424		107508	11719.5	0.24143	0.236498	1.02085	0.307324	0.52882		107508	11719.5	0.00667568	0.193051	0.0345798	0.972415	0.999998		107508	11719.5	-0.15969	0.193014	-0.827353	0.408037	0.999946
107513	10302.5	-0.0934154	0.247925	-0.376788	0.706331	0.825074		107513	10302.5	-0.317415	0.303534	-1.04573	0.295684	0.516607		107513	10302.5	-0.096009	0.24783	-0.387398	0.698462	0.999998		107513	10302.5	-0.0200965	0.247804	-0.0810983	0.935364	0.999946
107522	787.935	-0.849443	0.286018	-2.9699	0.00297901	0.0147657		107522	787.935	-0.836826	0.35172	-2.37924	0.0173484	0.0773412		107522	787.935	0.271227	0.28626	0.947487	0.343391	0.999998		107522	787.935	0.108462	0.285986	0.379255	0.704498	0.999946
107526	993.949	-0.921288	1.38032	-0.667446	0.504487	0.675671		107526	993.949	-0.235707	1.69161	-0.139338	0.889183	0.949012		107526	993.949	0.203422	1.38087	0.147315	0.882884	0.999998		107526	993.949	0.923138	1.38013	0.668876	0.503575	0.999946
107527	255.302	0.389807	0.641634	0.607521	0.543505	0.704833		107527	255.302	-0.942335	0.778452	-1.21052	0.226078	0.435713		107527	255.302	-0.110367	0.639515	-0.172579	0.862982	0.999998		107527	255.302	0.0107014	0.638443	0.0167616	0.986627	0.999946
107528	344.331	2.56616	1.42538	1.80033	0.0718089	0.175866		107528	344.331	0.919018	1.74639	0.526238	0.598723	0.773318		107528	344.331	0.00906963	1.42211	0.00637757	0.994911	0.999998		107528	344.331	0.391282	1.42305	0.27496	0.783347	0.999946
107566	4411.59	0.661408	0.340742	1.94108	0.0522484	0.139372		107566	4411.59	0.0161752	0.416889	0.0387998	0.96905	0.986672		107566	4411.59	0.146213	0.340353	0.429592	0.667492	0.999998		107566	4411.59	0.0944929	0.340297	0.277677	0.78126	0.999946
107568	1093.34	0.408815	0.517689	0.789692	0.429707	0.612284		107568	1093.34	1.02153	0.635791	1.60671	0.108118	0.267551		107568	1093.34	0.273259	0.516331	0.529233	0.596644	0.999998		107568	1093.34	0.783331	0.515944	1.51825	0.128952	0.999946
107569	5482.13	-0.889846	0.321584	-2.76708	0.00565617	0.0248754		107569	5482.13	0.0192042	0.394082	0.0487316	0.961133	0.984487		107569	5482.13	0.139453	0.321724	0.433454	0.664685	0.999998		107569	5482.13	0.00764633	0.321818	0.0237598	0.981044	0.999946
107581	456.989	3.83034	1.56563	2.44651	0.0144246	0.0523058		107581	456.989	-1.72694	1.91209	-0.90317	0.366436	0.584662		107581	456.989	-0.705914	1.56106	-0.452201	0.651124	0.999998		107581	456.989	-2.86474	1.56552	-1.82989	0.0672658	0.999946
107607	1017.02	0.443657	0.829284	0.534989	0.592658	0.742812		107607	1017.02	0.886869	1.01595	0.872943	0.382694	0.600669		107607	1017.02	0.291579	0.828408	0.351976	0.724856	0.999998		107607	1017.02	0.937875	0.828085	1.13258	0.257389	0.999946
107650	580.503	1.50131	0.495516	3.0298	0.00244717	0.0125327		107650	580.503	1.12491	0.602766	1.86625	0.0620066	0.183715		107650	580.503	-0.218632	0.491032	-0.445249	0.65614	0.999998		107650	580.503	-0.948835	0.491335	-1.93114	0.0534662	0.999946
107652	4321.83	0.00864927	0.261423	0.0330854	0.973607	0.985065		107652	4321.83	-0.281535	0.319885	-0.880111	0.378799	0.596786		107652	4321.83	-0.00919103	0.261221	-0.0351848	0.971932	0.999998		107652	4321.83	-0.176634	0.26115	-0.676371	0.498805	0.999946
107684	3718.96	0.617001	0.476127	1.29588	0.195018	0.361048		107684	3718.96	0.0967611	0.583848	0.16573	0.86837	0.938614		107684	3718.96	-0.620157	0.475988	-1.30288	0.192614	0.999998		107684	3718.96	-0.185592	0.4759	-0.38998	0.696551	0.999946
107686	2550.94	-1.20154	0.267846	-4.48593	7.26e-06	9.91e-05		107686	2550.94	-0.929186	0.327656	-2.83586	0.0045703	0.0291293		107686	2550.94	0.0394247	0.267888	0.147169	0.882999	0.999998		107686	2550.94	0.222862	0.2679	0.831883	0.405475	0.999946
107701	6052.85	0.133631	0.383899	0.348088	0.727774	0.839674		107701	6052.85	0.188652	0.470053	0.401343	0.688168	0.832235		107701	6052.85	0.00265947	0.383727	0.00693064	0.99447	0.999998		107701	6052.85	-0.183447	0.383708	-0.478091	0.632586	0.999946
107702	5445.57	-0.513501	0.23921	-2.14666	0.0318205	0.0960243		107702	5445.57	-1.02107	0.292758	-3.48778	0.000487056	0.00506446		107702	5445.57	-0.24668	0.239223	-1.03117	0.302461	0.999998		107702	5445.57	-0.107475	0.239123	-0.449455	0.653104	0.999946
107723	1926.92	1.08654	0.466884	2.32722	0.0199537	0.0676357		107723	1926.92	0.693519	0.570467	1.2157	0.224097	0.433461		107723	1926.92	-0.245662	0.464836	-0.528492	0.597158	0.999998		107723	1926.92	0.335993	0.464542	0.723278	0.469509	0.999946
107732	2936.37	-0.068003	0.229265	-0.296614	0.766762	0.864378		107732	2936.37	0.163028	0.280861	0.580458	0.561605	0.744579		107732	2936.37	-0.000460781	0.229074	-0.0020115	0.998395	0.999998		107732	2936.37	-0.165422	0.228839	-0.722876	0.469756	0.999946
107733	1873.83	-0.677197	0.26293	-2.57558	0.0100072	0.039344		107733	1873.83	-0.868255	0.321306	-2.70227	0.00688675	0.0398672		107733	1873.83	-0.0958479	0.263026	-0.364405	0.715555	0.999998		107733	1873.83	0.123225	0.263008	0.468522	0.639411	0.999946
107734	2157.34	-0.963971	0.225364	-4.27739	1.89e-05	0.000221756		107734	2157.34	-0.182236	0.275902	-0.66051	0.508927	0.705582		107734	2157.34	0.0627723	0.225498	0.278372	0.780727	0.999998		107734	2157.34	-0.0936536	0.225243	-0.41579	0.677564	0.999946
107746	1266.42	0.382272	0.595924	0.641478	0.521212	0.688159		107746	1266.42	0.460641	0.729471	0.631473	0.527731	0.720132		107746	1266.42	0.380389	0.59501	0.639297	0.522629	0.999998		107746	1266.42	0.0284583	0.594662	0.0478562	0.961831	0.999946
107747	542.901	0.421085	0.924987	0.455233	0.648941	0.785667		107747	542.901	-1.96913	1.13771	-1.73079	0.08349	0.225667		107747	542.901	-0.855984	0.924606	-0.925782	0.354559	0.999998		107747	542.901	0.231111	0.925161	0.249806	0.802737	0.999946
107766	678.697	-1.46639	0.812243	-1.80536	0.0710189	0.174653		107766	678.697	-0.519567	0.992119	-0.523694	0.600491	0.774459		107766	678.697	0.0959132	0.809733	0.11845	0.905711	0.999998		107766	678.697	0.0729207	0.809316	0.0901017	0.928206	0.999946
107767	2412.48	-0.341717	0.719767	-0.47476	0.634958	0.775824		107767	2412.48	0.0768763	0.881828	0.0871783	0.93053	0.969143		107767	2412.48	-0.014072	0.719818	-0.0195493	0.984403	0.999998		107767	2412.48	0.105256	0.719778	0.146234	0.883737	0.999946
107769	2435.43	0.802252	0.608823	1.31771	0.187601	0.350303		107769	2435.43	1.15391	0.745919	1.54697	0.121871	0.288882		107769	2435.43	-0.0926916	0.608171	-0.152411	0.878863	0.999998		107769	2435.43	0.324863	0.608015	0.534301	0.593133	0.999946
107771	907.011	-1.86584	0.765839	-2.43634	0.0148368	0.0535169		107771	907.011	-3.2723	0.94053	-3.47921	0.000502898	0.00520934		107771	907.011	-0.186938	0.765747	-0.244124	0.807134	0.999998		107771	907.011	-0.203562	0.765509	-0.265917	0.790303	0.999946
107815	191.69	1.54375	1.35935	1.13565	0.256103	0.437101		107815	191.69	5.02106	1.77508	2.82863	0.0046747	0.0295875		107815	191.69	0.199999	1.35227	0.147899	0.882423	0.999998		107815	191.69	0.111636	1.35222	0.0825576	0.934203	0.999946
107817	1848.84	-0.171418	0.200958	-0.853005	0.393657	0.579817		107817	1848.84	-0.522362	0.245413	-2.1285	0.0332956	0.121115		107817	1848.84	-0.0123862	0.20081	-0.0616813	0.950817	0.999998		107817	1848.84	-0.261806	0.200639	-1.30486	0.191941	0.999946
107823	2761.23	0.927679	0.420309	2.20714	0.0273045	0.0856392		107823	2761.23	1.14148	0.515254	2.21537	0.0267349	0.104471		107823	2761.23	-0.108407	0.419537	-0.258398	0.7961	0.999998		107823	2761.23	0.156975	0.419464	0.374227	0.708235	0.999946
107829	2206.52	-0.785557	0.362069	-2.16963	0.030035	0.0922369		107829	2206.52	-0.188164	0.442755	-0.424985	0.670848	0.820203		107829	2206.52	0.133771	0.361585	0.369957	0.711414	0.999998		107829	2206.52	-0.106778	0.361636	-0.295263	0.767793	0.999946
107885	396.391	-1.59511	0.463866	-3.43872	0.000584472	0.00385808		107885	396.391	-1.34523	0.568885	-2.36468	0.0180456	0.0795404		107885	396.391	-0.777424	0.467478	-1.66302	0.096309	0.999998		107885	396.391	-0.190358	0.467099	-0.407532	0.683617	0.999946
107895	666.771	0.0863981	0.514781	0.167835	0.866713	0.925274		107895	666.771	1.8494	0.639246	2.89309	0.00381467	0.0252722		107895	666.771	0.480889	0.512872	0.937639	0.34843	0.999998		107895	666.771	0.167444	0.512496	0.326722	0.743878	0.999946
107932	3665.47	-0.58621	0.514111	-1.14024	0.254186	0.434712		107932	3665.47	0.275635	0.629941	0.437557	0.661707	0.815034		107932	3665.47	-0.0663661	0.514023	-0.129111	0.89727	0.999998		107932	3665.47	0.103357	0.513968	0.201097	0.840623	0.999946
107939	3523.71	2.53535	0.521321	4.86333	1.15e-06	2.09e-05		107939	3523.71	4.05845	0.64092	6.33223	2.41647e-10	2.56146e-08		107939	3523.71	-0.0048624	0.519169	-0.00936573	0.992527	0.999998		107939	3523.71	-0.0501168	0.519116	-0.0965426	0.92309	0.999946
107951	5933.5	0.189821	0.3039	0.624617	0.532222	0.695335		107951	5933.5	-0.624613	0.372032	-1.67892	0.0931669	0.242594		107951	5933.5	-0.0997353	0.303723	-0.328376	0.742627	0.999998		107951	5933.5	0.135172	0.303646	0.445164	0.656201	0.999946
107975	3646.51	2.04071	0.577227	3.53537	0.000407206	0.00285358		107975	3646.51	1.48137	0.706761	2.096	0.0360823	0.127946		107975	3646.51	0.0296895	0.576441	0.0515049	0.958923	0.999998		107975	3646.51	-0.220527	0.576459	-0.382555	0.70205	0.999946
107976	1860.88	-0.92325	0.193885	-4.76185	1.92e-06	3.23e-05		107976	1860.88	0.66545	0.23921	2.78186	0.00540475	0.0329108		107976	1860.88	-0.0516995	0.193812	-0.266751	0.789661	0.999998		107976	1860.88	-0.0309005	0.193272	-0.159881	0.872975	0.999946
107986	354.41	-0.437254	0.509342	-0.85847	0.390633	0.577044		107986	354.41	0.0629134	0.626564	0.10041	0.920019	0.963913		107986	354.41	-0.306937	0.510159	-0.60165	0.547407	0.999998		107986	354.41	-0.674876	0.508882	-1.32619	0.184776	0.999946
107993	228.147	-3.86307	1.77282	-2.17905	0.0293279	0.0904015		107993	228.147	1.98967	2.20608	0.9019	0.36711	0.58504		107993	228.147	0.537402	1.73467	0.309801	0.756712	0.999998		107993	228.147	0.290902	1.73193	0.167964	0.866612	0.999946
107995	9702.93	0.701129	0.312598	2.24291	0.0249029	0.0796163		107995	9702.93	0.474751	0.382749	1.24037	0.214839	0.422328		107995	9702.93	-0.0638526	0.31245	-0.204361	0.838071	0.999998		107995	9702.93	-0.110085	0.312446	-0.352331	0.72459	0.999946
107999	276.144	-0.289399	0.898562	-0.322069	0.747401	0.852766		107999	276.144	-0.749005	1.09987	-0.680991	0.495877	0.696435		107999	276.144	-0.0377051	0.896508	-0.0420578	0.966453	0.999998		107999	276.144	-0.346866	0.896363	-0.38697	0.698778	0.999946
108000	3493.68	-0.211623	0.398679	-0.530811	0.59555	0.744732		108000	3493.68	0.960137	0.489156	1.96284	0.0496643	0.158502		108000	3493.68	-0.021667	0.398723	-0.0543411	0.956663	0.999998		108000	3493.68	0.280879	0.398679	0.704524	0.481107	0.999946
108011	841.453	0.5308	0.438726	1.20987	0.22633	0.400434		108011	841.453	0.891464	0.535726	1.66403	0.0961065	0.24703		108011	841.453	0.109923	0.436785	0.251664	0.801301	0.999998		108011	841.453	0.505754	0.436308	1.15917	0.246388	0.999946
108012	902.189	-0.785028	0.721406	-1.08819	0.276511	0.460833		108012	902.189	0.928712	0.883867	1.05074	0.293379	0.513649		108012	902.189	0.12729	0.720883	0.176575	0.859842	0.999998		108012	902.189	0.637807	0.720822	0.884833	0.376247	0.999946
108014	6790.96	-0.063317	0.413881	-0.152984	0.878411	0.932278		108014	6790.96	-0.23663	0.50681	-0.4669	0.640572	0.801244		108014	6790.96	-0.0783349	0.413826	-0.189294	0.849862	0.999998		108014	6790.96	-0.147519	0.4138	-0.356498	0.721468	0.999946
108037	9109.53	0.507306	0.298238	1.70101	0.0889407	0.205384		108037	9109.53	0.0034279	0.365086	0.0093893	0.992509	0.997358		108037	9109.53	0.18753	0.297958	0.629384	0.529097	0.999998		108037	9109.53	0.0754114	0.297986	0.25307	0.800214	0.999946
108052	7645.71	0.187957	0.472029	0.398189	0.690491	0.815113		108052	7645.71	0.155405	0.578253	0.26875	0.788122	0.893267		108052	7645.71	0.059834	0.471992	0.126769	0.899123	0.999998		108052	7645.71	-0.334893	0.472121	-0.709338	0.478115	0.999946
108058	2861.42	0.0848459	0.882283	0.0961663	0.923389	0.959052		108058	2861.42	0.0123325	1.0808	0.0114106	0.990896	0.99628		108058	2861.42	-0.285208	0.882051	-0.323347	0.746433	0.999998		108058	2861.42	0.0668749	0.881762	0.0758423	0.939545	0.999946
108062	5319.93	0.309675	0.448749	0.690084	0.490141	0.664561		108062	5319.93	1.03792	0.549904	1.88746	0.0590979	0.178487		108062	5319.93	-0.0379609	0.4486	-0.0846207	0.932563	0.999998		108062	5319.93	-0.152501	0.448547	-0.339989	0.733865	0.999946
108067	2165.17	-0.913715	0.267062	-3.42135	0.000623108	0.00405465		108067	2165.17	-1.02245	0.326491	-3.13163	0.00173842	0.0133385		108067	2165.17	-0.0445115	0.267104	-0.166645	0.867649	0.999998		108067	2165.17	-0.17385	0.26693	-0.651293	0.514857	0.999946
108077	4038.69	2.6836	0.393552	6.81892	9.17e-12	9.1e-10		108077	4038.69	1.22945	0.479922	2.56178	0.0104137	0.0541415		108077	4038.69	0.145281	0.391229	0.371346	0.71038	0.999998		108077	4038.69	0.021866	0.391202	0.0558943	0.955426	0.999946
108078	700.29	-0.501678	1.35138	-0.371235	0.710463	0.827088		108078	700.29	1.85577	1.65621	1.12049	0.262504	0.479669		108078	700.29	-0.21123	1.35141	-0.156304	0.875794	0.999998		108078	700.29	0.170882	1.35149	0.12644	0.899384	0.999946
108086	3003.4	0.710788	0.358347	1.98352	0.0473097	0.129813		108086	3003.4	0.736792	0.439308	1.67716	0.0935103	0.24314		108086	3003.4	-0.0125931	0.357796	-0.0351965	0.971923	0.999998		108086	3003.4	0.294386	0.357686	0.823028	0.410492	0.999946
108089	2104.97	1.59697	0.455724	3.50425	0.00045789	0.00314418		108089	2104.97	0.0788026	0.556909	0.1415	0.887475	0.948089		108089	2104.97	-0.441951	0.454202	-0.973026	0.33054	0.999998		108089	2104.97	-0.498782	0.454225	-1.0981	0.272163	0.999946
108097	149.266	-2.07395	1.78884	-1.15938	0.2463	0.424551		108097	149.266	-0.480919	2.19043	-0.219555	0.826218	0.917665		108097	149.266	0.129752	1.78921	0.0725193	0.942189	0.999998		108097	149.266	0.499268	1.78649	0.279469	0.779885	0.999946
108098	1477.42	-0.912485	0.379105	-2.40695	0.0160865	0.0567655		108098	1477.42	0.0732595	0.464018	0.157881	0.874551	0.941277		108098	1477.42	0.235474	0.379095	0.621149	0.534502	0.999998		108098	1477.42	-0.0171415	0.378806	-0.0452515	0.963907	0.999946
108099	1251.09	-0.740424	0.598274	-1.2376	0.215864	0.387895		108099	1251.09	-0.511102	0.733753	-0.696558	0.486079	0.689133		108099	1251.09	-0.257173	0.599323	-0.429106	0.667846	0.999998		108099	1251.09	-0.0688956	0.599022	-0.115013	0.908434	0.999946
108100	403.277	1.21437	0.726638	1.67122	0.0946775	0.213858		108100	403.277	-0.0370916	0.88293	-0.0420097	0.966491	0.985998		108100	403.277	-0.662441	0.721599	-0.918018	0.35861	0.999998		108100	403.277	0.57152	0.720776	0.792923	0.427823	0.999946
108101	17693	0.863207	0.436246	1.97872	0.0478481	0.130732		108101	17693	0.38518	0.534286	0.720925	0.470956	0.677156		108101	17693	-0.378086	0.436186	-0.866799	0.386052	0.999998		108101	17693	-0.19066	0.436208	-0.437085	0.66205	0.999946
108105	848.916	-1.33743	1.26795	-1.0548	0.291517	0.476837		108105	848.916	-1.05452	1.5543	-0.678455	0.497483	0.697601		108105	848.916	-0.863726	1.26789	-0.681232	0.495725	0.999998		108105	848.916	0.000273079	1.26743	0.000215458	0.999828	0.999946
108115	1130.6	2.63315	0.794993	3.31217	0.000925757	0.00565291		108115	1130.6	3.798	0.982862	3.86423	0.000111442	0.00159838		108115	1130.6	-0.480666	0.792512	-0.606509	0.544177	0.999998		108115	1130.6	0.353635	0.792474	0.446242	0.655422	0.999946
108116	2936.62	0.0482672	0.46723	0.103305	0.917721	0.956441		108116	2936.62	0.86458	0.571939	1.51167	0.130619	0.30182		108116	2936.62	-0.00188005	0.466453	-0.00403054	0.996784	0.999998		108116	2936.62	-0.0577683	0.466332	-0.123878	0.901412	0.999946
108121	4441.9	-0.291256	0.265692	-1.09622	0.272983	0.456975		108121	4441.9	-0.627877	0.325151	-1.93104	0.0534787	0.1668		108121	4441.9	0.224037	0.265552	0.843667	0.398856	0.999998		108121	4441.9	0.169396	0.265496	0.638035	0.523451	0.999946
108123	1216.35	-0.536284	0.594565	-0.901978	0.367069	0.555308		108123	1216.35	-0.376867	0.728057	-0.517634	0.604714	0.777561		108123	1216.35	-0.48228	0.594758	-0.810884	0.417432	0.999998		108123	1216.35	0.0683668	0.594367	0.115025	0.908426	0.999946
108124	6724.64	-0.457738	0.197868	-2.31335	0.0207034	0.0695476		108124	6724.64	-0.791669	0.242103	-3.26996	0.00107561	0.00937234		108124	6724.64	0.0139024	0.197815	0.0702799	0.943971	0.999998		108124	6724.64	-0.0801234	0.197837	-0.404996	0.68548	0.999946
108138	346.052	-1.46128	0.485867	-3.00756	0.00263352	0.0133447		108138	346.052	-0.936015	0.595214	-1.57257	0.115818	0.279595		108138	346.052	-0.268554	0.487898	-0.550431	0.582024	0.999998		108138	346.052	0.496309	0.489858	1.01317	0.31098	0.999946
108143	4469.44	-0.683245	0.233105	-2.93106	0.00337811	0.0162405		108143	4469.44	-0.75393	0.285241	-2.64313	0.00821431	0.0452301		108143	4469.44	0.164583	0.233145	0.705926	0.480234	0.999998		108143	4469.44	-0.0553657	0.233073	-0.237546	0.812233	0.999946
108147	1660.01	-0.216998	0.259975	-0.834688	0.403894	0.590323		108147	1660.01	-0.0382718	0.318016	-0.120346	0.904209	0.956883		108147	1660.01	0.339807	0.25926	1.31068	0.189966	0.999998		108147	1660.01	-0.0253679	0.259004	-0.097944	0.921977	0.999946
108148	3404.51	1.38642	0.545724	2.54051	0.0110691	0.0426589		108148	3404.51	3.53819	0.674381	5.24657	1.54954e-07	6.43264e-06		108148	3404.51	-0.171862	0.545162	-0.31525	0.752572	0.999998		108148	3404.51	0.178681	0.545164	0.327757	0.743095	0.999946
108150	1510.53	-0.922336	0.283445	-3.25402	0.00113786	0.00672611		108150	1510.53	0.136054	0.34872	0.390152	0.696424	0.838014		108150	1510.53	-0.234686	0.283336	-0.828297	0.407502	0.999998		108150	1510.53	-0.139104	0.283107	-0.491347	0.623181	0.999946
108155	5625.35	-0.267777	0.388353	-0.689519	0.490497	0.664795		108155	5625.35	-0.193951	0.475795	-0.407635	0.683542	0.82894		108155	5625.35	-0.0365451	0.388303	-0.0941149	0.925018	0.999998		108155	5625.35	-0.264207	0.388239	-0.680528	0.49617	0.999946
108156	15607.9	1.25596	0.424645	2.95766	0.00309979	0.0152517		108156	15607.9	0.834598	0.519927	1.60522	0.108445	0.268118		108156	15607.9	0.0772332	0.424463	0.181955	0.855618	0.999998		108156	15607.9	-0.216648	0.424463	-0.510404	0.609768	0.999946
108159	1488.51	-0.73196	0.288745	-2.53497	0.0112457	0.0431871		108159	1488.51	0.249841	0.35364	0.706486	0.479886	0.683905		108159	1488.51	0.334044	0.288601	1.15746	0.247084	0.999998		108159	1488.51	0.526372	0.288548	1.82421	0.0681207	0.999946
108160	1742.37	-0.260084	0.289609	-0.898052	0.369158	0.557002		108160	1742.37	-0.207132	0.354628	-0.584083	0.559164	0.742695		108160	1742.37	-0.0425056	0.2897	-0.146723	0.883351	0.999998		108160	1742.37	-0.0233452	0.289458	-0.0806515	0.935719	0.999946
108645	6052.17	-0.0771331	0.265641	-0.290366	0.771537	0.867611		108645	6052.17	-0.395087	0.325203	-1.21489	0.224407	0.433719		108645	6052.17	0.0986959	0.265574	0.371633	0.710166	0.999998		108645	6052.17	-0.210886	0.265583	-0.79405	0.427166	0.999946
108652	925.205	0.20815	0.419088	0.496674	0.619419	0.763968		108652	925.205	0.0776138	0.513171	0.151243	0.879784	0.944523		108652	925.205	-0.0841026	0.418731	-0.200851	0.840815	0.999998		108652	925.205	0.128347	0.418354	0.306791	0.759003	0.999946
108654	1445.71	0.425961	0.341102	1.24878	0.211747	0.382377		108654	1445.71	-0.384262	0.417709	-0.919928	0.35761	0.577231		108654	1445.71	-0.0392827	0.340426	-0.115393	0.908134	0.999998		108654	1445.71	0.192593	0.340183	0.566144	0.571296	0.999946
108655	4911.34	0.560462	0.509799	1.09938	0.271603	0.455743		108655	4911.34	0.207797	0.624175	0.332915	0.739199	0.861442		108655	4911.34	0.111546	0.509289	0.219024	0.826632	0.999998		108655	4911.34	0.118639	0.509217	0.232983	0.815775	0.999946
108657	2640.37	1.14809	0.93492	1.22801	0.219443	0.391996		108657	2640.37	2.06421	1.14529	1.80235	0.0714897	0.203118		108657	2640.37	0.351544	0.9346	0.376144	0.70681	0.999998		108657	2640.37	-0.015581	0.934461	-0.0166737	0.986697	0.999946
108660	13864.4	0.408825	0.424419	0.963259	0.335418	0.524078		108660	13864.4	0.273603	0.51976	0.526402	0.598609	0.773274		108660	13864.4	0.0277863	0.424339	0.0654814	0.947791	0.999998		108660	13864.4	-0.0900803	0.424334	-0.212286	0.831884	0.999946
108664	3595.03	-0.931808	0.261869	-3.5583	0.000373261	0.00264628		108664	3595.03	0.0356806	0.320925	0.11118	0.911473	0.959825		108664	3595.03	0.113484	0.261923	0.433272	0.664817	0.999998		108664	3595.03	0.141349	0.261862	0.539787	0.589344	0.999946
108670	943.06	-1.22807	0.490189	-2.50531	0.0122346	0.0459185		108670	943.06	-0.998696	0.605219	-1.65014	0.0989141	0.251878		108670	943.06	0.265897	0.489988	0.542659	0.587364	0.999998		108670	943.06	0.447987	0.488887	0.91634	0.359488	0.999946
108671	6873.99	-0.679373	0.18448	-3.68263	0.000230841	0.00176536		108671	6873.99	-0.602616	0.22584	-2.66833	0.007623	0.0428374		108671	6873.99	0.0740995	0.184577	0.401455	0.688085	0.999998		108671	6873.99	-0.0282683	0.184455	-0.153253	0.878198	0.999946
108672	471.041	-0.28766	0.409034	-0.703267	0.481889	0.658422		108672	471.041	-0.598331	0.497533	-1.20259	0.229133	0.439662		108672	471.041	0.344702	0.410488	0.839737	0.401056	0.999998		108672	471.041	-1.73981	0.411143	-4.23165	2.31985e-05	0.0844272
108673	2152.47	0.333375	0.291888	1.14213	0.253399	0.433842		108673	2152.47	-0.380305	0.356434	-1.06697	0.285985	0.505694		108673	2152.47	-0.0260226	0.29118	-0.0893695	0.928788	0.999998		108673	2152.47	-0.0741752	0.291019	-0.254881	0.798815	0.999946
108679	3601.58	-0.403316	0.33266	-1.2124	0.225361	0.3993		108679	3601.58	-0.387687	0.407295	-0.951859	0.341169	0.561822		108679	3601.58	-0.00684216	0.332656	-0.0205683	0.98359	0.999998		108679	3601.58	0.0650831	0.332595	0.195683	0.844858	0.999946
108682	271.214	1.61186	0.703852	2.29005	0.0220183	0.0727372		108682	271.214	-1.02597	0.869865	-1.17945	0.238218	0.450132		108682	271.214	0.287191	0.69209	0.414962	0.67817	0.999998		108682	271.214	0.639745	0.691792	0.924766	0.355088	0.999946
108686	2332.27	0.104086	0.257081	0.404879	0.685567	0.812217		108686	2332.27	0.221557	0.315123	0.703081	0.482005	0.685638		108686	2332.27	0.185367	0.256382	0.72301	0.469674	0.999998		108686	2332.27	0.403276	0.256006	1.57526	0.115196	0.999946
108687	4735.93	0.232775	0.398736	0.583782	0.559367	0.717646		108687	4735.93	0.0318466	0.488088	0.0652477	0.947977	0.977542		108687	4735.93	-0.103793	0.398357	-0.260553	0.794437	0.999998		108687	4735.93	0.0698217	0.398288	0.175305	0.86084	0.999946
108689	361.389	1.54023	0.786302	1.95883	0.0501324	0.135571		108689	361.389	-1.61138	0.953116	-1.69064	0.0909047	0.238492		108689	361.389	0.460721	0.778254	0.591993	0.553855	0.999998		108689	361.389	0.50578	0.779113	0.649174	0.516226	0.999946
108705	5512.64	-0.311907	0.272356	-1.14522	0.252118	0.432274		108705	5512.64	-1.30237	0.333801	-3.90165	9.55408e-05	0.00141343		108705	5512.64	-0.19059	0.27243	-0.699594	0.484181	0.999998		108705	5512.64	-0.101988	0.27246	-0.374324	0.708163	0.999946
108707	1813.37	1.38281	0.396492	3.48761	0.000487356	0.00330699		108707	1813.37	-0.0556534	0.483603	-0.115081	0.908381	0.958223		108707	1813.37	0.0924124	0.394855	0.234041	0.814953	0.999998		108707	1813.37	0.21593	0.394941	0.54674	0.584558	0.999946
108735	3900.39	0.540414	0.322196	1.67729	0.0934865	0.212201		108735	3900.39	0.312439	0.394785	0.791417	0.428701	0.641742		108735	3900.39	-0.538005	0.321818	-1.67177	0.0945705	0.999998		108735	3900.39	-0.342033	0.321781	-1.06294	0.28781	0.999946
108737	1162.69	1.74867	0.40694	4.29712	1.73e-05	0.000206918		108737	1162.69	1.58421	0.495311	3.19842	0.00138181	0.0113348		108737	1162.69	-0.378702	0.402317	-0.941302	0.34655	0.999998		108737	1162.69	-0.100851	0.401622	-0.251108	0.80173	0.999946
108755	809.821	-0.995377	0.322666	-3.08485	0.00203654	0.0108516		108755	809.821	-1.27507	0.394568	-3.23156	0.00123117	0.010412		108755	809.821	0.0632782	0.323327	0.195709	0.844838	0.999998		108755	809.821	-0.0422147	0.323488	-0.130499	0.896172	0.999946
108767	4989.43	-0.521181	0.543066	-0.9597	0.337206	0.52602		108767	4989.43	0.389914	0.665635	0.585777	0.558025	0.742085		108767	4989.43	-0.0728066	0.54305	-0.13407	0.893347	0.999998		108767	4989.43	0.0935089	0.542972	0.172217	0.863267	0.999946
108797	103.431	-0.621801	1.33552	-0.465587	0.641512	0.780566		108797	103.431	6.1206	2.17666	2.81193	0.00492458	0.0307589		108797	103.431	1.35692	1.33934	1.01313	0.311	0.999998		108797	103.431	0.286633	1.3368	0.214417	0.830222	0.999946
108811	282.955	-1.78164	0.661073	-2.69507	0.00703747	0.0294839		108811	282.955	-1.8562	0.814327	-2.27943	0.0226414	0.0935814		108811	282.955	0.0540224	0.662555	0.0815365	0.935015	0.999998		108811	282.955	0.341616	0.664371	0.514194	0.607116	0.999946
108829	2078.14	-0.819067	0.286371	-2.86016	0.00423428	0.0195227		108829	2078.14	-0.235524	0.351638	-0.669791	0.502991	0.701558		108829	2078.14	0.405099	0.286387	1.41451	0.157211	0.999998		108829	2078.14	0.0854963	0.286194	0.298736	0.765142	0.999946
108837	3486.49	1.21643	0.336392	3.61612	0.000299049	0.00219276		108837	3486.49	0.357836	0.411093	0.870452	0.384053	0.601506		108837	3486.49	0.198511	0.335471	0.591738	0.554026	0.999998		108837	3486.49	-0.40816	0.335312	-1.21725	0.223508	0.999946
108841	263.243	1.25796	1.07462	1.17061	0.241756	0.41941		108841	263.243	1.24787	1.31494	0.948998	0.342622	0.56328		108841	263.243	-0.170271	1.06941	-0.15922	0.873495	0.999998		108841	263.243	-0.333637	1.06871	-0.312188	0.754898	0.999946
108853	534.855	-0.314671	0.397909	-0.790812	0.429054	0.611702		108853	534.855	-1.16754	0.485479	-2.40493	0.0161757	0.0734329		108853	534.855	0.0877096	0.397863	0.220451	0.82552	0.999998		108853	534.855	-0.550744	0.397021	-1.38719	0.165384	0.999946
108857	2547.39	0.213422	0.44317	0.48158	0.630105	0.771775		108857	2547.39	0.803525	0.542809	1.48031	0.138791	0.314577		108857	2547.39	0.0705398	0.44251	0.159408	0.873347	0.999998		108857	2547.39	0.0344647	0.442452	0.0778948	0.937912	0.999946
108888	6946.11	1.29839	0.401478	3.23403	0.00122058	0.00713016		108888	6946.11	0.0066515	0.491295	0.0135387	0.989198	0.995946		108888	6946.11	-0.0654349	0.401103	-0.163137	0.87041	0.999998		108888	6946.11	-0.115594	0.4011	-0.288192	0.7732	0.999946
108900	216.264	-0.152368	0.72715	-0.209542	0.834026	0.905698		108900	216.264	-0.642258	0.887385	-0.723764	0.46921	0.675867		108900	216.264	-0.000658595	0.72732	-0.000905509	0.999278	0.999998		108900	216.264	-0.0714723	0.727078	-0.0983008	0.921693	0.999946
108902	415.361	2.50355	0.985754	2.53974	0.0110936	0.0427321		108902	415.361	2.27797	1.20325	1.89318	0.0583339	0.176865		108902	415.361	-0.173742	0.977973	-0.177655	0.858994	0.999998		108902	415.361	0.330258	0.977618	0.337819	0.735499	0.999946
108903	3535.64	2.20762	0.452756	4.87595	1.08e-06	1.98e-05		108903	3535.64	0.20855	0.552558	0.377426	0.705857	0.843628		108903	3535.64	-0.23449	0.451029	-0.5199	0.603133	0.999998		108903	3535.64	0.0105347	0.451062	0.0233554	0.981367	0.999946
108907	6620.34	-0.509208	0.43474	-1.17129	0.241481	0.419089		108907	6620.34	-0.306193	0.532387	-0.575133	0.565201	0.747695		108907	6620.34	-0.147236	0.434781	-0.338644	0.734878	0.999998		108907	6620.34	-0.180845	0.434768	-0.415957	0.677442	0.999946
108909	503.495	-0.807955	0.405385	-1.99306	0.0462552	0.127561		108909	503.495	-0.651826	0.496395	-1.31312	0.189143	0.388461		108909	503.495	0.253094	0.406774	0.622198	0.533812	0.999998		108909	503.495	0.455043	0.40555	1.12204	0.261845	0.999946
108911	22463.2	1.43817	0.607485	2.36742	0.0179124	0.0618693		108911	22463.2	1.89829	0.744074	2.55121	0.0107351	0.0550521		108911	22463.2	0.0214609	0.607373	0.0353339	0.971813	0.999998		108911	22463.2	-0.296684	0.607374	-0.488471	0.625216	0.999946
108912	3163.22	0.580353	0.290619	1.99696	0.0458299	0.126676		108912	3163.22	0.252703	0.355633	0.710573	0.477349	0.68158		108912	3163.22	-0.173333	0.29026	-0.597166	0.550397	0.999998		108912	3163.22	0.236057	0.290159	0.813544	0.415906	0.999946
108934	1516.94	1.68702	0.38843	4.34317	1.4e-05	0.000173065		108934	1516.94	1.57796	0.475224	3.32046	0.000898695	0.00825922		108934	1516.94	-0.2154	0.385156	-0.559253	0.575989	0.999998		108934	1516.94	0.00501785	0.384975	0.0130342	0.9896	0.999946
108937	765.295	0.156747	0.421211	0.372134	0.709793	0.826969		108937	765.295	2.78148	0.531328	5.23497	1.6501e-07	6.74674e-06		108937	765.295	0.485759	0.419308	1.15848	0.246669	0.999998		108937	765.295	0.0329537	0.418189	0.0788008	0.937191	0.999946
108943	504.125	-1.18263	0.753994	-1.56848	0.116768	0.248514		108943	504.125	-0.546247	0.923354	-0.59159	0.554125	0.739601		108943	504.125	-0.227368	0.753632	-0.301696	0.762883	0.999998		108943	504.125	-0.57947	0.753438	-0.7691	0.441834	0.999946
108946	2538.52	0.711762	0.425737	1.67184	0.0945566	0.21383		108946	2538.52	-0.0456344	0.520822	-0.0876198	0.930179	0.969143		108946	2538.52	-0.105966	0.425003	-0.24933	0.803105	0.999998		108946	2538.52	0.133619	0.425061	0.314352	0.753254	0.999946
108954	4175.44	1.63419	0.473408	3.45197	0.000556503	0.00370256		108954	4175.44	2.47097	0.580061	4.25984	2.04572e-05	0.00041133		108954	4175.44	-0.109006	0.472661	-0.230621	0.817609	0.999998		108954	4175.44	-0.0265286	0.472592	-0.0561344	0.955235	0.999946
108958	916.39	0.957202	1.08987	0.87827	0.379797	0.566592		108958	916.39	1.35862	1.33468	1.01794	0.308708	0.529999		108958	916.39	0.27396	1.08897	0.251577	0.801368	0.999998		108958	916.39	-0.111771	1.08872	-0.102662	0.918231	0.999946
108960	693.319	0.0127202	0.505502	0.0251635	0.979925	0.988343		108960	693.319	1.40814	0.622388	2.26248	0.0236679	0.0963484		108960	693.319	-0.133797	0.505172	-0.264855	0.791121	0.999998		108960	693.319	-0.509637	0.504711	-1.00976	0.31261	0.999946
108961	3405.2	1.23423	0.344726	3.58031	0.000343185	0.00246344		108961	3405.2	1.44304	0.422429	3.41606	0.000635339	0.00624922		108961	3405.2	0.0589104	0.343889	0.171307	0.863983	0.999998		108961	3405.2	-0.178328	0.344004	-0.51839	0.604186	0.999946
108989	8928.32	-0.131423	0.238484	-0.551079	0.58158	0.734676		108989	8928.32	-0.14326	0.291995	-0.490625	0.623691	0.789894		108989	8928.32	0.185318	0.238432	0.777235	0.43702	0.999998		108989	8928.32	-0.0751754	0.238372	-0.31537	0.75248	0.999946
108995	4514.8	0.157158	0.572394	0.274562	0.783652	0.876092		108995	4514.8	-0.80903	0.700875	-1.15431	0.248371	0.46305		108995	4514.8	-0.263198	0.572404	-0.459811	0.645652	0.999998		108995	4514.8	0.0118731	0.572271	0.0207474	0.983447	0.999946
109006	4129.35	-0.0642015	0.20764	-0.309196	0.757173	0.858265		109006	4129.35	-0.203828	0.253465	-0.804169	0.421299	0.635039		109006	4129.35	0.00595559	0.207132	0.0287526	0.977062	0.999998		109006	4129.35	-0.182917	0.207114	-0.883174	0.377142	0.999946
109019	690.703	-0.270094	0.716892	-0.376758	0.706354	0.825074		109019	690.703	0.915948	0.883678	1.03652	0.299961	0.521428		109019	690.703	-0.231283	0.717165	-0.322497	0.747076	0.999998		109019	690.703	-0.434903	0.716284	-0.607165	0.543742	0.999946
109032	2475.51	-1.2977	0.316453	-4.10076	4.12e-05	0.000427778		109032	2475.51	-0.0476241	0.388106	-0.122709	0.902338	0.955769		109032	2475.51	-0.137277	0.316729	-0.433421	0.664709	0.999998		109032	2475.51	0.0273666	0.316606	0.0864373	0.931119	0.999946
109042	323.075	-0.644777	1.53411	-0.420294	0.674271	0.803667		109042	323.075	-3.76465	1.88203	-2.00032	0.0454662	0.150419		109042	323.075	-0.634302	1.53723	-0.412626	0.67988	0.999998		109042	323.075	-1.88123	1.54325	-1.21901	0.222842	0.999946
109054	797.667	-0.902597	0.30138	-2.99488	0.00274555	0.0138074		109054	797.667	-0.753187	0.367746	-2.04812	0.0405484	0.137989		109054	797.667	0.301837	0.301387	1.00149	0.31659	0.999998		109054	797.667	-0.0237392	0.301848	-0.0786461	0.937314	0.999946
109065	1875.3	-0.667728	0.248628	-2.68565	0.00723898	0.0301431		109065	1875.3	0.445194	0.304991	1.45969	0.144374	0.322677		109065	1875.3	0.273884	0.248584	1.10178	0.270558	0.999998		109065	1875.3	-0.098159	0.248501	-0.395005	0.692839	0.999946
109075	2515.4	-0.320227	0.303836	-1.05395	0.291907	0.477311		109075	2515.4	-0.369067	0.371853	-0.992507	0.32095	0.5421		109075	2515.4	0.176106	0.30364	0.579984	0.561926	0.999998		109075	2515.4	0.158143	0.303607	0.52088	0.602451	0.999946
109077	3206.58	1.20277	0.730482	1.64654	0.0996523	0.222359		109077	3206.58	1.6211	0.894617	1.81206	0.0699771	0.200422		109077	3206.58	0.00603348	0.729957	0.00826552	0.993405	0.999998		109077	3206.58	0.132504	0.729952	0.181524	0.855956	0.999946
109079	4213.25	0.821941	0.152749	5.38098	7.41e-08	1.99e-06		109079	4213.25	0.167043	0.186137	0.89742	0.369495	0.587725		109079	4213.25	0.00603544	0.151572	0.039819	0.968237	0.999998		109079	4213.25	-0.123976	0.151404	-0.818843	0.412876	0.999946
109082	463.568	-0.55857	0.599314	-0.932014	0.351329	0.54117		109082	463.568	0.266013	0.739663	0.359641	0.719116	0.850906		109082	463.568	0.333999	0.599941	0.55672	0.577719	0.999998		109082	463.568	0.292032	0.599922	0.486784	0.626412	0.999946
109093	2718.76	-0.664245	0.279799	-2.37401	0.017596	0.0610659		109093	2718.76	-0.666904	0.342252	-1.94857	0.0513463	0.161836		109093	2718.76	0.148131	0.279842	0.52934	0.59657	0.999998		109093	2718.76	-0.230848	0.279902	-0.824746	0.409516	0.999946
109095	1984.04	2.06402	0.734253	2.81105	0.00493795	0.0221954		109095	1984.04	2.31	0.899565	2.5679	0.0102315	0.0534231		109095	1984.04	0.00272441	0.73277	0.00371796	0.997034	0.999998		109095	1984.04	-0.165186	0.73266	-0.22546	0.821621	0.999946
109108	2107.01	0.426991	0.279302	1.52878	0.126319	0.262196		109108	2107.01	0.125677	0.341849	0.367639	0.713142	0.847611		109108	2107.01	0.0129511	0.278744	0.0464624	0.962942	0.999998		109108	2107.01	-0.184184	0.278501	-0.661343	0.508392	0.999946
109113	3325.41	-0.117568	0.373657	-0.314643	0.753033	0.856597		109113	3325.41	0.465404	0.457809	1.01659	0.309348	0.530645		109113	3325.41	0.0109264	0.373522	0.0292522	0.976663	0.999998		109113	3325.41	-0.114456	0.373443	-0.30649	0.759232	0.999946
109115	896.043	-0.741943	0.398002	-1.86417	0.0622981	0.158696		109115	896.043	0.0501856	0.488063	0.102826	0.918101	0.962719		109115	896.043	0.0220277	0.398331	0.0553001	0.955899	0.999998		109115	896.043	0.197022	0.398196	0.494786	0.620751	0.999946
[truncated: 10,234 more rows]

[truncated: 61 more sheets: Fig 2J, Fig 2M, Fig 3A, Fig 3B, Fig 3C, Fig 3D, Fig 3E, Fig 3F, Fig 3G, Fig 3H, Fig 3I, Fig 3J, Fig 3K, Fig 4A, Fig 4B, Fig 4C, Fig 4D, Fig 4E, Fig S1A, Fig S1B …]
